# Supplementary material for: Quantitative prediction of conditional vulnerabilities in regulatory and metabolic networks using PRIME
Source: NPJ Syst Biol Appl. 2021 Dec 6;7:43. doi: 10.1038/s41540-021-00205-6 (PMC8648758; doi:10.1038/s41540-021-00205-6)
Supplement: Supplementary file 2 — Supplementary Data 1 [file 41540_2021_205_MOESM2_ESM.xlsx]

## Sheet: colombos_matrix_with_condition_
	GSM28217.ch1.vs.GSM28217.ch2	GSM28218.ch1.vs.GSM28218.ch2	GSM28230.ch1.vs.GSM28230.ch2	GSM28231.ch1.vs.GSM28231.ch2	GSM28238.ch1.vs.GSM28238.ch2	GSM28235.ch1.vs.GSM28235.ch2	GSM28239.ch1.vs.GSM28239.ch2	GSM28241.ch1.vs.GSM28241.ch2	GSM28245.ch1.vs.GSM28245.ch2	GSM28257.ch1.vs.GSM28257.ch2	GSM28255.ch1.vs.GSM28255.ch2	GSM28258.ch1.vs.GSM28258.ch2	GSM28263.ch1.vs.GSM28263.ch2	GSM28266.ch1.vs.GSM28266.ch2	GSM28265.ch1.vs.GSM28265.ch2	GSM28267.ch1.vs.GSM28267.ch2	GSM28268.ch1.vs.GSM28268.ch2	GSM28269.ch1.vs.GSM28269.ch2	GSM28271.ch1.vs.GSM28271.ch2	GSM28272.ch1.vs.GSM28272.ch2	GSM28276.ch1.vs.GSM28276.ch2	GSM28273.ch1.vs.GSM28273.ch2	GSM28274.ch1.vs.GSM28274.ch2	GSM28275.ch1.vs.GSM28275.ch2	GSM28279.ch1.vs.GSM28279.ch2	GSM28281.ch1.vs.GSM28281.ch2	GSM28282.ch1.vs.GSM28282.ch2	GSM28284.ch1.vs.GSM28284.ch2	GSM28286.ch1.vs.GSM28286.ch2	GSM28283.ch1.vs.GSM28283.ch2	GSM28288.ch1.vs.GSM28288.ch2	GSM28285.ch1.vs.GSM28285.ch2	GSM28287.ch1.vs.GSM28287.ch2	GSM28293.ch1.vs.GSM28293.ch2	GSM28294.ch1.vs.GSM28294.ch2	GSM28290.ch1.vs.GSM28290.ch2	GSM28300.ch1.vs.GSM28300.ch2	GSM28299.ch1.vs.GSM28299.ch2	GSM28295.ch1.vs.GSM28295.ch2	GSM28298.ch1.vs.GSM28298.ch2	GSM28306.ch1.vs.GSM28306.ch2	GSM28304.ch1.vs.GSM28304.ch2	GSM28303.ch1.vs.GSM28303.ch2	GSM28307.ch1.vs.GSM28307.ch2	GSM28310.ch1.vs.GSM28310.ch2	GSM28308.ch1.vs.GSM28308.ch2	GSM28311.ch1.vs.GSM28311.ch2	GSM28309.ch1.vs.GSM28309.ch2	GSM28312.ch1.vs.GSM28312.ch2
Rv0001	-0.315678	-0.312219	0.41378	-0.161432	-0.993543	-0.16749	-0.282241	-0.149486	-0.106768	0.207682	0.800869	0.2096	1.8103	0.885577	-0.211674	0.655864	0.339989	0.232491	-0.340994	-0.203587	-0.323036	1.0046	0.777736	0.215814	0.460556	0.43325	0.145542	-0.380219	-0.237245	0.160251	0.27539	0.503398	0.540493	-0.00118983	-0.300446	-0.542231	0.874566	-0.198358	1.03513	-0.120324	-0.599734	0.0383705	-0.192522	0.342973	0.881251	-0.0602	-0.85804	0.44958	-0.0977553
Rv0002	0.660149	0.595275	0.919555	1.3171	-0.083977	0.970973	0.973532	0.293312	0.959044	0.22464	0.550077	1.02648	0.584045	0.649154	0.469775	0.285151	0.58943	0.577579	0.354496	0.243726	0.345267	0.609066	1.17006	1.04379	0.880078	0.6704	0.00330457	0.405942	0.338341	0.307244	0.326742	0.69873	0.537651	0.314887	0.286894	0.52859	0.648374	0.296027	0.586613	0.486934	0.3055	0.0892878	0.246677	0.81242	0.814191	0.977931	0.392096	1.40413	0.347732
Rv0003	0.0671017	0.482296	0.18891	0.105884	-0.160042	-0.0031927	0.564519	-0.111376	0.887763	0.259682	0.219741	0.506159	1.08049	0.195039	0.172979	-0.127416	0.42431	0.0513485	0.410328	0.816397	0.129286	0.272485	0.023272	0.598827	0.362554	0.257973	-0.123639	0.113779	-0.600303	0.0973832	-0.91949	0.162953	-1.1151	-0.993105	0.53836	0.295868	0.0787709	0.434676	-0.224102	0.238375	0.390479	0.192802	0.347647	0.491293	0.313412	-0.13808	0.518348	0.399783	-0.154515
Rv0004	0.127236	0.304247	0.0263623	0.100744	0.536438	0.236755	0.444619	0.226503	0.31693	0.559907	0.124846	0.533212	1.64102	0.563301	0.209084	0.381231	0.17497	0.472531	0.371306	0.437028	0.240164	-0.685075	-0.0454305	0.262883	0.209707	0.138832	0.917932	0.00866315	-0.160419	0.445581	-0.482872	-0.16469	-0.398374	-0.294437	0.108514	0.225417	0.0466688	0.149213	-0.27301	0.25384	-0.00917842	0.197985	0.104436	0.0823494	0.180384	0.0278279	0.0863797	-0.557855	0.263715
Rv0005	0.43552	0.506463	0.66747	-0.396574	0.698736	0.148564	0.0344271	0.0628504	0.689252	0.215289	0.685597	0.496751	0.797216	1.04103	0.887422	0.170851	0.199534	0.556195	0.610629	0.103971	0.239426	-0.996147	0.42457	0.401619	0.228176	0.367254	0.744848	0.349349	0.203719	-0.00919906	0.590011	0.32839	0.498574	-0.0389006	0.102447	0.797262	0.301793	0.22648	1.08798	0.303412	0.0305328	0.406828	0.222909	0.234347	0.236829	0.117284	0.619639	-0.470432	0.257025
Rv0006	-0.100475	-0.0915345	-0.1295	-0.25813	0.253899	-0.151481	-0.283738	-0.330903	0.338656	-0.321424	0.472754	-0.275637	0.210175	0.300753	0.107211	-0.225625	-0.00545304	-0.261124	0.24176	0.462326	0.134687	0.326719	0.412688	-0.585398	0.37783	0.523501	0.0787792	-0.147635	0.133692	0.100065	0.646263	0.0483438	0.637191	0.486052	0.455698	0.318995	0.38756	0.120172	0.119984	0.138703	0.653444	0.169609	0.120767	0.0985289	0.213164	-0.148592	0.113291	0.0966102	-0.173872
Rv0007	0.266236	0.152184	0.511131	0.13247	0.929413	-0.152344	-0.011474	0.0794775	0.641906	0.186083	0.865612	-0.163742	0.765371	0.665697	0.329392	0.294475	0.528002	-0.482652	-0.872058	0.453583	0.0681132	-0.357658	1.27629	-0.22486	1.91996	0.960509	-1.84368	0.182961	0.386819	-1.47151	0.31281	0.183952	0.736706	0.512146	0.382105	0.249493	0.529031	0.174483	0.11773	0.463275	0.260999	0.62389	0.260713	1.25927	0.511454	-0.0125654	0.040412	0.0762159	0.30841
Rv0008c	0.114842	0.295171	0.231158	0.425131	-0.124189	0.23728	0.447671	0.220589	0.303537	0.33557	-0.0098969	0.538252	0.125953	0.0120504	-0.224969	0.259944	0.197178	0.513386	-0.12435	-0.155062	-0.0339301	-0.0124166	-0.372842	0.154831	-0.147843	-0.27091	0.294573	0.267299	0.0189684	0.0424421	-0.224254	0.46403	-0.267182	-0.131547	0.117517	-0.203829	-0.122492	0.0204318	0.258789	0.0384954	-0.264154	-0.215811	0.130301	-0.0520019	0.0684114	-0.0225612	0.0284395	-0.0778669	-0.078713
Rv0009	0.101098	0.150924	0.551758	0.559979	0.305041	0.190264	1.22294	0.340485	0.396404	0.332167	0.664694	0.830053	0.617819	0.513058	0.178291	1.13949	0.46256	0.434428	0.119609	0.110207	0.14494	0.733133	1.26586	0.795164	1.20645	1.18892	0.0923392	-0.00751452	-0.018093	-0.083171	0.219032	0.976804	0.321215	0.151616	0.12904	-0.054303	0.19527	-0.0324239	0.512628	-0.023621	0.465671	0.693086	0.0972846	0.305023	0.397538	0.349522	0.0101634	0.288613	0.349704
Rv0010c	0.257646	0.169146	0.838096	0.839964	0.364847	0.672997	0.527778	0.0558523	0.282939	0.0853839	0.313935	0.594633	0.730612	0.61055	0.224065	-0.267309	-0.263609	0.478154	0.250485	0.149916	0.199333	0.277505	1.04465	0.68687	-0.145906	0.0462114	0.200175	-0.0369931	0.00500577	0.227	0.00680381	-0.247998	-0.00608849	0.176293	-1.80821	0.202607	0.747462	0.222081	0.09024	0.250916	0.500985	0.0912776	0.134711	0.576931	1.18089	0.390837	0.275449	0.436423	0.0153181
Rv0011c	-0.0232216	-0.00235022	0.319101	0.156285	-0.476084	0.0205647	0.119639	0.0384524	0.23072	0.272526	-0.0396939	0.178108	0.467517	0.366492	-0.0424097	-0.0250613	-0.323294	0.103671	-1.13355	-0.234889	-0.0745795	-0.193829	0.304947	0.387484	0.0175495	-0.0834683	0.883311	-0.232108	-0.0403854	0.803111	0.12558	-0.265059	-0.0470413	-0.0247178	0.0449793	0.0504196	0.169878	-0.0149558	-0.166279	0.0994369	-0.167365	-0.188728	-0.355509	-0.105724	0.164385	0.033788	-0.253838	-0.146819	-1.06554
Rv0012	-2.27152	0.160767	0.252105	0.295612	0.880667	0.260391	0.683452	0.468384	0.206833	1.00576	-0.368799	1.12872	0.514813	1.29475	0.57397	0.798493	0.488482	1.08322	0.0190463	0.7027	0.531171	-0.0202809	0.419097	0.599488	1.19094	0.835219	0.367211	0.0662114	0.0878666	0.507854	0.507541	-0.208023	0.0551126	0.406792	0.261668	0.164486	0.122558	0.037545	-0.983138	0.279584	0.136041	0.216103	0.266887	0.284065	0.0954297	-1.07616	0.523585	-1.43176	0.320142
Rv0013	0.0548551	-0.0611016	0.755634	0.554095	-0.333536	0.308997	0.466953	0.291029	0.363413	-0.130714	0.247344	0.732153	0.141759	0.427843	-0.451073	0.398197	0.246065	0.508851	-0.199321	-0.0839703	-0.184727	0.303409	0.586283	0.671452	0.418088	0.0283456	0.459095	-0.123313	-0.129893	0.490576	-0.219433	0.368687	-0.0580191	-0.167316	-0.215674	-0.239744	0.375962	-0.171458	0.916433	-0.00290741	-0.192684	0.135357	-0.193089	-0.089158	0.249965	0.457821	-0.468976	-0.211967	0.0695825
Rv0014c	-0.3555	-0.205512	0.102638	-0.0320284	-0.0142071	-0.18139	0.047028	-0.103785	-0.551894	-0.28815	-0.258442	-0.087158	0.199783	0.13647	-0.0126531	-0.152504	-0.310426	0.0978756	-0.0906905	0.0201613	-0.18122	-0.0830332	0.333541	0.134252	0.409139	0.506897	-0.179476	-0.16017	-0.0511503	-0.144494	0.527462	-0.291028	0.599482	0.287864	-0.0949338	-0.00269973	0.215973	-0.123733	-0.0563025	-0.0114307	0.247182	0.547937	-0.0467293	0.362351	0.0369796	-0.0548048	-0.0636345	0.632918	0.314759
Rv0015c	0.103353	-0.0630037	-0.227544	-0.125993	-0.0640093	0.169699	0.089439	0.115554	-0.46075	-0.0379468	-0.0260062	-0.0544997	-0.134155	-0.255653	0.306521	-0.315375	-0.36092	0.13859	0.382148	0.367607	0.0870726	-0.0423838	0.0151657	0.171271	0.015599	-0.0447186	-0.0259757	0.00155755	0.118796	-0.0802723	0.319824	-0.165539	0.375401	0.279919	0.248256	0.229697	-0.123064	0.048624	-0.163474	0.15938	0.15829	0.178901	0.137437	0.0462669	0.0951289	0.032372	0.224218	0.170389	0.167354
Rv0016c	-0.0965447	-0.0603617	0.48882	0.162811	0.0943119	-0.352285	-0.232551	-0.335083	-0.0993397	0.0818834	-0.022262	0.0713901	0.490103	0.196904	-0.341363	-0.57224	-0.162371	-0.0234627	-0.230822	0.0810384	-0.439601	-0.0921452	0.288468	-0.125808	-0.0437193	-0.0447186	-0.0092904	-0.518277	-0.344286	-0.0137032	0.683845	-0.0683202	0.736169	0.384505	-0.189525	-0.398867	0.405976	-0.397974	-0.0470801	-0.220213	0.0386853	0.32279	-0.36945	0.11262	0.0167805	-0.0824951	-0.304958	0.140326	0.120735
Rv0017c	0.0491866	-0.208204	-0.202514	-0.373116	-0.456376	0.107279	0.0397706	-0.259898	-0.126784	-0.268506	-0.144085	-0.580231	-0.529577	0.274298	-0.0266595	-0.313145	-0.272783	0.0538335	0.100768	-0.0933588	-0.305281	-0.20232	0.37103	-0.0230407	0.431517	-0.407778	-0.302911	0.0442248	0.0483049	-0.396857	0.58177	-0.0149566	-0.00502769	-0.181488	-0.248098	-0.0302054	-0.595384	-0.169091	-0.202982	-0.494694	-1.23506	-0.169858	-0.134348	-0.456175	-0.710261	-0.451826	-0.697515	-0.731335	-0.733537
Rv0018c	-0.0148544	-0.159452	-0.474511	0.0445161	-0.50399	-0.227941	0.114645	-0.332828	0.0954972	-0.0595428	-0.132763	-0.2531	-0.00921594	-0.0843561	0.0776888	-0.702705	0.0748624	0.108412	0.390259	-0.25564	-0.114562	-0.301171	-0.340109	0.0504218	-0.466145	-0.259869	-0.0806222	-0.0868892	0.656672	-0.0997039	-0.292459	0.0986092	0.226084	0.0406822	-0.0567071	-0.0231347	0.0388802	-0.0803133	0.0586531	-0.0622492	-0.943756	-0.500124	0.00142962	-0.461073	-0.133604	0.0422076	0.0193578	-0.502862	-0.221462
Rv0019c	-0.227401	0.0313965	-0.080498	0.137619	-1.81407	-0.0580798	-0.155831	0.0739528	-0.19814	-0.114127	-0.315491	-0.385766	-0.256092	-0.107045	-0.261883	-0.54473	0.00665677	-0.934095	0.00628951	-0.250103	0.00733452	-0.265456	-0.0242664	-0.799083	0.156887	0.223814	-0.0662782	0.14305	0.194798	-0.177133	0.26645	-0.0769887	0.144159	0.163548	0.0302149	0.0454784	0.0286372	0.179829	-0.197229	0.164324	0.0508357	-0.0493848	-0.0503989	0.0491057	0.000632899	0.117525	0.170671	0.17491	0.106341
Rv0020c	-0.134	-0.211521	-0.311936	-0.238218	0.10415	-0.130381	-0.301289	-0.155088	-0.203557	-0.105721	-0.157295	-0.0834587	0.0352782	0.00668005	-0.244459	-0.293141	-0.360585	-0.0497747	-0.355503	-0.1519	-0.272643	-0.0712396	-0.21588	-0.275335	0.288026	0.266675	0.258003	-0.104798	-0.182303	0.414036	0.22998	-0.278656	0.239508	0.0806462	-0.206986	-0.116883	0.00982135	-0.237468	-0.37504	-0.103438	-0.0729203	-0.184466	-0.0860443	-0.111144	-0.122232	-0.120859	-0.500597	-0.138266	-0.462158
Rv0021c	-0.143789	-0.0575236	0.263498	0.326091	-0.120335	-0.171125	0.300996	0.0159883	-0.12863	-0.0904197	-0.0145729	0.283198	0.241834	0.270085	-0.204165	0.494405	0.169394	0.0105342	-0.0973277	-0.169046	-0.256143	0.022877	0.459124	-0.05784	0.0408018	-0.0914367	-0.274252	0.0351787	-0.150482	-0.154443	0.347164	0.283338	0.249358	0.0015585	-0.164866	-0.321169	0.100456	-0.00112734	-0.0874308	0.0711425	0.0510979	0.125004	-0.0569999	0.231619	0.155161	-0.00788627	-0.329347	0.205122	0.331193
Rv0022c	-0.101845	-0.152932	-0.331672	-0.0550392	-0.257027	-0.181109	0.00665671	-0.30299	-0.12754	0.015533	-0.0847611	-1.35892	-0.381238	-0.24426	-0.143634	-0.196884	-0.0362242	-0.632312	-0.00600593	-0.532981	0.0269654	-0.682382	-0.634507	-0.094479	-0.138387	-0.128334	-0.277394	0.0103478	0.0311679	-0.174007	-0.331626	0.00830194	-0.253484	-0.0729643	-0.124236	-0.0585735	-0.134296	-0.0983605	-0.230033	-0.027594	-0.147241	-0.258827	-0.0483371	-0.0914854	0.0355008	0.217208	0.37588	0.180791	-0.0533935
Rv0023	-0.16244	-0.207346	0.756745	0.452674	0.312833	-0.0483585	0.191191	0.0201337	-0.21201	0.0293492	-0.347349	0.320019	0.136323	0.229366	-0.0953653	0.0766002	-0.015129	-0.0475457	0.0332563	0.283653	-0.214357	-0.187714	0.0393428	-0.0141209	0.476918	0.694058	-0.439975	0.185474	-0.223737	-0.323245	0.0843244	-0.38008	-0.0476125	-0.00225152	-0.181701	-0.152055	0.147562	-0.067176	0.0924913	-0.0377732	0.715986	-0.255684	0.223231	0.167641	-0.0167485	0.239557	0.00472313	0.107922	0.0945023
Rv0024	0.140053	-0.0593557	0.170269	0.329524	0.0411747	-0.0183006	-0.315321	0.0999424	-0.0993818	-0.0125293	-0.286921	0.233469	-1.26621	-0.222274	0.263452	-0.115087	0.126576	-0.937248	-0.118963	0.103971	-0.207588	0.140758	-0.534382	0.0426472	-0.212425	-0.296593	0.357365	-0.0465049	-0.167627	0.204627	-0.0543833	-0.199739	-0.195892	0.0558101	0.0981576	-1.5766	-0.0256309	0.0922382	-0.160547	0.00750267	0.143225	-0.204507	-0.00463748	-0.0731479	-0.190847	0.16973	-0.0130622	0.110883	-0.483835
Rv0025	0.490924	0.134174	-1.46066	-0.213268	0.542922	0.215295	0.231034	0.0300197	1.69533	0.25741	0.478772	0.0887332	1.66377	0.628515	0.0655645	0.579954	-0.00143229	-0.130115	0.448951	-0.286722	-0.0876656	0.39292	0.383918	0.214926	0.127303	0.356831	0.131474	-0.0424715	0.0399776	-0.00705719	0.393014	0.0755733	0.282887	0.188006	0.137387	-0.117565	0.662082	-0.294671	0.916451	-0.0509572	-0.340624	0.245479	0.0172067	0.255634	0.330526	0.0767507	-0.556617	-0.391345	0.0306742
Rv0026	0.139761	0.149082	0.792543	0.949043	-0.437838	0.289119	0.645455	-0.0500491	0.38838	0.259546	-0.207324	0.408315	0.465698	0.637474	-0.166284	0.0410911	-0.0219494	-0.220498	-0.203955	-0.19849	-0.238608	-0.326942	0.14916	-0.101528	0.408344	0.164542	0.330323	-0.103821	-0.0931213	0.507661	-0.174667	0.318829	-0.33315	-0.250343	-0.04305	-0.342264	0.453426	-0.10533	0.41306	-0.00728108	-0.0529116	-0.0813959	-0.0631609	-0.000337377	0.229625	0.113994	-0.534638	0.247621	-0.148694
Rv0027	0.233979	0.508486	-0.190477	0.0687541	0.363603	0.370079	0.461229	-0.168713	0.11331	0.106	0.0495757	0.0462236	0.844683	0.37747	-0.0899894	-0.129717	0.133111	0.32697	-1.20755	0.584743	0.132574	-0.105667	-0.195438	0.267007	0.582428	0.0923234	0.166374	0.0926884	-0.0892371	0.154635	-0.0701144	-0.291523	-0.0622577	0.137238	0.230346	0.247907	0.0727689	-0.0992207	-0.499607	0.140168	0.0771139	0.135658	0.127195	0.251754	0.252927	-0.106117	-0.0328112	0.592495	0.0810497
Rv0028	0.138411	0.458368	0.192213	0.228334	0.786923	0.511969	0.538163	0.0893028	-0.0109305	0.503676	0.0792092	0.557219	1.11711	-0.179386	0.279307	0.211198	0.170319	0.642938	-0.81178	0.830832	0.320819	-0.73574	-0.0351788	0.192115	0.424996	0.331477	0.53543	0.0518851	-0.0668644	0.353104	-0.405318	-0.185388	-0.47398	0.0298087	0.26658	-0.0319261	0.197673	0.00328522	-1.4587	0.230381	0.0339941	0.234342	0.12472	0.103523	-0.00159387	-0.0362678	-0.0317047	-0.703712	0.193522
Rv0029	0.239555	0.223395	0.0933493	-0.426499	-0.0532414	0.0680317	-0.0827186	-0.0314968	0.646166	-0.0469345	0.320199	0.0736973	0.520144	0.0711813	0.148412	0.300236	-0.069453	-0.125377	-1.16187	0.21172	-0.0723362	0.365298	0.00478615	0.161403	-0.283017	-0.124383	-0.00177556	0.0875715	0.12004	-0.126672	0.146746	0.178815	0.121664	-0.146181	-0.0823642	0.382665	-0.158212	0.0127503	0.0912741	0.0329553	0.00697453	0.0104366	-0.000699979	0.0272432	0.255627	0.122413	0.0626287	-0.157649	0.21895
Rv0030	0.413909	0.366168	0.765472	0.804312	-0.701099	0.239908	0.533338	-0.031793	0.861427	0.202599	0.396092	0.0111377	0.435334	0.590645	0.124077	0.216095	0.279353	-0.230386	0.32989	0.0348327	0.0292438	0.373433	0.203577	-0.350609	0.085317	0.160707	-0.146863	0.287849	0.224848	0.0492772	-0.0975306	0.48914	-0.187137	-0.174191	0.202137	0.403778	0.365634	0.210571	0.427914	0.364293	-0.140976	-0.172886	0.00617258	0.352076	0.810164	-0.0146591	-0.0328512	0.461307	0.20911
Rv0031	0.148465	0.382368	-0.202903	-0.00601297	0.163009	0.173604	0.0434287	0.124185	0.542545	0.276927	-0.0702811	0.0017673	-0.267501	-0.206714	-0.0126531	-0.238944	0.176868	-0.0496502	0.0115199	-0.111381	0.21567	-0.107431	-0.0245427	0.130486	-0.191957	-0.256317	0.398068	0.0109579	0.133883	-1.24502	0.0201847	-0.0379179	-0.0722048	-0.125065	0.0561419	0.101323	-0.303822	0.106085	-0.0990457	-0.00313654	-0.00234794	-0.0597886	0.0464531	0.0213886	-0.138386	0.00337944	0.286082	-0.0312427	0.0267091
Rv0032	0.0345784	0.0615189	0.624172	0.717352	-0.530411	0.505892	0.539894	0.0588228	0.773213	0.642616	0.266242	0.750239	0.911586	0.874075	0.00984701	0.722598	0.365999	0.201561	0.0586768	0.0171834	-0.169095	-0.00638307	0.274802	0.0788272	0.145752	-0.0317518	-0.958979	0.159304	-0.0606764	-0.343941	0.567716	0.380705	0.670875	0.600221	0.110622	0.0379327	0.47854	0.0958625	0.480355	0.221075	-0.104401	0.0790791	0.208531	0.212473	0.570262	-0.143767	-0.261684	0.316352	0.32231
Rv0033	0.183867	0.0878307	1.08632	1.28557	-0.0667127	0.387673	0.583451	0.526309	1.33794	0.682308	0.737257	0.646064	1.13332	0.8086	0.375959	0.916724	0.707457	0.491366	0.237226	0.042124	0.00886846	1.05248	0.891266	0.470935	0.790941	0.665934	-0.98271	0.0573811	0.101293	-0.80441	1.40173	0.450745	0.902321	0.776773	0.0892923	-0.0737751	0.716383	0.124964	0.95476	0.175485	0.00899787	0.911962	0.318353	0.963642	1.20383	0.931823	0.00396404	0.733385	1.27488
Rv0034	0.404365	0.207543	0.282785	0.141889	-0.0181342	0.580497	0.258964	0.128054	1.272	0.39363	-0.022262	0.239074	0.384271	0.0936034	0.513145	-0.0493589	0.175776	0.14269	-0.387474	0.200642	0.487895	0.0573468	0.0695881	0.298138	0.109388	0.175603	0.46302	0.130878	0.162617	-0.322546	0.251254	0.173574	0.177195	0.281337	-1.46215	0.556015	0.0418786	0.283825	-0.171805	0.230671	-0.286837	0.148011	0.236507	0.0655522	0.18895	0.184113	0.49282	0.295378	0.343771
Rv0035	0.546509	0.103219	0.422318	-0.1524	0.144521	0.0965856	0.443883	0.0628504	0.0803194	0.338772	0.132927	0.442006	0.924381	0.523247	0.413885	0.629422	0.427727	-0.3251	0.255371	0.818646	0.268577	0.404809	0.377242	0.606738	0.213839	-1.01276	-0.507938	0.17009	0.249699	0.502315	-0.0138682	-0.255742	-0.0208784	0.26167	0.65039	0.146957	0.381528	0.0963871	-0.362252	0.169032	-0.0345973	0.654045	0.250772	0.0198878	0.131741	-0.0741773	0.437628	0.390665	0.265235
Rv0036c	-2.68014	0.472042	0.292997	0.177349	0.452269	0.145009	0.607846	0.250061	-1.73414	0.244931	-1.1392	0.253126	0.144878	0.354732	1.17929	0.569002	0.491526	1.29227	0.26926	0.571638	0.260524	-0.50741	0.330356	0.380287	0.147974	0.2086	0.247861	0.132451	0.130991	0.326809	-0.278754	-0.300866	-0.0927101	0.41163	0.375202	0.196008	0.362831	0.027299	-0.451379	0.231552	0.348429	-0.0901028	0.116234	0.295264	0.0254481	-1.69412	0.081783	-0.464614	0.0354854
Rv0037c	-0.0343986	-0.102432	-0.216191	-0.327958	-0.483097	-0.166303	-0.00687102	0.214725	-0.205422	-0.074785	-0.0733658	-0.752681	-0.426214	0.199273	-0.147942	-0.26044	-0.0607498	-0.420355	-0.788574	-0.169456	0.0121414	-0.0648886	-0.381454	-0.223148	-0.0377249	-0.407778	-0.257469	0.100338	0.76416	-0.46542	0.149694	0.131815	0.215644	-0.175083	-0.0773815	-0.225045	0.15722	-0.0667484	-0.53745	-0.00406842	-0.734803	-0.0452685	-0.289506	-0.153108	-0.148877	0.303776	-0.615962	-0.610443	-0.0552923
Rv0038	-0.202882	-0.242764	-0.658607	-0.614582	-0.307588	-0.29591	-0.306688	-0.111036	-0.466844	-0.09502	-0.495289	-0.573859	-0.787202	-0.410883	0.120895	-0.483424	-0.513176	-0.351639	-0.0464399	-0.115018	-0.213805	-0.604753	-0.13347	-0.372097	-0.155253	-0.0583767	-0.251632	0.0885583	0.12765	-0.170109	-0.261773	-0.398209	-0.0826643	-0.153792	0.150542	0.130611	-0.0664987	0.0970784	-0.490979	0.0455284	-0.378074	-0.171481	-0.0176066	-0.205024	-0.520875	-0.309879	0.0582433	-0.167564	0.0250347
Rv0039c	-0.0984123	0.0412909	-0.238745	-0.00204527	-0.475025	-0.307585	-0.281245	-0.166867	-0.0550738	0.16889	0.0355837	-0.471362	0.113681	-0.180828	-0.298846	-0.296487	0.106675	-0.116738	-1.20869	-0.198349	-0.269007	-0.102976	-0.5543	-0.274477	-0.717199	0.0309518	-0.242618	-0.244867	-0.152683	-0.104457	-0.396418	-0.427292	0.292752	-0.331666	0.276327	-0.145774	0.255709	0.00151112	-0.244218	-0.0189266	-0.114825	-0.16419	0.102521	-0.14693	0.00798962	0.0568646	0.00159482	-0.186615	-0.216353
Rv0040c	0.213433	0.270228	-0.944955	-0.479184	0.834286	-0.0611201	0.347179	0.00205831	-0.828887	0.191375	0.112633	0.688137	-0.1426	0.0493673	-0.629582	0.5517	-0.0436956	0.330129	-0.690986	-0.283753	-0.450771	0.0727547	-0.266966	0.480778	0.694265	0.669475	-1.4852	-0.240446	-0.335443	-0.767679	1.22802	-0.154076	1.14751	0.865619	-0.148856	-0.429558	0.220936	-0.374339	0.122195	-0.352786	-0.290057	0.109256	-0.149452	0.832753	-0.152163	0.743967	-0.424429	0.851351	0.173922
Rv0041	-0.432415	-0.330887	-0.307824	-0.593825	-0.265982	-0.288986	-0.0146898	-0.236047	-0.0523207	-0.448551	-0.031466	-0.152192	0.449426	0.289216	-0.169439	0.142075	0.0141452	-0.153676	0.0919356	0.118735	-0.290372	0.154858	0.0841224	-0.13183	0.75601	0.599864	-0.290159	-0.497821	-0.28246	-0.143702	0.719547	0.150271	0.927882	0.171245	-0.279922	-0.339512	0.103804	-0.133789	0.0874849	-0.210755	0.144816	-0.163202	-0.150422	0.138409	0.0841851	-0.213617	-0.279816	0.180186	-0.163941
Rv0042c	-0.233592	-0.137917	-0.272816	0.0919078	-0.661762	-0.236462	-0.0583207	-0.184741	-0.273844	-0.219623	-0.294013	-0.167058	-0.253786	-0.389441	-0.0409603	-0.493341	0.00652804	-0.874049	0.0639736	-0.458542	0.0430421	-0.307405	-0.276564	-0.163152	-0.24469	-0.4488	-0.281146	-0.147597	0.253634	-0.158619	-0.143845	0.0978034	0.126815	-0.0412004	-0.205744	-0.167943	-0.149239	-0.0336492	-0.167841	-0.194879	-0.217734	-0.124896	-0.132643	-0.202387	-0.214894	0.13551	-0.2721	-0.211469	-0.101171
Rv0043c	-0.373411	-0.364216	0.0442999	-0.364545	0.169305	-0.373177	-0.435165	-0.186563	-0.22966	0.00483816	-0.147769	-0.16216	-0.280138	-0.233334	-0.248318	-0.0496812	0.00521589	-0.516721	-0.307809	-0.179289	-0.222061	-0.307731	-0.177378	-0.687686	0.145263	0.0900717	-0.141099	0.103201	-0.15	-0.149822	0.22765	0.00130821	0.133934	0.146681	-0.127794	-0.185562	-0.0147499	-0.197421	0.113452	-0.235187	0.166484	0.101187	-0.16062	-0.072576	-0.318926	-0.142515	-0.224907	-0.0302116	0.198703
Rv0044c	-0.0270022	-0.0255357	0.22196	0.193247	0.524441	-0.0744302	0.140281	0.0429228	0.22121	0.17335	-0.324775	0.318072	-0.717832	-0.389035	-0.155065	-0.263496	0.150793	-0.323989	-0.0751647	-0.09697	-0.141356	-0.71375	0.206064	-0.46363	0.486524	0.305815	-0.148922	0.245664	-0.00724847	-0.126134	0.0727997	0.289382	0.172788	0.170177	0.0750139	-0.096977	-0.245773	-0.119083	0.0950885	-0.250088	0.0519613	-0.0498456	-0.253331	-0.115547	-0.511071	0.0613576	-0.224758	-0.166649	-0.0600129
Rv0045c	0.114485	-0.138691	-0.397252	-0.634422	-0.45389	-0.19302	0.248179	-0.0534527	0.0336257	-0.320151	0.0133259	-0.502572	-0.247271	-0.349865	-0.348548	-0.527852	-0.080283	-0.167234	-0.019012	-0.00200599	-0.335392	-0.0202809	0.0120451	-0.310936	0.0322959	-0.140466	-0.429365	0.153254	0.0596613	-0.732146	0.320869	0.160739	0.11791	0.0449608	0.0315153	-0.113099	-0.309547	0.110143	-0.0931682	-0.215709	-0.46728	-0.0199899	-0.00439653	-0.0571825	-0.354492	0.165338	-0.255761	-0.0776217	-0.333606
Rv0046c	-0.245959	-0.19626	-0.180829	-0.105318	-0.313181	0.00427336	0.21541	-0.0692189	-0.721672	-0.0679346	0.168122	-4.98668	-0.112555	-0.8472	-1.64249	-0.498621	-0.363198	-0.0658057	-0.0811842	-0.303357	-0.43057	-0.385497	-0.362544	-0.701794	-0.147498	-0.0901378	-0.547887	-0.0998127	-0.0879779	-0.295944	0.487722	-0.131981	0.0917801	0.584935	-0.182066	-0.137982	-0.217162	0.0268396	0.154058	0.112273	-0.198991	-0.992305	-0.224591	-0.0652572	0.10789	-0.723916	0.232599	0.118981	-0.945926
Rv0047c	0.443159	0.246617	-0.0632674	0.0353234	-0.711357	-0.0285881	-0.132542	0.11385	-0.821011	0.0349456	0.259514	-0.222749	0.139446	0.248884	-0.406052	-0.182024	-0.389106	-0.0516516	-0.611602	-0.399234	0.18022	0.295997	-0.110826	-0.0860108	0.198867	0.181718	0.079277	-0.106496	-0.0604012	0.153297	0.401015	-0.271058	0.49199	0.34399	0.168446	-0.173652	0.442686	0.00197336	0.291818	-0.106302	0.111486	-0.655706	-0.410822	0.220666	-0.0384347	-0.172289	-0.353479	0.271776	-0.495764
Rv0048c	-0.225292	-0.151955	-0.314356	-0.457539	0.381891	-0.324459	-0.396353	-0.228605	-0.39104	-0.23626	-0.455656	-0.375827	-0.553468	-0.297751	-0.278689	-0.254037	-0.204866	-0.441564	-0.205185	-0.0247011	-0.313212	-0.35975	-0.226145	-0.827025	0.000649434	-0.00682307	-0.125609	-0.263745	-0.38783	0.0233812	-0.0251334	-0.335014	-0.00957592	-0.0730185	-0.196606	-0.450178	-0.0375818	-0.268651	-0.0863479	-0.327528	0.0375755	0.257791	-0.27184	-0.181825	-0.772835	-0.372852	-0.535388	-0.220091	0.190838
Rv0049	0.21293	0.246447	-0.0376683	-0.00898097	0.281082	0.162219	0.047225	0.103338	-0.0306772	-0.115561	-0.327793	-0.200676	-0.485166	-0.633689	0.380242	0.00864726	-0.017813	-0.0962193	0.646054	0.561059	0.252116	-0.260297	0.108164	-0.424285	-0.0377249	0.155752	-0.205809	0.222943	0.17791	-0.260192	-0.149122	-0.0287809	-0.144444	-0.068472	0.217024	0.391027	0.11571	0.0742803	0.0199414	0.198813	0.368157	0.465862	0.185862	0.172254	-0.157283	-0.0024679	-0.144607	0.165094	0.583451
Rv0050	0.169691	0.0531162	-0.211679	-0.201781	0.2052	0.164082	0.175856	-0.136503	-0.211454	-0.0697438	0.224458	-0.171993	0.148885	0.2416	0.142987	0.120471	0.120195	0.0440486	-0.0873005	-0.205901	0.0961888	-0.277085	-0.141654	0.377418	-0.0377249	-0.148956	-0.117971	-0.0790914	0.0272587	0.34366	-0.153531	-0.704906	-0.263851	-0.205144	0.161442	0.0946939	0.0442559	-0.155779	-0.720279	-0.0306157	-0.025455	0.137902	0.189075	0.0574435	0.345221	-0.0830047	0.115733	0.703713	0.0324816
Rv0051	-0.0711951	0.0195219	0.00728839	-0.182188	0.314459	-0.318155	-0.560556	-0.180226	-0.199267	-0.208967	-0.321182	-0.251326	0.02901	-0.105972	0.29285	-0.28282	-0.113519	-0.433543	0.207285	0.508719	-0.00468016	-0.305284	0.239401	-0.664965	0.391388	0.411352	0.0859778	-0.224512	0.128954	-0.0253022	0.363901	-0.113222	0.283687	0.223681	0.479194	0.142186	0.352495	0.00376923	0.071122	0.201505	0.439639	0.50084	0.040491	0.319432	-0.381978	-0.181654	0.104134	0.591537	0.593993
Rv0052	0.0420382	0.177606	0.221581	0.31906	0.401855	-0.146608	-0.376419	-0.121991	-0.241059	0.322713	-0.368323	0.381898	1.29261	0.158313	0.0555156	0.0735149	-0.143461	-0.269948	-0.197387	-0.0447406	-0.0690578	-0.790375	0.0724674	-0.38778	0.934354	0.121321	0.411264	-0.0831938	-0.117712	-0.10002	0.428678	-0.0719119	0.489189	0.336207	-0.147893	-0.122304	0.367343	-0.225771	0.156819	0.0820387	0.0423248	0.56246	-0.308834	0.383905	-0.308775	-0.565928	-0.668867	-0.119363	0.291857
Rv0053	0.238242	-0.140507	0.860364	0.5039	-0.409406	0.0959818	0.191358	0.0247628	0.954209	-0.0168755	0.283734	0.399471	-0.0274506	-0.0324468	0.029694	0.0510698	0.273101	0.00179588	0.0574677	-0.00645598	-0.0369584	0.217635	0.0786372	-0.0574785	-0.481307	-0.397281	0.199977	0.0939029	-0.0275549	0.134045	-0.214796	0.697959	-0.349268	-0.220055	0.0283042	-0.0651422	-0.305403	-0.144307	0.471005	-0.0646236	-0.376106	-0.0999412	0.000324341	-0.247474	-0.0157291	-0.157594	-0.161951	-0.364748	-0.0833225
Rv0054	0.339404	0.247894	0.497834	0.209998	0.152233	0.242346	0.631977	0.0348502	2.56211	0.0751444	0.410891	-0.113113	0.635759	0.466394	0.208454	-0.17497	-0.135394	0.0726354	-1.35662	0.196761	0.0999837	0.133166	0.59818	0.55902	0.626718	0.290684	0.219814	0.138759	0.177935	0.516986	0.0678712	0.280715	0.192964	0.187784	0.0463196	0.255363	0.149228	0.161198	0.0553212	0.162382	-0.222247	-0.0462938	0.156228	0.0768894	0.241691	0.12072	0.182354	0.162098	-0.00673682
Rv0055	0.249126	0.0405983	0.844506	0.613039	0.574725	0.559283	0.522325	0.367978	1.05823	-0.204963	0.445746	0.351483	0.237257	0.126766	0.358565	0.714551	0.510507	0.0726437	-0.529163	0.689113	0.029931	0.315675	0.830399	0.12553	0.0411668	0.163619	0.185952	0.0249136	0.0133787	0.224882	0.232615	0.698418	0.203837	0.141043	0.129567	0.251109	0.418985	0.17233	0.59791	0.201168	0.479062	0.167741	0.216039	0.161791	0.362625	0.398002	-0.334507	0.0015116	-0.214886
Rv0056	-0.12148	-0.297918	0.910316	0.495597	-0.0689749	0.0649842	0.0997797	0.0940549	0.583668	-0.330111	0.373909	0.267219	0.148057	0.231705	-0.0261306	0.347528	0.360379	0.0441713	-0.0717851	-0.0989687	-0.134864	0.160589	0.305088	0.0484628	0.0453786	0.0567555	0.00383795	-0.107416	-0.0517055	-0.0593552	0.206134	0.342576	0.280902	0.155479	-0.0912629	-0.0217594	0.161161	0.0648833	0.721685	0.051539	0.139913	0.0859516	0.101	-0.0523144	0.153871	0.0641238	-0.266318	-0.00124779	-0.116602
Rv0057	0.0023648	-0.0149755	0.473787	0.498668	0.324122	0.661011	0.47846	0.40958	1.24289	0.253101	0.461623	0.61732	0.554747	0.406504	0.197451	0.501614	0.604493	0.803339	0.167067	0.252845	-0.119792	0.431254	0.199255	0.553478	-0.00907487	0.142105	-0.495954	0.0848262	0.0917979	-0.146829	0.681209	0.24472	0.322951	0.356035	-0.0153555	-0.0950591	0.117582	0.132926	0.55222	0.0967281	0.110992	0.218533	0.131301	0.146072	0.0718454	0.138735	0.084301	0.0295776	0.311429
Rv0058	0.260155	0.0444376	0.546304	-0.0985925	0.0795254	-0.0530532	0.737156	0.124431	0.0796545	0.151503	0.417067	-0.096425	0.360937	0.121766	0.0916107	-0.210842	0.0898301	0.00996048	-1.09506	-0.0878939	0.192834	-0.220192	0.0926957	0.478396	-0.939459	0.0423052	0.147113	0.0203735	0.0472207	0.10173	0.22234	0.0868519	0.0666839	-0.0274875	-0.59726	0.234013	0.474229	0.0331419	-0.490889	0.0733406	-0.00247416	0.405989	0.259612	0.538412	0.657507	0.10953	0.266595	0.385622	0.574832
Rv0059	-0.0938055	-0.187189	0.486095	0.309493	0.548462	0.418625	0.482768	0.308263	0.618938	0.384135	0.178817	0.542507	0.409295	0.443295	0.0920577	0.299557	0.163098	0.423324	0.164703	0.343965	-0.137164	0.215741	-0.00810826	0.386466	0.0578343	0.0298998	-0.362909	-0.0969654	-0.00851557	-0.156851	0.638179	0.253472	0.37105	0.249858	-0.0637764	-0.0718596	0.337807	0.0534454	0.425802	0.027419	-0.179314	0.264104	0.121073	-0.141461	0.0542093	0.184394	-0.016143	-0.184377	0.062299
Rv0060	-1.84448	0.264299	0.241976	0.166406	0.154032	0.0772199	-0.0113079	0.125822	-0.755685	0.264364	-0.323066	-0.074693	-0.211201	-0.0689613	0.04384	0.0144481	0.0599721	0.127356	-0.137625	0.0891685	0.0290868	-0.314293	-0.415627	0.195362	0.411547	0.268238	-0.156555	-0.111424	0.0160902	-0.145876	0.567748	-0.00424364	0.516157	0.321844	-0.0351363	0.0872847	0.229544	-0.0785752	0.136674	-0.10107	0.248667	0.180052	-0.0768629	-0.114071	-0.29752	-0.102507	-0.113112	-0.120231	0.107843
Rv0062	-0.139229	-0.0983282	-0.380057	-0.281336	-0.576596	-0.0172046	-0.00213769	0.0857658	0.0111007	-0.0381179	-0.471335	-0.385603	-0.247748	-0.283181	-0.295494	-0.348318	-0.129501	-0.059292	-0.106863	-0.134404	0.0633137	-0.257441	-0.464263	0.047309	-0.387985	-0.444381	-0.0579679	-0.0536149	0.207319	0.0621796	-0.00931721	-0.146549	-0.124298	-0.136052	0.0337861	-0.0527078	-0.163637	0.0989925	-0.0663672	0.0150598	-0.168189	-0.236797	-0.0747471	-0.0479883	-0.0974974	0.269089	0.17256	0.00809491	0.0137698
Rv0063	0.169493	0.209213	-0.676881	-0.32338	0.304459	-0.126438	0.337497	-0.138713	-0.116805	-0.134615	-0.307789	-0.140215	-0.549386	-0.410704	0.0735898	0.10544	-0.00343164	0.0775067	-0.101813	0.13881	0.158361	-0.230338	-0.149225	0.000979251	0.376736	0.270211	-0.493813	0.0581662	0.0451942	-0.490064	0.389859	-0.00716412	0.564829	0.271882	0.081537	-0.140673	-0.0454114	-0.0858323	0.151959	0.0606208	-0.274387	-0.0235966	-0.102805	0.218631	-0.194171	0.159921	0.138766	0.288803	0.151231
Rv0064	-0.190118	0.661927	-0.779485	-1.23509	-0.779308	-0.551287	-0.460839	-0.517304	-0.84645	-0.0857641	-0.960887	-0.952869	-1.48046	-0.855917	-0.459901	-1.70834	-0.563931	-0.602708	-0.39296	-0.86832	-0.327606	-1.3944	-0.954441	-1.03078	-0.0377249	0.00838667	0.430317	-0.0938714	-0.123601	0.304629	-0.447149	-0.662084	-0.634305	-0.596638	-0.187337	-0.372623	-0.367413	-0.255295	-0.791477	-0.316302	-2.4656	-0.597102	-0.460155	-0.235242	-1.621	-0.851326	-0.911875	-0.34772	-0.836754
Rv0065	0.13031	-0.136237	-0.277478	-0.635499	-0.547742	-0.216008	-0.134348	-0.150868	-0.324666	-0.0697438	-0.443117	-0.500305	-0.1878	-0.258526	0.0181041	-0.158156	-0.23877	-0.440959	-0.333676	0.0534948	0.00538942	-0.249502	0.0607646	-0.0250035	-0.00562014	-0.246069	-0.231789	0.0270158	0.0632939	-0.175313	0.0480298	-0.411097	-0.268724	-0.0191692	-0.130791	-0.222357	0.320788	-0.012152	0.3995	-0.0740569	-0.899614	-0.366782	-0.0197967	-0.156917	-0.274362	-0.229955	-0.482742	-0.00587464	-0.420391
Rv0066c	-0.268181	-0.200989	-0.132774	-0.153637	0.176534	-0.0169235	0.0325996	-0.0996652	-0.003325	-0.000108237	-0.0891029	-0.00875464	0.0994461	-0.047865	-0.306567	0.00353967	-0.0284944	0.0771909	-0.233231	-0.15135	0.174022	-0.0514117	-0.013445	0.235897	0.309185	0.3495	-0.306765	-0.217835	-0.154335	-0.0808644	0.210833	-0.328827	0.0924122	0.11196	-0.166596	-0.212525	0.0479379	-0.0489066	-0.320168	-0.184843	0.360692	-0.033423	0.00885128	0.00432856	0.213805	0.170002	0.259822	-0.0389086	0.00869011
Rv0067c	-0.0973076	-0.0706652	0.219062	0.131227	-0.49201	-0.238967	-0.267155	0.241461	0.0166324	-0.155606	-0.225435	-1.43274	-0.273176	-0.12165	-0.122136	-0.198477	-0.0248611	-0.658347	-1.54414	-0.0956298	-0.225653	-0.122679	0.374348	-0.0304181	0.28772	-0.0680837	-0.00177556	-0.00322419	-0.0623579	-0.0377839	0.159224	-0.0158922	0.167294	0.157542	0.0418613	-0.146948	-0.0665324	0.0445183	0.133647	-0.0705662	0.0580862	-0.240232	-0.0679969	-0.0893506	-0.0981574	0.121901	-0.310654	-0.289162	-0.281207
Rv0068	0.0718815	-0.144922	0.0982795	0.474434	-0.0970909	-0.112439	0.384162	0.151163	0.297224	0.000963307	-0.0236032	0.191104	-0.0144979	-0.171504	-0.286959	-0.0164622	0.170359	0.325516	-0.079686	-0.284212	-0.0493535	0.128912	-0.769876	0.151579	-1.22335	-1.16692	1.04245	-0.3514	-0.143395	1.05614	-0.237508	0.00797966	-0.295843	-0.154133	-0.0209442	-0.08585	-0.30803	-0.131581	0.0118208	-0.202734	0.219136	-0.236691	0.0417997	-0.478677	0.0127149	0.0833959	0.0158704	-0.464763	-0.200261
Rv0069c	-0.0961172	-0.193989	-0.061728	-0.140993	-0.818542	-0.0255665	-0.00319484	-0.134473	-0.404081	-0.162394	0.224289	-0.330419	-0.158403	0.173978	-0.137817	-0.316819	-0.291895	-0.452346	0.0528175	-0.374388	-0.170795	0.495195	0.153101	0.126218	-0.0618743	-0.170116	-0.504291	0.138352	0.151176	-0.251325	0.372583	0.151189	0.277576	0.138279	-0.0621516	-0.148673	0.0611094	0.0636774	0.126499	-0.194516	-0.183624	-0.208098	-0.0644598	0.0853055	-0.0889706	-0.00538727	0.030989	0.192303	0.0585484
Rv0070c	-0.298921	-0.328462	0.289636	0.14781	-1.25948	-0.0816202	0.191869	-0.0533244	-0.25706	-0.937766	0.472815	0.250719	0.0753198	-0.773971	-0.205734	0.081632	0.316408	0.205687	-0.351126	-0.298684	-0.387901	0.446547	0.55621	0.340725	-0.038495	-0.0910755	-0.687631	-0.319562	-0.238524	-0.585449	-0.101561	0.619443	-0.0502041	0.000294016	0.0664503	-0.328987	0.150439	-0.198395	0.366815	-0.206309	-0.244172	-0.110429	-0.133063	0.00961322	0.151321	0.139926	-0.267831	0.0206578	-0.0125082
Rv0071	-0.284197	-0.178113	0.14873	0.0577545	-1.64294	-0.194291	-0.0472846	-0.296792	-0.563926	0.0613007	0.16231	-0.379633	-0.250765	-0.116544	-0.155519	-0.482884	0.246666	-0.354678	-0.26023	-0.244885	-0.259316	-0.166361	-0.0432243	0.342887	-0.125029	-0.0439541	-0.287315	-0.169764	-0.230773	-0.0513408	-0.264359	-0.673428	-0.0795911	0.0426767	-0.0331031	-0.144201	0.0400812	-0.0290438	-0.00261536	-0.218271	0.203848	-0.367702	-0.142173	0.079336	0.0635363	0.163042	-0.245484	-0.00124779	-0.480698
Rv0072	0.103622	0.166491	0.0971914	0.332532	-0.0743155	0.190998	0.703104	0.233481	0.522109	-0.0342747	0.182409	0.34496	0.230134	0.163842	0.180835	0.429123	0.311867	-1.13101	-0.125862	0.2637	0.119672	0.0886211	0.0331121	0.12638	0.0877152	-0.0447186	0.125943	0.0749007	0.105177	0.148565	-0.0675814	0.401865	-0.0439153	-0.00392585	0.205213	0.0111771	0.177213	0.120448	0.555721	0.0905215	-0.0940499	0.386303	0.145078	0.0551907	0.140603	0.106443	-0.0380018	0.116269	0.283125
Rv0073	0.00680029	-0.0837766	0.258887	0.107186	0.102021	-0.0167559	0.161436	-0.0489518	0.325805	0.0491915	0.301976	0.24254	0.894597	0.602071	-0.015335	0.599602	0.392607	0.429927	0.0470743	0.10209	0.0512519	0.755969	0.615726	0.60737	0.345992	0.196366	-0.166369	-0.159514	-0.00260545	-0.0310137	0.585946	0.448927	0.724353	0.254854	-0.0362844	-0.126412	0.218756	0.0559499	0.622926	0.0844025	0.264947	1.05166	0.016617	0.366793	0.483895	0.108371	0.05816	0.290002	0.506943
Rv0074	0.0221346	0.109159	-0.1085	-0.177868	-0.0209878	0.170137	0.231972	-0.169571	0.588614	0.116807	-0.0877623	-0.341835	0.0569007	-0.693149	0.21803	-0.345344	-0.0191803	-0.0861529	-1.2788	-0.0639296	0.278177	-0.908503	-0.1442	0.330738	0.101563	0.0507428	0.0235914	0.00247054	0.0984289	-1.6063	-0.00284852	0.146382	0.038937	0.14944	0.122005	0.208765	-0.207965	0.0849571	-0.17063	0.123013	-0.186457	0.0731908	0.202114	0.0593992	0.0580621	0.0454659	0.376985	0.151097	0.258368
Rv0075	-0.0887742	0.437661	0.213348	0.203688	0.374427	0.257024	0.319862	0.0307325	0.838909	-0.000475065	0.501656	0.485418	0.57019	0.588806	0.37009	0.236576	0.144989	0.442751	0.492053	0.1109	0.148906	0.222236	0.21927	0.443694	0.406917	0.0619808	0.193003	0.0214491	0.0488283	0.198978	0.0751526	-0.183329	0.158729	0.46861	0.446222	0.50027	0.161964	0.10255	-0.201394	0.150388	0.168245	0.620799	0.119494	0.480209	0.413763	0.286466	0.292785	0.518658	0.414197
Rv0076c	-0.01947	0.231474	0.0967255	0.10133	-0.590029	-0.150324	-0.024541	0.154687	-0.16852	0.47176	-0.0184307	0.879792	0.335137	0.244036	-0.232145	-0.936995	0.0075949	0.70878	-0.243561	-0.414585	-0.16486	-0.266631	-0.0447282	-0.107466	-0.157048	-0.0609944	-0.0538029	0.0833959	-0.1014	0.181345	-0.532376	-0.113776	-0.548665	-0.423007	0.0487779	-0.351138	0.147408	-0.00708382	0.14183	0.048727	0.244166	-0.314399	-1.13398	-0.0712195	-0.219544	-0.282563	-0.0336461	-0.152219	-0.0435717
Rv0077c	0.297781	0.614544	0.0771758	-0.225547	0.247886	0.062317	0.52939	0.245133	0.535914	0.172498	0.602302	0.316658	0.599726	0.334886	0.38203	0.201277	0.024169	0.101177	-1.04077	0.144235	-0.0832538	0.396864	0.576704	0.134895	0.281328	-0.22488	-0.0204468	0.0297147	0.0114375	0.235224	-0.060537	0.110603	0.382178	0.00439004	0.452792	0.273168	0.0238224	0.0877042	0.728531	0.0653592	-0.00134072	0.279221	-0.000579767	-0.382076	0.0177615	0.158663	0.130368	-0.197241	0.255708
Rv0078	0.15538	0.00903312	0.239394	0.0717456	0.0530417	0.160744	0.298427	0.110682	0.386015	-0.159856	0.279075	-0.0837806	0.246286	0.119623	-0.00327587	-0.624027	0.156909	0.207524	0.246734	0.0597098	-0.0162298	0.127949	-0.560346	0.370986	0.153691	0.0338429	-0.0994663	0.312706	0.0874498	0.125443	0.281397	0.496562	0.212373	0.192065	-0.048947	0.180738	0.107926	0.0084566	0.25672	0.302185	0.0554345	0.0297443	0.262651	0.0841935	0.267712	0.183211	0.349265	0.324157	0.184473
Rv0079	-0.17715	0.0594689	-0.0570126	-0.312916	-0.961707	-0.343233	0.0775545	-0.154782	0.601738	0.134372	0.216891	0.104843	0.0478214	-0.0108822	0.381393	0.0449309	0.354927	0.321859	0.372172	-0.471621	0.0579691	0.156999	-0.0452003	0.303558	-0.167237	-0.213981	-0.16841	-0.173375	-1.83354	-0.447966	-2.16979	0.0907203	-1.64954	-1.46374	0.00506015	0.156022	-0.16193	0.161398	-0.10763	0.0235166	0.262014	0.0115905	0.362488	0.13287	0.153294	-0.0372119	0.331278	0.186396	0.00116021
Rv0080	-0.00734443	0.142942	0.00754083	0.232335	-0.475581	-0.0906704	0.12362	0.127624	0.215428	0.260796	-0.0369093	0.199804	0.394009	0.11446	-0.0729955	0.0200388	0.119795	-0.294365	-0.719434	-0.274754	0.0315053	-0.292514	-0.255136	0.0679466	-0.292337	-0.168272	0.286231	-0.129797	-1.6092	-0.0811307	-2.16024	-0.0907256	-2.16411	-1.46936	-0.0284342	0.103701	0.0589668	0.107245	0.0265915	0.0584895	0.0246866	-0.238763	0.252885	-0.122757	0.0199112	-0.116959	0.0534151	-0.236446	-0.10503
Rv0081	0.545485	0.412481	0.052124	0.373126	0.480528	0.626167	0.265896	0.473874	1.00282	0.284489	0.614952	0.855053	0.810212	0.427752	-0.183696	0.309923	0.78054	0.694342	-0.0191401	0.234487	0.068615	-0.447482	0.536542	0.78899	0.0771779	-0.0968304	-0.197234	0.158593	-1.16488	0.238667	-2.66031	0.153448	-1.88454	-1.22265	0.00876272	0.205884	0.300784	0.227734	0.784817	0.226093	0.26272	0.13016	0.588022	0.0199988	0.398307	0.0348271	0.18853	-0.210467	-0.0252724
Rv0082	0.0511824	-0.00132067	-0.841767	-0.30315	0.212472	0.291455	0.190132	0.153424	-0.571134	-0.0415923	-0.0412162	0.0714471	0.151908	-0.123107	0.00561828	-0.183079	0.152994	0.0380628	0.00557894	0.228681	0.0430697	-0.0115666	-0.34355	0.408592	-0.228764	-0.221887	0.00315893	0.108818	-0.753393	0.0786851	-0.834588	0.163932	-0.61298	-0.349632	-0.246452	0.349578	-0.134815	0.225611	-0.107636	0.23301	-0.268298	-0.0813696	0.248385	-0.184136	0.0973263	0.167386	0.386227	-0.0992671	0.00602199
Rv0083	0.32302	0.0297472	0.676465	0.0625849	0.535022	-0.0328649	0.414886	-0.0314208	-1.02269	0.26012	0.525514	0.402075	1.68322	0.737404	0.629548	0.707866	0.340706	-0.059374	-1.16782	0.341932	0.306718	0.538962	0.380554	0.602754	0.681437	-0.419386	-0.627469	0.119417	0.117108	0.124312	0.297143	-0.34912	0.0709769	0.226043	0.473945	0.190231	0.45269	0.0373576	-0.602954	0.175246	0.240906	0.354174	0.241168	0.570228	0.332618	0.0791375	0.266101	0.557013	0.550939
Rv0084	0.0363268	0.42035	-0.118185	0.154319	0.224715	0.433263	0.377711	0.195892	-1.56319	0.390354	-0.443673	0.151865	0.0464786	-0.11751	0.179201	-0.124259	0.215893	0.101586	0.0978637	0.423233	0.26269	-0.224403	-0.111944	0.145336	-0.151	-0.0395461	0.404518	0.183462	-0.214336	0.162618	-0.200888	0.193036	-0.205636	-0.0476941	0.37887	0.57365	-0.0414219	0.229195	-0.108812	0.316184	0.13436	0.0613549	0.237795	0.0427665	0.0852294	-0.13305	0.417521	-0.0500824	0.19584
Rv0085	-0.14546	-0.0605377	-0.341695	-0.54544	-0.532361	-0.150631	0.208378	0.00902923	-0.0109305	-0.140141	0.00490498	-0.29291	-0.160398	0.0791903	-0.0803772	-0.0334844	0.0962884	-0.040335	0.147547	-0.198913	0.131274	0.188017	-0.600934	-0.088108	-0.166226	-0.428271	-0.122402	0.234026	0.714421	-0.241899	0.435754	0.24173	0.226326	-0.102008	-0.0745142	0.19274	-0.233695	0.0829416	0.110355	-0.0144694	-0.420917	-0.0282925	0.0758831	-0.0337737	-0.147624	0.235676	0.068138	-0.0669385	-0.00143591
Rv0086	0.0118526	-0.0812288	-0.282532	-0.126105	-0.0272548	-0.136468	-0.144843	-0.106833	0.110378	-0.113111	-0.0295359	-0.125538	-0.233996	0.0596337	-0.276458	-0.208868	0.207472	-0.33539	0.00503107	-0.236282	-0.204336	-0.335925	-0.681429	-0.248954	0.217065	0.142857	-0.0759819	0.00489369	0.43833	-0.221896	-0.137517	0.0782572	-0.0739733	-0.204063	-0.103168	-0.0603403	0.10759	-0.04717	-0.178377	0.129882	-0.422121	-0.259917	0.0363632	-0.0699069	0.18566	0.353823	0.175128	-0.00192699	0.376692
Rv0087	-0.171332	-0.0944752	-0.0121856	0.0805635	-0.523866	-0.234803	-0.502469	-0.284097	-0.19173	0.0557905	-0.471036	-0.525333	-0.000590891	-0.171062	-0.452899	-0.285367	0.0353164	-0.211333	-0.332849	-0.19944	-0.278391	0.0361296	-0.327979	-0.275528	-0.551523	-0.247555	-0.213362	-0.0916782	-0.146399	-0.259879	-0.534239	-0.376792	-0.453299	-0.302943	0.022377	-0.0318295	-0.16963	-0.296278	0.0138569	-0.0270468	-0.0836804	-0.1234	-0.128848	-0.100317	0.0915095	0.259171	0.114868	-0.198949	-0.169247
Rv0088	-0.179189	-0.0488639	-0.184857	-0.254092	-0.144847	-0.171597	0.109373	-0.174854	0.134484	-0.00217657	-0.539886	0.0140325	-0.61414	-0.535962	-0.421551	-0.332726	-0.0181799	-0.0713968	-0.519532	-0.725097	0.00290771	-0.415385	-0.616408	-0.422892	0.543387	0.216579	-0.578172	-0.203492	-0.573312	-0.413816	0.468196	-0.229261	0.360028	0.0983758	-0.403533	-0.433352	-0.629483	-0.335577	-0.439203	-0.623347	-1.81	-0.334245	-0.0877475	-0.0410217	-0.465581	-0.0771229	-0.424194	-0.0288236	-0.623271
Rv0089	0.124923	-0.233627	-0.576354	-0.660962	-0.507534	-0.170715	-0.00687102	-0.202114	-0.222544	-0.0399159	-0.276059	-0.737766	-0.628333	-0.116953	-0.32808	-0.366961	0.00572117	-0.726508	0.0933286	-0.12747	0.357068	-0.104562	0.149429	0.0033937	-0.865444	-0.454318	-0.352634	0.0471182	0.101671	-0.234262	0.51091	0.0601288	0.303996	-0.236638	-0.131539	-0.0690583	-0.19448	-0.0947135	0.208606	-0.0685403	-0.797813	-0.382606	-0.0220036	-0.317737	-0.57542	-0.063262	-0.19867	-0.339388	-0.329328
Rv0090	-0.222211	-0.205151	-0.010269	-0.0218352	-0.167109	-0.136416	0.00845456	0.206622	-0.16856	0.0103473	-0.248366	-0.420658	-0.329816	-0.294431	-1.56312	-0.368642	-0.084986	0.00222321	-0.20188	-0.198067	-0.0591483	-0.107101	-0.399863	-0.0850561	-0.191381	-0.148157	-0.129935	-0.0211386	0.0544675	-0.0482021	-0.176968	0.195039	-0.0800869	-0.0720904	-0.112055	-0.0254194	-0.23667	0.105083	-0.152224	-0.0247592	0.0148462	-0.303943	-0.0443186	-0.0615004	-0.0315896	-0.0229405	0.276592	0.0115624	-0.218845
Rv0091	0.0312158	0.099456	-0.159094	0.082673	-0.359681	-0.133259	0.0360349	0.0957022	0.66971	0.646025	-0.0679712	-0.190155	-0.454026	-0.072885	-0.0419632	-0.444509	0.0671275	-0.0465715	-0.0886969	-0.0222303	-0.0510115	0.00289221	-0.0323951	0.00580815	0.0918924	-0.0294198	-0.218443	0.124212	-0.0130541	-0.068075	-0.134971	0.19864	-0.126262	-0.0550826	0.0923888	-0.0332747	-0.234604	0.0223727	-0.237742	0.0411777	-0.0597116	0.0239998	0.0846233	-0.112196	-0.225498	-0.00211613	0.0196332	-0.0526949	0.0401646
Rv0092	0.129095	-0.131977	0.246583	0.269009	-0.0209878	0.0390687	-0.402228	0.123848	-0.0791676	-0.0362582	-0.022262	0.0200572	-1.03006	-0.469841	-0.36076	-0.204873	0.192072	0.108412	0.035935	0.0802055	-0.179277	-0.0697069	0.19504	0.127457	0.191333	0.0867223	-0.0713798	-0.190512	-0.184691	0.066686	0.120884	-0.048664	-0.286449	-0.0456142	0.105163	-0.0482806	0.0319395	0.221138	-0.15426	0.00677318	-0.00541316	-0.170605	-0.0161843	-0.325218	-0.277913	-0.0766328	0.377458	0.0821405	-0.134383
Rv0093c	-0.767258	-0.709887	-0.713142	-1.06662	-0.844989	-0.513557	-0.85174	-0.262514	-0.284176	-0.472198	-0.36206	-0.506845	-0.772723	-0.476899	-0.316774	-0.571624	-0.165537	-0.39329	0.132508	-0.137696	-0.179353	-0.335005	-0.439413	-0.27378	-0.486744	-0.485158	-0.119826	-0.575025	-0.628862	-0.424854	-0.295938	-0.362414	-0.22125	-0.232627	-0.449983	-0.165724	-0.504855	-0.418517	-0.730241	-0.740251	-0.468683	-0.0170194	-0.393398	-0.350428	-0.477467	-0.362672	-0.540031	-0.409473	-0.515212
Rv0094c	-0.54107	-0.24205	-0.15934	-0.034973	-0.45408	-0.66133	-1.2472	-0.66189	-0.51026	-0.056172	-2.4989	-0.56104	-1.0163	-0.52411	-1.005	-1.1913	-0.7237	-1.923	-0.89239	-0.22422	-0.56765	-2.0926	-1.6438	-0.95843	-0.43151	-0.91025	0.29292	-0.26439	-0.25527	0.49749	0.27298	-0.52234	0.32958	0.17648	-0.064779	-0.5025	-1.0754	-0.33436	-0.62265	-0.30877	-0.82356	-0.86333	-1.1519	-1.1058	-1.3087	-1.317	-0.3718	-1.3556	-0.28055
Rv0095c	-0.269696	-0.145955	-0.041423	-0.0971891	-0.954822	-0.400908	0.0218211	-0.112297	0.218741	-0.0127402	-0.184585	-0.257056	-0.336664	-0.204764	-0.370451	-0.203954	-0.0221109	-0.274818	-0.156218	-0.609319	-0.129874	-0.185282	-0.127161	-0.166489	-0.0955318	-0.323814	-0.1138	-0.0635052	-0.0237707	-0.170997	-0.31668	-0.0358573	-0.280485	-0.0317188	0.0758101	-0.0412021	-0.118262	0.125961	-0.0969884	-0.0160825	-0.0224374	-0.229984	-0.105244	-0.124902	-0.141987	-0.063396	0.117656	-0.166142	0.00920501
Rv0096	0.141006	0.142312	-0.230895	0.224377	-0.345857	0.087313	-0.0944774	0.00738276	0.315371	0.0981486	-0.0804467	-0.0553485	-0.675298	-0.339519	0.190299	-0.308719	0.213034	0.134691	0.0673432	0.0359468	-0.094758	-0.013303	-0.357715	-0.917836	-0.319114	-0.469294	0.0432719	-0.147274	-0.154197	-0.19835	0.234925	-0.307795	0.145711	0.16528	-0.12336	-0.286727	-0.542397	-0.0521404	-0.408495	-0.190696	-0.0211012	0.248968	-0.118519	-0.262192	-0.16256	-0.0409411	0.0940038	-0.278131	0.00714595
Rv0097	0.310141	0.376906	-0.536741	-0.563206	-0.0196527	0.452488	0.0352366	0.0935459	0.743437	0.287433	0.024343	0.0704082	0.328145	-0.0298052	0.140559	-0.411018	0.0442431	-0.306228	0.177152	-0.311964	0.108468	-0.00848986	-0.203355	0.149012	-0.192586	-0.117175	0.368088	0.143784	0.123425	0.14406	0.34792	0.0718524	0.153325	0.277658	0.38845	0.561507	-0.410772	0.181227	-0.251095	0.0196474	-0.0349122	-0.0380283	0.280343	0.0348777	-0.0297652	0.0784917	0.436628	0.134694	0.142305
Rv0098	0.310428	0.197272	0.16568	0.0500668	0.370845	-0.0277738	0.158644	0.178575	0.62834	0.0904208	0.572291	0.390325	0.212634	0.497935	-0.507964	0.00751336	-0.21094	0.449211	-0.842319	-0.26238	-0.212262	0.29026	0.0457583	0.660797	0.134979	0.253361	-0.035412	-0.0904993	-0.0786989	0.0122764	0.207083	-0.306178	0.0263504	0.194323	-0.0971148	0.735526	-0.603389	0.000728752	-0.381962	-0.157557	0.163932	-0.184541	0.0140831	-0.0339812	0.634905	-0.0896184	-0.0665952	-0.062528	0.0136457
Rv0099	0.41539	0.361227	0.210773	0.565288	0.707096	0.293441	0.600369	0.0885845	0.912216	0.502322	0.545783	0.490277	0.578922	0.533878	0.05856	0.499646	0.350161	-1.12902	-0.0600095	0.507956	0.239895	0.350973	0.234593	0.527865	0.191333	-0.660231	-0.0402568	0.173421	0.216823	-0.354328	-0.00175637	0.0554713	0.283253	0.252494	0.556443	0.425309	0.548651	0.212759	-0.152055	0.227991	0.153073	0.748781	-0.0759098	-0.840157	0.371324	0.142707	0.338295	-0.0240916	0.220874
Rv0100	0.465748	-0.23631	0.491266	0.608481	0.92478	0.126767	1.01587	0.208458	1.25442	0.303995	-2.18156	0.211269	0.405434	0.513946	0.244253	0.617677	0.459106	0.642787	-1.38117	0.667403	0.0745686	0.843937	0.357144	0.46854	0.0718135	0.560919	0.16749	0.160302	0.0289302	0.312335	0.149558	0.00236545	0.159252	0.364025	0.381632	-0.533813	0.494694	0.25722	-0.57178	0.48607	0.203208	0.874327	0.30947	0.371522	0.533113	-0.920001	0.278165	0.169405	0.416675
Rv0101	0.297823	0.200404	0.391492	-0.199838	0.328111	0.0912485	0.13236	-0.0650435	-0.634199	0.211075	0.327682	-0.0403539	0.66134	0.385131	0.386443	0.392653	0.133254	-0.442793	0.239077	-0.00927122	-1.58119	0.409322	0.215782	0.440528	0.202119	-0.00380027	-0.105953	0.00758715	0.00908215	0.174272	0.20211	0.374465	0.123077	0.32236	-0.0386646	0.248231	0.903093	0.123652	0.86877	0.20825	0.419273	0.360819	0.323369	0.776809	0.458611	0.327871	0.0674185	0.112427	0.408844
Rv0102	0.0862418	0.107309	0.89648	0.135382	-0.137598	-0.00248374	0.536715	-0.0853953	-0.168135	-0.159025	0.132478	-0.350637	-0.00611209	-0.0463902	-0.191908	-0.227299	0.0134398	-0.371287	-0.088062	-0.0593156	0.0178366	-0.0286492	-0.0961156	0.262152	-0.15202	0.00652553	-0.777422	0.0615376	0.0273644	-0.0643009	-0.628387	-0.534784	-0.215059	0.114267	0.780937	0.0917841	0.43482	-0.0229663	-0.433976	0.112217	0.0598673	0.172025	0.276234	0.582181	0.595898	-0.2631	0.470315	2.45059	0.291873
Rv0103c	0.226532	0.423112	0.218249	-0.000651616	0.412296	0.034023	0.212506	0.0318194	-0.121749	0.280462	0.183969	-0.0366555	0.523962	0.207773	0.481506	-0.0192511	-0.170437	-0.0291965	-0.793666	0.618615	0.0358653	0.331703	0.315443	0.206594	0.247292	0.205888	0.0362501	0.341315	0.257167	0.11255	0.489604	0.019612	0.152002	0.329213	0.410174	0.443387	-0.0650738	0.305144	-0.213264	0.462619	0.431331	0.195254	0.321088	0.305256	0.283596	0.0438317	0.421351	0.209691	0.272878
Rv0104	0.138965	-0.218728	0.316866	0.955373	0.694906	0.249328	0.833494	0.206838	-0.17598	0.243739	-4.3153	0.161463	0.588034	0.196072	0.240269	0.113047	0.585564	1.68419	-0.226304	1.13687	0.158234	0.455001	0.396677	0.192426	0.109622	0.24276	0.299559	-0.0344316	0.0813807	0.239877	0.356469	-0.20114	-0.461561	0.302732	0.382538	-0.215187	0.302628	0.0515462	-0.378795	0.3097	0.0826565	-0.288627	0.0473746	0.00912609	0.287393	-0.154199	-0.146249	-0.0909019	0.431437
Rv0105c	0.57922	0.134986	0.117749	-0.204398	-0.178361	-0.0223941	0.30928	0.00440834	-0.261403	0.0142135	0.315571	0.0496129	0.167152	0.0569917	0.299119	-0.325857	0.0216254	-0.0679483	0.217907	-0.655384	0.329281	0.173338	-0.123619	0.401619	0.279158	0.0342728	0.0950744	0.185393	0.22215	0.614736	-2.08793	0.207914	0.283906	0.306346	-0.0975483	0.982549	0.376042	0.0313499	0.287706	0.151113	0.187409	0.24403	0.328282	0.338263	0.455494	0.0268417	0.369305	0.0327139	0.280414
Rv0106	0.421445	0.173142	0.227493	-0.0497676	-0.013748	0.0350093	0.23981	0.159299	0.219622	0.384773	0.768419	-0.278632	0.113928	-0.0325154	0.0918788	-0.280386	0.102522	-0.321572	0.0805229	0.105226	-0.147899	-0.373356	0.0117315	0.495746	-0.703534	-0.205401	-0.540831	0.358039	0.562725	0.11525	0.572203	0.61714	0.664741	0.582269	0.162458	0.281688	1.2734	0.67211	-0.232087	0.453873	0.540632	0.0213616	0.344689	0.805288	1.31054	-0.867441	1.25365	1.13169	0.861631
Rv0107c	-0.011848	0.0488605	0.678962	0.0464662	0.214854	0.264297	0.42882	0.00456594	0.0180375	0.0948389	0.237236	-0.0105027	0.694018	1.037	-0.52358	0.68728	0.0632874	-0.148004	0.0262158	0.795847	0.416227	0.106586	0.573084	0.59932	0.47884	-0.305741	-0.398911	0.153947	0.183343	0.354417	0.367981	-0.214108	0.3631	0.500917	0.474557	0.349978	0.301943	0.0423313	-0.123728	0.327204	0.281114	0.183622	0.301317	0.631591	0.40526	-0.778224	0.674535	-0.117494	0.327058
Rv0108c	-2.61857	-0.0724786	1.18386	0.621042	1.97825	0.39161	-0.190255	0.59999	1.35977	0.627653	-1.1392	0.359575	1.00892	0.990052	0.436407	-2.91614	0.867172	1.25067	3.03608	0.520312	0.175232	0.384156	0.990706	0.410942	0.550064	0.831803	0.0747978	0.21682	0.308488	0.658719	0.47672	0.305321	0.433802	0.635415	0.717597	-0.258684	0.661637	0.590703	-0.0567262	0.430848	0.595846	0.683475	0.414259	0.685151	0.886752	0.427097	0.639747	0.365032	0.890065
Rv0109	-0.0582368	-0.105835	-0.357596	-0.458596	-0.391452	-0.244524	0.169297	-0.0906502	-0.768113	-0.170915	-0.00393746	-0.220207	-0.180334	-0.0324468	-0.229545	-1.04636	0.205376	-0.200206	0.0383028	0.12043	0.300049	-0.33972	0.00524482	-0.524391	-0.0377249	-0.231813	-0.18774	0.14287	0.2729	-0.191818	0.194138	0.170348	0.407538	-0.404373	0.146758	-0.263485	-0.0237392	0.0749217	0.376789	0.0679437	-0.311072	-0.24058	0.0919886	0.0927505	-0.201439	0.172495	0.234698	0.125603	0.219361
Rv0110	-0.0602948	-0.0469258	-0.185305	0.0452538	-0.341531	-0.00019952	-0.0740517	0.0281146	-0.613977	-0.0870004	-0.109046	-0.229747	-0.29114	-0.2614	0.141172	-0.22464	0.00859953	0.0811336	0.086407	-0.301299	0.0447389	-0.127522	0.235448	0.0896591	-0.00213638	0.0539859	-0.136915	0.240112	0.268362	-0.0181123	-0.207214	0.132019	-0.0890412	-0.061325	0.147062	0.16493	-0.169857	0.252095	0.161391	0.0182812	-0.153878	0.20982	0.100959	0.00941202	0.0641761	0.100461	0.425311	0.0567064	0.252975
Rv0111	-0.761771	-0.112314	0.174962	0.0770465	-0.118985	-0.00202183	-0.257159	-0.0370466	0.65	0.217579	0.22067	-0.116063	-0.112856	-0.0497882	-0.0802373	-0.0325221	0.225031	0.660454	0.00029048	-0.114757	-0.0919338	0.0963341	-0.150372	0.133226	-0.0918944	0.676804	0.252968	-0.0505268	0.0985422	0.108449	-0.0512365	-0.145018	-0.00664435	0.00539996	0.202914	0.0437141	0.112895	0.218278	0.142957	0.123221	0.259844	0.427196	0.152779	0.118008	0.188715	0.328778	0.299876	0.193058	0.421245
Rv0112	0.0967143	0.148768	0.69258	0.39303	0.728986	0.048348	-0.12921	0.581288	-0.195778	-0.230912	-1.16205	0.430736	-0.657427	-0.18652	0.103153	0.388645	0.0349442	0.203839	0.359452	0.176309	-0.289721	0.475663	0.0120532	-0.0675456	-0.0919625	0.274438	0.845692	-0.0107714	0.0276561	0.23412	-0.170669	-0.0533364	-0.0337166	0.0577609	-0.289859	-0.231071	0.158339	0.452364	-0.1452	0.223901	0.285984	0.205882	0.153054	-0.300932	-0.0675993	0.117284	0.386383	-0.0231047	0.142423
Rv0113	-0.201616	-0.155785	-0.169996	-0.446236	-0.439465	-0.27057	0.0941215	-0.183507	-0.136199	-0.153414	-0.13192	-0.156151	0.0676647	-0.171706	0.01677	-0.61379	0.0866723	0.079313	0.242629	-0.114757	0.0570706	-0.25571	-0.250331	-0.0700493	-0.517539	-0.60752	-0.354086	0.0966055	0.169347	-0.108928	0.163794	0.154672	0.256698	0.204801	0.0288563	0.14191	-0.223329	0.030541	0.202217	-0.0671325	-0.161105	-0.0317479	0.0854616	-0.0752074	-0.33019	0.157349	0.0876744	-0.058486	0.0295271
Rv0114	-0.00131026	0.0757727	-0.44725	0.187486	-0.581241	-0.0805642	-0.317955	-0.143908	0.0433526	-1.09124	-0.300837	-0.395386	-0.456731	-0.345221	0.0175868	-0.410946	0.0471507	0.287054	0.0382409	-0.0474256	0.083601	0.0853881	-0.132126	-0.125431	0.0291625	-0.128582	-0.0739438	-0.129849	0.0947794	0.0955348	0.190088	0.410734	0.388553	0.283715	-0.0278179	-0.106372	-0.209181	-0.00745496	-0.861034	0.0987441	-0.174393	0.080198	0.00512596	0.00486865	-0.0453385	-0.0516727	0.256422	0.0254145	0.23475
Rv0115	-0.0162046	-0.112222	0.122442	0.633035	-0.17778	0.00292315	-0.317844	-0.118929	-0.115297	0.00719086	-0.176606	-0.332939	-0.0834172	-0.275325	-0.212516	-0.178445	0.184236	0.497312	-0.507972	-0.382871	0.0195394	-0.294847	-0.366934	-0.337988	-0.166226	-0.155495	0.0439425	-0.123006	-0.0872452	-0.309426	-0.470083	-0.0197142	-0.273953	0.0631824	-0.176712	0.011226	-0.00292382	0.0173321	-0.0440321	-0.045269	0.106483	0.114926	0.0791457	-0.0417755	0.280172	0.217383	0.417092	0.0806959	-0.0327354
Rv0116c	0.348081	0.0614048	0.0724039	0.242701	0.628266	-0.0512255	0.0187036	0.254582	-0.291288	-0.0323413	-0.687972	1.06361	0.59836	-0.00603628	-0.161021	0.331249	-0.0430918	0.246922	-1.24775	-0.11395	0.0339273	0.128288	0.294404	0.0650544	-0.68492	0.270937	0.222874	-0.0951573	-0.171666	-0.00846657	0.0901015	-0.161466	-0.323799	0.143196	-0.0230046	-0.164664	0.0828055	0.186088	-0.338934	-0.0438743	0.080326	-0.367875	-0.067148	-0.699722	-0.0708675	0.0541533	0.0680461	-0.0847003	0.0778701
Rv0117	-0.00663801	-0.0469663	0.0728956	-0.12945	-0.34497	0.205112	0.128366	0.220382	-0.0165658	-0.0663845	0.0173342	-0.27222	-0.351506	-0.305063	-0.190636	-0.143125	0.10895	-0.24765	0.0312171	-0.239012	-0.00265845	-0.0306928	-0.29705	-0.132718	-0.103782	-0.170108	-0.142895	0.196849	0.0833818	-0.19133	0.256647	0.155488	0.150755	0.0401741	0.0430284	0.192653	0.0401608	0.247048	0.281412	0.0034926	-0.258604	-0.0827361	0.183872	-0.012135	-0.000815002	0.129848	0.611591	0.0286749	0.103887
Rv0118c	-0.0997089	-0.0290227	-0.165132	0.00969697	-0.207402	-0.281545	0.157141	-0.321425	-0.12561	-0.108889	-0.221263	0.321988	-0.652421	-0.216645	-0.308667	-0.126021	-0.161064	0.00189558	-0.293276	-0.421076	-0.00468016	-0.329084	-0.766453	0.0239196	0.015358	-0.316576	-0.00506001	0.0219595	-0.0135617	-0.0876827	-0.195094	-0.03359	-0.0372737	-0.0301255	0.141644	0.237452	-0.114156	0.0158983	0.319019	0.0351875	-0.241525	-0.130233	0.0440065	-0.06063	0.236365	0.273452	0.189703	-0.202084	0.123985
Rv0119	-0.022914	-0.0202394	-0.310322	0.241996	0.123473	0.00354162	0.18393	0.0998182	0.676104	0.364818	0.612537	0.198346	-0.846747	0.211029	0.718	-0.143909	0.352693	0.376849	0.00029048	0.252329	0.22201	0.197581	0.430394	0.398656	0.207395	0.654544	0.515257	0.363261	0.554364	0.369677	0.57226	0.47183	0.952939	0.571523	0.740281	0.617785	1.03565	0.514985	0.505862	0.705929	0.557731	1.05613	0.625013	0.965737	1.0554	1.1293	1.21933	0.920157	1.05501
Rv0120c	0.120801	0.0101784	0.381028	0.388592	0.554729	0.257783	0.131133	0.771645	-0.124427	-0.120446	-0.903898	0.553311	-0.464998	-0.553566	0.0056215	0.630828	0.106814	-1.06415	0.0102545	0.163628	-0.377548	-0.185204	0.168507	-0.341781	0.115839	0.017579	0.743237	-0.0495424	0.160729	1.05849	0.047505	0.135902	-0.25663	0.0756898	-0.161289	0.0452009	0.124812	0.389372	-0.00242104	0.132519	0.41013	-0.455551	0.224328	0.0506212	0.215328	0.489758	0.213775	0.465111	0.281257
Rv0121c	0.144393	0.176657	0.197203	-0.346475	0.355176	0.221973	0.377471	-0.100192	0.129704	0.233888	0.248049	0.0321556	0.405434	-0.757014	0.0444158	0.0443123	0.0075949	-0.28129	0.0774668	-0.0667251	-0.166821	0.069472	0.231859	0.163725	0.295677	0.322781	0.143733	0.189482	0.249699	0.268968	0.000655085	0.220371	0.245113	0.260858	0.299826	1.10177	0.447691	0.208877	0.437398	0.261904	0.45179	0.482322	0.263763	0.358237	0.0816189	0.117751	0.379912	0.46528	0.49797
Rv0122	0.0631461	0.0378925	0.203149	0.035217	0.0962306	-0.20518	0.0992549	0.146412	-0.00372465	-0.0518546	0.130904	0.116373	0.0836004	0.162412	-0.0126531	0.244522	0.249765	-0.0304906	-0.019012	-0.209382	0.0919657	-0.326956	0.191472	0.376214	0.392307	-0.0754692	0.201121	0.0693811	0.126921	0.0735427	-0.0047662	-0.242083	-0.422129	0.199305	0.0366085	0.409937	0.329753	0.0332021	-0.0622067	0.132709	0.147579	0.23513	0.251985	0.284575	0.73931	0.00259295	0.371143	0.689982	0.373511
Rv0123	0.0632414	0.0529594	-0.129315	0.0731278	-0.0398277	0.0799605	0.00826135	0.0562694	0.424154	0.0910177	-0.415051	-0.0261549	-0.478816	-0.641027	-0.0244236	-0.504002	0.044226	-0.449138	-0.425424	-0.00200599	0.114646	-0.570979	-0.856227	-0.336657	-0.109757	-0.15917	0.642467	0.189637	0.0721568	0.293602	0.0088979	-0.100018	-0.0989608	0.00508978	-1.15694	0.151434	-0.165352	0.145077	-0.51501	0.0034926	-0.00991087	-0.294942	0.49143	0.00300324	-0.326492	0.138327	-0.675401	-0.0328048	-0.221588
Rv0124	0.14908	-0.134851	0.399627	0.17599	0.388977	0.340673	0.578026	0.295743	-0.390809	0.368752	-1.6691	0.351101	0.585722	0.563586	0.371497	0.820158	0.409651	0.538409	0.0545534	0.219751	0.0828185	-0.0684069	0.647119	0.19603	0.459794	0.842664	1.38813	0.373069	0.467568	0.70276	0.304327	0.186199	0.286839	0.243289	0.338287	-0.36062	0.635563	0.490213	-0.374161	0.575336	0.248226	0.360332	0.533435	0.251574	0.387232	-0.993353	0.586948	0.393436	0.299319
Rv0125	0.34226	0.120788	0.479752	-0.0563721	0.347401	0.183011	0.223868	0.201527	0.416437	0.21502	0.733318	0.116778	0.508637	1.60587	0.400664	0.281491	0.200909	-0.587862	0.340415	0.255872	0.00476934	0.3263	0.215782	0.281504	-0.0377249	0.20791	0.106467	0.224441	0.119823	0.340142	0.197557	0.107562	0.523149	0.133165	0.16148	1.17134	0.661819	0.220383	0.270538	0.250184	0.32646	0.327928	0.381607	0.388261	0.41669	0.266471	0.469303	0.46266	0.572659
Rv0126	0.184379	0.0561714	0.326266	0.102485	0.447521	0.34622	0.433153	0.045256	0.489504	0.136856	-0.0669721	0.626758	0.276451	0.0333958	0.165664	-0.0947959	0.163106	-0.0165882	0.224555	0.341932	-1.25692	-1.15071	0.679601	0.487556	-0.382034	0.629143	-0.465583	0.136232	0.168987	0.552532	0.174704	-0.00676397	0.449792	0.264145	0.265308	0.196008	0.557395	0.131109	-0.1388	0.131793	0.611215	0.561403	0.394989	0.598684	0.425998	0.323375	0.658659	0.502472	0.767067
Rv0127	0.350657	0.555929	-0.0900853	0.27295	0.259535	0.465759	0.24036	0.247841	0.789779	0.154145	0.172612	0.205393	0.428754	0.210961	0.425393	0.206869	0.105421	-0.11419	0.459642	0.40121	0.248073	0.097249	0.316844	-0.0215444	0.223719	0.239131	0.311159	0.176232	0.249869	0.121772	0.0272112	0.182543	0.0142585	0.103792	0.441685	0.571536	0.233777	0.338102	0.406448	0.349425	0.236994	0.485468	0.19196	0.341238	0.39	0.194112	0.431197	0.435867	0.624859
Rv0128	0.329784	0.0874177	0.272614	0.586195	1.5414	1.83454	1.51191	0.956822	1.25726	0.511917	-1.44104	0.868679	1.49429	0.646954	0.320897	0.665186	0.756627	0.997261	0.037192	0.466799	0.323855	0.255553	0.777151	0.406112	0.282587	0.356137	0.625221	0.144406	0.0271087	0.747468	0.0257721	-0.10221	-0.178151	0.311536	0.494004	0.288685	0.195903	0.140719	-0.581338	0.252481	0.223666	0.0409082	0.116829	0.264132	0.115749	-0.279852	0.346562	-0.0161578	0.482681
Rv0129c	0.0680253	0.10538	-0.721588	-0.6529	1.50099	-0.727662	0.166101	-0.196938	-0.319253	-0.649792	-0.490496	-0.0366555	-1.36108	-0.732904	-0.448748	0.217665	-0.202202	-0.224048	-0.857819	-0.389205	-0.150578	-0.60929	-0.199233	-0.201626	1.10231	0.747628	-0.929069	0.121462	-0.0351484	-0.796283	1.49429	-0.26845	1.68144	0.803965	-0.42176	-0.611495	-0.280012	-0.313105	-0.160038	-0.108664	-0.0354589	0.206935	-0.0641468	0.160856	-0.768297	0.00301384	0.0122067	0.181195	-0.176183
Rv0130	0.28585	0.331303	0.331762	0.770412	0.314128	0.419463	1.17649	0.264222	0.411035	-0.0121236	-0.236842	0.962623	-0.253822	-0.194915	-0.0361519	0.306051	0.352425	0.114806	-0.297633	0.220582	0.345076	-0.17144	0.111178	0.150495	0.18881	0.0954031	-0.387802	0.257068	0.060057	-0.115639	0.301741	0.144462	0.111203	0.283013	0.114555	0.207824	-0.0326316	-0.0521226	-0.0511289	0.0423958	-0.244653	0.0482272	0.189139	0.217706	-0.139847	0.0347632	0.29259	0.311768	0.233632
Rv0131c	0.0642039	0.0525148	-0.218449	-0.129588	0.450068	0.137156	0.0884367	0.0892933	-0.33777	0.645267	-0.468336	-0.27812	0.178711	-0.266058	0.0877226	0.362844	0.0320936	-0.0589471	0.0259365	0.433911	-0.0412238	-0.669396	0.103394	-0.139762	0.452271	-0.261053	0.0857632	0.220894	0.0917592	0.19751	-0.0884634	-0.15748	-0.404473	-0.0529272	0.191717	0.270105	0.254145	0.00278976	-0.335476	0.336688	-0.0222537	-0.120302	0.193769	0.149491	-0.23865	-0.736492	-0.120404	-0.202056	0.11057
Rv0132c	-2.55172	-0.0581008	0.382258	0.384294	0.571903	0.277696	0.989431	0.268651	0.226762	0.267869	-1.02025	0.237683	0.961013	0.513297	0.26795	-0.0714015	0.815837	1.85762	0.726988	0.295984	0.180314	-0.0286492	0.626471	1.39459	0.541759	0.240922	0.306883	0.283174	0.128484	0.764788	-0.00536664	0.0627439	0.00713149	1.98615	1.06665	-0.385775	0.376991	0.15741	-0.397408	0.282837	0.16636	0.268133	0.339585	0.178807	0.334956	0.114481	0.316692	-0.0263344	0.689271
Rv0133	-0.168161	-0.102505	-0.154447	-0.46095	-0.0894501	-0.188932	-0.0808584	-0.115388	-0.0285231	-0.0871964	-0.0295359	0.0298987	0.0139513	0.384392	-0.0126531	-0.133904	0.121354	-0.16242	0.253612	0.04865	0.13886	-0.112087	-0.0668157	-0.184827	-0.063385	0.00432776	-0.0396309	0.104027	0.53124	-0.0176601	0.190212	1.27448	0.630464	0.115772	0.343469	-0.0176686	0.112458	-0.0678143	0.529282	0.988335	-0.47523	0.166664	0.239787	0.121732	-0.0363831	0.308119	0.224448	0.176358	0.143297
Rv0134	-0.194865	-0.0202672	-0.302985	0.378939	-0.299494	-0.199539	0.0468365	-0.0562041	-0.439893	-0.0868583	-0.237533	0.0496892	-0.13891	-0.216645	-0.187988	0.0677765	-0.00624326	0.109045	-0.00308302	-0.186263	0.00190835	-0.335925	-0.0332014	-0.144819	-0.275298	-0.334456	0.0591774	-0.0602508	0.00706841	-0.176344	-0.217618	-0.279769	-0.133791	0.0634803	0.0797829	0.152083	0.0525881	0.198223	0.00313851	0.060798	-0.391818	0.0991669	0.0671732	-0.152151	0.18566	0.211546	0.299063	0.0368405	0.0473328
Rv0135c	-0.191561	-0.0517086	0.217323	0.167539	-0.191252	-0.142089	-0.464228	0.00756436	0.0226844	0.142786	0.747913	-0.469667	-0.278044	-0.268064	-0.171594	-0.280496	0.36244	0.253772	-0.437406	-0.338694	-0.160267	0.173338	0.215282	0.0033223	-0.0377249	0.29824	0.189794	-0.114119	0.0774034	-0.14251	-0.329053	-0.224309	-0.337724	-0.218126	0.219207	-0.00769289	0.150854	0.196657	0.108075	0.03859	0.139206	-0.479161	0.086381	0.489272	0.1188	0.200809	0.11809	0.0347266	0.241552
Rv0136	0.314603	-0.0445758	0.282696	-0.144755	0.226264	-0.00527625	-0.239453	0.386457	-0.774744	-0.612016	-1.33877	0.236223	-0.555174	-0.372153	0.309893	0.14836	-0.214122	-0.531165	-1.22844	0.0459343	-0.384615	-0.251473	-0.616525	0.113624	-0.353986	0.190181	-0.0539939	-0.10957	0.0173373	-0.0149859	-0.0606318	-0.237552	-0.0706493	-0.0765992	-0.114919	-0.13704	-0.177805	0.182957	-0.358346	-0.138686	0.479629	-0.035276	0.0962356	-0.229211	-0.284693	-0.0811038	0.111948	-0.155183	-0.0613837
Rv0137c	-0.167666	-0.018138	-0.235801	-0.479758	-0.4749	-0.0183006	0.299057	-0.050494	-0.181224	-0.0708185	-0.11038	-0.324095	-0.599381	-0.0520012	-1.18063	-0.309267	-0.0708759	0.0603439	0.0237273	-0.236282	0.116962	-0.545626	-0.467765	0.0327709	-0.194608	0.0567558	-0.229234	0.00689004	0.119183	-0.00919906	0.155833	1.20241	0.138402	-0.384657	0.14849	-0.966	0.0119843	0.0134742	0.029938	-0.0250362	-0.212755	-0.320417	0.107264	-0.245084	-0.14187	0.261498	0.309152	-0.0453247	-0.0352269
Rv0138	-0.140986	-0.0832784	-0.112904	0.0874682	-0.398243	-0.0952806	-0.0951906	-0.222271	-0.0144796	-0.21432	-0.225341	0.16333	-0.127607	-0.321458	-0.380014	-0.132852	-0.104669	0.535688	-0.298028	-0.317766	-0.201633	-0.251473	-0.261545	0.21892	-0.533436	-0.175698	-0.155484	-0.0789614	-0.0122841	-0.269271	-0.199298	-0.252794	-0.118499	-0.0383872	-0.0897141	-0.16719	-0.0427945	0.0600088	-0.365	-0.0773124	-0.414528	-0.239519	0.0370107	-0.214279	-0.0358641	0.0176915	-0.0240425	-0.110542	-0.0844676
Rv0139	-0.225768	-0.280958	0.137093	0.481548	-2.2807	-0.000574129	-0.209509	-0.0252443	0.203787	-0.0621707	0.114099	-0.211579	-0.0312207	0.0735167	-0.124112	-0.154049	0.364732	0.17302	-0.100157	0.00637161	-0.0984339	0.301393	0.101375	0.0234587	0.168456	0.264414	-0.196447	-0.281161	0.055862	0.0613357	-0.287836	0.392172	-0.348959	-0.212607	-0.0246759	-0.0776976	0.085166	0.161463	0.0909604	0.0774944	0.0942489	-0.103852	0.0858189	0.276985	0.111709	0.321906	-0.0158363	0.146855	0.259393
Rv0140	-0.176602	-0.523234	0.443144	0.165434	0.726269	0.182764	0.0219766	-0.075041	-0.427892	0.00612775	-0.818322	0.694814	-1.37959	-1.04658	-0.100903	-0.527511	-0.575299	0.00543894	-0.25132	-0.112874	-0.247407	-0.919308	-0.508471	-0.173048	-0.706464	-0.897753	1.47582	-0.176162	-0.20984	1.47514	-0.254304	-0.586214	-0.365908	-0.146302	-0.343097	-0.0855989	-0.59115	-0.237977	-0.351218	-0.901933	0.219648	0.00404493	0.0435836	-1.46654	-1.30031	0.23695	-1.51561	-1.76366	-0.317423
Rv0141c	-0.0986957	-0.100565	-0.0446882	-0.220307	-0.154807	-0.0863626	0.0201514	-0.125101	0.163432	-0.327472	0.17926	-0.300906	-0.173415	-0.245633	-0.147942	-0.399072	0.10997	0.0132575	0.282817	-0.123998	-0.137419	-0.594318	-0.022961	-0.348055	-0.492534	-0.107863	-0.00715948	0.0418694	0.141086	-0.264558	-0.231614	0.166431	-0.126103	-0.312775	-0.0297489	-0.0498688	-0.144245	-0.0980152	0.203212	0.00884784	-0.440035	0.021789	0.0519922	-0.0629944	-0.0226261	0.0557938	-0.0650005	0.0423543	-0.0094995
Rv0142	-0.0766243	-0.087527	-0.321438	0.0618196	-0.378198	-0.169496	-0.0163499	-0.152538	-0.220592	-0.200095	-0.170119	0.288411	-0.0198743	-0.0694254	-0.108003	0.112226	0.018451	-0.194041	0.20144	-0.508868	-0.00468016	-0.301171	-0.434779	-0.0530439	-0.316547	-0.134043	-0.206274	-0.0749781	-0.085075	-0.216308	-0.331193	0.0274649	-0.263961	-0.141316	-0.0989344	0.0503688	-0.136074	0.0735476	-0.258726	0.123649	-0.311946	-0.26283	-0.00685202	-0.241356	0.146714	0.227299	0.0873291	-0.173011	-0.103908
Rv0143c	-0.0869249	-0.136231	-0.169613	0.670835	-0.104384	-0.182871	0.063996	-0.212616	-0.224598	0.0292574	-0.220468	-0.287663	-0.247836	-0.189412	-0.210698	-0.339118	0.117474	-0.044925	-0.388607	-0.419167	-0.753418	-0.15814	-0.022961	-0.348346	-0.0377249	-0.0447186	0.0519127	-0.0531764	-0.142041	-0.118144	-0.208506	-0.246028	-0.23179	0.0161647	-0.036092	-0.0818994	0.137882	0.1033	-0.0868063	0.0235575	0.159071	0.0368642	0.0861533	-0.0065119	0.0876884	-0.258919	0.286538	0.202877	0.216125
Rv0144	-0.104362	0.0130291	0.277577	0.727909	0.23435	0.205662	-0.109937	0.480002	-0.159864	-0.303423	-1.35738	0.124568	-0.464998	-0.521977	-0.51227	0.0375578	0.218271	-2.11758	0.0933286	0.146243	-0.833572	0.224615	0.184691	-0.637286	0.147974	-0.0447186	0.712128	0.279518	0.497214	0.17754	0.399687	0.147454	-0.000637001	0.183867	-0.121238	-0.528004	-0.0810901	0.170333	-0.993286	0.237339	-2.29741	0.541411	-0.00559123	-0.308781	0.349857	-0.710074	0.735068	-0.391813	0.534873
Rv0145	0.229316	0.494626	0.488076	-0.0527668	0.247628	0.895979	0.402546	0.0707123	0.0829683	0.253357	0.385117	0.00293569	0.888598	0.839069	0.494887	0.374965	0.0826106	-0.571404	0.509745	-0.0933588	0.136555	-0.302451	0.230309	0.525692	0.295677	0.354751	0.212789	0.432494	0.526789	0.4537	0.389284	0.725414	0.467912	0.403609	0.415534	0.486216	0.460194	0.351312	0.305248	0.538613	0.319908	0.443882	0.443263	0.497773	0.633469	0.477299	0.627294	0.721534	0.519313
Rv0146	0.0856274	0.290224	0.175622	-0.0668764	0.157718	-0.0258336	0.258871	0.0684179	1.45221	0.039651	0.392601	0.279196	0.334417	-0.642731	0.366124	-0.118696	0.606442	0.50101	0.100768	-0.145181	0.137849	0.0705465	0.102347	0.263861	0.102829	0.259415	0.360174	-0.0808022	0.172398	0.317915	0.0410803	-0.0761259	-0.292299	0.424866	0.24101	0.671321	-0.0202753	0.0582968	-0.513993	0.171062	0.130096	0.249106	0.509234	-0.0112418	0.475697	0.120798	0.237147	0.413355	0.352837
Rv0147	0.0626205	0.175861	0.352296	0.148829	0.554733	-1.64325	0.198675	0.19423	1.06337	0.33421	0.0872194	0.311312	1.60475	-0.0799554	-0.356311	0.25767	0.106997	-0.0144447	-0.332849	0.466799	0.0088963	0.0771891	-0.0315887	0.352316	1.19094	0.176668	-0.0259867	0.064172	0.00981029	0.195501	-0.142491	-0.152962	0.115811	0.251726	0.141644	0.177731	0.114103	0.481261	-0.253603	0.14549	0.245796	0.323554	-0.940213	-0.851028	0.49503	0.104579	-0.0326634	-0.214066	-0.116309
Rv0148	0.188555	-0.105942	0.545068	0.737695	0.477964	0.0914451	0.428433	0.840749	0.888954	0.298722	-1.80624	0.260912	0.534976	0.2416	0.103443	0.465043	0.347341	0.554501	-0.335778	0.106169	-0.146411	0.897093	0.272155	0.246747	0.0312144	0.531213	1.04293	0.0518565	-0.00222463	-0.00341217	0.245125	-0.101339	0.283554	0.116	0.172033	0.231253	0.331531	0.0878602	-0.322132	0.261145	0.142798	0.106611	0.12543	0.244752	0.130367	-1.03022	0.0370813	-0.0962413	0.329078
Rv0149	-0.433158	0.62384	0.299117	-0.236938	0.2052	0.147273	0.177256	-0.094311	0.654161	0.288943	0.310522	-0.296416	0.485934	0.117965	-0.0393687	-0.0408016	0.0911504	-0.62751	0.21739	-0.26758	-0.151865	0.208921	-0.0950137	0.247972	0.328034	-0.0889278	-0.0918397	0.0796161	0.017792	0.313836	0.00932467	0.209616	0.172208	0.241784	0.393753	0.766926	0.38929	0.00897647	0.243557	0.189485	0.175496	0.45657	0.130996	0.508155	0.254661	0.0547268	0.139507	0.0950252	0.290578
Rv0150c	0.169311	0.186627	0.704589	-0.0855073	0.0015309	0.065356	-0.544433	0.142354	0.213162	-0.0751113	0.117344	-0.0475387	0.144878	0.0182744	-0.142845	0.0650238	0.00375404	-0.21956	-0.0565126	-0.00200599	-0.175541	-1.05737	-0.270439	0.215967	-0.0919625	0.0972841	-0.190378	-0.00733049	0.113208	0.276885	0.133819	-0.249083	0.068213	-0.00995703	0.165128	0.261378	0.0667679	-0.00721287	-0.273967	0.117854	0.221491	0.41077	0.279309	0.281369	0.374972	-0.0309133	0.239376	0.198052	0.441413
Rv0151c	-0.0145906	-0.00473092	0.699707	0.446482	-0.85339	-0.0601007	0.0561689	-0.125318	0.659973	0.51613	0.180831	0.530625	0.951621	0.483505	-0.231137	0.403582	0.351137	0.432205	-0.361765	-0.412473	-0.27712	0.121261	0.190896	0.38635	0.698939	0.440713	-1.58228	0.0318419	-0.0833638	0.0583084	-0.365596	0.301831	-0.416548	-0.312985	-0.0994558	0.00925109	0.0396856	0.0659368	-0.21519	0.271551	0.0849526	-0.399841	0.166687	0.0958708	0.301259	0.0776421	-0.0987428	0.0180535	-0.0520522
Rv0152c	0.057599	-0.211121	0.177643	0.48571	0.695944	0.151445	0.55944	0.271168	-0.0626974	0.274148	-1.55769	-0.190895	-0.47016	0.134465	0.240269	0.384474	0.507643	1.20462	0.13738	-0.0401795	-0.0169251	-0.301969	0.573163	0.235254	0.279158	0.138243	0.153421	-0.116502	-0.0554287	0.190363	-0.369901	-0.580614	-0.163577	0.335088	0.300848	-0.0748668	0.20524	0.00303052	-0.452964	0.180259	0.249542	0.26355	0.0522919	-0.108614	-0.0194103	-1.3002	-0.0762183	0.0997573	0.429439
Rv0153c	0.371545	0.284879	-0.119614	-0.540106	0.613017	0.125767	0.0682147	0.0385327	-2.56986	0.202495	-0.0612515	0.309167	0.582242	0.193664	0.0363898	0.192459	0.386427	0.0143883	0.430735	0.103047	0.32008	0.241034	1.2578	0.0702746	0.784817	0.622524	0.28288	-0.130071	-0.0124391	0.272537	0.250871	0.0654312	0.158549	0.18786	0.00506015	0.168072	0.217155	-0.0599971	0.184941	0.0973789	-0.0942179	0.44575	0.148302	0.217818	-0.207263	-0.133675	-0.0297539	-0.0573787	0.373601
Rv0154c	0.35736	0.520088	0.532184	-0.204734	0.0762213	0.260765	0.578429	-0.125579	1.8694	0.166475	0.0544476	0.348106	0.334647	0.327187	0.272656	0.349939	0.336587	-0.218124	0.127476	0.0873274	0.345757	-0.0436554	-0.5543	-0.122353	0.461967	-1.33925	-0.405473	0.103111	0.0610182	0.219363	0.0826404	-0.102114	0.0226946	0.204762	0.240002	0.0953628	0.234209	-0.0594353	-0.308898	0.233083	-0.0227664	0.225127	0.0763472	0.16038	0.398197	-1.51129	0.162684	0.255329	0.299369
Rv0155	0.357722	0.345893	0.688093	0.10832	0.227833	0.252204	0.526968	0.479376	0.0579274	0.206587	0.298312	-0.847976	0.723874	0.779043	0.208645	0.362988	0.336587	0.235265	-1.17579	0.92949	0.306718	0.120798	0.0630401	0.536369	0.414078	-0.689578	-0.40039	0.15077	0.119618	0.299213	0.0519113	-0.0905398	0.0998028	0.275537	0.482494	0.297193	0.495596	0.115726	-0.360173	0.257134	0.279891	-0.166525	0.122312	0.239073	0.474638	-0.287223	0.370895	-0.0925597	0.154463
Rv0156	-2.76437	-0.181433	0.372024	0.474199	0.941199	0.255809	0.557751	0.636747	0.255954	0.447366	-1.33143	0.483343	0.474623	0.521353	5.09502	0.971702	1.38892	7.82085	3.03608	0.146021	-0.0936205	-0.553195	2.97619	0.327396	0.406917	0.88097	0.278181	-0.00698974	-0.0964218	0.611756	0.145144	-0.0261124	-0.154175	0.447086	8.22271	-0.278266	0.359784	0.106819	-0.49474	0.35337	0.119423	-0.0134336	0.158417	0.462257	0.203858	-0.0428586	0.0373917	-0.465316	0.131766
Rv0157	-0.105829	-0.35742	-0.220094	-0.48024	-0.29367	-0.257542	-0.0397622	-0.125353	-0.182668	-0.232406	-0.185373	0.0944554	0.00426157	-0.349754	-0.251952	-0.378524	0.243396	-0.297148	0.151957	-0.269779	0.303405	0.220094	-0.868812	-0.279319	-0.572313	0.20286	-0.232736	-0.00039071	0.107489	-0.127917	0.265213	0.0711843	0.305057	-0.0483825	0.0733421	-0.0213645	0.24207	-0.19977	-0.0134128	-0.0295969	-0.559346	-0.413864	-0.0447217	-0.277979	-0.288553	0.022459	-0.0628479	-0.147353	-0.0655671
Rv0158	-0.0526152	0.0359754	-0.236426	0.0432684	-0.18046	-0.117205	-0.129381	0.0645085	-0.0109305	-0.269267	-0.0332635	-0.520447	-0.260568	-0.727734	-0.255343	-0.252146	-0.109203	0.122125	-0.0190796	-0.321121	-0.0201997	-0.178661	-0.0704711	-0.168883	0.442299	0.0191796	-0.18671	-0.0446391	0.04854	-0.147076	-0.0269074	-0.0666812	-0.116727	0.00723795	0.192103	0.0364125	-0.0824863	0.142314	-0.25014	0.0349651	-0.455967	0.122662	0.117983	-0.0400944	0.2163	0.131012	0.306154	-0.0928273	0.0571702
Rv0159c	-0.164391	-0.212312	-0.274098	-0.195189	-0.239469	0.0405227	0.149456	0.121597	0.204562	-0.00575923	-0.243665	-0.272886	-0.451601	-0.471544	-0.489801	-0.438637	0.0206707	-0.114622	-0.274543	-0.335202	-0.202413	-0.0932529	-0.30077	-0.165908	-0.263989	-0.0830271	-0.0958916	0.0213544	0.0410397	-0.0381984	0.163675	0.134095	0.152969	0.201926	-0.040054	-0.138492	-0.195754	-0.0626222	-0.178407	0.0797264	-0.0058838	-0.106606	-0.0110757	0.00590334	-0.059663	0.149502	0.246509	0.174097	0.0752817
Rv0160c	-0.0332455	0.262755	0.148552	0.555596	0.158855	0.0179423	-1.81041	1.25286	-0.470252	-0.274571	-0.48907	1.31989	0.028545	-0.875325	0.173821	0.375406	-0.38193	0.147365	-1.75105	-0.00200599	-0.0770196	0.322337	-0.00110806	0.215107	-0.147498	0.727659	0.461825	-0.096074	-0.138546	0.0784208	-0.285812	-0.0758028	-0.151915	-0.00971238	-0.112443	-0.26206	-0.1129	0.133241	-0.10448	-0.0812291	0.221234	-0.331812	-0.000983683	-0.398127	-0.568106	0.0566662	-0.265908	0.118597	0.0770224
Rv0161	-0.191306	-0.13356	-0.285646	-0.547081	-0.422608	-0.212979	0.128192	-0.214675	-0.0819518	-0.114491	-0.47411	0.16601	-0.1878	-0.0339242	-0.0803772	-0.246823	0.0493135	0.042254	0.300204	-0.223077	-0.0332649	-0.0202809	-0.358295	0.614975	-0.408313	-0.061521	0.316097	0.039354	0.332424	0.0541143	0.241584	2.02537	0.675936	-0.00826171	0.0146384	-0.0143578	-0.202963	-0.00753514	0.0704018	0.0201835	-0.747725	-0.0165043	-0.00148346	-0.124423	-0.454901	0.0646261	0.00406981	-0.118909	-0.31208
Rv0162c	-0.208815	-0.115538	-0.243588	-0.207763	-0.384997	-0.257281	-0.00541479	-0.0588041	-0.0208575	-0.352623	0.0261101	-0.212957	-0.241325	-0.261509	-0.108922	-0.0752455	0.105538	0.30425	-0.179497	-0.164877	-0.0890388	-0.277085	-0.286732	-0.773949	-0.322947	-0.00233833	-0.432419	-0.0871054	0.00173612	-0.089125	-0.480107	-0.400949	0.00797301	-0.14247	-0.0200938	-0.0920393	0.0817634	0.0684766	-0.3102	0.0521877	-0.59703	-0.252971	0.0626105	-0.142532	0.287873	0.0500529	0.0599679	-0.12478	0.0738964
Rv0163	-0.234856	-0.12159	0.0907853	0.332321	-0.228754	-0.169496	-0.157301	-0.124579	-0.311669	0.0747095	-1.26677	-0.408017	0.0193955	-0.204805	-0.34731	-0.0834774	0.0581813	0.301933	-0.597527	-0.00200599	-0.171627	0.0939011	-0.211022	0.00495957	0.015358	0.242066	-0.0544697	-0.164347	-0.13096	-0.137133	-0.0578082	-0.364289	-0.78227	0.102291	0.0433998	-0.000845697	-0.11061	0.123918	-0.409153	0.00602777	0.242147	0.16804	-0.0072271	-0.133432	-0.0244987	0.32782	0.00406981	0.0699985	0.0219377
Rv0164	0.126229	0.155266	0.440128	0.279549	0.161937	0.110926	-0.249545	0.34996	-0.462798	0.199389	-0.74595	0.407216	0.531493	-0.356995	0.0799948	0.593422	0.104761	0.134495	-1.31137	0.359953	-0.178497	-0.00648103	-0.231904	-0.0538635	-0.946175	0.193277	0.461513	-0.091511	-0.318099	0.110271	-0.141021	-0.33443	-0.432061	-0.0315286	-0.246812	-0.233671	-0.340371	0.192359	-0.346983	-0.240232	0.285984	-0.390077	-0.0714424	-1.86761	-1.02439	0.160031	-1.11063	-2.48747	-0.397302
Rv0165c	0.30283	0.103183	1.10669	1.10854	-1.92034	0.00987011	0.377153	0.2076	-0.184559	-0.219485	0.444873	-0.177555	0.157248	0.207207	-0.379749	0.0803379	0.467379	-0.308878	-0.396091	-0.388489	-0.430999	0.430392	0.908172	-0.664791	0.800016	0.682807	-1.19589	1.50571	0.0322614	-1.262	0.745792	0.562036	0.958933	0.502761	-0.0217281	-0.457712	0.595117	-0.187049	2.49895	0.067295	-1.14359	0.707465	-0.459056	0.690654	0.645526	-0.210593	-0.171481	0.720647	0.0834979
Rv0166	-0.212313	-0.083816	-0.140318	-0.0654716	-0.484295	-0.822956	0.0129607	-0.0588888	-0.396406	0.0765848	-0.158524	-0.0374882	-0.170878	-0.323191	-0.0126531	-0.392764	-0.0719663	0.182849	-0.0398374	-0.387301	-0.121902	-0.609435	-0.0323951	-0.185827	-0.074048	0.100786	-0.149451	-0.11396	-0.0762299	-0.084894	-0.384313	-0.402933	-0.267643	-0.466139	0.0148836	0.0584141	-0.00292382	-0.0480613	-0.39916	-0.107909	-0.266058	-0.209026	-0.137751	-0.486729	0.118638	-0.139634	0.120841	-0.0285566	0.0213831
Rv0167	-0.0886226	-0.0476017	0.119998	0.540186	-0.118985	0.124863	-0.331614	-0.0265614	-0.0818702	0.00222089	-0.0710699	-0.148637	-0.119749	-0.0638118	-0.100772	-0.257328	0.0732423	-0.0658057	-0.202196	-0.12747	-0.19109	-0.190998	-0.0605812	-0.245741	-0.169867	0.784126	0.143186	-0.0129517	-0.0376156	-0.31914	-0.333175	-0.19862	-0.36609	-0.0176436	-0.00374215	-0.402544	-0.0483409	0.00376923	-0.374373	0.0447082	0.280712	0.175295	0.108604	-0.107878	0.0978741	-0.06155	0.10731	-0.179101	0.213531
Rv0168	-0.00146584	-0.00168276	0.218394	0.600737	0.207394	-0.0183006	0.0269658	0.168867	-0.567387	-0.144935	-1.16112	-0.00908883	-0.2152	-0.604303	-0.0732954	0.423116	0.286828	-2.60256	0.304106	0.305086	-0.575529	0.0611404	0.304276	-1.33818	-0.11886	0.184079	-0.147708	-0.23503	-0.0989022	0.180759	-0.191916	-0.251105	-0.00957592	0.0739367	0.0708203	-0.26206	-0.0479545	0.0799736	0.25031	-0.0448553	0.193116	-1.41685	-0.0623911	-0.336931	0.043242	-0.206592	-0.0383281	-0.163389	-0.302468
Rv0169	0.427351	0.0192548	0.306426	-0.174634	0.227833	-0.0426394	0.128055	-0.275741	0.388698	0.24944	0.183299	0.215865	0.902327	0.227077	0.132703	0.0872425	0.265803	0.022639	0.36093	-0.205901	-0.0296163	0.069797	0.381859	0.344523	0.275325	0.319753	0.35933	0.245713	0.16621	0.0468423	0.159252	0.29335	0.318378	0.344826	0.249202	0.637071	0.33499	0.0784929	0.471355	0.179964	0.0972229	0.41143	0.186822	0.312889	0.409597	0.154115	0.519275	0.287658	0.330839
Rv0170	0.0815317	0.309947	0.224841	-0.064294	0.104861	-0.0122194	0.158005	-0.1036	-0.154122	-0.0591549	0.186714	0.870571	-0.0361845	-0.11204	-0.142845	-0.380088	-0.000149953	0.0505075	-0.138562	-0.113446	-0.0342345	-0.4302	-0.210709	0.169489	0.372797	0.253752	-0.0260602	-0.00273728	0.086098	-0.110725	-0.22554	-0.185575	-0.423959	0.601315	-0.1573	0.0874602	0.0258058	-0.149647	-0.338512	0.0658253	-0.0204194	-0.340914	0.094704	0.212166	0.445972	-0.0709718	-0.0751869	0.227565	0.0573215
Rv0171	0.0586675	0.185228	0.344861	0.112735	0.188701	0.0126667	-0.0829105	0.0243268	0.0947281	0.162538	0.284116	0.423972	0.236897	-0.0159101	0.0444158	0.532286	0.26637	0.0406661	-0.282374	0.518043	-0.0424299	0.069472	0.324306	0.126284	0.109622	0.0283716	-0.0397288	0.0876203	0.0639972	0.0939498	-0.227504	-0.104633	-0.19548	-0.0534107	0.269538	0.36886	0.179713	0.0543986	-0.0868063	0.182077	0.195578	0.039741	-1.2242	-0.680295	0.436098	-0.159499	0.557118	0.0807026	0.143028
Rv0172	0.23395	-0.062099	0.54372	0.487928	0.806609	0.249158	0.540531	0.757142	1.18223	0.979251	-1.60227	0.260912	0.93945	0.459748	0.293044	0.618312	0.537037	-0.225216	-0.0190796	0.144729	0.104104	0.069472	0.453377	0.108719	-0.180869	0.476299	0.37672	0.225073	0.00344101	0.112795	-0.115751	0.0439734	-0.00957592	0.292592	0.302422	0.112541	0.251488	0.159774	-0.418186	0.468275	0.250917	0.250052	0.202969	0.357248	0.294702	-1.46448	0.503034	0.140159	0.26609
Rv0173	-1.71219	0.157975	0.319385	-0.202085	-0.0282276	0.210013	0.352861	-0.00249327	0.855671	0.112204	0.0989189	0.00147821	0.165925	0.53314	0.132703	0.308053	0.0111965	-0.541518	0.0483457	-0.00200599	-0.265176	0.392176	-0.181832	0.213982	-0.121248	0.29966	0.0937301	0.210192	0.0914139	-0.00919906	-0.0486299	0.138414	0.138219	0.115262	0.236366	0.552738	0.194737	0.00376923	0.19545	0.168768	0.458351	0.601989	0.100687	0.0350016	0.164289	0.0814058	-0.0688875	-0.177338	0.0423244
Rv0174	0.231442	0.178793	0.240606	0.0577545	0.291498	0.491113	0.396355	-0.0670541	1.15533	0.0276449	0.0374489	0.0514232	0.585263	0.246569	0.192608	-0.122974	0.243568	0.180164	-1.19731	0.123348	-0.00760736	-1.29232	0.0829293	0.351205	0.0636461	0.402726	0.268197	0.127648	0.0592658	0.338058	-0.243609	-0.208726	-0.139307	0.20667	0.390505	0.146957	0.141162	-0.0872007	-0.30813	0.133796	-0.00718684	0.142666	0.220927	0.457063	0.243406	0.109772	0.323047	0.342726	0.293413
Rv0175	0.349932	0.287054	0.291955	0.583128	0.328507	0.47661	0.411896	-0.0203113	0.417736	0.759138	0.0423244	0.520886	0.889138	0.403222	-0.0258085	0.653509	0.402573	0.342734	-0.197478	0.739817	0.196714	0.358837	0.423595	0.714897	0.321768	-0.467984	0.17697	0.361796	0.15702	0.280584	0.210267	0.302613	0.14938	0.330704	0.647325	0.379559	0.973663	0.499507	0.00540375	0.628601	0.112543	0.428401	0.167535	0.578913	0.204857	0.396546	0.37365	-0.190687	0.718343
Rv0176	-0.14877	-0.00659708	0.328297	0.10745	-0.163065	0.0401216	0.154689	0.1112	0.0225667	0.18727	0.419742	0.359345	0.904891	0.611583	0.175164	0.670485	0.293279	0.390998	0.362364	0.361039	-0.0527147	0.539541	0.946299	0.300107	0.193814	0.16505	-0.245339	-0.224143	-0.0656589	-0.130447	0.401406	0.329925	0.384919	0.37683	0.0431411	0.0873804	0.667914	0.00641153	0.255634	0.0798765	0.583693	0.399312	-0.00148346	0.382364	0.394689	0.0674739	0.010706	0.235627	0.596904
Rv0177	-0.0661855	-0.0537068	0.50273	0.328515	0.0129158	0.135496	0.290201	0.0503791	0.089664	0.254854	0.684049	0.45364	1.32283	0.700966	-0.0372464	0.528033	0.201778	0.512886	-0.00538516	0.136047	-0.0528497	0.406859	0.740948	0.52323	0.633045	0.659008	-0.38579	-0.156683	-0.0516407	-0.188596	0.25033	0.181381	0.347752	0.13768	0.0598359	-0.141843	0.724693	-0.0379761	0.22759	0.0792921	0.795325	0.379869	0.0277067	0.831075	0.678159	0.126462	0.00383399	1.25104	0.536649
Rv0178	0.288738	0.135176	0.402899	-0.101506	0.125177	0.192128	0.628423	0.0550867	0.412492	0.135835	0.801795	0.672168	0.427674	0.305909	0.190553	0.239201	0.521109	-0.179896	-0.023133	1.12932	0.0224976	0.322337	0.138808	0.813223	0.136046	-2.12836	-0.649552	0.309908	0.0788304	0.550506	0.150198	-0.245461	-0.0542906	0.250167	0.420311	0.501054	0.317522	0.0207823	-0.525062	0.13146	0.225594	0.508751	0.153575	0.348908	0.295888	-0.465863	0.297627	0.424741	0.403095
Rv0179c	0.231442	0.189371	0.395945	0.410263	0.398638	-0.508806	0.307901	0.316849	1.35715	0.967835	0.191939	-0.768171	0.892489	-0.370577	0.344583	0.162488	0.246497	0.297128	0.103632	0.756509	0.363498	0.282296	0.37103	0.326888	0.254737	-0.760581	-0.155492	0.154312	0.108011	0.260334	0.0648111	-0.159208	0.0751322	0.427138	0.413792	0.752218	0.566774	-0.0281568	-0.285364	0.226274	0.232345	0.868412	0.0571685	0.471691	0.484203	0.031491	0.555503	-0.347866	0.691425
Rv0180c	0.195771	-0.121467	0.497053	0.530734	1.08373	0.413836	0.709381	0.254989	0.164697	0.432457	-1.85685	-0.293516	0.281112	1.02019	0.908332	2.26671	1.12827	0.445705	0.101014	0.563913	-0.0572027	0.517641	0.553423	-0.00801724	0.165561	0.171521	0.299559	0.0664744	0.0514375	0.326645	0.201489	-0.131551	-0.0674127	0.328523	0.494613	-0.139288	0.474447	0.081313	-0.35179	0.294502	0.157289	0.222129	0.214843	0.0881069	0.306347	0.268961	0.183119	-3.91235	0.932469
Rv0181c	-0.117967	-0.204375	-0.78795	-0.43	-0.0432506	-0.428009	-0.736808	-0.396415	-0.526186	-0.151541	-0.496986	-0.814159	-0.559386	-0.517034	-0.0554777	-0.65307	-0.402212	-0.491811	-0.16954	0.0875947	-0.0827916	-0.52186	-0.304748	-0.492635	-0.205037	-0.0726922	-0.000898229	-0.0829519	-0.0756885	-0.0423593	0.00556112	-0.0825719	-0.0618766	-0.113249	-0.147101	-0.0249206	-0.0473441	-0.0912419	-0.473116	-0.0426952	-0.0459384	-0.0165043	-0.216462	-0.286107	-0.49333	-0.25896	-0.0914048	-0.252625	0.0656095
Rv0182c	-0.133651	-0.0713939	-0.23454	0.0872376	-0.377819	-0.14656	-0.27181	-0.109715	-0.278129	-0.24008	-0.509427	0.0462236	-0.362149	-0.146128	0.122563	-0.107301	-0.264297	0.0988803	-0.385564	-0.343309	-0.228361	-0.294847	0.0561985	0.0033223	0.0226747	-0.0181818	-0.111868	-0.00580528	-0.187108	-0.131838	-0.278932	-0.211975	-0.151489	-0.131896	-0.00582334	-0.146588	-0.168763	0.156172	-0.097517	0.12878	-0.339033	0.0256217	0.0614533	0.0284615	0.212349	0.0667274	0.274206	0.00951756	0.301725
Rv0183	-0.163825	-0.111933	-0.160873	0.263183	-0.504027	-0.142498	-0.563603	-0.0975516	0.0518282	0.251337	-0.0704027	-0.118054	-0.461985	-0.127989	-0.244948	-0.0756287	-0.0427612	-0.0550479	-0.531489	-0.421076	-0.108488	-0.0607185	-0.0681825	-0.11086	-0.0919625	-0.061521	-0.310826	-0.196314	-0.10062	-0.0981546	-0.274352	-0.169321	-0.19756	-0.117681	0.0862039	-0.0231347	-0.111914	0.0938603	-0.504351	0.0848744	0.0990435	0.0126545	0.0440065	-0.031637	0.0493408	0.24	0.0137851	0.0216273	0.301459
Rv0184	0.119167	0.181915	0.342482	0.641276	0.685221	-0.0142071	-0.0566806	0.414035	-0.374098	-0.327313	-0.738012	0.325383	0.0170221	0.00519035	0.695956	0.284163	0.0348373	0.159374	0.449747	0.174237	-0.131342	0.392176	-0.0230964	0.0956916	0.191262	1.00593	0.274592	-0.0283349	-0.0248469	0.027415	-0.0319622	-0.0310404	-0.320613	0.239158	-0.268679	-0.165551	0.338546	0.582286	-0.318224	0.360747	0.0915111	0.226434	0.276452	-0.119876	0.0492093	0.311408	0.221606	0.11157	0.303684
Rv0185	-0.244943	-0.0539212	-0.362669	-0.615631	-0.278122	-0.0918728	0.0243514	-0.00713959	-0.271371	-0.210513	-0.116981	-0.19141	-0.205719	0.00441192	-0.17969	-0.142114	0.19936	0.225704	-0.347773	-0.25564	0.0964426	-0.21523	-0.279461	0.0288197	-0.274922	0.358005	-0.0337242	0.0529217	0.27516	0.0688847	0.0130729	1.00895	0.772497	-0.165629	-0.0843572	-0.0176085	-0.000474232	-0.0802008	-0.0528146	0.101566	-0.804578	-0.0613668	0.109649	-0.0553696	0.0858265	0.156358	0.0500521	-0.0866301	0.0159956
Rv0186	-0.381344	-0.33495	-0.534692	0.0241522	-0.527551	-0.260017	-0.408827	-0.178556	-0.176539	-0.190577	-0.418007	-0.222309	-0.640386	-0.375322	-0.14177	-0.986978	-0.159039	-0.16949	-0.131789	-0.358196	-0.331914	-0.0648886	-0.297197	-0.282201	-0.353416	-0.379867	-0.245087	-0.21421	0.054652	-0.487273	-0.169388	-0.284959	0.0462425	-0.309538	0.123647	0.0076651	-0.145321	-0.142159	0.125525	-0.00954146	-0.492263	-0.279105	0.0109209	-0.107704	0.0843682	0.068329	0.151019	-0.336425	-0.0313265
Rv0187	-0.312022	-0.209587	-0.352544	-0.173449	0.057297	-0.208705	-0.287201	-0.120207	-0.199971	-0.0115323	-0.287233	-0.343148	-0.277969	-0.425884	-0.569123	-0.269036	0.168741	0.139376	-0.401704	-0.465943	-0.111141	-0.34174	-0.183711	0.0384039	0.0262672	0.149439	-0.0960482	-0.090024	0.0260416	-0.0937852	0.124065	-0.0884134	0.121896	0.163185	-0.0971501	-0.29231	-0.173023	-0.0530023	0.0139535	-0.198834	0.0620724	-0.0380967	-0.0486496	-0.122769	-0.176315	0.0629208	0.125672	-0.193644	0.0255755
Rv0188	0.344774	0.206922	-0.879666	-0.908006	-0.0400143	-0.0520951	-0.00687102	0.000940094	0.122801	-0.0128615	-1.08585	-0.742319	-1.76841	-1.20495	0.280033	-0.67938	-0.166167	-0.656141	0.0809192	-0.0591332	0.170892	-1.16092	-1.63898	-0.822214	-0.418619	-0.500488	0.615342	0.382449	0.281707	0.406554	-0.219277	-0.157434	-0.442532	-0.275773	0.28771	0.331126	-0.917124	0.0963991	-0.558241	-0.140072	-0.223674	-0.157509	0.049343	-0.612314	-0.984673	-0.278326	-0.405408	-0.882118	-0.192968
Rv0189c	-0.162379	-0.126837	0.0188527	-0.429804	-0.483604	-0.119641	0.107829	-0.112817	-0.139434	-0.357819	-0.222691	-0.0615024	-0.131382	-0.206864	-0.0126531	-0.268678	-0.30666	-0.403431	0.32022	-0.323944	-0.162148	-0.885336	-0.0284919	0.107879	0.0201058	-0.00703208	-0.566367	-0.0401548	0.0881085	-0.425605	-0.108724	-0.113833	0.068691	-0.00327437	0.0245587	-0.171828	0.0498724	0.183211	0.460645	-0.027246	-0.0777836	0.375365	-0.124978	-0.0487223	-0.164279	0.129756	0.154408	-0.230522	0.10232
Rv0190	-0.206106	-0.019775	-0.234835	-0.117032	-0.230061	-0.244462	-0.0935505	-0.0971589	-0.0348981	-0.199336	-1.01678	-0.244935	-0.391703	-0.331061	-0.13798	-0.0837235	0.058531	-0.132967	-0.365909	-0.370334	-0.142668	-0.459983	-0.297197	0.129819	-0.788289	-0.0902101	0.0425597	-0.0305826	-0.0822647	-0.0468185	-0.423938	-0.155894	0.0464654	-0.175464	0.219878	-0.0259296	-0.0554996	0.0481403	0.312155	-0.135113	-0.699914	-0.0485165	-0.103072	-0.257386	0.0739176	-0.000811273	0.215788	-0.0423654	0.00424936
Rv0191	0.0379101	-0.0214546	0.0678213	0.395577	-0.270001	-0.11124	-0.246653	-0.151234	-0.111516	-0.00161356	0.0819421	-0.173105	-0.111235	-0.00052399	-0.0446544	-0.323438	0.0590563	0.207489	-0.234139	-0.165516	-0.27106	-0.369417	-0.268406	-0.38713	-0.126043	-0.0443013	-0.378248	-0.065278	-0.0135617	0.0844729	-0.246023	-0.185487	-0.110239	0.0236531	0.0885817	0.142492	-0.0842284	0.0599044	-0.516494	0.282788	0.0730766	-0.21094	-0.32238	-0.0410137	0.144179	0.202032	0.0497269	0.143293	0.111787
Rv0192	0.328809	0.0815241	0.435293	0.353998	1.02356	0.683632	-0.0937839	0.713388	0.124943	-0.0987586	-0.870446	0.81849	0.213438	0.162882	0.70728	1.23296	0.219534	1.10349	0.449055	0.45302	0.36161	0.0853881	-0.742251	0.260706	0.277769	0.920277	0.743359	0.160707	0.223271	0.224504	0.393951	0.210094	0.308317	0.515906	-0.148454	-0.265175	0.325387	0.546621	-0.227679	0.365979	0.475386	0.324508	0.395607	0.357392	0.61488	0.819821	0.540727	0.69378	0.819012
Rv0193c	0.0227123	-0.0495546	0.389202	0.136889	-0.328841	0.294795	0.262026	0.419195	0.102939	0.0857667	-0.14385	-0.0427423	-0.449949	-0.261068	-0.123861	0.207771	0.428987	-0.339692	-0.0332189	-0.375405	-0.143402	-0.179211	0.0071525	-0.225184	-0.041485	-0.259374	-0.236728	0.0722234	-0.0831203	-0.105835	0.15687	0.0321691	-0.00957592	0.172344	-0.0820674	-0.27914	-0.0362027	-0.107604	0.122239	-0.330663	-0.0342257	0.0719981	-0.0527931	0.230131	-0.126998	0.159968	-0.373863	0.382356	-0.135414
Rv0194	-0.0444797	0.16784	0.0839365	-0.234354	-0.371826	-0.598725	0.0154442	-0.114856	-0.238057	0.0429652	-0.740271	-0.0698543	-0.192116	-0.234056	0.200457	-0.190502	0.0911501	-0.280364	0.226717	-0.248195	-0.0732394	-0.005788	-0.114408	-0.191096	-0.452627	-0.601561	0.0401439	0.0321396	-0.125287	-0.145009	-0.169264	-0.128846	-0.166208	0.0102825	-0.0942676	-0.0293754	-0.202859	-0.0723762	-0.220213	-0.0455907	0.0458952	0.116102	-0.0317842	-0.552097	-0.277178	-0.106438	-0.0441822	-0.49515	-0.319455
Rv0195	0.0224334	-0.101609	0.263364	0.523926	0.0113758	-0.000770669	-0.289542	-0.100342	0.0786139	0.0551503	-0.168611	-0.0425159	0.217887	0.0158257	-1.73036	-0.379354	-0.0440793	0.0658478	-0.0713703	0.390394	-0.24098	-0.0989487	-0.145671	-0.134109	-0.29634	-0.134937	0.0682288	-0.0186915	-0.0776561	-0.00919906	-0.861901	0.50322	-0.695141	-0.580254	0.0840201	-0.226857	-0.153562	-0.0612089	-0.323006	1.53191	-0.0814154	-0.346104	-0.104428	-0.0718646	-0.163644	-0.0203325	-0.149879	-0.00404598	-0.439654
Rv0196	0.0563632	0.0206935	-0.273741	0.0253105	-0.306069	0.58628	0.189782	0.517409	0.014967	-0.875632	-0.144966	0.132787	0.253491	0.123093	0.48422	-0.800407	-0.445823	0.192314	0.573767	0.122391	0.629217	-0.224747	-0.254272	0.197984	-0.441807	-0.388862	0.691432	-2.14789	-0.0915254	0.455042	-0.00931721	-0.269351	-0.117483	-0.119201	-0.0255256	0.138009	0.00270235	-0.146025	-0.324993	-0.172533	-0.512837	-0.644302	-0.134675	-0.835515	0.0654058	0.245206	0.375547	-0.751348	-0.898398
Rv0197	-0.198535	-0.219317	-0.311477	-0.563122	-0.719244	0.146821	0.0760332	0.0874336	0.103678	-0.14696	-0.163839	-0.299862	-0.115343	-0.268365	-0.0124179	-1.33339	-0.211473	-0.00771739	0.0693083	-0.218135	0.142218	-0.234144	-0.549889	-0.182923	-0.431636	-0.408757	0.617985	-0.689723	-0.130765	0.442391	-0.401058	0.18026	-0.499599	-0.433836	-0.10093	-0.22273	-0.550902	-0.133008	-0.143221	-0.133391	-1.11014	-0.488862	-0.146036	-1.20373	-0.359357	-0.00331582	0.032726	-1.2026	-0.680804
Rv0198c	-0.133725	-0.131985	0.0841425	-0.24817	0.0615457	-0.0921989	0.0543068	-0.105624	0.260736	0.0980967	0.350016	0.133154	0.29705	0.303243	-0.315478	0.588379	0.245842	0.172832	-0.335837	-0.252368	-0.356094	0.296823	0.17678	0.123431	0.537123	0.404807	-0.142198	-0.0408627	-0.16289	-0.0244157	0.117991	0.342386	0.119374	0.0266611	-0.217572	-0.21153	-0.228725	-0.211505	0.225876	-0.35616	0.388585	0.0214502	-0.166694	0.085063	0.0818502	-0.0294384	-0.0992038	0.0767488	-0.0876708
Rv0199	-0.238183	-0.243333	0.861224	0.614067	0.408418	0.21368	0.538998	0.103657	0.00361488	0.219534	0.167859	1.05988	0.821464	0.516753	-0.250301	0.517109	-0.199006	0.588703	-0.678942	0.085517	-0.319211	0.201248	0.767564	1.17726	0.853501	1.05421	-0.475347	-0.000185684	-0.103586	-0.406085	-0.00774511	-0.243101	0.139232	0.0551417	-0.296777	-0.183895	0.259897	-0.00152773	0.275509	-0.0900233	0.930893	0.274757	0.17017	0.594767	0.680737	0.728645	-0.0194157	0.50533	0.447445
Rv0200	0.243958	0.279925	0.166921	0.355863	0.0591405	0.37046	0.367154	0.29945	0.563727	0.180317	0.341223	1.19902	0.563728	0.231989	0.709217	0.41165	0.158042	0.437508	0.627094	0.579012	0.15093	0.13153	0.37595	0.359051	-0.0377249	-0.014771	-0.131606	0.225171	0.11988	-0.00740692	0.288571	-0.0154012	0.18741	0.201571	0.243598	0.648665	0.120163	0.13766	0.342303	0.217678	0.411935	0.225325	0.392948	0.252023	0.27692	0.162296	0.352884	0.21773	0.445893
Rv0201c	-0.131614	-0.160767	-0.0425052	-0.274765	-0.520424	-0.340999	-0.591347	-0.287366	-0.171503	-0.106571	0.119293	-0.573534	-0.0182758	-0.0206756	-0.0967899	-0.122019	-0.159444	-0.0407761	0.0899914	0.0501424	-0.299247	0.181848	-0.0538168	-0.00832958	-0.0584122	0.00922974	-0.015095	-0.135213	-0.172125	0.141011	-0.0681012	-0.0918472	-0.0753224	-0.0723471	-0.0608521	0.0335223	-0.0132279	-0.195786	-0.0506977	-0.215443	0.0168786	-0.0343227	-0.31468	-0.0656313	-0.321174	-0.508849	-0.0185958	-0.124239	-0.197941
Rv0202c	-0.131464	-0.0322999	-0.0401914	-0.826172	-0.193276	-0.432612	-0.609074	-0.17278	-0.343042	-0.461149	0.0998295	-0.923433	-0.0710042	-0.00807057	0.0191575	-0.352607	-0.177086	-0.139455	0.170606	0.138527	-0.056695	0.00407358	-0.249626	-0.0947453	-0.245054	-0.289705	0.0453683	-0.0978466	0.0708537	-0.120185	0.127247	-0.121718	0.0244583	0.223183	-0.0407923	0.161718	-0.0850462	-0.0246952	-0.305514	-0.0779689	-0.241563	0.132766	-0.242632	-0.133976	-0.265541	-0.332803	0.0437504	-0.0435505	-0.10398
Rv0203	-0.0606678	-0.0927437	0.750062	0.569665	0.338928	0.291541	0.324987	0.145677	0.707503	0.102301	0.565643	0.427867	0.805241	0.451315	-0.288592	0.833766	0.540211	0.178351	-0.383997	0.111531	0.0395203	0.601541	0.465375	0.12776	0.452396	0.309692	-0.233642	-0.0554328	-0.0952915	-0.145852	0.35198	0.454421	0.442853	0.359101	-0.147006	-0.0842009	0.199909	-0.0120821	0.36025	0.0525617	0.186905	0.077937	0.314204	0.170233	0.570733	0.125326	0.0344414	0.332742	0.082912
Rv0204c	0.16109	0.0323811	-0.241941	-0.238961	0.401259	0.0132229	0.21598	0.0835901	-0.49538	0.555465	0.0223851	0.232931	0.0889891	0.0169242	-0.227818	0.176355	0.0248776	0.315686	-0.239686	-0.0266711	-0.135775	-0.0525266	0.446103	0.199862	-0.0578841	-0.0900282	-0.428634	0.0686212	-0.0592892	-0.236005	0.343448	0.00236545	0.200145	0.172695	0.00506015	-0.0260763	0.0193675	-0.155514	0.0642968	-0.0285923	-0.0417727	0.0773459	-0.0512645	0.00190535	-0.158229	0.0116969	0.0451944	0.0596355	0.0159064
Rv0205	0.00886003	-0.00819526	0.0436136	0.11825	-0.0637694	0.111384	0.455513	0.195625	0.21641	-0.0443029	0.333776	0.228413	0.247958	0.217141	-0.238557	0.903025	0.372355	0.0452806	-0.307395	-0.0960466	-0.156112	0.359552	-0.97275	-0.0980996	0.0809189	-0.0585637	-0.349672	0.24597	0.0939228	-0.457069	0.0241764	0.376234	0.259839	-0.0601558	-0.286683	-0.065556	-0.023094	-0.123637	0.730903	-0.0869868	0.301388	0.305337	-0.0601649	0.305868	0.291946	0.356215	0.246192	0.223992	0.277389
Rv0206c	0.0507141	0.149386	-0.553757	-0.396494	0.162287	0.0631391	0.110006	-0.0322187	-0.0142162	-0.399075	0.8409	0.00124371	0.526311	0.242828	0.0716545	0.250186	0.314616	0.0455943	-0.158069	0.151852	0.0471051	0.73711	0.194243	-0.0109245	0.274149	0.688887	-0.100281	-0.0890383	0.0332527	0.0194793	0.419805	0.14061	0.333722	0.212809	0.0853843	0.181012	0.486963	-0.128194	0.697969	0.0556533	0.324079	0.294625	-0.0227004	0.326429	0.282099	-0.0176223	0.158504	0.232277	0.114999
Rv0207c	-0.281525	0.0981127	-0.155421	-0.159941	0.0125272	-0.0620037	-0.440426	0.245135	0.0913476	0.0901176	0.0310093	0.327844	0.086048	-0.31392	-0.0946928	0.102308	-0.344481	-0.60154	-0.120903	0.201671	0.100955	0.395775	-0.0416937	-0.292874	0.015358	-0.351855	0.305068	-0.0760076	-0.0995088	-0.0728682	0.0747025	-0.401558	-0.215624	-1.7916	-0.1957	0.140271	-0.379542	0.297492	0.364203	-0.136931	-0.220682	-0.344573	-0.23924	0.15939	-0.299452	-0.130404	0.101723	-0.0118342	-0.264683
Rv0208c	-0.246964	-0.278082	-1.55218	-1.41321	-0.426783	-0.608464	-0.16286	-0.307967	-0.0530245	-0.700101	0.173976	-0.163243	-0.264091	-0.0324468	-0.123923	0.55932	0.239287	-0.145771	-0.467326	-0.26167	-0.31153	0.155309	-0.0443852	-0.338155	0.0985013	0.162366	0.137137	-0.329987	-0.107284	0.120354	0.597476	0.201541	0.518563	0.385479	-0.268182	-0.393723	-0.0830647	-0.563279	0.300911	-0.0394936	-0.293089	0.16466	-0.178005	-0.0665117	-0.35211	-0.267289	-0.46005	-0.240788	0.0566048
Rv0209	-0.102161	-0.00296511	-0.405263	-0.313312	-0.261013	-0.152364	-0.0854448	0.0387422	-0.74378	-0.217607	0.0534164	0.0467499	0.154381	-0.0232749	0.180409	0.070355	-0.405195	-0.164287	0.0125284	0.110361	0.145921	0.283677	-0.141698	-0.23961	-0.0338164	-0.30634	-0.353997	0.0502908	0.083313	-0.305641	0.0661526	0.0790096	0.262369	-0.106705	-0.196365	-0.0976356	-0.213994	-0.0314508	-0.291783	-0.106566	-0.342717	-0.0562601	-0.122377	-0.0104736	-0.186651	-0.0249645	0.153939	-0.132506	-0.168706
Rv0210	-0.152554	0.0777529	0.011849	-0.0552098	-0.246274	-0.134004	-0.621236	-0.00165266	-0.307929	-0.224602	0.0632807	0.199799	0.0253339	0.0139866	-0.19352	-0.480171	-0.416361	-0.342973	-0.490942	-0.409361	-0.124051	0.344138	0.448402	-0.567628	0.169456	0.126437	-0.415313	-0.00273728	0.0633837	-0.122305	0.310306	-0.105503	0.473193	0.266043	0.233189	0.170803	0.128187	-0.0551425	0.305887	0.157143	0.0804768	-0.108587	0.569031	0.575614	0.0780475	0.107309	0.206271	0.20363	-0.217394
Rv0211	-0.955054	-0.143431	-0.962183	-0.916821	-0.0182708	-0.6925	-1.14882	-0.552401	-0.995879	-0.0658926	-0.205168	-1.48831	-1.20865	-0.593198	-0.537199	-0.946807	-0.7292	-0.306078	-0.631326	-0.713482	-0.343057	-0.248927	-0.614453	-0.562838	-0.264107	-0.211046	0.412558	-0.472856	0.0637333	0.428665	-0.78558	-0.807998	-0.740007	-0.61863	-0.065834	0.0263918	-1.00339	0.00843785	-1.07655	-0.0608046	-0.00676725	-0.683955	0.0455541	-0.799911	-0.818479	0.132934	-0.524588	-0.667415	-0.918759
Rv0212c	-0.0555831	-0.00230664	-0.303773	-0.272818	-0.218746	0.0448721	0.0122673	0.0578118	0.159101	0.301526	-0.19429	0.00580922	-0.256851	-0.171295	-0.175989	-0.153638	0.204215	-0.108781	-0.463292	-0.367176	0.114288	-0.125303	-0.430209	0.0602484	-0.27972	-0.217839	0.0671718	0.000393954	-0.11783	-0.0417603	0.0110304	-0.093122	-0.000366926	-0.101882	-0.0694492	-0.153716	-0.403854	-0.137359	-0.45467	-0.234957	0.0482528	-0.0391145	-0.0720385	0.0394535	-0.210481	0.0228141	-0.0557566	-0.0077819	0.0304029
Rv0213c	0.105955	-0.0760531	-0.187834	-0.0104852	0.0897013	-0.0504511	0.283747	0.132646	-0.0543612	-0.359221	0.0205232	-0.321228	-0.053952	-0.172818	-0.11769	-0.0250613	-0.345567	-0.149081	-0.266765	-0.00200599	-0.0814129	0.0427593	-0.0329011	-0.216401	-0.510568	-0.885192	-0.567121	0.0808226	-0.0676994	-0.362841	0.180098	0.0294724	0.0410778	0.0849662	-0.107724	-0.193294	-0.0939556	-0.0570208	0.389841	-0.0683021	-0.100868	0.0792289	-0.145935	-1.33196	-0.126712	0.0394984	0.113347	-1.67447	-0.0401507
Rv0214	-0.0722239	-0.122461	0.411282	-0.00466344	0.140652	-0.079564	0.127189	-0.0749959	0.690798	0.22176	-0.22469	-0.028857	-0.511039	-0.116122	-0.372413	-0.0464348	0.0371985	-0.285609	-0.363746	-0.357829	-0.195108	-0.114767	-0.570157	-0.226121	0.0843625	0.213375	-0.620458	-0.0902927	-0.250009	-0.633937	-0.00931721	-0.177457	-0.135253	-0.167221	-0.254425	-0.150308	-0.353877	-0.120864	-0.19435	-0.162559	0.256642	-0.288567	-0.0783178	-0.172943	-0.347511	-0.236135	-0.0796901	-0.511992	-0.145573
Rv0215c	-0.285991	-0.274914	-0.357888	-0.467576	-0.00694844	-0.0749799	-0.250569	-0.224559	-0.0109305	-0.0994425	-0.137575	-0.310475	-0.458432	-0.160092	-0.00174417	-0.208032	-0.155691	-0.173779	-0.0551005	-0.169975	0.00304361	-0.146006	-0.25428	-0.197289	-0.260518	-0.235746	0.0826969	-0.161211	-0.159472	-0.108988	-0.0230407	-0.253577	-0.109618	-0.00635328	-0.126759	-0.0356172	-0.256287	-0.109793	-0.222421	-0.176809	-0.121132	-0.0649832	-0.234982	-0.107757	-0.168728	-0.103885	-0.0103745	-0.149825	-0.101368
Rv0216	0.305704	0.224182	0.036824	0.405329	-0.0764338	0.463687	0.449434	0.303056	0.510526	0.329534	0.282299	0.574838	0.586193	0.223623	0.206799	0.683322	0.356388	0.219776	0.258771	0.116778	0.136469	0.335646	0.438942	0.28401	0.245174	0.570708	-0.349395	0.419284	0.156919	-0.224252	-0.0629022	0.301211	-0.109754	-0.0801295	0.0913358	0.229356	0.409936	0.245796	0.822248	-0.0545606	0.387014	0.193918	0.144805	0.435959	0.419201	0.249286	-0.0227193	0.637399	0.686872
Rv0217c	0.223746	0.111651	0.240459	0.143854	0.498982	0.193781	0.209531	0.310808	0.0628662	-0.177622	0.112918	-0.00935046	-0.0209076	0.0417509	0.151662	-0.0330855	0.00857835	-0.77002	0.121527	0.351965	-0.121918	0.147297	0.175603	0.272052	0.14516	0.187766	-0.365226	0.184327	0.123253	-0.0986143	0.0847567	0.120834	0.179205	0.0956434	0.0342141	0.0249677	0.0157302	0.0103883	0.617836	0.0279177	0.295544	0.276639	0.0810463	-0.0421623	0.331165	0.123631	0.114698	-0.110047	0.130668
Rv0218	-0.0150857	-0.0558537	-0.0804937	0.117587	-0.200538	-0.203792	0.210853	-0.112071	0.560413	0.0945391	-0.729492	-0.0495277	-0.142636	-0.0693035	-0.925315	-0.136442	0.0786751	-0.155293	-1.13154	-0.033104	-0.179862	0.0949954	0.329732	-0.334673	0.283021	0.130438	-0.48106	-0.00532931	-0.0503697	-0.380919	-0.024956	0.17391	-0.050141	0.0459076	-0.0589885	-0.272239	-0.103703	-0.0470013	0.114627	-0.198481	-0.226443	0.170952	-0.0706755	-0.000953968	0.265249	-0.309062	-0.159661	0.051456	0.0122821
Rv0219	0.0250349	0.0237911	0.122258	0.298776	-0.19855	0.193915	0.274468	0.134025	0.0742397	0.0806222	-0.155233	0.0582161	0.156655	-0.00441223	0.141208	-0.111698	0.0212197	-0.233813	0.173279	0.206992	0.0366958	-0.030303	-0.0951148	-0.0685228	0.0868571	0.0907008	-0.230039	0.0815129	0.0147657	-0.353088	-0.0801122	0.137236	-0.38344	0.0637002	0.00891707	-0.00945788	-0.0563218	-0.022348	-1.19434	-0.0201878	0.0561049	-0.254095	-0.272525	0.103008	-0.0862886	0.0675469	0.0674602	0.0310027	0.0232613
Rv0220	0.54957	0.587297	0.202535	0.508469	0.278058	0.00352752	0.377854	0.132705	0.646952	-0.367517	0.0621262	0.982356	0.201673	0.225681	0.123505	0.564655	0.364789	0.236603	0.0805101	0.213004	0.687526	0.0795157	0.298171	0.154866	0.242112	0.127633	0.173999	0.0606304	0.0336819	-0.0576222	0.179845	0.147357	0.094407	0.177941	0.00693209	0.200943	-0.101119	0.106465	0.583588	-0.0129459	0.248013	0.663435	0.116594	0.13873	0.246099	0.48082	0.348947	0.421459	0.841862
Rv0221	-0.102203	-0.128286	0.144311	-0.155887	-0.173426	-0.212872	0.234756	-0.0318384	-0.256381	-0.210206	-0.0564672	-0.109275	-0.147768	0.0931066	-0.219146	-0.640968	-0.232246	-0.364318	-0.19604	-0.1983	-0.305829	-0.115019	-0.080866	-0.319054	-0.057425	-0.501332	-0.184964	0.0567979	0.043844	-0.0598455	0.289598	0.0896142	-0.108382	0.293119	-0.462036	0.0737604	-0.0901294	-0.108821	0.419727	-0.209162	-0.205599	0.222494	-0.027008	-0.364093	-0.0764243	0.00410704	-0.392983	-0.226999	-0.0167413
Rv0222	-0.0246519	0.228875	0.399967	0.527984	-0.174891	-0.0379412	0.380358	-0.0820504	0.00793535	0.121194	-0.0414819	0.402619	-0.0883156	0.0760113	-0.0543639	0.505432	0.129307	-0.188311	0.325959	-0.131125	0.157618	0.0169883	0.372915	-0.16183	0.395029	0.626749	-0.185816	0.0166716	0.105074	-0.14388	0.323914	0.155641	0.378307	0.36078	-0.00318347	0.289447	0.160886	0.227106	0.530152	0.136841	0.280868	0.466193	0.334433	0.191662	0.244681	0.296984	-0.0486299	0.495776	0.350506
Rv0223c	-0.729974	-0.128819	-0.0109228	0.0379238	-0.423159	0.234239	0.249757	0.11107	0.36372	0.118543	-0.256713	0.421471	-0.381941	-0.11455	-0.0651258	0.28987	0.404281	-0.00264732	-0.0269625	-0.353996	-0.177417	-0.353651	-0.0105479	-0.0488363	-0.138985	-0.300352	0.123886	0.00853293	-0.0425601	0.0761386	0.301525	0.28956	0.26518	0.206765	0.100601	-0.092781	0.0663449	-0.139623	-0.042478	-0.0440243	0.0589458	0.316298	0.103311	-0.0615452	0.00681367	0.131641	-0.0081298	-0.0751952	0.263263
Rv0224c	0.129471	0.00483696	-0.0321489	0.320992	-0.24017	0.188434	0.356707	0.282011	0.46789	0.0724698	-0.00089932	0.918456	0.304205	0.136792	0.18534	1.12766	0.774121	0.445084	-0.0131093	-0.13237	0.0530205	-0.0927929	-0.343263	0.0660461	-0.262825	-0.221243	0.121552	0.0394375	-0.0493051	0.0933453	0.163943	0.17085	0.163362	0.199683	0.114228	0.214282	-0.109032	0.166745	-0.007468	0.0494418	-0.0327569	0.0269419	0.0883401	0.107669	-0.0247233	0.218971	0.166891	0.292844	0.285996
Rv0225	0.0479331	0.01922	0.531549	-0.0560296	0.191869	0.159767	0.341315	0.103306	0.222225	-0.228887	0.50147	-0.00279467	1.00208	0.556348	0.189912	0.698998	0.318128	0.0933584	0.26287	0.557618	-0.0308482	0.68045	0.850283	0.296269	0.905378	0.64936	-0.137505	0.0785836	0.152993	0.0733511	0.46829	1.11457	0.450017	0.267228	0.0137558	0.355208	0.660081	0.108515	0.363773	0.313672	0.949295	0.408333	0.0655608	0.694288	0.854459	0.194688	0.283798	0.63918	0.808154
Rv0226c	0.404795	0.178649	0.953187	0.508395	0.782959	0.546205	0.479113	0.232335	0.0272598	-0.095817	0.296459	0.692438	0.200135	0.340733	0.538203	0.322057	0.385615	0.0982753	0.444177	0.616538	0.0751736	0.376189	0.503435	0.116109	0.277485	0.204545	0.0108675	0.132322	0.436731	-0.12773	0.543752	0.635466	0.491809	0.609757	0.288568	0.655096	0.38576	0.260808	0.571339	0.426189	0.349919	0.304463	0.471651	-0.00384225	0.24709	0.260965	0.266875	0.369549	0.53008
Rv0227c	-0.353227	-0.244745	0.527313	-0.0152493	-0.0159014	-0.0319207	0.203183	-0.192052	0.362872	0.144554	0.680011	0.416019	1.0165	0.681387	0.0231634	0.676801	0.341078	0.079496	-0.072383	0.0657723	-0.271492	0.997635	0.707193	-0.098433	0.604375	0.692654	-0.2456	-0.207208	-0.21311	-0.14537	0.868164	0.504467	0.761407	0.619386	-0.0757795	-0.198276	0.227604	-0.189059	0.543646	-0.0177314	0.207685	0.402316	0.0680742	0.780417	0.819193	0.143773	-0.0147797	0.830206	0.363107
Rv0228	0.147222	-0.163594	-0.0309854	0.294461	0.107783	0.237319	0.279701	0.607672	0.135168	0.51257	-0.826786	0.588742	0.681305	0.0684425	0.0754051	0.506752	0.150617	0.359686	-1.70201	0.270709	0.0587917	-0.242131	0.299716	-0.235899	-0.298653	-0.292501	0.295169	0.0034597	-0.053376	-0.00203475	-0.106239	-0.0544076	-0.311515	-0.0997053	-0.0216607	0.0829716	-0.166265	0.0685908	-0.354558	-0.000982586	0.0882918	-0.0821154	-0.0195434	-0.125258	-0.206615	-0.13899	0.0737729	0.0769088	-0.0640088
Rv0229c	-0.229779	0.0486939	-0.0649017	-0.350178	-0.267173	-0.265789	-0.17303	0.121989	-0.514623	-0.295299	0.042577	-0.18294	0.0430369	0.0269515	0.136768	0.250404	-0.724798	0.0858816	-0.292728	0.342386	0.0432985	0.17328	0.233527	-0.232256	0.468485	-0.136271	-0.143399	-0.242961	-0.0922084	-0.135493	0.111039	0.301121	0.501614	0.0152117	-0.324931	-0.422269	-0.134003	-0.313973	0.446854	-0.32668	0.454533	-0.711277	-0.307719	-0.143921	-0.719736	-0.248836	-0.18665	-0.130731	-0.416392
Rv0230c	-0.387444	-0.253207	-0.0189527	-0.0261389	-0.145315	0.0217156	0.0287027	-0.0144145	-0.0951655	-0.140098	0.0928267	-0.117368	-0.396811	-0.150522	-0.2656	0.555093	0.235725	-0.196899	-0.459403	-0.315962	-0.237799	0.0447423	-0.53217	-0.29282	-0.103103	-0.0402231	-0.250992	0.137759	-0.197772	-0.24778	-0.0505855	0.386784	-0.0177224	-0.0993158	-0.288318	-0.169484	0.0491042	-0.31302	0.118931	-0.221399	-0.247174	0.186828	-0.135386	-0.192805	-0.168083	0.00992038	-0.308038	-0.22388	0.110329
Rv0231	-0.166737	-0.153074	0.245877	0.239581	-0.297647	0.178621	0.498915	0.150816	0.641341	0.169611	0.431874	0.421564	0.241594	0.324104	-0.276439	0.649047	0.645661	0.158927	-0.257841	-0.305385	-0.156876	0.467467	0.394489	0.0874837	0.305928	0.291162	-0.20051	0.00178816	-0.195497	-0.304696	0.189866	0.91598	0.20016	0.20176	-0.276048	-0.456114	-0.0809655	-0.262078	0.747496	-0.187069	-0.200056	0.55706	-0.16142	0.586593	0.621785	0.447331	0.113101	0.531954	0.622906
Rv0232	-0.350769	-0.101645	-0.0475334	-0.195995	0.195585	-0.594641	-0.0212738	-0.258887	-0.471933	0.302533	-0.252768	-0.484493	1.27668	-0.0289641	0.12244	0.994498	0.291901	0.0775969	0.137075	0.0166671	-0.345394	-0.478756	-1.20713	-0.187428	0.537898	0.638055	0.209532	0.377657	-0.234314	-0.0715872	0.210806	0.283218	0.0850731	0.160201	0.0420013	-0.368896	-0.502432	-0.707693	0.55012	-0.828253	-0.0464029	-0.484783	-0.55058	0.0175485	-0.0441183	-0.190086	-0.35978	-0.0311381	-0.489664
Rv0233	-0.381846	-0.343606	-0.112334	0.048764	-0.322927	-0.699557	-0.102657	-0.457404	-0.172961	-0.34538	-0.579423	-0.633971	-0.839789	-0.522189	0.149332	-0.169591	0.162993	-0.319583	0.123825	0.190619	-0.302614	-0.527342	-0.930612	-0.454022	-0.244784	-0.323793	-0.135871	0.238292	-0.157117	-0.458497	0.745326	0.521786	0.249158	0.36481	-0.110891	-0.153152	-0.983024	-0.57899	0.154354	-0.616196	-0.52779	0.233315	-0.375234	-0.239497	-0.154443	-0.238425	-0.0997225	-0.294903	-0.0477996
Rv0234c	-0.103636	-0.00296511	0.390489	-0.0152493	0.267946	-0.112495	-0.0651198	-0.0906407	0.345633	0.13986	0.0910731	-0.0229336	-0.0374547	0.00429707	-0.0774913	-0.0963607	0.0222799	0.143859	-0.28489	-0.340819	-0.243392	-0.0273186	0.00548361	0.0285069	0.668859	0.793521	-0.659199	0.24694	-0.217041	-0.587844	0.317915	-0.0803538	0.411954	0.156354	-0.179711	-0.0679091	-0.129762	-0.0977891	0.0522738	-0.19061	0.325487	-0.0453726	0.110944	-0.00359637	0.01268	-0.00236695	-0.00559867	0.0174197	-0.251462
Rv0235c	-0.491995	0.802613	-0.130935	-0.0553317	-0.0209878	0.10702	-0.0771895	-0.0201819	-0.35436	-0.0806906	-0.510871	-0.695685	-0.340861	-0.209421	-0.320778	-0.0977508	-0.340801	-0.0736623	-0.244808	-0.315313	-0.0125425	-0.263857	-0.866081	-0.119392	0.0218979	-0.279555	-0.134695	-0.0178753	-0.152132	-0.0759407	0.0548237	-0.351536	-0.138292	-0.0308003	-0.208693	0.111876	-0.184476	-0.156202	-0.362605	-0.0587722	0.00144704	-0.0995623	-0.1566	0.042318	-0.167526	0.13238	-0.0824252	0.0866218	-0.227835
Rv0236c	0.0461604	0.102027	0.0480196	0.028621	-0.200904	0.0847849	-0.0292342	-0.0283625	-0.0905241	0.0227134	0.109732	0.22826	-0.212829	-0.052476	0.695492	0.139873	-0.0344502	0.00189558	0.486249	0.808968	0.194254	0.000320212	-0.36768	0.125293	-0.536058	-0.389731	0.107217	-0.00575715	0.0987726	-0.048771	0.698129	0.0852529	0.530673	0.401352	-0.0238283	0.126901	-0.307109	-0.0654032	-0.209139	0.00800604	-0.204313	-0.0332326	0.219843	-0.00545796	-0.202833	0.0921363	0.313569	0.00205132	0.0326152
Rv0237	0.101128	0.0945238	0.478161	0.551762	0.203625	0.0770169	0.275193	0.228272	0.573893	-0.294681	0.302299	0.809939	0.132109	0.135562	0.146545	0.192009	0.337684	-0.0592435	0.00442767	0.116216	-0.0876142	0.182274	0.213958	0.123844	0.153981	0.0691618	0.00056765	0.368671	0.116771	0.0305686	0.181013	0.540106	0.371352	0.0578419	0.121813	0.236792	0.140953	0.192919	0.347329	0.193082	0.292737	0.0483344	0.140172	0.254387	0.29035	0.184054	0.198788	0.209173	0.158274
Rv0238	-0.205724	-0.229473	-0.0562482	-0.315999	0.217481	-0.172333	-0.356629	-0.381281	-0.37701	-0.293609	-0.338455	-0.690394	-0.190274	-0.190828	-0.240966	-0.574135	-0.296621	-0.365654	-0.19867	-0.208603	-0.194893	-0.331694	-0.245435	-0.732358	0.313841	0.342333	0.44542	-0.150804	-0.0604122	0.347194	-0.229332	-0.225255	-0.233659	-0.201842	-0.232312	-0.273027	-0.0960643	0.233644	-0.377339	-0.0331917	0.0121176	-0.491166	-0.435581	-0.363809	-0.350141	-0.366227	-0.333797	-0.327311	-1.17701
Rv0239	-0.309942	-0.389089	0.0933007	0.0536922	-0.0692792	-0.11361	-0.207737	-0.244228	-0.194693	0.00183154	-0.101093	-0.162742	-0.161791	-0.0603977	-0.209767	-0.0262748	-0.0904012	-0.146126	-0.312048	-0.328033	-0.210892	-0.0734491	-0.0753531	-0.268569	-0.197907	-0.133386	-0.141536	-0.209612	-0.10025	-0.12752	0.17072	-0.0820985	0.115285	0.12611	-0.384175	-0.148255	-0.130821	-0.101287	-0.612943	-0.269898	-0.218973	-0.232329	-0.113742	-0.355739	-0.13924	-0.24718	0.0301405	-0.458685	-0.236283
Rv0240	0.190202	0.173739	0.0485383	0.15014	0.713143	0.149746	-0.234037	0.370504	-0.223247	-0.182127	-0.644339	0.118808	0.0691517	-0.149018	-0.129502	0.182079	-0.401714	-0.105311	0.252325	0.140425	0.0987848	-0.539809	0.0520311	-0.314583	-0.495451	-0.263705	0.617901	-0.0790909	-0.0156068	0.340229	-0.312251	-0.30512	-0.21457	-0.339392	-0.366266	-0.00946792	0.00501352	0.185511	-0.0494405	-0.192931	0.193958	-0.82723	-0.0823278	-0.609397	-0.278787	-0.0175504	-0.191401	-0.943444	-0.453565
Rv0241c	0.00415891	-0.0058213	0.670708	0.14575	0.28516	-0.330359	0.0390229	0.0497249	0.335544	0.246507	-0.0152174	-0.028224	0.20309	0.185738	0.0614426	-0.142254	0.0468273	0.407056	-0.22571	0.392012	0.0130951	0.098688	0.33818	0.345524	0.605057	1.01428	0.0872273	-0.00986736	-0.170594	0.253119	0.362548	0.0300238	0.642097	0.241771	-0.217256	-0.0696703	-0.130894	-0.170911	-0.382475	-0.283053	0.312549	0.0482078	-0.200236	0.271166	0.305282	-0.149476	0.47419	0.491348	-0.22293
Rv0242c	0.331006	0.254214	0.294162	0.375192	0.410309	-0.0184365	0.145842	0.254385	0.618336	0.0240049	0.161241	0.0301883	-0.0987538	0.0121159	0.253002	-0.0736893	-0.112174	0.26168	0.38761	0.806785	0.298204	0.238345	0.683723	0.46853	1.34703	0.531812	0.16842	0.0225479	0.134454	0.0810868	0.331732	-0.136663	0.310018	0.348327	0.312379	0.214514	0.15392	0.222576	-0.259592	0.222671	0.0376241	0.157772	0.183645	0.318444	0.517997	0.0838442	0.682437	0.291255	0.105258
Rv0243	0.337554	0.0848341	0.421812	0.647539	0.71638	0.0922755	0.179027	0.144025	0.385246	0.0752871	0.0682361	-0.255344	0.270521	0.130957	0.523354	-0.0260156	-0.0612006	0.27993	0.0628857	0.367888	0.0643821	0.20995	0.205649	0.668722	1.09799	0.959155	0.14935	0.0184547	0.0888416	0.255562	0.472972	-0.0676659	0.819676	0.434636	0.161431	0.551539	0.167222	-0.0180781	-0.494072	-0.00632857	0.692713	-0.241651	-0.0114676	0.619079	0.706458	-0.197929	1.07158	0.633351	-0.24358
Rv0244c	0.277875	-0.127109	1.02196	1.06652	-0.126586	-0.400249	-0.429365	0.10725	1.26897	-0.294015	-0.533776	0.540754	-0.133006	-0.283696	0.753202	-0.581425	0.177172	0.927784	0.798583	1.05553	0.176976	-0.364746	0.0843713	0.101792	0.100236	-0.145775	2.30893	-1.05899	0.10316	1.52014	-0.304268	0.122592	-0.405895	-0.206298	0.496148	0.358519	-0.182138	0.131366	-0.710341	0.182631	0.119188	-0.423642	0.178324	-0.182462	-0.818153	0.0708494	-0.241771	-1.23686	-0.344906
Rv0245	-0.0271466	0.135654	-0.0523747	-0.332507	-0.533245	-0.206136	-0.405508	-0.0225467	-0.517844	-0.0684344	-0.593361	-0.693957	-0.758658	-0.406966	0.0280273	-0.702612	-0.563005	-0.178603	-0.2746	-0.228105	-0.0649105	-0.482947	-0.0144813	-0.0841331	-0.420351	-0.391873	0.198689	-0.14201	-0.0227271	0.152026	-1.03573	-0.864413	-1.39251	-0.75261	-0.178237	0.0938775	-0.00292382	0.126592	-0.740564	0.14927	0.273085	-0.266021	0.0203937	-0.127111	-0.236773	-0.174682	0.131405	-0.0289015	0.0556778
Rv0246	0.283887	0.251874	0.268025	0.177826	-0.318108	0.0485854	0.175537	-0.0931152	-0.244283	0.191474	-0.0054165	0.0505183	-0.195058	0.0353431	0.311057	0.0127167	0.0232014	-0.0110403	0.539181	-0.0883367	0.0595312	0.0139742	-0.14241	0.0292491	-0.0108907	0.278671	-0.0594423	0.174627	0.140126	-0.0767438	-0.0918203	-0.458097	-0.320416	0.0505479	0.185806	0.0585772	0.00448314	0.182758	-0.104003	0.235951	0.084709	-0.128333	0.014018	0.296633	0.0918149	-0.0906444	0.0262176	0.0606859	0.100865
Rv0247c	0.144618	-0.00626865	0.169178	0.317165	-0.176109	0.0495864	-0.150872	-0.0865756	-0.081952	-0.0274369	-0.230993	0.123379	0.228026	0.0247911	0.0277358	-0.208979	0.0923405	0.171442	-0.1039	0.197495	-0.0639428	-0.206526	0.0705614	-0.499668	-0.41378	-0.00380027	0.191402	-0.0991968	-0.231252	-0.0163378	-0.366977	-0.308673	-0.224116	0.0853822	0.239629	0.165869	-0.0517875	0.0763269	-0.146257	0.0899108	0.0588663	-0.0165043	-0.45569	0.260802	-0.0477184	0.0873501	0.00406981	0.192366	-0.108733
Rv0248c	0.0922601	0.144447	0.589776	0.379854	0.725854	0.189459	0.449066	0.157538	0.812924	0.1217	0.50117	0.599499	1.11055	0.770919	0.256981	0.413156	0.316062	0.388242	0.155291	0.222405	0.0763766	0.345691	0.892411	0.61185	0.443007	0.837183	0.275295	0.181933	0.0937978	0.22126	0.551088	0.287658	0.596752	0.428469	0.103941	-0.0473016	0.481578	0.104889	0.0502335	0.121054	1.14121	0.39894	0.223141	0.254579	0.864692	0.330955	0.298436	0.37976	0.354059
Rv0249c	0.115047	0.0885195	0.673625	0.548567	1.03975	0.440477	0.702294	0.365287	0.722052	0.0911458	0.261225	0.505032	0.607725	0.81194	0.147505	0.224467	0.369293	0.333425	0.306006	0.483325	0.152128	0.44357	0.482095	0.586859	0.13956	0.102804	0.283986	0.0389023	0.104173	0.274067	0.352045	0.412928	0.237708	0.183148	0.074872	0.438988	0.746928	0.154362	0.547791	0.316057	1.01912	-0.138661	0.184282	0.25215	0.67677	0.445848	0.142762	0.464325	-0.327576
Rv0250c	0.302689	0.110863	0.528887	0.371965	0.140933	0.235696	0.691312	0.19272	0.203277	0.12957	-0.160818	-0.054485	0.292629	0.132844	-0.0926253	-0.0433143	0.613231	0.13467	-0.0506445	-0.045519	-0.103293	-0.0837428	-0.115849	0.173124	-0.336253	-0.302654	-0.0637946	1.40351	-0.0248294	-0.106771	-0.0450047	0.741973	-0.0251703	0.0015585	-0.0613063	0.00454198	0.23104	-0.159833	1.07183	-0.0894365	0.0795262	0.122133	-0.138935	-0.550842	0.496859	-0.108145	0.189149	-0.577572	-0.189932
Rv0251c	-0.139597	-0.209694	-0.676335	-1.05688	0.729724	-0.398464	-1.00746	-0.221087	0.147542	-1.20732	-0.812021	-1.52703	-0.81736	-0.715141	0.35508	-1.75203	-0.296276	0.283051	0.381866	0.2842	0.17587	-0.85598	-1.4039	0.374373	-0.81861	-1.57182	2.17274	0.277148	0.00750845	2.29256	-1.73747	-0.148146	-1.89591	-1.208	0.0173653	-0.36537	-0.00292382	-0.118939	-0.361884	-0.133631	0.0650509	-1.19999	-0.496623	-1.6933	-0.62308	-0.715567	-0.144982	-1.84995	-1.16798
Rv0252	-0.0641017	0.110597	-0.436155	-0.0538182	0.0302749	-0.0652961	0.236305	0.19791	-0.378289	0.899648	-0.128972	0.289338	0.293676	0.182972	-0.197732	-0.0948308	0.304501	0.00771536	-1.22477	-0.581619	0.366789	-0.239209	-0.25093	0.141414	-0.895618	-0.649049	-0.16245	-0.57252	-0.310008	-0.291684	-0.488784	-0.103194	-0.320882	-0.267413	-1.12911	-0.133204	-0.443218	-0.182296	-1.45922	-0.317856	-0.937304	-0.454533	-0.244992	-0.390191	-0.506166	-0.181712	-0.0444641	-0.333181	-0.50202
Rv0253	-0.118644	-0.290649	-0.657322	-0.550416	-0.331403	-0.102646	-0.107763	0.000940094	0.304366	-0.253212	0.147311	-0.303115	-0.195998	-0.192875	0.196883	0.449533	-0.18519	-0.0800875	0.266172	0.206398	0.163537	-0.373881	-0.303088	-0.0332022	-0.412196	-0.446653	-0.187277	-0.0186972	-0.00938662	-0.147282	-0.715744	0.0658591	-0.0807063	-0.312729	-0.137637	0.23662	-0.381561	-0.0857402	-1.12973	-0.0678766	-1.00379	-0.0238092	-0.0445982	-0.30457	-0.0706411	-0.157964	0.00254524	-0.168181	-0.100874
Rv0254c	-0.284866	0.17127	-0.182585	-0.165547	-0.124474	-0.229414	-0.220669	0.0859662	-0.306832	-0.221821	0.288333	-0.10429	0.618547	-0.310931	-0.282306	0.341811	-0.579204	0.152176	0.206571	0.236096	-0.00252408	0.897093	-0.0486308	-0.120453	-0.509014	-0.399974	-0.116562	-0.193514	0.128909	-0.00661926	-0.129555	0.120025	-0.176179	-0.20237	-0.318459	-0.0552549	-0.0135086	-0.120704	0.23534	-0.145565	-0.191853	-0.0821154	-0.299177	-0.225414	-0.297762	0.0231652	-0.731086	0.00321816	-0.323327
Rv0255c	-0.090204	0.0752853	-0.0162241	0.312254	-1.80877	0.0511034	-0.0703745	-0.0570283	-0.159233	0.202356	0.325582	0.16081	0.00866979	0.00575014	0.0390782	0.448282	0.220124	0.127099	-0.229205	-0.0353318	0.141825	0.322333	0.0616999	0.022118	0.211815	-0.175909	-0.192496	-0.199978	0.0996367	-0.246526	0.100377	0.00625067	0.0979823	0.0705639	-0.145666	-0.111129	-0.0772933	-0.0668964	0.0388799	-0.127571	-0.246902	-0.0789951	-0.0857948	-0.0243623	-0.0307437	-0.125646	-1.03124	-0.284039	-0.0558702
Rv0256c	-0.025182	-0.10684	0.523758	0.414708	0.122135	0.466581	0.657384	0.612127	0.764469	0.198948	0.857823	0.981125	0.794171	0.536326	-0.178952	0.568117	0.630871	0.160771	-0.0352712	-0.109418	-0.143914	0.772588	1.04233	0.268464	0.578094	0.488071	0.0318445	0.321434	-0.051962	0.0429968	0.0321643	0.403008	-0.150593	-0.0497098	-0.0828594	-0.169175	0.0138376	-0.103669	0.742469	-0.242599	0.0978858	0.14657	0.0124937	0.575122	1.03593	0.860839	0.0286579	0.619854	0.31143
Rv0258c	-0.119021	-0.103549	0.0332648	-0.0302091	0.0549841	-0.0183006	-0.00687102	0.208504	-0.481058	-0.160447	-0.153086	0.0269902	-0.10842	-0.579371	-0.146194	0.123019	-0.487676	0.357929	-0.140873	-0.0289754	-0.148458	-0.209652	-0.512529	-0.23348	0.253087	0.16387	-0.479453	0.12228	0.0158894	-0.374311	-0.179237	-0.546166	-0.217546	-0.23111	-0.227313	-0.135409	-0.104235	-0.0658939	-0.0107395	-0.292252	-0.315566	0.0371444	-0.0353453	0.211836	-0.300193	-0.00722672	-0.235727	-0.237758	-0.114408
Rv0259c	-0.461981	0.360149	0.167635	0.18072	-0.584049	-0.290099	-0.429274	-0.209022	-0.862806	-0.272515	-0.328219	-0.715103	-0.17612	-0.361635	-0.120558	-0.533534	-0.774971	-1.09208	-0.0188691	-0.134587	-0.299413	-0.558726	-0.801188	-0.526096	0.305781	-0.129116	-0.122127	-0.228001	-0.0136995	-0.184998	-0.45245	-0.780942	-0.571143	-0.464077	-0.0432378	0.00444811	-0.259184	-0.22285	-1.63744	-0.526189	-1.51111	-0.785777	-0.311986	-0.203753	-0.286582	-0.0693784	-0.247555	-0.190747	-0.465971
Rv0260c	0.106361	0.0288462	0.161094	0.316459	0.141123	0.0336103	-0.145695	0.146246	-0.420889	0.10545	0.128542	0.671611	0.178624	-0.0797444	0.241654	0.101426	-0.0556963	0.237796	0.0305342	0.14776	-0.101177	-0.0690981	-1.18127	-0.137861	-0.339712	-0.284964	0.310877	-0.0438105	0.0196938	0.0603527	-0.65621	-0.224016	-0.75028	-0.347322	-0.067405	0.111732	0.184594	0.107521	-1.09519	0.074875	-0.379935	-0.216673	-0.0662544	-0.012135	0.201981	0.0208414	0.0156377	-0.0857321	-0.251695
Rv0261c	-0.169866	-0.156914	-0.797493	-0.716912	-0.229564	-0.390984	-0.284781	0.0127587	-0.476031	-0.0945956	-0.257783	-0.31948	-0.266077	-0.351363	0.17745	-0.25676	-0.11132	-0.19289	0.0805272	0.0931298	-0.111213	-0.262092	-0.393132	-0.263988	-0.372016	-0.614839	-0.168951	-0.0939015	-0.217813	-0.193826	-0.00372201	-0.0313911	0.00943477	-0.496672	-0.314849	0.0436548	-0.454185	-0.326541	-0.473433	-0.314344	-2.98841	-0.164542	-0.412796	-0.00477674	-0.552901	-0.210778	-0.31599	-0.315621	-0.43608
Rv0262c	-0.112562	0.0194608	-0.730401	-0.656482	0.0211129	-0.244599	-0.199897	-0.230825	0.0345734	0.321942	-0.515889	-0.525155	-0.331307	-0.308455	-0.285954	-0.0458944	-0.0191893	-0.115958	-0.175112	-0.212719	0.255753	-0.529033	-0.378984	-0.30687	-0.435466	-0.351042	-0.458374	0.177582	-0.0704933	-0.262728	-0.349289	-0.417867	-0.379118	-0.205883	-0.0831871	-0.210729	-0.247511	-0.0404167	-0.300076	-0.161177	-0.674237	-0.0128511	-0.296597	-0.305909	-0.398283	-0.322206	-0.426297	-0.397035	0.205685
Rv0263c	-0.0768279	-0.0509356	-1.32607	-1.18389	-0.369797	-0.213927	-0.270862	-0.194116	-0.685868	-0.497616	-0.1875	-0.317771	-0.518246	-0.389502	0.116116	-0.0828813	0.0075949	-0.343052	-0.544782	-0.352313	-0.00468016	-0.113344	-0.461272	-0.297208	0.19774	-0.0126167	-0.785949	-0.0346178	0.0140518	-0.875789	-0.0393576	0.172217	0.0159748	-0.0300586	-0.0331607	-0.295994	-1.12701	-0.0419893	-0.442712	-0.14583	-1.66761	-0.038073	-0.204373	0.166825	-0.975633	-0.209798	-0.150419	0.105257	-0.196209
Rv0264c	-0.106521	0.138484	-1.69222	-0.856485	-0.460572	-0.0598276	-0.387411	0.164659	0.462367	-0.0924201	-0.105589	0.141665	-0.506726	-0.76303	0.0837034	0.222509	0.0114162	-0.403346	-0.677921	-0.239212	0.0121962	-0.0760266	-0.448448	-0.289497	0.242526	0.438439	-0.3665	0.118858	-0.158552	-0.724937	-0.180926	0.175682	-0.11795	-0.121495	-0.212663	-0.314771	-0.805451	0.0907826	-1.04948	0.0203103	-1.35971	-0.16161	-0.284039	-0.0212366	-0.570957	-0.0733886	-0.361387	0.0877411	-0.152516
Rv0265c	-0.354201	-0.343793	0.0659721	0.00913649	-0.370478	-0.496431	-0.372447	-0.232466	-0.536266	-0.120982	-0.270077	0.29019	-0.113711	-0.0340578	-0.337309	-0.215237	-0.40874	-0.421312	-0.406177	-0.0712589	-0.475484	-0.355314	0.142219	-0.35527	-0.0065788	-0.123978	-0.375956	-0.292912	0.0595733	-0.216931	0.0919174	-0.0761309	0.0759237	0.0251909	-0.0413323	-0.00788382	0.139497	0.0140482	0.105991	0.0928815	0.264688	0.235505	0.0490326	-0.0349193	-0.214763	0.132419	-0.249354	-0.0287096	-0.0984887
Rv0266c	-0.172124	-0.290419	-0.283486	-0.31324	-0.306032	-0.186603	-0.0135291	-0.0030065	-0.30792	-0.267064	0.108743	-0.0164999	-0.0382126	-0.354843	-0.0274766	-0.41588	-0.194932	-0.59674	-0.0600424	-0.035894	-0.153084	-0.0366458	-0.163765	-0.548746	-0.384289	-0.288351	-0.274244	-0.149658	-0.203169	-0.227753	-0.342942	-0.065683	-0.147355	-0.1657	-0.171543	-0.180404	-0.123741	0.148703	-0.316425	0.0294333	-0.160914	-0.193631	0.070913	-0.240239	-0.0622883	0.00252211	0.0202743	-0.317808	-0.209935
Rv0267	0.161533	0.194004	0.157544	0.375647	-0.0892466	0.395989	0.0738404	0.250446	0.063277	0.16578	0.026721	-0.240747	-0.338551	-0.141613	-0.204331	-0.200064	0.137486	-0.0969978	-0.26223	-0.0456412	0.276646	-0.0202809	-0.0648055	0.0497509	-0.465107	-0.318667	0.252512	-0.115191	-0.0665323	0.112771	-0.56485	-0.09291	-0.809945	-0.279275	0.0683393	0.190504	-0.215251	0.0875849	-0.249261	0.0245329	-0.816104	0.24729	-0.0474723	-0.289894	-0.591433	-0.175658	0.173745	-0.164216	-0.17989
Rv0268c	0.12022	-0.199696	0.572704	0.384345	-0.30821	0.111716	0.156366	0.546953	-0.466743	-0.310689	-0.689803	1.9609	0.579261	0.134325	-0.0573162	0.693799	-0.00168145	0.784093	-1.24854	-0.195503	-0.253352	-0.13239	-0.534403	-0.308508	-0.469993	-0.266026	0.232607	0.0356529	-0.097753	0.126826	-1.0634	0.201081	-1.04204	-0.59099	-0.0481474	-0.301472	-0.0739899	-0.178507	-0.231249	-0.190685	-0.0790442	-0.777123	-0.265842	-0.154274	-0.5522	-0.00722672	-0.759385	-0.0988852	-0.757043
Rv0269c	0.0698949	0.101806	0.425583	0.48387	0.452157	0.390265	0.607146	0.469007	-0.226936	-0.0540539	0.133956	0.12959	0.113396	0.141146	0.195894	0.245893	0.142101	-0.319105	0.238223	0.290768	-0.0308263	0.0445088	0.467309	-0.685265	0.251497	0.0587305	-0.468072	0.263997	0.250362	-0.450775	-0.0466827	0.0586968	-0.0255479	-0.0641617	0.0396179	0.254444	0.265508	0.228017	0.664053	0.218612	0.403767	0.349875	0.268478	0.256027	0.339952	0.0792092	0.265077	0.415686	0.353946
Rv0270	0.173541	0.36383	0.135135	0.00710987	-0.221009	-0.281472	-0.0479616	-0.065054	-0.726927	0.16571	-0.696182	-0.332993	-0.490727	-0.319304	-0.079621	-0.394097	-0.190304	-0.454798	-0.289904	0.00588128	-0.0276379	-0.622517	-0.194998	-0.426352	0.470968	0.960272	-0.23156	0.284533	0.0352858	-0.229054	0.161238	-0.142358	-0.591661	0.318593	0.248897	0.00829689	-0.0667466	0.149561	0.089711	0.158308	0.0686617	0.27633	0.0165281	-0.173789	-0.349052	-0.121123	0.273961	-0.219618	-0.188654
Rv0271c	0.14857	-0.0742954	0.10389	0.454514	-0.12608	0.335333	-0.133779	-0.206245	0.179702	0.0624331	-0.362772	-0.516215	-0.130786	0.188042	-2.16814	-0.48435	-0.125338	0.103995	-0.197748	-0.0878939	-0.112538	-0.362467	-0.154836	-0.26097	-0.074048	0.0306757	-0.15571	-0.179238	-0.15913	0.00167336	-0.320064	-0.143048	-0.338169	0.0711858	-0.0162535	-0.306382	-0.230183	-0.250266	-0.294199	-0.161098	-0.0395491	-0.0359881	-0.178337	-0.155153	-0.269792	-0.107992	-0.169206	0.0237171	-0.252308
Rv0272c	-0.218744	-0.133271	-0.0748961	-0.338163	0.0494599	-0.24109	-0.460825	-0.201488	-0.683968	0.358153	-0.423822	-0.256253	-0.325921	-0.257931	-0.0558766	-0.537323	-0.378182	-0.708538	-0.0395368	0.0774336	-0.108855	-0.618451	0.0137051	-0.378569	-0.0740633	-0.252554	-0.0892526	0.0883908	-0.0744424	-0.131983	0.217511	-0.359069	0.119844	0.174924	-0.216697	-0.113691	-0.133048	-0.194953	-0.469353	-0.371722	-0.330726	-0.175806	-0.165782	0.146771	-0.678722	-0.202753	-0.471729	0.201201	-0.072751
Rv0273c	-0.263139	-0.06682	-0.0784712	-0.43773	0.309582	-0.103051	-0.00687102	0.0384035	-0.775081	0.108649	-0.418019	-0.281406	-0.434617	-0.191742	0.02876	-0.770597	-0.305529	-0.200031	0.0106452	0.105266	-0.298325	-0.358545	-0.301995	-0.337364	0.209331	0.0929831	-0.354942	-0.0171047	-0.170894	-0.215132	0.327211	-0.434106	0.316364	0.240751	-0.31317	-0.0324424	-0.129011	-0.145325	-0.318161	-0.185605	-0.00464103	-0.446326	-0.0863983	0.227491	-0.586745	-0.287677	-0.935996	0.0982915	-0.206707
Rv0274	-0.0340713	0.220728	-0.58258	-0.43275	0.113076	-0.495214	-0.0949309	-0.323728	-1.39697	0.07277	-0.647287	-0.462768	-0.894798	-0.698681	-0.219529	-1.03907	-0.612069	-0.372461	-0.125459	-0.371734	-0.00468016	-0.994619	-1.32467	-0.281196	-0.165862	-0.317209	-0.439461	0.0666901	-0.0790047	-0.591953	-0.10578	-1.25087	-0.193942	-0.0244426	-0.171858	0.0477261	-0.378097	0.0243969	-0.98503	-0.165551	0.038887	-0.673151	0.0818377	-0.301955	-0.531999	-0.11171	-0.463718	-0.11657	-0.574434
Rv0275c	0.292635	0.00705379	0.128622	0.438584	-0.190983	0.121156	0.238425	-0.0190623	-0.100541	0.00338309	-0.666686	-0.365135	0.75514	0.0154706	-0.162428	-0.891243	0.0945195	0.000220768	-0.150386	0.151825	0.394658	0.172898	-0.511642	-0.312063	-1.71834	-0.667127	0.207702	0.0147117	0.000836862	0.276567	-0.660433	-0.586377	-0.246119	-0.182399	-0.0283825	-0.0649614	0.135252	0.12736	-0.197654	0.0846344	0.123074	-0.855907	-0.221567	-1.47046	0.051824	-0.0370803	-0.110522	-2.01077	-1.07462
Rv0276	0.0669128	0.123286	0.0483227	0.233614	-0.0209878	0.00497421	-0.303488	0.222807	-0.433427	0.409446	-0.117815	0.0703664	-0.172313	-0.0604843	0.0690731	-0.293914	-0.30766	0.221472	-0.521767	-0.21174	0.102303	-0.189095	0.168806	0.18921	-0.00663446	0.0406382	-0.471067	0.109688	-0.0130291	-0.561284	-0.0624706	-0.462931	-0.152695	-0.0599267	-0.11996	0.113302	0.201337	0.0218229	-0.459635	-0.0186432	0.069501	0.0191944	0.0490626	0.402798	-0.130838	0.142188	-0.0998065	0.633817	0.231029
Rv0277c	-0.164698	0.0632912	-0.302565	-0.397701	0.153585	-0.135957	-0.131281	0.174573	-0.343153	-0.262643	0.11364	-0.597947	0.139355	-0.339094	0.275736	0.202023	-0.537554	0.261118	-0.131789	0.273622	0.287195	0.215225	-0.435526	-0.244271	-0.572313	-0.443259	-0.176721	-0.00424793	-0.196307	0.158041	-0.938561	-0.103232	0.0951581	-0.588267	-0.26221	-0.305263	-0.250473	-0.348114	-0.0774432	-0.171214	-0.35614	-0.891144	-0.279705	-0.326107	-0.568106	-0.345381	-0.279517	-0.0410148	-0.381068
Rv0278c	-0.20814	0.0373187	-0.254256	-0.0906288	-0.443815	-0.129899	-0.385666	-0.0342275	-0.333267	-0.169547	-0.243469	-0.148399	-0.444297	-0.339084	-0.0767187	-0.491541	-0.181104	-0.132415	-0.155161	-0.194799	0.13894	-0.190024	-0.190917	-0.214054	-0.220819	-0.176634	-0.0934998	0.0520554	0.301515	-0.153801	0.125649	0.0621536	0.34147	-0.0214403	0.386231	0.319435	-0.232114	0.0614372	-0.272203	0.0444718	0.146308	-0.148957	0.0686744	0.0722374	0.0245401	0.0534349	0.597714	0.214403	-0.0151016
Rv0279c	-0.517267	-0.190662	-0.303615	-0.342734	-0.588034	-0.144871	-0.552756	-0.223078	-0.43381	0.0758597	-0.360133	-0.211649	-0.324152	-0.462407	-0.364272	-0.453084	-0.246604	-0.572593	-0.966595	-0.533929	-0.101499	-0.505434	-0.428661	-0.405105	-0.296285	-0.232359	0.0153228	-0.180333	0.0512764	-0.0710076	-0.0765148	-0.071001	0.0193624	0.00773184	-0.0320628	-0.160431	-0.310613	-0.161033	-0.377674	-0.120305	-0.230499	-0.700036	-0.229918	-0.253454	-0.34918	-0.160462	-0.0816619	-0.201689	-0.467461
Rv0280	0.055131	0.379835	0.709319	-0.277967	1.129	0.317225	-0.392437	0.46364	1.14791	-0.187358	0.608892	0.311295	1.11478	0.57405	-0.401864	-0.0113425	0.229702	0.230075	-0.520278	-0.129977	-0.622878	0.350328	0.941612	-1.3361	-0.182977	0.256005	-1.4368	-0.268894	0.0327998	-0.438755	0.439699	0.346144	0.917612	0.48129	0.112653	-0.197599	0.369644	-0.356097	0.549637	-1.22379	-0.455506	-1.32708	-0.172737	0.681571	-0.154596	1.34453	-0.00180679	0.802867	-1.2971
Rv0281	-0.269112	-0.164536	-0.244857	-0.15045	0.140997	-0.329275	-0.261735	-0.398031	-0.182242	0.0210234	-0.41937	-0.233617	-0.306873	-0.2605	-0.164392	-0.0336978	-0.0861218	-0.977619	-0.39909	-0.065838	-0.0646462	-0.512794	-0.0817725	-1.11668	-0.125088	-0.0773096	-0.306822	-0.111377	-0.0193071	0.00654588	0.0879923	-0.0212011	0.112484	-0.00308677	-0.0992176	-0.147155	-0.122255	-0.113124	-0.0110891	-0.166918	0.114708	-0.326474	-0.0777499	-0.161015	-0.380051	-0.0683528	-0.160808	-0.220685	-0.739172
Rv0282	-0.15661	-0.211687	0.0111863	-0.335443	0.0588815	-0.189219	-1.40172	-0.0796733	0.153719	-0.513876	-0.163684	-0.465614	-0.051576	-0.144424	-0.281145	-1.03265	-0.416058	-0.741957	-0.264026	0.0247443	-0.127625	-0.203056	0.330392	-0.987458	-0.552569	-0.492215	-0.0917397	-0.330334	-0.32525	0.325207	0.199586	-0.330442	0.392502	0.177289	-0.182701	0.0121052	0.114492	0.00876828	-0.0860655	-0.0354247	0.161594	-0.578021	-0.0310728	0.100849	-0.0895573	0.0525286	-0.0977832	0.078278	-0.669746
Rv0283	0.200115	0.460484	0.240004	-0.086178	0.308747	0.0753228	-1.00982	-0.0755872	0.378277	-0.15643	0.103558	-3.7727	0.119936	0.0711424	0.602168	-0.659509	-0.283005	-0.65474	0.2433	0.616327	0.0243428	0.205369	0.43864	-0.791251	-0.1089	-0.0721609	0.188093	0.146727	0.115928	0.366375	0.31025	-0.249737	0.515109	0.249829	0.285556	0.383783	0.446111	0.109983	0.408078	0.130092	0.226795	-0.177162	0.0742976	0.277728	0.404771	0.254228	0.435842	0.256276	-0.466056
Rv0284	0.111324	0.145802	-0.010269	0.16838	0.761625	0.282324	-0.408029	0.382525	0.0314974	-0.0363109	0.215456	0.407216	-0.107899	-0.200379	-0.00271568	0.398378	0.00546201	0.58107	0.158614	0.196761	-0.251595	0.180124	-0.0323951	-0.332446	0.281328	0.475659	0.0309121	-0.0899772	-0.114423	0.224823	-0.179467	-0.365161	-0.320781	0.352224	-0.338239	0.0986856	-0.0574333	0.172575	-0.0268634	-0.193211	-0.686832	-0.336576	0.0263971	-0.216159	-0.0537275	-0.140474	-0.212505	-0.398934	-0.00255978
Rv0285	0.561509	0.229265	-0.010269	0.0568548	0.71961	0.332281	-0.871951	0.243678	0.687189	-0.175292	0.0994354	-0.184098	-0.0188278	0.144934	0.301358	-0.510795	-0.0789308	-0.182344	0.0874886	0.419541	0.207147	0.0631728	0.493691	-0.577668	0.230918	0.342977	0.200644	0.205164	0.216213	0.524025	0.7849	-0.147112	1.00313	0.729832	0.124634	0.833508	0.476778	0.236179	0.364251	0.17028	0.742608	0.407786	0.246666	0.600853	0.327171	0.426333	0.734155	0.712979	0.234151
Rv0286	0.424351	0.166862	0.252015	-0.0189011	0.737617	0.385625	-1.04771	0.33653	0.206341	-0.148596	0.216997	0.0177016	0.287141	0.222485	0.0841968	-0.72487	0.0480821	-0.368605	0.0531647	0.526204	-0.0875763	0.278455	0.893371	-0.566465	0.343076	0.7352	0.214511	0.0953962	0.13107	0.534008	0.885381	0.0118108	0.902239	0.500637	0.497813	0.487463	0.735389	0.216464	0.544226	0.357083	0.599137	0.427868	0.203612	1.03272	0.237915	0.178491	0.484923	1.05337	-0.063225
Rv0287	0.203007	0.177198	-0.130915	-0.353348	0.65977	0.301302	-0.860175	0.210579	0.969998	0.0605987	0.210569	-0.781824	0.305942	0.220499	-0.975112	0.0479789	0.260804	-0.480076	-0.0183587	0.535289	0.250148	0.270322	0.396605	-0.546632	0.497247	0.382048	0.0854747	0.0337988	-0.0784017	0.361484	0.882289	0.0751351	0.900712	0.481832	0.034976	0.423343	0.266922	0.0427517	0.530587	-0.0363998	0.357065	0.795208	0.0134351	0.468885	0.314021	0.218988	0.36757	0.572833	0.242588
Rv0288	0.320822	0.154957	-0.0527665	-0.135991	0.829048	0.171877	-0.829979	0.133949	0.701648	0.118233	0.26767	-0.0104767	0.306111	0.295266	0.0326073	-0.207415	0.330823	-0.19721	-0.101819	0.540278	0.269819	0.290761	0.357219	-0.518033	0.406914	0.670787	0.328998	0.126404	0.0273226	0.298524	0.963028	0.0720147	1.10341	0.673185	0.189962	0.40607	0.308862	0.0719453	0.462802	0.0935042	0.578341	0.852828	0.107242	0.636397	0.207415	0.19047	0.278367	0.577734	0.244361
Rv0289	0.065805	-0.0891643	0.0362892	-0.377132	-0.312236	-0.170502	-0.108731	-0.0829926	-0.598166	0.188427	-0.00857563	-0.169728	-0.0127715	0.0508741	-0.0736272	-0.163679	-0.20661	-0.44574	0.056325	-0.145181	-0.12489	-0.0202809	-0.4726	-0.223148	-0.162258	-0.483092	-0.111868	0.0598902	0.112517	-0.56675	0.100762	0.0121025	-0.339477	-0.154403	-0.0705474	0.41612	-0.248652	0.117561	0.903731	-0.0620912	-0.349792	0.0288946	0.0770507	-0.149888	0.0838011	0.0163566	0.0611992	-0.149305	-0.332454
Rv0290	-0.13901	-0.208491	-0.0838798	-0.145854	-0.397737	-0.338984	-0.0635864	-0.165098	-0.412442	-0.106663	-0.663969	-0.287704	-0.642433	-0.0933889	0.00135338	-0.17853	-0.0486881	0.254806	-0.354578	-0.532981	-0.145009	-0.335067	-0.811063	-0.295008	-0.0685176	0.011682	-0.298638	-0.127685	0.00173612	-0.345066	-0.487117	-0.456513	-0.519916	-0.294672	0.00440658	0.597918	-0.162894	-0.0614337	-0.0821464	-0.146302	0.107311	-0.443156	-0.129663	0.0298477	0.0982119	0.108766	-0.172864	-0.0190944	-0.266079
Rv0291	0.107086	-0.0437238	0.051158	0.0239883	-0.0928413	-0.0199911	0.000354708	-0.233067	0.0567805	0.0759132	-0.232346	-0.00183851	-0.215566	0.243942	-0.128699	-0.288346	0.0416432	0.04984	0.300204	-0.149924	-0.160267	-0.358234	-0.347252	-0.192403	0.542939	0.0342728	0.120041	-0.0278268	-0.0191174	-0.105189	-0.315292	-0.250151	-0.394262	-0.0116413	0.0676027	0.0887403	-2.14585	-0.0918363	-0.168257	-0.195855	0.0965647	-0.498308	0.0350862	0.0708382	0.15052	0.00212236	0.169997	0.0708168	-0.161163
Rv0292	0.0811995	0.354816	-0.286932	0.86684	-0.480641	-0.0577903	-0.272938	0.164777	-0.164364	0.134276	-0.310901	0.505521	-0.896763	-0.174952	-0.0695839	-0.154323	0.0400134	0.397263	-0.292728	0.431299	-0.25109	0.0899791	0.089788	-0.0269188	-0.223694	-0.5602	0.0973531	-0.0717597	-0.159035	0.0831464	0.131427	-0.123009	-0.0355342	0.342841	-0.0370755	-0.112155	0.0124284	-0.0206407	-0.203504	0.000277796	0.0620181	-0.0777569	0.0164392	0.0626149	-0.0193804	0.262823	-0.101108	0.140159	-0.053434
Rv0293c	0.2764	-0.00575555	-0.207901	-0.277353	-0.200935	-0.20698	0.0992549	-0.165031	-0.565366	-0.228265	-0.112482	-0.330826	-0.120704	-0.0415541	-0.0732954	-0.309267	-0.181842	-0.645317	0.000459788	-0.0973754	-0.181993	-0.0156344	-0.210709	-0.050051	0.517377	-0.107863	0.0373783	0.0073377	0.122308	0.0407795	-0.0462224	-0.232202	-0.30656	-0.467043	-0.00892543	0.206827	0.0659513	0.177793	0.229989	0.0186475	-0.250844	0.251811	0.0556202	-0.132043	0.0275419	-0.086952	0.0502994	-0.21913	0.00965533
Rv0294	-0.0641497	-0.173103	-0.399942	0.0152071	-0.141442	-0.0242262	-0.0136395	-0.107033	-0.349934	0.244612	-0.166529	-0.0119184	-0.3458	0.0706936	-0.143655	-0.281114	0.32126	-0.212422	-1.29542	-0.469631	-0.18497	-0.499355	-0.36277	-0.350368	-0.063385	-0.0447186	-0.17788	-0.120293	-0.0887876	-0.0701451	-0.177703	-0.309654	-0.33404	0.0871632	0.022377	0.0185153	0.00546769	-0.0991791	-0.0440056	-0.0866005	-0.0993483	0.0896297	-0.144691	-0.0596191	-0.241905	-0.0900358	-0.0667823	-0.0158746	-0.167812
Rv0295c	0.19743	-0.62172	0.499987	0.55335	0.256549	0.269548	0.52525	0.0980493	0.779325	0.376744	0.744956	0.586736	0.437973	0.572214	0.470593	0.320683	0.599854	0.285982	0.561678	0.474632	0.374192	0.526389	0.413426	0.880379	0.794571	0.819729	0.794602	0.330564	0.562441	0.590407	0.273086	0.59794	0.298351	0.372484	1.06342	1.03917	1.07031	0.652662	0.399879	0.821244	0.885034	1.41901	0.678566	0.957326	1.39414	0.59088	1.30296	1.13065	1.18158
Rv0296c	-0.165885	-0.0139536	0.0278108	0.516098	-0.279551	-0.0416651	0.0200527	0.229003	-0.186246	-0.281609	-0.225341	-0.0418663	-1.38564	-0.0946338	-0.124886	-0.144403	-0.00789031	0.249276	-0.492635	-0.00200599	0.0119576	-0.191767	0.0305525	0.125314	0.218186	-0.19668	-0.078177	-0.0164842	-0.0474021	0.0117796	-0.169244	-0.238333	-0.205512	0.23522	0.0492894	-0.195949	-0.0651005	0.0552805	-0.35179	0.027315	0.0264794	0.237701	0.272973	0.0251481	0.0339102	0.307649	0.0784073	0.129052	-0.0584463
Rv0297	0.239988	0.0414804	-0.302926	-0.346386	0.211747	0.0126667	-0.121859	-0.0720027	0.13672	-0.0741248	0.0366448	-0.169495	-0.0361845	0.0567605	0.00751617	-0.231709	-0.253362	-0.739759	0.0805229	0.139567	-0.294545	0.222236	-0.0315887	-0.216905	0.225359	-0.161017	0.0926724	0.0244672	0.162846	-0.079067	-0.256037	-0.45695	-0.176118	-0.288477	0.0235716	-0.148198	-0.269039	0.0274515	0.821991	-0.132666	-0.215567	-0.0680253	-0.121669	-0.133413	-0.158944	-0.324684	-0.11722	0.0315324	-0.302142
Rv0298	0.0264249	0.117565	-0.162037	-0.0162498	0.170824	0.132975	0.687404	0.160721	0.59735	-0.134538	0.155238	-0.486768	-0.111933	0.0749734	0.00119897	-0.315519	0.168739	-0.417634	0.202919	-0.0799661	-0.316213	-0.0329934	-0.108421	0.183268	0.452375	-0.0249465	-0.1173	0.417026	0.207801	0.0377492	0.0470379	0.164776	0.333656	0.316947	0.292238	0.0222495	0.0862316	0.221515	0.275839	0.0496301	-0.127048	0.000155129	0.0646666	-0.288387	0.167418	-0.252078	0.44543	-0.495007	-0.0450979
Rv0299	0.0860697	0.0795504	-0.0511431	0.343828	-0.0950582	0.00635901	0.00565219	-0.177303	0.0205011	-0.127664	-0.0616865	-0.283544	-0.0971572	-0.11949	-0.13798	-0.375257	-0.0640385	-0.549473	-0.0836756	-0.0497471	-0.119081	-0.224738	0.122861	0.0797849	-0.217841	-0.247555	-0.207352	-0.0222622	0.0487238	-0.130401	-0.193195	-0.346288	-0.145327	0.268703	0.381908	0.180577	0.441875	-0.0766634	-0.828193	0.0549145	0.410882	-0.230113	0.074326	0.153012	0.204205	0.0268417	0.141864	0.246473	0.385018
Rv0300	0.161637	0.0652853	0.486122	0.529281	-1.73757	-0.0122194	0.112696	0.153973	0.69718	-0.165195	-0.549327	0.553311	-0.641334	0.697756	0.331984	0.157342	0.426208	-0.71641	0.0639736	0.295984	0.254421	-0.747857	0.427446	0.381114	0.581238	0.292727	0.407421	0.0306854	0.188279	0.117178	-0.00931721	0.0169616	-0.0248157	0.302853	-0.104489	0.0953842	0.260313	0.421715	-0.187786	0.178914	0.254422	0.43612	0.31035	0.459656	0.684089	0.212485	0.39524	0.545162	0.629173
Rv0301	-0.0310597	-0.0554	-0.860308	-0.417998	-0.0122821	-0.250023	-0.257607	-0.073856	-0.461179	-0.398472	-0.374107	-0.644524	-0.108923	-0.422284	0.103443	-0.510021	-0.374698	-0.0920774	-0.157665	-0.00927122	0.253949	-0.205296	0.330356	-0.0980937	-0.461974	-0.526914	-0.141083	0.103822	0.0036499	-0.101006	-0.0408573	0.00189107	0.297117	-0.237662	-0.12574	-0.041956	-4.18859	-0.258038	0.335017	-0.150643	-0.502447	-0.20042	-0.317701	0.0179622	-0.410939	-0.775284	-0.122623	0.0842267	-0.229744
Rv0302	-0.20387	0.0298445	-0.318203	-0.166073	-0.357075	-0.195551	-0.30237	0.202109	-1.35494	-0.362698	-0.302837	-0.419588	-0.364653	-0.244034	-0.26852	-0.343362	-0.795546	-0.077487	-1.456	0.0233223	-0.00468016	-0.656799	-0.404792	-0.172542	-0.0377249	-0.658078	0.240969	-0.153369	0.166009	-0.154592	-0.304096	-0.462887	-0.00957592	-0.309134	-0.086987	-0.234141	-0.163897	-0.135362	-0.0758365	-0.129728	-0.368096	-0.140804	-0.212652	0.0562692	-0.35164	0.041033	-0.265956	-0.0110296	-0.111661
Rv0303	-0.299605	0.210746	-0.0992874	-0.293208	0.294916	-0.0764314	-0.415544	0.308041	0.178662	0.133248	0.515197	-0.0955674	-0.0374547	-0.381493	0.425091	0.158907	-0.104059	-0.037763	-0.0600095	0.396384	1.24782	0.0761153	-0.0323951	0.30546	-0.11886	0.0182202	0.710175	-0.0294931	0.414647	0.256639	-0.0965473	0.267819	-0.0860342	-0.0648267	-0.0469068	0.194509	0.237656	0.00808577	0.402874	0.226376	-0.169562	0.298915	-0.547351	0.358079	0.176189	0.298175	0.885923	0.509638	0.984989
Rv0304c	-0.291978	0.239783	-0.079983	-0.00843223	0.0625751	-0.0670795	-0.441978	0.301518	0.0801998	-0.0578676	0.269025	0.814278	-1.07003	-0.223145	0.296361	-0.165428	-0.419361	0.258806	-0.155754	0.145513	-0.245731	-0.104562	-0.6962	0.242727	0.545699	-0.40359	-0.104924	-0.300004	-0.0843138	0.397503	-0.203061	-0.578958	-0.124298	-0.394228	0.00896265	0.238461	-0.104901	0.085536	0.301889	-0.139146	-1.00857	-0.292022	-0.209113	-0.084766	-0.242547	-0.144917	-0.251064	-0.367582	-0.111895
Rv0305c	-0.0935351	-0.106399	-0.385436	-0.554753	-0.0944915	-0.192131	-0.300405	-0.046371	-0.35258	-0.269372	-0.302837	-0.213001	0.198141	-0.0285715	-0.171303	-0.125107	-0.240543	0.0850956	-0.0258421	-0.00200599	0.527201	-0.115805	0.0966952	-0.261693	-0.294784	-0.67386	-0.20208	0.140632	0.163297	-0.297537	0.518294	0.00189367	0.956327	-0.354537	-0.0987622	0.0550433	-0.833747	-0.196731	0.00116789	0.0315447	-0.398045	-0.245298	-0.144238	0.081263	-0.426105	-0.0617152	-0.0486301	-0.130761	-0.290881
Rv0306	-0.184058	-0.102152	-0.298185	-0.433282	-0.329157	-0.408241	-0.124436	-0.0743205	-0.909183	-0.46312	-0.185718	-0.216359	-0.120887	-0.35885	-0.124886	-0.0458778	-0.319997	-0.0882221	-0.360313	-0.496634	0.0546563	-0.603414	-0.686089	-0.220115	-0.29843	-0.439677	-0.110731	-0.495652	-0.15761	-0.269672	-0.192469	0.122741	-0.0904939	-0.181915	-0.0370861	-0.00769289	-0.146465	-0.22918	-0.124947	-0.100377	-0.464556	-0.153193	-0.314235	-0.0851029	-0.493627	0.224526	-0.0253821	-0.263607	-0.307001
Rv0307c	-0.216794	-0.0701442	-0.832222	-0.667451	-0.121697	-0.496571	-0.529974	0.0231963	-0.714351	-0.347171	-0.139826	-0.644677	-0.363143	-0.614459	-0.0500091	-0.04677	-0.492078	-0.083844	-0.0234902	-0.0423557	-0.155738	-0.183021	-0.509024	-0.228556	-0.578279	-0.190298	-0.0607038	-0.0791404	-0.0669439	-0.0868934	-0.602588	-0.356811	-0.661775	-0.278072	-0.248208	-0.0848861	-0.397027	-0.145271	0.0785023	-0.14363	-0.279382	-0.302946	-0.174018	-0.0968248	-0.401759	-0.158459	-0.0140602	-0.142731	-0.257735
Rv0308	0.298127	0.237557	0.29339	0.376909	0.752128	0.56023	0.696537	0.197193	0.664289	0.179914	0.213151	0.394949	0.181358	-0.0811335	0.573459	0.0844648	0.197416	0.143049	0.549779	0.722265	0.216392	0.251173	0.303322	0.138516	0.0376131	0.109609	-0.377159	0.496818	0.258699	-0.336006	0.0927031	0.0846991	0.187289	0.252218	0.342965	0.596127	0.314596	0.275793	0.391811	0.376366	0.723737	0.284806	0.467826	0.21977	0.385596	0.355109	0.346726	0.141021	0.664706
Rv0309	0.136461	0.0605518	-0.52852	-0.117444	-0.0137099	-0.0829475	0.338549	0.0673032	-0.254757	0.48545	0.478957	0.364999	0.134126	0.11993	-0.394056	0.286828	0.127148	0.190151	-0.52802	-0.365171	-0.1795	0.448572	0.0185386	0.237251	0.575572	0.447413	-0.202157	0.0313062	-0.0725766	-0.0808249	0.835484	0.742794	0.922246	0.360562	-0.324529	-0.254781	-0.0277067	-0.282918	0.41565	-0.27928	-0.143758	0.382331	-0.141545	0.223714	0.00874364	0.462182	-1.5598	0.0049922	0.156862
Rv0310c	-0.374182	-0.140319	-0.52643	-0.377733	-0.262053	-0.313984	-0.0319379	0.000940094	-0.32469	-0.36161	-0.496937	-0.0510114	-0.0322479	-0.203547	-0.421833	0.0509189	-0.288766	-0.378383	-0.250499	-0.382871	0.159042	-0.115805	-0.476203	-0.427287	-0.592372	-0.365387	-0.202003	-0.153472	0.357642	-0.275435	0.0859365	0.089533	-0.157722	-0.2173	-0.0941299	-0.256744	-0.284646	-0.0778459	-0.235424	-0.194315	-0.592429	-0.134965	-0.119097	-0.266395	-0.997045	-0.0559339	-0.437036	-0.231208	-0.0564891
Rv0311	-0.340155	-0.265545	-0.934611	-1.18309	-0.406315	-0.653409	-0.591696	-0.263616	-1.04463	-0.108608	-0.85642	-0.819772	-1.62812	-0.784382	-0.0325983	-0.953016	-0.832425	-0.288062	-0.168299	-0.409493	-0.197246	-1.07476	-0.903592	-0.294778	-0.99484	-0.599003	0.187081	-0.148791	-0.10137	0.0296602	-0.747137	-1.47353	-0.63524	-0.554607	-0.288539	-0.226779	-0.557565	-0.0153864	-0.807749	-0.340167	-0.346334	-0.174776	-0.173961	-0.321095	-1.00436	-0.329769	-0.386627	-0.312416	-0.121289
Rv0312	0.213086	0.0609734	-0.814526	-0.338877	0.66541	-0.0970334	0.577351	-0.088153	-0.726554	0.507083	0.238348	0.707187	0.0240565	-0.0367497	-0.360778	0.34279	0.11845	0.476867	-0.36807	-0.506727	0.137209	0.330129	0.119508	0.614758	0.676867	0.533017	-1.0531	-0.145359	0.00232441	-0.986127	1.03479	0.267008	0.345059	0.556152	-0.297036	-0.403267	0.436014	-0.197822	0.145455	-0.058384	-0.0180199	0.603909	-0.0429754	0.285403	-0.159774	0.100681	-0.123665	0.321059	0.251094
Rv0313	0.164448	0.112464	-0.187704	-0.181955	0.0226902	-0.00292183	-0.0746003	0.0229795	-0.0654838	-0.0320555	-0.0130576	-0.297407	-0.255407	-0.145925	0.305462	-0.0238478	0.0150564	0.0268919	0.558161	0.213837	0.119309	0.00356018	-0.393204	-0.0024215	0.169386	0.286127	-0.133176	0.300154	0.1576	-0.164357	-0.299897	0.218134	-0.242132	-0.117207	0.089619	0.23427	0.0564438	0.133657	-0.253605	0.183065	0.0228984	-0.152603	0.0662548	-0.104065	-0.00494855	-0.168413	0.244184	-0.15287	0.158358
Rv0314c	0.277688	0.155891	0.366172	0.484736	-0.688622	0.145237	0.278155	0.262993	0.438109	0.297704	0.134175	0.403844	0.011788	0.122651	0.00899237	0.212667	0.338971	0.473575	0.106036	-0.245461	0.236981	0.0563059	0.155695	0.399537	0.030806	-0.0755404	-0.226585	-0.334124	-0.0938114	-0.244307	-0.22713	0.197864	0.0806946	-0.0330257	-0.153654	-0.116455	0.065505	0.164934	0.136763	0.0497513	-0.0897304	0.351625	0.131885	0.0730526	0.185189	0.106951	0.284967	0.221714	0.412138
Rv0315	-0.012753	0.000764211	0.191712	0.00104101	0.084852	-2.21895	0.295244	0.148974	0.623902	0.233888	-0.066728	0.281187	0.161996	0.489887	0.518513	-0.122974	0.397009	0.0671363	0.542527	0.0786422	0.150174	0.017847	0.0442316	0.321898	-0.204818	0.802885	0.12743	0.0358706	0.173126	-0.047964	0.0121958	0.0773036	-0.0633534	0.011889	0.468903	0.641755	-1.9286	0.147615	0.263849	0.303412	0.416592	0.888636	0.454958	0.796255	0.545269	0.534046	0.568303	0.468603	0.614366
Rv0316	-0.17281	0.0770799	-0.0879979	0.416154	-0.0711666	-0.189047	-0.249545	0.0600646	-0.589231	-0.0800914	-0.911037	-0.282615	-3.14125	-0.547045	-0.277397	-0.558288	-0.205501	0.0326528	-0.282374	-0.216657	0.0167226	-0.0319186	-0.210709	0.109667	-0.547032	-0.240552	-0.316162	-0.196432	-0.111725	-0.211733	-0.613643	-0.704906	-0.0434864	-0.00814447	-0.70829	-0.126233	-0.199056	-0.173373	-0.405509	-0.135598	-0.0204194	-0.00401961	-0.112324	-0.0235033	-0.038009	0.0921378	-0.513005	-0.0483028	-0.243625
Rv0317c	0.571268	0.608015	0.426826	0.507047	-0.300801	0.283387	0.395261	0.250408	0.443154	0.298695	0.25179	0.356232	0.106611	0.272673	-0.0434274	0.10011	0.180022	0.336237	-0.2678	-0.12452	0.112048	0.286503	0.213456	0.600272	0.327065	0.183171	-0.0431812	0.423636	0.112666	-0.0187184	-0.331823	0.294477	-0.224289	-0.247773	0.196266	0.250845	0.252127	0.240626	0.284666	0.144674	0.100157	-0.0736372	0.270466	0.451096	0.395798	0.264212	0.258001	0.328889	0.104767
Rv0318c	-0.290885	-0.0525108	-0.369283	-0.243252	-0.300457	0.0736857	0.180743	-0.080466	0.262088	0.040023	-0.00179308	-0.034309	-0.0615897	-0.00525571	-0.250139	-0.0429064	0.240447	0.0705844	-0.26708	-0.351446	-0.0532617	-0.0120646	-0.0444828	0.10096	-0.435	-0.319597	-0.022409	0.0550908	-0.152543	-0.0568577	0.0373308	0.252922	0.0949039	0.279131	-0.206255	0.0194381	-0.2457	-0.0280864	-0.00887416	-0.210581	-0.472725	-0.00832544	0.0135898	-0.208908	0.0614352	0.0310435	0.11302	0.00431491	0.129241
Rv0319	0.0994019	-0.0245585	0.00266354	0.0443778	-0.0796246	0.237282	0.0878142	-0.1559	0.296408	-0.0904281	-0.0347464	-0.0600393	0.0953257	-0.186174	-0.0732954	-0.33978	0.0103621	-0.257123	0.362911	-0.238021	-0.274955	-0.178661	-0.764164	-0.342579	-0.0764612	-0.116165	-0.0544697	-0.145377	-0.140163	0.00615809	-0.132574	-0.204344	-0.338056	0.0330896	0.169759	0.102587	0.0206392	-0.0825068	-0.413401	-0.0714484	0.0872966	-0.0736117	-0.0377127	0.0815762	-0.0757646	0.0860066	0.0809764	0.0186736	-0.0288377
Rv0320	0.134491	0.035525	-0.528925	-0.611361	-0.243556	-1.69305	-0.17367	-0.0502836	0.378644	0.00626733	-0.121613	-0.246675	-0.400794	-0.275813	0.20356	-0.373044	0.0934065	-0.00486736	0.119989	0.247885	0.103897	-0.116116	-0.283874	-0.040828	-0.450592	-0.376303	0.00955302	-0.201541	-0.189485	-0.18616	-0.0247555	0.0110547	-0.0629119	0.0104112	0.120904	0.0843286	-0.236746	0.0488314	-0.410996	-0.103347	-0.313839	-0.0201173	-0.00148346	-0.175806	-0.197185	-0.10941	0.0101081	-0.0514472	0.0233594
Rv0321	0.0827587	0.0870806	0.261876	0.33313	-0.0868932	-0.0183006	0.303666	0.204729	-0.0904725	0.0242624	0.293908	0.373892	0.200804	0.0888382	-0.321552	0.102053	0.189482	0.190698	-0.0306932	-0.290351	-0.38734	0.475795	0.407989	0.477712	0.305	-0.0444856	0.218546	0.103711	-0.0378549	0.107971	0.178542	0.0709041	0.23857	0.0806958	0.079798	-0.27033	0.0600349	-0.0764696	0.667873	-0.1525	-0.23952	0.622729	-0.189902	0.129516	0.462752	0.138562	-0.276341	0.103782	0.57096
Rv0322	-0.123184	-0.0144448	0.712718	0.470483	-0.488605	-0.0641804	0.291626	0.0992106	-0.788743	-0.0194363	0.586436	0.209556	0.196556	0.335445	-0.251065	0.0775913	0.373303	0.0125567	0.0440187	-0.272137	-0.13953	0.431509	-0.0461169	0.524373	0.191865	-0.0447186	-0.158188	0.227926	0.0334277	-0.0110265	-0.213774	0.579388	-0.310527	-0.166366	-0.120396	-0.0576593	0.162917	0.141609	0.0506337	0.214566	-0.303406	-0.350702	0.0222264	-0.0930567	0.529817	0.127945	0.0746756	0.0330688	0.0187169
Rv0323c	-0.0910452	-0.0193196	0.3689	0.603302	-0.240148	0.106554	0.0921107	-0.00749151	-0.205103	-0.134718	-0.0486718	-0.157442	-0.104407	0.0525739	0.109744	-0.318747	-0.173252	0.0283129	0.18276	-0.00265307	-0.147064	-0.033171	-0.149301	0.229039	-0.91145	-0.559389	0.208648	-0.0648341	0.0123731	0.129279	-0.220373	-0.162988	-0.253322	-0.122428	0.235948	0.039582	0.0224231	0.0121557	-0.194359	-0.0877744	0.337317	-0.329311	0.0163166	-0.660293	0.161353	0.117081	0.025394	-1.03602	-0.295823
Rv0324	0.0544205	0.293757	0.416808	0.571025	0.454133	0.144059	0.00035137	0.315462	-0.139993	0.0438501	-0.226678	0.111716	0.0869657	0.101572	-0.0126531	-0.271121	-0.171768	-0.0207838	-1.31625	0.359953	0.0549653	0.0177101	-0.938276	0.0869451	-1.04327	-1.00266	0.196299	-0.0285727	-0.00215876	0.152101	-0.398023	-1.17363	-0.420127	-0.197112	0.141447	-0.0514903	-0.0133832	0.117911	-0.410154	-0.0496482	0.164814	-0.698234	-0.0639238	-1.02543	-0.0622101	0.0754433	0.0116268	-1.14053	-0.397475
Rv0325	-0.0899901	0.000285742	-0.483875	-0.546015	0.147223	-0.260716	-0.185364	-0.0927083	-0.173421	-0.354238	-0.318641	-0.69609	-0.467758	-0.134113	0.380064	-0.034779	-0.495768	0.0470714	0.0901171	0.245539	0.33384	0.0391507	0.475783	-0.27646	-0.471212	-0.249653	-0.0694063	0.119956	0.432537	-0.153144	0.261255	0.488739	0.831339	-0.497393	-0.0439592	0.0716403	-1.76054	-0.307589	-0.314051	-0.145181	-0.281027	-0.306001	-0.269438	-0.105818	-0.429208	-0.135384	0.0355796	-0.231032	0.166552
Rv0326	-0.232237	0.142732	-0.415265	-0.387156	-0.0209878	-0.253813	-0.203687	0.285381	-0.168861	-0.263218	-0.116632	-0.396158	-0.353294	-0.243287	-0.184138	-0.0724591	-0.676587	0.00218609	-0.0912598	0.223596	0.0828185	-0.0202809	-0.231904	-0.406283	-0.386672	-0.680562	-0.0260602	-0.0944417	0.0798206	-0.241185	0.24148	0.225406	0.0796082	-0.250879	-0.0950775	0.0484445	-0.41649	-0.27186	0.914488	-0.183988	-0.278635	-0.0902435	-0.322817	-0.270994	-0.450209	-0.194137	-0.342386	-0.0792825	-0.344363
Rv0327c	-0.371477	0.174658	-0.311485	-0.312686	-0.000815046	-0.310895	-0.451971	0.0339809	-0.0854915	-0.217712	0.0583062	-0.527362	-0.128387	-0.46883	0.201271	0.147388	-0.363124	-1.05705	-0.469553	0.300546	0.113622	0.843937	-0.107705	-0.0210398	-0.288968	0.0259437	0.335383	-0.22379	0.0227162	0.0754253	-0.363454	-0.331303	-0.899747	-0.151458	-0.0976302	-0.0274336	-0.208372	0.0272284	0.062777	-0.0265154	-0.234213	-0.208967	-2.02393	0.177399	-0.188741	0.0486192	0.595338	-0.310994	-0.181653
Rv0328	-0.11929	0.147851	-0.0691248	-0.296478	0.286006	-0.0598106	-0.699593	0.261961	-0.552707	0.0883921	0.0650628	0.157155	-0.268932	-0.39643	0.201271	0.356489	-0.314184	0.0430517	-0.848939	0.123348	0.00190835	0.0393378	-1.67914	-0.118144	-0.439065	-0.333242	0.261689	-0.254339	-0.0978956	-0.0720617	0.0187299	-0.342229	-0.234309	-0.0558881	-0.134743	0.26375	-0.0996084	0.014819	0.0848645	-0.172459	-0.861717	-0.259645	-0.314743	-0.125551	-0.168102	-0.357643	-0.229356	-0.351355	-0.0421018
Rv0329c	0.0477775	-0.241683	-0.324419	-0.337583	-0.175195	-0.284785	-0.218023	0.0295934	-0.602224	-0.252572	-0.054774	-0.538126	0.0707944	-0.0926721	-0.048066	-0.273573	-0.302941	-0.19211	-0.247521	0.175133	0.0157137	-0.526627	-0.238664	-0.17141	-0.426056	-0.485204	-0.221847	0.0499273	-0.020678	-0.0870825	0.113206	0.0495527	0.702612	-0.36912	-0.453232	-0.143758	-1.14665	-0.286362	-0.0980196	-0.282168	-0.583796	-0.121455	-0.310451	-0.563178	-0.421969	-0.859408	-0.173193	-0.62451	-0.393868
Rv0330c	-0.173374	0.00690853	-0.328463	-0.360433	-0.237017	-0.298018	-0.150457	-0.0461821	-0.0623737	-0.338779	-0.23129	-0.398683	-0.272779	-0.424603	-0.0773862	-0.196059	-0.455913	-0.140217	-0.145356	-0.012724	-0.0904981	-0.0119125	-0.539989	-0.109229	-0.447158	-0.770678	-0.0610913	-0.19296	0.130207	-0.134785	0.140968	-0.19821	-0.122923	-0.130773	-0.118329	-0.4001	-0.334183	-0.292068	-0.0758365	0.0403989	-0.399301	-0.143623	-0.381972	-0.0851029	-0.350117	0.00421376	-0.134783	-0.231541	-0.553673
Rv0331	-0.15429	0.0760486	-0.327666	-0.30681	-0.28694	0.0253138	-0.133227	0.149029	0.338034	-0.142179	-0.0424242	-0.384154	-0.439753	-0.478963	-0.303818	-0.252562	-0.222006	-0.0538911	-0.205429	-0.349221	0.179756	-0.059595	-0.500044	0.151368	-1.1273	-0.982695	0.136913	-0.0758709	-0.0352095	0.125346	-0.351507	-0.227816	-0.256967	-0.10407	-0.114473	0.0488768	-0.60752	-0.107309	-0.350888	-0.188365	-0.14546	-0.602584	-0.069777	-0.613315	-0.255238	0.0949296	0.228	-0.696595	-0.0353531
Rv0332	0.107899	0.0419021	0.00717341	-0.0256283	0.0983929	-0.0251374	-0.195407	0.041339	0.185208	-0.280805	0.317655	-0.548906	0.260412	0.0953298	-0.110542	0.235015	0.281114	0.0672911	-0.0453749	-0.223532	-0.0521312	0.387927	-0.146552	0.219694	-0.637484	-0.841311	0.0925918	0.231042	0.0164387	0.346965	-0.129901	0.402895	-0.0651468	-0.0604261	-0.0888992	-0.384544	0.302226	-0.267197	0.470583	-0.0300199	-0.151577	0.0301503	-0.212082	-0.948602	0.416432	-0.209523	-0.0260948	-1.13732	0.13654
Rv0333	-0.0426479	-0.0935415	-0.390395	-0.628858	-0.294346	-0.201095	-0.286198	-0.0490081	0.213944	-0.0900039	-0.0911516	-0.274028	-0.20025	-0.161616	-0.143645	-0.0227707	0.0706317	0.0915587	-0.0463321	-0.340241	-0.0136638	-0.109476	-0.332368	0.117255	-0.422693	-0.410968	0.0841586	-0.0694796	-0.0829956	-0.0118879	0.130172	0.0330756	0.543442	0.0183523	-0.197411	-0.0905849	-0.223358	-0.163876	-0.0144853	-0.217206	-0.0293581	-0.490619	-0.154618	-0.0564768	-0.047613	-0.183681	-1.98873	-0.00230787	-0.257534
Rv0334	-0.330844	-0.25996	-0.393783	-0.23204	-0.369641	-0.265789	-0.274438	-0.133426	-0.616507	-0.317061	-0.473693	-0.296785	-0.561243	-0.400698	-0.261489	-0.315632	-0.410677	0.0921609	-0.24262	-0.370334	-0.3468	-0.388682	-0.686089	-0.034099	-0.223627	-0.607743	-0.268563	-0.210467	0.166724	-0.0290698	-0.213672	-0.557486	-0.203733	-0.0776285	-0.0908139	-0.0996083	-0.0943622	-0.164302	-0.0122281	-0.165698	-0.227605	-0.368028	-0.187432	-0.240097	-0.822509	-0.0326246	-0.288492	-0.45382	-0.508234
Rv0335c	-0.10565	0.178746	-0.472926	-0.368746	-0.278385	-0.0612434	-0.230162	-0.0119352	-0.274595	-0.904915	-0.291543	-0.181909	-0.564889	-0.295108	-0.0743232	-0.29313	-0.355881	0.110358	-0.186469	-0.160024	-0.03734	-0.248156	-0.321469	0.00718546	-0.472111	-0.363524	0.110009	-0.137619	-0.150797	0.122508	-0.791293	-0.381902	-0.692144	-0.395538	0.0884049	-0.119236	-0.214659	0.0337513	-0.088778	-0.00838373	0.0640094	-0.584705	-0.0516461	-0.201456	-0.0272103	0.124186	0.163644	-0.00883916	-0.241131
Rv0336	0.5905	0.27754	0.46841	0.64254	0.68423	0.55286	-0.34023	0.43632	-0.48203	0.25924	-1.3728	0.020511	-0.39093	-0.4097	0.93055	-1.819	-1.7374	-1.3946	1.2201	0.77647	0.37173	-1.2662	-0.65391	-2.0113	0.018281	0.58699	0.18756	0.1155	0.56005	-0.14374	0.59702	-1.3888	0.82517	0.93235	0.21307	0.43397	0.11288	0.61402	-1.101	0.35612	0.71779	-0.68088	0.068631	0.39567	-0.33984	0.22807	-0.0079424	0.26338	-0.19704
Rv0337c	0.0325747	0.17756	-0.13837	-0.0152493	0.23162	-0.0860132	0.403183	0.0226529	0.188894	-0.156608	0.101569	-0.00404015	0.0637965	-0.0324468	-0.00617159	0.132057	0.135669	-1.04243	0.163786	0.139259	0.101708	0.188603	0.210527	0.0387022	-0.609947	-0.542172	0.0150342	0.197622	0.187008	-0.00887504	0.1758	0.13911	0.14313	0.0769201	0.108591	-0.00107719	0.150028	0.166859	0.624371	0.157726	0.0601745	0.253477	0.216157	0.227591	0.16286	0.148447	0.248945	0.105243	0.211905
Rv0338c	-0.0562529	-0.0908652	-0.45518	-0.108067	-0.440754	0.0769288	0.061282	-0.168141	-0.320699	0.0527681	-0.250077	-0.201951	-0.520043	-0.216588	-0.0732954	-0.747127	0.255968	-0.606356	-0.172511	-0.537382	-0.217861	-0.335925	-0.319673	-0.112916	-0.806346	-0.107863	-0.148758	-0.0744357	-0.0346381	-0.10925	-0.544164	-0.0116998	-0.578351	-0.222468	-0.0331311	0.0785921	0.135873	0.0196596	-0.0357301	-0.174936	-0.298604	0.0146759	-0.0122899	0.00483856	0.0334432	0.0134781	-0.0841413	-0.0659528	-0.144455
Rv0339c	-0.0222476	-0.0242953	-0.0605015	0.190517	-0.237149	-0.0473918	-0.161301	-0.0678279	-0.0953018	0.0307368	-0.365578	-0.407462	-0.233996	0.18623	0.0240164	-0.198357	-0.161173	-1.27293	-0.197748	-0.370334	-0.202172	-0.281371	-0.332026	0.0605038	-0.254261	0.0970303	0.0573822	0.0467639	-0.0026664	-0.0806841	-0.26464	-0.227252	-0.35678	0.170389	-0.0723081	0.316814	-1.12733	-0.0382188	-0.0868063	-0.0170389	-0.0831526	0.289779	0.0256028	0.393407	-0.0289276	0.19332	0.160611	0.2314	-0.187658
Rv0340	-0.135586	0.353308	0.320922	0.497527	0.330648	0.0216485	-0.303759	0.242557	-0.39447	0.155664	-0.400043	0.121805	-1.77241	-0.412401	-0.126521	-0.375257	0.147402	0.150086	0.142168	-0.0878939	-0.0989759	-0.121646	0.141807	-0.237054	-0.0919625	0.108377	-0.220448	-0.0129726	-0.0723099	-0.000500401	-0.36935	-0.301608	-0.295019	0.0574148	0.167568	0.0127596	0.158178	-0.147375	-0.705673	-0.0744609	0.0407088	-0.107341	-0.042216	-0.0410867	-0.249089	0.0150812	-0.0817762	-3.14554	0.148557
Rv0341	0.225603	0.072791	-0.0309849	-0.139077	-0.182252	0.0807709	0.0472484	-0.23228	0.00578828	-0.0286006	0.183299	-0.127521	0.30247	-0.379163	0.332382	-0.303688	-0.358203	-0.412211	-0.088062	-0.229391	-0.158469	-0.979698	-0.11502	-0.488577	0.546374	0.102895	-0.206274	0.158993	0.361548	-0.0550318	0.157463	0.308963	0.0949031	-0.14995	0.239019	-1.00318	0.0211721	0.138734	0.357297	0.0499343	-0.307273	0.21448	0.152288	0.0666062	0.3303	-0.244707	-0.0254517	-0.213934	0.173632
Rv0342	-0.187555	-0.277524	-2.52559	-2.02641	-0.272273	-0.251352	-0.741278	-0.30467	-1.13836	-0.4378	-0.450816	-0.624004	-0.543389	-0.345794	-0.212022	-0.91527	-0.889835	-0.352872	0.0222259	-0.401604	-0.18379	-0.398938	-0.824839	-0.582537	-0.077288	-0.0127156	0.266224	-0.252812	-0.127995	0.294786	-0.466613	-0.409831	-0.48403	-0.289435	-0.24379	-0.485897	-0.0739387	-0.179906	-0.841327	-0.0702231	-0.166634	-0.434831	-0.182037	-0.411558	-0.368748	-0.34045	-0.518311	-0.29502	-0.668899
Rv0343	-0.313633	-0.0197978	-2.1991	-2.25084	-0.595622	-0.613171	-0.623872	-0.362227	-1.21647	-0.222617	-0.42135	-0.741978	-0.17548	-0.237318	-0.249239	-1.09444	-0.517215	-1.33298	-0.261915	-0.301191	-0.150836	-0.534531	-0.73357	-0.33498	-0.291048	-0.281553	0.185884	-0.11554	0.0834907	0.0859305	-0.0579192	-0.211872	-0.142225	-0.0964924	0.0545867	-0.28999	-0.305195	0.00237689	-0.580138	0.00215639	-0.41035	-0.285135	-0.263854	-0.170173	-0.370021	-0.241564	-0.314282	-0.172719	-0.340172
Rv0344c	0.238448	0.269924	0.369927	0.820809	0.326182	0.295131	0.680871	0.355986	0.333857	0.0426515	-0.00227615	0.465409	-0.0491124	0.0351849	-0.214823	0.111049	0.346972	-0.00276516	-0.203171	-0.169931	-0.178517	0.0408409	-0.151719	-0.209959	0.160263	-0.0156451	-0.1041	0.316363	-0.0360421	-0.0468501	0.520606	0.448663	0.292216	0.293196	-0.262906	-0.573802	0.031499	-0.319841	0.185224	-0.0101727	-0.235214	0.342625	-0.0866545	-0.0608415	-0.14407	-0.168453	-0.0971515	-0.0239119	-0.0126635
Rv0345	0.366291	0.18791	-0.377783	-0.087657	-0.11062	0.181028	-0.0330376	0.270766	0.2481	0.256259	-0.228563	-0.140854	-0.265693	-0.258073	-0.469133	-0.247258	0.0675808	0.0366353	0.210238	-0.181466	0.234311	-0.214671	-0.419881	0.184284	-0.394414	-0.342663	0.155563	0.159836	0.0775925	0.065447	-0.546827	0.0927377	-0.296701	-0.259404	0.117958	0.175829	-0.107956	0.0674524	-0.250442	0.147897	0.196274	-0.237238	0.0403567	0.0528972	-0.000815002	0.207251	0.384567	0.170119	0.256036
Rv0346c	-0.1402	-0.144726	-0.281151	-0.288758	-0.124749	0.0190336	0.046147	-0.171657	-0.388445	-0.0215499	-0.122537	-0.252627	-0.300374	-0.0593649	-0.0446544	-0.409355	0.123195	-0.108856	-1.17157	-0.459349	-0.193331	-0.29671	-0.488276	0.0903088	-0.0377249	-0.209042	-0.283778	-0.091411	-0.0361049	-0.156693	-0.218779	-0.42062	-2.04006	-0.00127303	0.136359	0.0286668	-0.0267867	-0.0623401	-0.349768	-0.0513379	-0.00385597	0.054202	0.186135	0.20148	0.478978	0.352473	0.396013	0.335384	0.0778625
Rv0347	0.0439425	0.226827	0.315003	0.555846	-0.321602	0.243558	0.29461	0.0290489	-1.43762	0.143687	-0.0297243	0.277578	0.167276	0.192885	-0.0312513	0.161467	-0.149452	-0.348149	-0.161195	0.0101874	-0.0892453	0.108433	-0.575943	-0.211138	-0.522621	-0.249408	-0.0597358	-0.0168172	0.00149233	-0.12858	-0.707677	-0.29193	-1.03328	-0.448156	-0.72522	-0.0299044	0.162829	0.0296313	-0.184915	0.233937	0.127896	-0.628222	-0.0510491	-0.0282093	0.0462814	0.0289226	-0.0887108	0.0610987	-0.201441
Rv0348	-0.1402	-0.11119	-0.133238	0.402745	0.500504	-0.11421	-0.189308	0.0403085	0.13672	-0.0578676	-0.425694	-0.54201	-0.75079	-0.0232783	0.136768	-0.459512	0.295352	0.272856	-0.202196	0.0157043	-0.119473	0.120798	0.230309	-0.0231594	-0.0685176	-0.220402	0.041455	-0.0514352	-0.132744	-0.128684	-0.13766	-0.360242	-0.249112	0.163858	0.0360593	-0.438352	-0.0440678	0.166778	-0.267672	-0.0478035	0.18655	0.591262	0.0962596	0.287674	-0.000965246	0.0306419	0.0150419	0.509494	-0.0829466
Rv0349	-0.0119306	0.0254691	-0.221754	-0.586094	0.0413486	-0.0199911	-0.233315	0.058741	-0.0473933	-0.532728	-0.116632	-0.676845	-0.251969	-0.13657	0.190553	0.147388	-0.611905	-0.160952	0.078609	0.58647	0.285894	0.177231	0.339465	0.0337394	-0.369076	-1.0455	0.0730468	0.032427	0.110169	0.142504	0.848342	0.131238	0.597249	-0.213314	-0.00819917	0.0300107	-1.42492	-0.410296	-0.133621	-0.0367953	-0.430869	-0.191663	-0.115336	0.075713	-0.285674	-0.367543	-0.0209003	-0.0315483	0.0771891
Rv0350	-0.0148544	-0.0348726	0.379602	0.660011	1.27626	0.229464	0.0132326	0.149822	1.30523	0.108225	-0.0246907	0.12586	-0.148944	-0.174309	0.138152	-0.590571	0.904997	0.0185514	0.0714557	0.526241	0.438948	-0.0607755	0.0310156	-0.00752721	-0.366749	-0.449258	0.63137	-0.0175554	0.00128513	0.73361	-1.06659	1.31753	-0.774265	-0.485873	-0.120428	-0.401452	1.08195	0.079767	0.717569	0.361739	1.30906	-0.125484	0.429622	-0.844285	0.146646	0.633669	0.250323	-0.812971	-0.24487
Rv0351	-0.184532	0.181991	-0.146662	-0.0152493	0.0836472	-0.209015	-0.26835	0.337805	0.416437	0.638369	0.549444	-0.156237	0.239832	-0.18652	0.516291	0.384526	-0.385512	-0.17007	0.0870045	0.328658	0.357183	0.741354	0.212219	0.20116	0.0226747	-0.0447186	0.204499	-0.0744924	0.205279	0.298438	-0.773522	0.123416	0.169744	-0.105827	-0.000921224	0.342456	0.347275	0.225594	0.9255	0.334818	-0.142577	0.015442	0.0355337	0.372687	0.205665	1.02827	0.824137	-0.0770613	0.81718
Rv0352	0.0240477	0.0906097	0.858045	0.622957	1.21333	0.324531	-0.093082	0.0605458	0.874649	0.10393	0.0334217	0.0956521	-0.0782673	-0.0336749	0.0805793	-0.620283	0.51638	-0.0522722	-0.193423	0.306681	0.0830127	-0.0136316	-0.155278	0.0880916	-0.726307	-1.04365	0.564191	0.0080324	0.0744672	0.904547	-0.552434	0.816166	-0.268456	-0.294616	-0.0959305	-0.537452	1.00571	0.031339	0.597159	0.283507	-0.490425	-0.286708	0.229695	-0.688171	-0.0687142	0.293842	0.135556	-0.709773	-0.308361
Rv0353	-0.115116	-0.0701632	-0.528217	-0.470589	-0.0848085	-0.135426	-0.0766065	-0.0281799	-0.46622	0.827715	-0.367524	-0.608693	-0.0387249	-0.139416	-0.155356	-0.207002	-0.476713	-0.115571	0.00503107	0.0534948	0.175232	0.0242055	0.324306	-0.326999	-0.0377249	-0.597793	-0.312398	0.0440345	0.302885	-0.130003	0.107336	0.549122	2.31974	-0.55211	-0.100862	0.015477	-1.71863	-0.349158	0.165229	-0.1492	-1.50834	-0.587598	-0.224029	-0.00367561	-0.275604	-0.0289328	-0.0348191	-0.0960726	-0.121517
Rv0354c	-0.471163	-0.58744	0.0582898	-0.106641	-0.85499	-1.2665	-1.15061	-1.00246	-1.01387	0.157774	-0.0551166	-0.249088	0.0655719	0.0458782	-0.750001	0.259939	-0.346438	0.171189	-0.951933	-0.678572	-0.728778	-0.213457	-0.319966	-0.165205	-0.663541	-1.08731	-0.0274134	-0.400886	-0.117494	0.0961323	-0.179133	-0.229616	-0.172712	-0.162295	-0.729211	-0.513675	0.0927405	-0.364014	0.149351	-0.215447	-0.909499	0.206642	-0.593572	-0.452992	-0.280512	-0.976048	-0.404093	-0.602813	-0.117502
Rv0355c	-1.07695	-0.451813	-0.454737	-0.749278	-0.850079	-1.20672	-1.29175	-0.765809	-0.769181	-0.248612	-0.120028	-0.682111	-0.511795	-0.235982	-0.608638	-0.553307	-0.801393	-0.142626	-0.816057	-0.542014	-0.491766	-0.251631	-0.40943	-0.267388	-0.169045	-0.172965	-0.111019	-0.413639	-0.249761	-0.249039	-0.0746314	-0.346268	-0.0879918	-0.0231425	-0.306832	-0.357797	-0.185996	-0.233702	-0.0412904	-0.109254	-0.40438	-0.268592	-0.410625	-0.155187	-0.399144	-0.246336	-0.154803	-0.0702296	-0.344003
Rv0356c	-0.178754	0.0659339	0.225963	0.00128609	0.155823	0.126722	-0.717885	0.281739	-0.274695	0.0292162	0.0366448	0.469055	-0.616659	-0.288058	0.155827	-0.0291891	-0.340877	0.00601983	-1.2581	0.186577	0.106124	0.595178	-1.42272	0.19603	-0.155103	-0.119525	0.041484	-0.180435	0.0584066	0.252105	-0.234939	-0.214925	-0.249648	-0.0715415	-0.192244	0.198725	-0.124352	0.147392	0.326543	-0.252015	-0.164632	-0.746996	-0.143177	-0.310069	-0.14694	0.212617	-0.135262	-0.76344	-0.296191
Rv0357c	-0.33392	-0.0922407	-0.385984	-0.448212	-0.333739	-0.0807127	-0.135425	-0.0678287	-0.362919	-0.30772	-0.0866144	-0.071013	-0.318826	-0.145835	0.263499	-2.08003	-0.374311	-0.20522	0.0400296	-0.012724	0.295675	0.0242055	0.138808	-0.0846982	-0.460988	-0.330122	-0.458382	0.093526	1.73655	-0.245084	0.129392	0.43276	0.0346683	-0.236178	0.0715987	-0.0750618	0.011394	-0.170224	0.9255	-0.117439	-0.461081	-0.358424	0.00423887	0.0373216	-0.00930562	0.122455	-0.443352	0.235712	0.152596
Rv0358	-0.189931	-0.232795	0.625051	0.504987	0.380036	0.122681	0.0191284	0.0971878	-0.134161	-0.104796	0.404835	0.187694	0.15	0.198383	0.0867523	-1.51524	0.0327641	0.291985	-0.0190796	0.216178	-0.22759	0.248895	-0.0600403	0.328173	-0.0624227	-0.156067	-0.69442	0.129511	0.132113	-0.164013	-0.0743601	0.268498	0.0564107	-0.0416192	0.0647033	-0.216239	0.146163	0.0894219	0.245005	0.156352	0.183817	-0.225764	-0.0683588	0.145275	0.343695	0.386897	0.0910305	0.348815	0.298009
Rv0359	-0.202776	-0.0334688	-0.241885	-0.123964	-0.31619	-0.310936	-0.268775	-0.100192	-0.341681	0.104069	-0.902982	-0.366487	-0.0724713	-0.366141	-0.0126531	0.292363	0.0245347	0.442741	-1.03432	-0.321121	-0.0646003	-0.298304	-0.534382	0.179775	-0.274922	0.0182202	-0.506637	-0.38884	-0.119063	-0.0463802	-0.25416	-0.374848	-0.0828223	-0.19107	-0.180795	-0.0858717	-0.109068	-0.121483	-0.0421809	1.01317	-0.38716	-0.502753	-0.185273	-0.296579	-0.707258	-0.0913248	-0.267008	-0.268951	-0.358385
Rv0360c	0.0260006	0.0355091	0.704735	0.554715	0.0942479	0.35773	0.891265	0.279775	0.345169	0.0643401	-0.0302267	0.515466	-0.18657	-0.0815201	0.169626	0.424025	0.481246	0.402258	-0.86913	0.0261044	0.0492681	0.120443	0.0281537	0.502208	0.424211	0.597691	-1.00381	0.788067	0.0913922	-1.09383	0.899861	0.541451	0.646453	0.360427	0.00237351	0.210741	-0.232021	-0.099801	0.412892	0.0574865	0.135704	0.588382	0.20766	0.204349	0.323498	0.257332	0.306412	0.435115	0.582864
Rv0361	-0.103401	0.0830661	0.0821394	0.0729992	0.0460822	-0.0862729	0.0577865	-0.0569348	0.193627	-0.0551048	0.449306	0.203579	0.4603	0.496783	-0.0126531	0.591771	0.250582	0.265688	0.0478667	-0.0264914	0.00822799	0.619	0.568461	0.676903	0.494271	0.263584	0.00254021	-0.266722	-0.104333	0.00417207	0.327178	0.323329	0.426339	0.166296	0.0262151	-0.0653132	0.151413	0.0161956	0.435126	-0.0526191	-0.026437	0.542412	0.0546157	0.290109	0.296414	0.0528441	-0.179076	0.246202	0.629999
Rv0362	0.00135084	-0.092619	-0.149235	-0.122788	-0.0403543	-0.105988	0.0700066	-0.0805794	0.408984	0.0152119	-0.185373	0.118969	-0.137244	0.408556	0.280413	0.157275	0.0530411	0.0809275	0.362779	-0.198696	0.245733	-0.308899	-0.539989	0.324189	0.411108	0.409034	0.173439	0.381631	0.272401	0.0921993	0.104466	0.50746	-0.246389	0.327008	0.605624	1.35606	0.328023	0.386113	0.41805	0.396266	0.5506	0.733696	0.430488	0.445806	0.768845	0.519821	1.01815	0.625112	0.749094
Rv0363c	-0.000206355	-0.080612	-0.00815598	0.423132	-0.354884	-0.0807127	-0.359898	-0.210083	-0.0826728	0.216973	-0.26183	-0.318229	-0.357233	-0.279049	-2.48238	-0.295218	-0.401051	-0.388738	-0.122994	-0.234587	-0.260399	-0.72222	-0.107998	0.0824844	-0.418583	-0.0447186	-0.158483	0.03655	0.0646108	0.0179317	-0.301889	-0.0461092	-0.423959	0.0119607	0.0789015	0.226215	0.0421717	-0.0577194	-0.102821	-0.0212486	-0.235359	0.131861	0.025872	0.00339673	0.110926	0.000880403	0.407113	0.126825	-0.0881569
Rv0364	0.232297	0.433859	0.256963	0.448346	-0.0819353	0.191891	0.393878	0.144223	0.59769	-0.0162452	0.218059	0.315705	-0.565656	0.35952	0.216307	0.0500625	0.46404	0.755724	0.0593399	0.111001	-0.0381162	0.569848	0.48764	0.451318	0.606975	0.472421	0.331108	0.208202	0.171834	0.226538	-0.0190919	0.717233	-0.0204086	-0.0138381	0.166925	0.14434	0.295001	0.0815055	0.29097	0.295401	0.273628	0.161795	0.0960952	0.154595	0.611006	0.237632	0.0342097	0.217648	0.237434
Rv0365c	0.170884	0.00255576	-0.0738134	-0.03826	0.113436	0.0714908	0.0671664	0.162247	-0.111355	0.0626037	-0.164928	-0.196602	-0.057259	0.0336227	-0.0506952	-0.374538	-0.515489	-0.00142355	-0.0735316	0.106459	0.144377	-0.0820751	-0.0727812	0.0723264	-0.0705832	-0.128331	0.152476	0.0404888	-0.0904183	0.0984698	0.235517	-0.193964	0.262369	-0.0489933	-0.224775	-0.330951	-0.00181578	0.0991696	-0.0201276	-0.073501	0.196618	-0.617073	-0.148356	0.0629527	0.0719413	0.126322	0.0530028	0.196968	-0.132474
Rv0366c	0.086349	0.0525875	-0.0826027	0.0169071	-0.171706	-0.1317	-0.104868	-0.0391052	-0.995127	-0.0151976	0.0183784	-0.0568111	0.101472	0.0512827	-0.208173	-0.48085	-0.972153	-0.547588	-0.183616	-0.0365064	-0.216673	0.0746253	-0.0811788	-0.224207	-0.196152	-0.330502	0.159135	-0.0444267	-0.12136	0.178309	-0.257505	-0.326812	-0.104191	0.0015585	-0.006948	-0.342843	0.0266941	-0.0137039	-0.0377677	0.0727209	-0.12351	-1.19453	0.00332987	0.0496302	0.0825576	0.15068	-0.0649326	0.00617214	-0.436431
Rv0367c	0.241079	0.11174	0.0319549	0.57211	0.0854861	0.288265	0.105226	0.27711	-0.91752	0.173608	-0.0312987	-0.263285	-0.0302896	-0.0437679	-0.0532076	-0.523864	-0.553108	0.0321055	-0.0279922	0.0674903	0.0445268	-0.00636104	-0.321309	-0.00702239	-0.046634	-0.222243	0.314395	0.123733	0.100026	0.144278	-0.232801	-0.445256	-0.256708	-0.173382	-0.175766	-0.102678	-1.62472	0.186482	-0.571644	0.0348629	-0.14447	-0.804777	0.0145653	-0.54354	-0.00195643	-0.0439321	0.104855	-0.619727	-0.858311
Rv0368c	0.133871	0.463315	0.190123	0.586945	-0.122437	0.152284	0.117407	0.1671	-0.052535	0.160504	-0.270365	0.404235	-0.637788	0.162988	0.193052	-0.229469	0.318401	0.0717494	-0.0259861	0.044206	-0.000206921	0.201994	0.0600856	-0.0228818	0.0962109	-0.0575245	0.0254991	0.0464374	-0.111423	-0.0992546	-0.225725	-0.106913	-0.378718	0.115618	0.331491	0.120724	-0.14289	-0.0423304	-0.211242	-0.0695837	0.0471157	0.08222	-0.00952645	-0.0519483	-0.0885959	-0.0910233	0.0908374	-0.117818	-0.186214
Rv0369c	0.116658	-0.0156291	-0.149241	-0.0200808	-0.208465	0.114469	0.0993322	0.0788372	0.0644308	0.00154502	-0.174699	-0.141675	-0.144521	-0.195642	-0.251904	-0.225319	-0.165059	0.0840576	-0.0140131	-0.293316	-0.0619102	-0.0938468	-0.424401	0.196161	-0.0484851	-0.141839	-0.197647	0.122631	-0.11272	-0.360702	-0.155137	0.226051	-0.0621953	-0.145184	-0.0442488	-0.12488	-0.0694402	0.168439	-0.311962	0.152921	0.0104522	-0.38663	0.19779	0.0675813	-0.000138584	-0.0237969	0.168434	0.0561675	0.0861102
Rv0370c	0.0473063	0.143381	-0.199999	-0.251376	-0.179095	0.271463	0.0126937	0.258876	0.1487	0.126662	-0.196643	-0.161222	-0.308519	-0.283926	-0.0776001	-0.301284	0.150996	-0.0396472	-0.0190796	-0.398086	0.320964	-0.269598	-0.259044	0.204585	-0.389617	-0.217134	0.301903	0.0944755	0.122457	0.353692	0.0527673	-0.011011	0.150571	0.151846	0.292404	0.435945	-0.13333	0.319786	-0.150149	0.20847	0.0579318	-0.21581	0.261318	0.048186	-0.0258596	-0.042422	0.358218	-0.01166	0.123285
Rv0371c	0.00195535	0.017343	-0.0202406	0.41608	-0.117326	0.0216237	-0.18842	-0.398707	-0.11211	0.0458091	-0.254972	-0.431558	-0.238963	-0.402197	-0.434418	-0.457057	0.0977143	-0.306447	0.433672	-1.47754	-0.00630784	-0.385352	-0.855637	0.174052	-0.277441	-0.280414	-0.200852	0.00420719	0.00422537	-0.154394	-0.578048	-0.225518	-0.0194809	-0.0674914	0.114408	0.412826	-0.0206215	-0.148831	-0.622403	0.00131562	0.0569494	0.484237	0.0532487	0.125714	-0.122046	-0.133482	-0.0640726	0.162192	0.00714595
Rv0372c	0.0217934	0.259042	-0.0372293	0.23486	-0.171553	-0.0385763	-0.119361	0.0484739	-0.150357	0.0659834	-0.00703846	0.267619	0.143844	0.0289362	-0.1505	-0.01253	0.00671802	0.241513	-0.0430945	-0.106163	-0.0194641	-0.108214	-0.171012	-0.00078192	-0.309257	-0.255723	0.056391	-0.0578567	-0.0272398	-0.0192831	-0.359501	-0.0748463	-0.316358	-0.00265862	0.140685	0.0161799	-0.105802	0.131634	-0.0779746	0.0293685	-0.0168069	-0.109103	-0.0644678	-0.0552762	-0.21469	-0.171978	-0.0284575	-0.127842	0.0553073
Rv0373c	-0.183579	-0.233229	-0.495424	-0.688196	0.0154679	-0.418523	-0.469915	-0.0319443	-0.24798	-0.332787	0.0709477	-0.681569	0.0172933	-0.11693	0.101703	0.18941	-0.262926	0.135233	0.0568779	0.0563485	-0.0991859	-0.0749064	0.098568	-0.0196522	-0.284926	-0.464408	-0.593166	0.0030952	0.00567436	-0.296698	0.322264	0.0771652	0.313163	-0.118692	-0.23108	-0.45048	-0.436719	-0.174489	0.240336	-0.219224	-0.360498	-0.202354	-0.169587	-0.359247	-0.152146	-0.728523	-0.097626	-0.334192	-0.434152
Rv0374c	-0.0792958	-0.130636	-0.292368	-0.472305	-0.11014	-0.157704	-0.128386	0.156555	-0.088948	-0.280373	0.0293428	-0.472964	-0.288558	-0.188968	-0.178888	0.0661987	-0.123616	0.124504	-0.207087	-0.312279	-0.247511	-0.0860596	-0.249077	-0.00704012	-0.237499	-0.261779	-0.254207	-0.0471198	-0.046776	-0.165382	-0.0987019	-0.0976598	-0.161158	-0.127549	0.0394004	-0.128475	-0.217527	-0.136531	-0.138492	-0.0844042	-0.072955	-0.201591	-0.146138	-0.210652	-0.0110914	-0.0930546	0.0793365	-0.204861	0.00714595
Rv0375c	-0.188121	0.0674529	-0.365104	-0.225611	0.0982624	-0.429841	-0.47449	-0.00494899	-0.22795	-0.0860253	0.308298	-0.567356	0.0859926	-0.293343	0.0387127	0.586908	-0.432011	0.0688036	-0.0672666	-0.107776	0.275456	0.282937	-0.00828584	1.39624	-0.409678	-0.242201	-0.174055	-0.0669414	-0.109499	-0.146114	-0.540016	-0.346385	-0.459015	-0.447077	-0.258948	-0.208091	0.0500463	-0.102836	0.614891	-0.0806828	-0.122876	-0.33351	-0.194	-0.0117534	0.0190916	0.325166	0.141009	-0.0430459	0.171
Rv0376c	-0.0637259	0.313512	-0.0457513	0.0223589	0.387263	0.186094	-0.649211	0.557599	0.198789	0.162036	0.357936	0.0407696	-0.688122	-0.38363	0.190553	0.181773	-0.17462	-0.116716	-0.0190796	-0.00200599	0.0232375	0.173338	-0.105685	0.203828	-0.680359	-0.403241	0.533075	-0.306321	-0.1067	0.203552	-0.0817913	-0.200577	-0.0632748	0.118163	-0.215731	0.0361548	0.129909	0.142185	0.395578	-0.0109705	-0.555409	-0.050465	-0.169837	-0.43555	-0.0314155	-0.438486	-0.122549	-0.56264	-0.574237
Rv0377	-0.0604854	-0.0756829	-0.526314	-0.412586	-0.18549	-0.368751	-0.260485	-0.108648	-0.43717	-0.321659	-0.405865	-0.409737	-0.457282	-0.250178	0.0755421	-0.458349	-0.449785	-0.689952	-0.352212	-0.146993	-3.88e-05	0.236984	0.118652	-0.170685	-0.159712	-1.08739	-0.440936	-0.0271867	0.242594	0.0381727	-0.151019	1.01145	0.245021	-0.206292	0.0169859	-0.139637	-2.41934	-0.2544	0.237419	-0.227807	-0.597635	-0.497678	-0.468029	0.0106062	-0.532712	-0.228515	-0.639359	-0.172844	0.0508768
Rv0378	-0.250785	-0.177181	-0.453322	-0.406198	-0.166279	-0.384818	-0.4392	-0.046477	-1.18794	-0.351892	0.00506609	-0.229943	-0.0610106	-0.370896	-0.239149	-0.265897	-0.663406	0.00518145	-0.143304	-0.259848	-0.289912	0.026041	-0.696553	-0.50234	-0.456018	-0.50946	-0.196407	-0.0349996	0.19192	-0.267464	-0.115372	0.237929	0.0920768	-0.00148455	-0.22198	-0.116942	-0.0495336	-0.145007	0.091548	0.0128965	-0.270883	-0.169613	-0.129773	0.0667606	-0.190506	-0.0464529	0.098266	0.200888	-0.139967
Rv0379	-0.30164	0.0119159	-0.262996	-0.129275	-0.250142	-0.293713	-0.421685	0.110637	-0.628888	-0.18583	0.163996	-0.542573	-0.117741	-0.527868	-0.226177	-0.109871	-0.387718	-0.00209747	-0.35828	-0.163313	-0.0608615	0.106586	-0.177092	-0.391784	-0.492419	-0.519053	-0.243535	-0.181597	-0.0248408	0.0633693	0.115017	-0.484377	-0.222257	-0.286747	-0.0225895	-0.0615494	-0.134336	-0.260148	1.33746	-0.245047	-0.420685	0.0253738	-1.1722	0.204542	-0.431816	0.320672	-0.00636501	-0.162131	-0.124465
Rv0380c	-0.29439	-0.108757	-0.442459	-0.365346	0.457955	-0.420539	-0.745119	-0.151079	-0.79109	0.000963307	-0.257017	-0.365349	-0.570461	-0.379113	0.112865	-0.124567	-0.657059	-0.059292	-0.0892809	-0.0046827	-0.114631	-0.308598	-0.00100724	-0.157069	-0.280897	0.150236	-0.0967454	-0.151011	-0.119191	-0.324416	0.483516	-0.205358	0.425303	0.422177	-0.0959918	0.0192392	0.109051	-0.122966	0.0205033	-0.119164	-0.314275	0.281334	-0.289016	0.0871971	-0.395887	-0.207038	-0.0316297	0.109341	-0.164015
Rv0381c	-0.180869	-0.110453	-0.37625	-0.543635	-0.563981	-0.301859	-0.109098	-0.0750889	-1.04493	-0.390548	0.0481156	-0.76685	0.0515147	-0.442718	0.196513	0.0819244	-0.396708	-0.0573759	0.18145	0.0756825	-0.0181808	-0.0719403	0.317021	-0.363777	-0.425964	-0.623077	-0.629193	0.155324	0.455672	-0.229843	0.418911	0.263608	0.680697	-0.0781667	0.296589	-0.340831	-0.199182	-0.137984	-0.31891	-0.154982	-0.224097	-0.594419	-0.137539	0.0663647	-0.255389	-0.00556897	-0.103136	-0.0998651	-0.0576902
Rv0382c	-0.309467	-0.080612	-0.564064	-0.468517	-0.280946	-0.249308	-0.319462	0.130003	-0.719976	-0.341777	-0.137594	-0.253797	1.24273	-0.370577	-0.236457	-0.0645092	-0.353463	-0.147059	-0.392487	-0.337566	-0.171178	-0.239071	-0.840907	-0.0952157	-0.351819	-0.52087	-0.182477	-0.220971	0.863747	-0.185269	-0.397946	-0.213217	0.0102896	-0.0720362	-0.0544102	-0.227358	-0.190398	-0.093515	0.0856885	-0.0413943	-0.30303	0.0558252	-0.280148	-0.106304	-0.59548	0.0675977	-0.143796	-0.186182	-0.305349
Rv0383c	-0.047419	-0.176025	-0.0284055	-0.198929	0.235102	-0.0372258	-0.066687	-0.191854	-0.437297	-0.227242	0.0449792	-0.0308084	-0.12226	-0.0349478	0.260557	-0.029914	-0.364967	-0.28124	0.111071	0.416366	-0.200565	0.0376017	0.411909	-0.28555	-0.566242	-0.264726	-0.0777989	0.0405279	-0.0128916	0.016756	0.1999	-0.22918	0.135624	0.137468	-0.00042616	0.185862	0.333019	-0.0654776	-0.113817	0.0740821	0.484282	-0.116928	-0.0274194	-0.193818	-0.0203474	0.124413	0.0205031	-0.166373	-0.245592
Rv0384c	0.01224	-0.0130939	-0.0204332	0.0480359	0.331687	0.00388243	-0.156473	0.0309414	-0.0506393	-0.217421	-0.524693	-0.206573	-0.845873	-0.81793	0.231491	-0.707307	-0.241107	-0.293889	0.240463	0.0996269	0.107743	-0.422956	-0.500959	-0.205614	-1.42943	-1.34942	1.23858	0.0526953	0.105352	0.933354	-0.391061	-0.0939486	-0.229015	-0.182567	0.11328	-0.109592	0.061886	0.0856657	-0.0762664	0.127225	0.225754	-0.560808	0.309836	-1.14757	-0.483744	0.0672328	-0.199589	-1.28623	-0.867478
Rv0385	0.0735969	0.0462305	-0.29822	-0.469301	-0.295718	0.0431433	-0.254611	-0.0804191	-1.00434	-0.278643	-0.015225	-0.441346	0.161459	-0.240517	-0.197305	-0.368316	-0.175429	-0.210897	-0.138174	0.12132	-0.0427599	0.00672066	-0.146365	-0.361987	-0.327861	-0.110763	-0.218332	-0.0104459	0.0383669	-0.00556173	-0.422282	0.0973111	-0.158203	-0.372125	0.216241	-0.0176974	-0.144463	-0.123856	-0.389714	0.0383982	0.112818	-0.276156	0.0364856	-0.0828876	-0.0631966	-0.109767	0.100846	-0.162296	-0.0530735
Rv0386	0.0844273	0.0432646	-0.299619	0.107029	-0.138979	0.189861	0.000848714	0.0598096	-0.10579	-0.132672	-0.0922437	-0.0145435	-0.139315	-0.189884	0.336903	-0.333632	-0.453727	0.0844144	-0.0540062	-0.0839261	0.459913	-0.172916	-0.168431	-0.0550553	-0.309951	-0.314315	0.151193	0.0441171	-0.00221928	0.0440573	-0.119916	-0.109932	-0.242484	-0.0863629	-0.249073	0.17589	-0.294513	0.214459	-0.331536	0.309304	-0.327958	-0.17026	0.111318	-0.012135	-0.190418	0.0109126	0.108627	-0.0709467	0.0532123
Rv0387c	0.146919	0.319933	0.206032	-0.278031	0.633673	-0.156248	0.303665	-0.128256	0.0576589	-0.104662	0.0840899	-0.0707856	0.798531	0.483666	0.014388	0.111214	0.181203	-0.0559228	-1.03447	0.74291	-0.133568	0.317992	0.502819	0.484406	0.562968	-1.24804	-0.117849	0.0662475	0.0368626	0.0140823	0.259674	-0.277672	0.00785982	0.124401	0.324277	0.0616379	0.362414	0.146078	0.0114264	0.0599953	0.0654471	0.268249	0.0580133	-0.0534734	0.140133	-0.66398	-0.431364	0.032487	0.116813
Rv0388c	0.252819	0.171559	-0.254681	-0.101698	0.214045	-2.2261	-0.288594	-0.0324497	0.214236	0.319041	0.00402309	-0.715979	0.562032	0.057977	0.26526	0.137171	-0.139273	-0.0273034	0.384794	0.150652	0.165359	-0.248802	0.0502741	-0.112671	-0.199553	-0.129447	0.312898	0.168661	0.158136	0.263682	0.153916	0.159423	0.121565	0.158087	0.295314	0.143718	0.0653721	0.0285155	-0.0660278	0.160945	-0.233564	0.145148	-0.162368	-0.228276	0.162203	-0.391037	0.0926439	-0.105197	-0.0690707
Rv0389	0.220573	0.365447	-0.398821	-0.362066	0.279056	-0.0244532	-0.177736	0.0469177	-0.0250209	0.123915	-0.205369	-0.33264	-0.221484	-0.289373	0.280921	-0.411867	-0.439708	-0.44358	0.375212	0.0376459	0.171542	-0.289923	-0.248579	-0.136363	-0.130046	-0.216324	-0.0883791	0.316126	0.191344	-0.118981	-0.000551247	0.0930831	0.119016	-0.007035	-0.000182901	0.385949	-0.0423267	0.14088	-0.275138	0.0330089	0.0230558	0.0846262	0.191554	-0.254135	-0.216044	-0.0757996	0.0419406	-0.242956	-0.0134968
Rv0390	0.351069	0.310933	0.648769	0.715843	0.473429	0.345791	0.303767	0.277368	1.05032	0.016212	0.175106	0.27278	0.254959	0.194015	0.534499	0.364714	0.153727	0.17598	0.493853	0.359975	0.304373	0.272375	0.296782	0.459415	0.241042	0.375244	0.35225	0.31675	0.250987	0.338418	0.135702	0.391854	0.150315	0.152787	-0.0223613	0.383243	0.375139	0.192305	0.391192	0.293798	0.0940968	0.363563	0.31871	0.215182	0.535314	0.543127	0.214382	0.248974	0.775199
Rv0391	0.110026	0.10631	0.078341	0.273033	0.235067	0.0405109	0.172501	0.0270936	0.0397894	0.322567	0.183365	0.340629	0.177218	0.279244	-0.198017	0.20852	0.220454	0.259894	0.02058	0.00344439	-0.052944	0.350014	-0.0323951	0.177969	0.256063	0.175398	0.147565	0.00124686	-0.0361633	0.0784587	0.0829216	-0.00268056	-0.063964	0.00173538	0.0646544	-0.125705	0.234829	0.101687	0.441427	0.197918	0.0217514	0.30199	0.148907	-0.186698	0.00576384	0.100341	-0.0551127	-0.466124	0.11398
Rv0392c	-0.644369	-0.0282278	-0.147597	0.112113	-0.0438218	0.195953	0.20059	0.0171816	-2.28386	0.19022	-0.0166975	0.557865	0.0771959	-0.167921	-0.0368431	-0.0118195	-0.0809522	0.0507918	-0.0190796	-0.0109447	-0.00468016	-0.0490256	0.0357504	0.0364424	-0.710612	-0.640158	-0.10749	0.0116387	-0.0572086	0.0213487	0.00931189	0.00702517	-0.023393	0.00463795	0.0312803	-0.0902667	0.121354	-0.0692489	-0.0144605	0.127455	-0.255523	0.0593128	0.259238	-0.570129	0.0901486	0.0461603	-0.0517471	-0.664015	-0.520764
Rv0393	0.347968	0.192001	0.138089	0.0625288	0.202244	0.26741	0.270983	0.109432	-0.0401036	0.0191778	0.381397	0.27421	0.278914	0.299453	0.243665	0.262577	0.190104	-0.0913906	0.356004	-0.0346019	0.112167	-0.587504	0.225039	-0.0510849	-0.348685	-0.315548	-0.150987	0.126768	0.0666837	-0.0634844	0.28404	0.138423	0.305526	-0.0630959	0.0264558	0.223222	0.144673	0.0399282	0.27915	0.157708	0.235907	0.206666	0.133491	-0.281978	0.231053	-0.034202	0.353299	-0.0505231	0.153088
Rv0394c	0.155826	-0.0322194	0.845265	0.540379	1.26454	0.226741	0.67266	0.292779	0.0808629	0.142957	0.189973	0.424357	0.299911	0.345317	-0.0471675	0.344189	0.0799885	0.143819	-0.0141186	-0.0548751	-0.119773	0.198868	0.9006	0.426957	0.462391	0.22461	-0.530686	0.0531488	0.0271383	-0.339054	0.26324	0.221485	0.290208	0.331763	-0.0560259	0.0308184	0.235604	-0.0842717	0.503956	-0.0679327	0.518782	0.676581	0.16908	0.364005	0.557161	0.384687	0.186822	0.506896	0.737349
Rv0395	0.0721853	0.183045	0.0490534	0.212154	-0.0964355	0.0856473	0.209932	-0.0609041	0.187477	0.076565	0.0194762	-0.026514	-0.0361654	0.349684	-1.60479	0.215813	0.331357	-0.0646789	0.368487	0.261851	0.0113883	0.0700845	-0.392867	0.142999	-0.389123	-0.418641	-0.173525	0.118099	0.0216857	-0.094767	-0.131	-0.118987	-0.172523	-0.257348	0.0560899	0.0783675	0.0523932	0.102969	-0.214032	0.076305	0.14544	0.341901	0.180012	0.0364857	0.119495	-0.177268	0.188781	0.135176	0.2684
Rv0396	0.249709	1.36618	0.0674181	0.354188	0.735216	0.166825	0.246792	0.157291	0.152467	0.224111	-0.263327	2.06975	0.663113	1.08849	1.45559	0.429721	0.972627	1.13305	0.249637	0.43412	0.609429	0.163024	-0.16022	0.545987	-0.414888	-0.360505	0.480774	0.16955	0.0883886	0.301311	-0.107959	0.102519	-0.291598	0.0790658	0.236155	0.16979	0.364167	0.275139	0.162104	0.277089	1.39237	-0.104892	0.357627	-0.22701	0.784557	0.22628	0.397058	-0.251206	-0.0394471
Rv0397	-0.142398	0.0544433	0.096974	-0.00910197	-0.712984	-0.0918989	-0.0476135	0.00247847	-0.183719	-0.0569571	-0.316147	-0.299149	-0.591136	-0.245191	-0.278343	-0.459308	-0.304084	-1.08058	-0.125718	-0.277471	-0.0762536	-0.432709	-0.458976	-0.0659897	-0.446666	-0.562704	-0.0980456	-0.00908207	-0.0977942	-0.0609944	0.139627	0.317009	0.390606	-0.086097	0.0460628	-0.33285	-0.167004	-0.0888837	-0.153042	-0.0579991	-0.0263463	-0.433256	-0.100863	-0.0508946	-0.199076	-0.0453686	0.0283021	0.000660829	-0.0222754
Rv0398c	-0.214491	-0.137904	-0.168825	0.0103406	0.0790897	-0.176835	0.0216491	0.109241	0.0346772	0.0897296	0.2219	0.348668	0.243011	0.0660585	0.338648	-0.18459	0.322096	0.288034	0.206571	0.0129367	0.268099	0.00585259	0.00347253	0.587299	0.489276	0.583706	0.31929	0.117	1.9525	0.0785334	0.1704	0.547425	0.340433	0.240426	0.0463196	0.490304	0.190554	0.397727	0.418014	0.559204	-0.0801502	0.0182038	0.435117	0.479685	0.295473	1.15568	0.898938	0.37523	0.381727
Rv0399c	-0.558186	-0.402107	-0.642177	-1.18259	-0.149734	-0.490714	-0.848723	-0.490742	0.00774127	-0.128175	-0.498327	-0.555868	-0.405706	-0.280974	-0.52543	-0.455688	-0.367697	-0.409294	-0.272031	-0.538048	-0.393232	-0.41545	-0.38138	-0.563916	-0.0769245	-0.200377	0.0660841	-0.343178	-0.241087	0.133143	-0.155295	-0.29211	0.0574474	-0.0788014	-0.17859	-0.34999	-0.314007	-0.158938	-0.245088	-0.194417	-0.214055	-0.210144	-0.398369	-0.346929	-0.64971	-0.279324	-0.245293	-0.193673	-1.0633
Rv0400c	0.0477103	0.104913	-0.4667	-0.318537	0.197654	-0.0594312	-0.0274897	-0.062798	0.0861067	-0.158653	-0.306954	-0.397284	-0.496656	-0.508791	0.202691	-0.0618284	-0.163585	-0.0567141	0.199747	0.0277453	0.0345872	-0.260914	-0.222939	-0.230001	-0.129856	-0.0549793	-0.00177556	0.00388707	0.0656181	-0.00919906	-0.00931721	-0.166027	0.0124155	0.0107701	0.0315257	-0.0390016	-0.249759	0.0884502	-0.108382	0.0350533	-0.0422983	0.206319	0.0318656	-0.306186	-0.510936	-0.165653	0.0959157	-0.285056	-0.0439325
Rv0401	-0.0210146	-0.119937	-0.213037	-0.141523	-0.456036	0.151464	-0.112214	0.0503106	-0.0516167	-0.0560044	-0.061184	-0.317084	-0.0828261	-0.0686578	-0.143549	-0.049356	-0.0481516	-0.192096	0.0415452	-0.207124	0.0651648	0.0113293	-0.282884	-0.111578	-0.198111	-0.49037	-0.146594	0.158252	0.0194564	-0.0410207	-0.308241	0.223932	0.00563204	-0.125662	0.0755949	0.0900575	0.0366054	0.0464778	0.125499	0.190308	0.155857	-0.0904343	0.0407438	0.0913755	0.0415892	0.137365	0.230158	0.112045	0.276234
Rv0402c	-0.367451	-0.350304	0.512254	0.409218	-0.437767	0.0569206	0.359014	0.232248	0.683239	0.127829	0.287152	0.413919	0.687888	0.558509	-0.407962	0.557422	0.530334	0.0144987	-0.485393	-0.456221	-0.42895	0.586357	0.311716	-0.0508233	0.09485	-0.00748243	-0.338405	-0.371444	-0.323416	-0.322846	0.605131	1.03261	0.690561	0.367845	-0.400292	-0.426222	0.138169	-0.17962	0.59638	-0.136293	-0.163463	0.352032	-0.257408	0.0438143	0.387515	0.0879003	-0.538885	0.0764055	0.149033
Rv0403c	0.00402568	-0.0378699	0.163474	0.464773	-0.032609	0.0194887	0.140308	0.344363	0.116626	0.0989262	0.0241377	0.066318	0.126128	0.12978	-0.0761379	0.102413	0.00661145	0.00361657	-0.177715	-0.119577	-0.102541	0.0292784	-0.0391652	0.0421129	-0.173228	-0.0504281	0.011259	-0.123288	-0.0746787	-0.0109602	-0.0252814	0.168174	-0.110695	-0.0878187	0.0383083	-0.218978	0.212261	-0.0900553	0.227375	-0.0738658	-0.104659	-0.135437	-0.140155	-0.0531042	0.148863	0.0571275	-0.143157	0.00693627	-0.0483198
Rv0404	-0.0145512	-0.102045	0.323655	0.346732	0.576517	0.186002	0.60387	0.299433	0.957566	0.207114	0.099991	0.931882	0.432465	0.342076	0.0153688	0.311385	0.767858	0.0155514	-0.0511203	0.0313107	-0.129213	0.0570488	0.241913	-0.734953	0.168249	0.0820187	-0.209886	-0.231662	0.0371522	-0.108848	1.03163	0.698412	0.750564	0.648281	-0.152779	0.0131083	0.295033	0.133256	0.416201	0.0575971	-0.111412	0.254586	0.135704	-0.0213794	-0.0818894	0.122211	-0.231542	0.189926	0.15469
Rv0405	0.0432056	-0.0922835	-0.311684	-0.293893	-0.826762	-0.204638	0.150652	0.0377564	-0.154248	-0.084464	-0.0471296	-0.575268	-0.143822	-1.11586	-0.0695839	-0.154323	0.107721	-0.330553	0.14976	-0.165516	-0.0332649	-1.07245	-0.0813815	-0.382005	-0.0361538	-0.0451359	-0.186087	0.134876	1.39425	-0.446722	0.895056	0.118268	0.313332	0.569693	-0.292999	0.199797	-0.0968736	0.0536508	0.183811	0.0531346	-0.482875	-0.0165043	-0.055569	0.24583	-0.460775	0.0899086	-0.531286	-0.160738	-0.0829383
Rv0406c	-0.384075	-0.135382	-0.0816138	-0.594727	0.0586426	-0.597731	-0.522549	-0.107534	-0.442436	-0.131068	0.130174	-0.414255	-0.328684	-0.684519	-0.0947171	0.325567	-0.0499539	-0.0744504	0.102711	-0.1231	-0.305474	0.138609	-0.229468	-0.281235	-0.53778	-0.475648	-0.251433	0.0870231	0.101051	-0.11208	-0.670717	0.200082	-0.63637	-0.588106	-0.311231	-0.235493	-0.318291	0.115715	0.353817	0.0447796	-0.019956	0.75091	-0.199331	-0.170804	-0.356819	-0.205783	-0.362021	-0.387609	0.0515503
Rv0407	-0.5199	-0.0906675	-0.286547	-0.130913	-0.238416	-0.308552	-0.39859	-0.167901	-0.627104	-0.00324318	0.00396634	-0.723669	-0.291798	-0.022376	-0.135498	-0.285367	-0.140378	-0.664366	-1.51914	-0.234587	-0.341549	0.0600711	-0.107705	-0.864994	-0.5058	-0.352257	-0.182477	-0.23974	-0.152154	-0.139042	-0.400465	-0.626421	-0.503274	-0.855348	0.189577	-0.151888	-0.209957	-0.117651	-0.0115839	-0.1646	-0.352119	-0.149697	-0.0805424	-0.158701	-0.33096	0.364344	-0.312093	-0.130267	-0.290714
Rv0408	-0.202133	-0.125605	0.1414	-0.421577	0.215372	-0.447375	-0.164832	-0.279699	-0.313157	-0.346274	0.178593	-1.15369	0.221489	-0.791962	-0.422641	-1.70026	-0.557068	-0.292041	0.321277	0.137283	-0.489041	0.424361	0.418191	0.0129595	-0.210297	-0.0574246	-0.203007	-0.210178	-0.0842774	-0.284815	0.111639	-0.0281359	0.145917	0.110788	0.0878348	0.0243074	0.0731503	-0.016643	-0.0305882	-0.0178172	-0.205666	0.654637	-0.188419	0.0954415	-0.126953	-0.323522	-0.218523	0.0470687	0.248947
Rv0409	0.0925258	0.0165476	-0.0242828	-0.453229	0.470643	-0.276541	-0.192415	-0.221469	-0.186017	0.0329257	0.445078	-0.168225	0.551948	0.148873	0.365583	0.172594	-0.0146587	-0.0836631	0.358302	0.563769	0.157452	0.339244	0.383226	0.161552	0.130607	-0.00878499	-0.187849	0.00437436	0.174484	-0.238118	0.630694	0.188912	1.17974	0.302698	0.0906843	0.233143	0.195862	0.043231	0.0707438	0.113139	0.393834	0.362697	0.0930869	0.325272	0.294778	-0.0391483	0.0823711	0.259814	0.85269
Rv0410c	-0.0688548	-0.116845	-0.154316	-0.304585	-0.0350483	-0.154588	-0.208702	-0.0969754	-1.24719	-0.0631909	-0.466621	-0.402092	-0.115817	-0.12017	-0.0535442	-0.432374	-0.533672	-0.243712	-0.0379673	0.0980324	-0.11206	-0.567189	-0.0239688	-0.250373	-0.0853064	0.20198	0.61512	-0.180836	-0.0554625	0.780633	-0.190397	-0.689211	-0.378185	-0.318021	-0.043577	-0.139911	0.569357	0.0013037	0.00262162	0.11345	0.397191	0.2434	-0.149338	-0.0589333	-0.0315168	-0.0744623	-0.0504953	-0.0252798	-0.17791
Rv0411c	-0.202184	-0.168113	-0.243765	-0.518934	-0.0380542	-0.426716	-0.431375	-0.174677	-1.2474	-0.0881493	-0.68843	-0.676804	-0.403335	-0.302535	0.0358293	-0.41042	-0.691205	-0.275931	0.13747	0.0394388	-0.196694	-0.704208	-0.334316	-0.231817	-0.24785	0.0883871	0.718979	-0.346766	-0.224054	0.525766	-0.518308	-0.825489	-0.603272	-0.441075	0.00162608	-0.135783	0.160672	-0.161952	-0.422901	-0.147524	0.0968701	0.186746	-0.092724	-0.280948	-0.269292	-0.146665	-0.348925	-0.697146	-0.299724
Rv0412c	0.156857	-0.011021	-0.145143	-0.35476	0.00166383	-0.087494	-0.25777	0.0682111	-0.943295	0.0381895	-0.628789	-0.517916	-0.455629	-0.261394	0.316924	-0.458548	-0.663952	-0.13415	0.318752	0.338321	-0.0850965	-0.655284	-0.387297	-0.23749	-0.240012	-0.276017	1.03296	-0.12881	0.0766423	0.525981	-0.444636	-0.606074	-0.375706	-0.277411	0.109865	0.0833911	0.24516	-0.00151972	-0.191946	0.0325734	0.00387008	0.00914313	0.0479538	-0.437787	-0.301059	-0.104067	-0.35614	-0.715397	-0.275876
Rv0413	0.434212	0.487657	-0.0123077	0.120511	0.323575	0.419174	0.240203	0.238202	0.456081	0.414375	-0.0245742	0.14376	0.118691	-0.113045	0.594675	0.0476185	-0.0241056	0.208539	0.7788	0.376378	0.597011	-0.406556	-0.0806081	0.151062	-0.330096	-0.221167	0.203654	0.218969	0.209545	0.0933033	0.0310656	0.14666	0.232917	0.122852	0.410402	0.87833	0.0846047	0.184006	0.0018252	0.188793	0.0750131	0.0589831	0.301722	0.0960202	0.116986	0.102639	0.30327	0.00683958	0.41461
Rv0414c	-0.0740568	0.0122595	0.376817	0.590978	0.36069	0.396002	0.290435	0.177677	-0.0514889	0.221623	-0.304431	0.279519	0.280348	0.211818	0.0652633	0.107513	0.0426526	0.112946	0.00823067	0.0255891	0.00319628	-0.250916	-0.0778619	0.106221	0.0156159	-0.0330101	-0.074026	0.031959	0.00283016	0.0364233	0.0182733	-0.180423	0.0998455	-0.0731657	-0.195302	-0.0304087	0.119122	0.0939503	0.246788	0.147133	-0.0373689	0.040934	0.198396	-0.212893	0.242549	0.210034	0.0191363	-0.162206	0.00714595
Rv0415	0.382232	0.475725	-0.343335	-0.00550255	-0.0180495	0.394347	0.214236	0.214453	0.547041	0.112551	-0.386642	-0.0410923	-0.441717	-0.164882	0.288741	-0.0250613	0.114338	0.00189558	0.375999	0.269519	0.52808	-0.314922	-0.171911	0.220175	-0.318738	-0.248931	0.363459	0.404247	0.271772	-0.00744286	-0.141174	-0.0206971	-0.0868873	-0.026119	0.374844	0.346541	-0.110466	0.302752	-0.144223	0.226879	0.37966	-0.132205	0.510674	0.18826	0.150522	0.160016	0.739744	0.300446	0.502073
Rv0416	0.2906	0.332651	-0.449899	-0.0661941	-0.0209878	0.287586	0.200965	-0.0632766	-1.58598	0.350684	0.0241112	-0.0987029	0.136637	0.0784627	0.295457	0.0665034	0.09773	-0.00321415	0.388865	0.611466	0.430192	-0.301702	-0.209907	-0.0777136	-0.160106	0.0588675	0.30291	0.195038	0.0951391	0.365247	-0.220268	0.086301	-0.030682	-0.0744158	-0.0843824	0.232127	0.112872	0.188898	-0.237587	0.24457	-0.0365354	-0.208541	0.202035	-0.143738	-0.243214	-0.207792	0.0959419	-0.180057	0.00543405
Rv0417	-0.277212	-0.177807	-0.298812	-0.396913	-0.0468833	-0.426549	-0.186692	-0.276813	0.339307	-0.224011	-0.391878	-0.48918	0.098067	0.133622	0.00310105	0.159302	0.0150943	-0.295112	-0.010943	-0.13857	-0.204109	-0.26079	-0.1006	-0.218971	0.150325	-0.0672114	0.276516	-0.0573253	0.0304898	0.323129	-0.112178	0.232505	0.212706	-0.0820723	-0.142574	-0.0788394	0.149378	0.181429	-0.185732	0.025483	-0.249045	0.078124	0.140409	-0.00612715	0.201716	-0.34987	0.0551415	-0.35621	0.122636
Rv0418	0.441106	0.449918	0.942719	0.958783	0.756812	0.385692	0.973745	0.322284	0.922919	0.457386	0.105786	0.909644	0.807729	0.37848	0.329142	0.483384	0.207508	0.328981	0.385812	0.525921	0.534232	-0.0438134	0.389619	0.322225	0.391068	0.487297	-0.246589	0.411963	0.147597	0.0895039	0.133976	0.178633	0.0754225	0.245338	0.0381151	0.690456	0.353632	0.301152	0.576148	0.440845	0.946335	0.498369	0.650451	0.483296	0.893951	0.670746	0.347668	0.873981	0.901246
Rv0419	0.219097	0.210951	0.0589787	0.175505	0.117614	0.541659	0.583074	0.194698	0.109245	0.143153	0.098924	0.156715	0.340994	0.267602	0.061716	0.201046	0.15406	0.395297	0.0683877	0.228168	0.118917	0.129553	0.135834	0.60336	0.241107	0.387597	-1.53668	0.0323767	0.0576701	0.0975648	0.18425	0.0815488	0.0185036	0.0743018	-0.0809084	-0.00429033	0.463602	0.101979	-0.0160891	0.285679	0.0591053	-0.00366493	0.272017	0.232159	0.303954	0.209309	-0.168808	0.240921	-0.0970914
Rv0420c	-2.17458	0.283717	0.280569	0.929479	0.687406	0.977741	0.700939	0.00927103	-0.522382	0.722135	0.38778	0.862269	0.700927	0.828992	0.239232	0.613874	0.447153	0.551754	0.153025	0.381111	0.461246	0.213164	0.263476	0.20039	-0.337842	-0.201297	0.922612	0.0901486	0.226381	0.466417	-0.58502	0.322511	-0.631047	-0.387543	0.422597	0.323737	0.404566	0.291866	0.336328	0.330294	0.425406	-0.32181	0.360061	0.121455	0.48126	-0.503402	0.442227	-0.041576	-0.121191
Rv0421c	-0.0502629	-0.129463	0.184126	-0.0324766	0.240776	-0.18105	-0.357826	-0.10926	-0.367457	0.0109468	-0.100735	-0.274833	0.237885	0.318203	-0.332986	-0.184528	-0.0168117	-0.0744245	-0.0112344	-0.0896154	0.100752	0.0274837	0.452184	-0.0861648	0.23429	0.291296	0.266567	-0.0649196	0.0102933	0.198135	-0.0196345	0.229892	0.420652	0.0402455	0.0283134	-0.178917	0.298833	-0.0841424	0.563422	-0.0131676	0.389016	0.346521	-0.084232	0.201672	0.0693416	-0.084838	-0.250665	0.144306	0.188445
Rv0422c	-0.281856	-0.270794	0.156332	0.177083	0.0687396	-0.289297	-0.748053	-0.0627948	-0.215104	-0.248019	-0.0253476	-0.327534	-0.00414819	0.180653	0.291768	-0.23663	-0.169368	0.00660644	0.243576	0.235355	0.00192331	0.0424324	0.407679	-0.237257	0.665459	0.537196	0.503136	-0.191193	0.125163	0.244195	-0.223667	0.0102816	-0.0139607	-0.045286	0.342368	0.0164824	0.199195	0.167947	0.356492	0.135814	0.00144704	0.360216	0.105302	0.00204215	0.0130373	0.0219106	0.0870551	-0.0982168	0.249048
Rv0423c	-0.0932338	-0.0105678	-0.233085	-0.272807	-0.106203	-0.286961	-0.325457	-0.113804	-0.0914468	-0.146982	-0.16291	-0.224723	-0.155862	-0.0299231	-0.180056	-0.21068	-0.0638317	0.00189558	-0.0174749	-0.0928565	0.00340857	-0.183074	-0.0994735	-0.134576	0.0478055	-0.0193668	0.150391	-0.15895	-0.156694	-0.00465559	-0.159956	-0.157774	-0.217317	-0.0992522	-0.131431	-0.0140371	-0.00292382	0.0566444	-0.0122281	0.0439522	-0.0328588	0.0284523	-0.133931	-0.215639	-0.076945	-0.258199	-0.324371	-0.221666	0.0433354
Rv0424c	-0.0198637	0.0599076	0.134843	-0.113548	0.0129452	-0.322334	-0.421523	-0.0845222	0.0339129	-0.160872	-0.204423	-0.30807	-0.215324	-0.18133	0.381847	-0.101026	0.0470548	0.0975126	-0.141492	-0.116882	0.0436702	-0.23359	-0.0861348	0.116256	0.0483153	-0.0415141	-0.0474952	-0.0229383	0.0597913	-0.242217	0.130151	0.0639279	0.151124	0.130889	0.176171	0.136135	0.0612859	0.104291	-0.0517004	-0.0487786	0.0173708	0.247737	0.0052141	-0.00998323	-0.180028	-0.119026	0.0913735	0.0110375	0.208746
Rv0425c	0.114882	-0.0878145	-0.0835536	-0.37736	-0.471724	-0.00769816	0.230835	0.142327	0.451542	0.0666376	0.148145	-0.156845	0.00520309	0.152683	0.222552	-0.0488797	-0.143337	0.371056	0.926992	0.264399	0.402413	0.215229	0.760936	0.318368	0.561422	0.111628	-0.0974065	0.29269	0.762136	0.142976	0.409266	1.16055	1.15748	0.0996932	0.358451	0.189562	0.300349	0.345667	0.612193	0.0913004	-1.07566	0.590899	0.344699	0.0598184	0.44331	0.354502	0.453195	0.366657	0.268707
Rv0426c	-0.19048	-0.132071	-0.235667	-0.243834	-0.0640817	-0.32251	-0.586687	-0.0912027	0.0406091	-0.283846	-0.189365	-0.604193	-0.485921	-0.31681	0.0929243	0.0146007	0.023497	0.123397	0.0880803	-0.261908	-0.034428	-0.099738	-0.466668	0.0281785	0.0695971	0.0759968	-0.103671	0.045401	0.0240882	-0.238362	0.0232153	0.16836	0.103966	0.0530993	-0.134136	-0.00769289	-0.264061	-0.0315599	-0.230572	-0.113186	-0.285955	-0.0931923	-0.142101	-0.202205	-0.250938	-0.33909	-0.343124	-0.298276	-0.129107
Rv0427c	-0.195024	-0.258509	0.281874	0.466539	0.363705	-0.0183006	-0.0575464	0.0679231	0.348436	-0.122883	0.0749564	0.0763381	0.177879	0.228694	-0.104325	0.453828	0.0295114	-0.507187	-0.571431	-0.0880252	-0.104927	0.133532	0.501567	-0.18518	0.26196	0.241277	-0.258292	-0.305409	-0.0802649	-0.153612	0.144576	-0.124492	0.258431	0.19081	-0.209499	-0.279397	0.36809	-0.0673114	0.266367	-0.106385	0.176359	0.440645	-0.00439549	-0.0646648	0.271936	0.0456053	-0.213931	-0.0452955	0.183864
Rv0428c	-0.0283386	0.108513	0.370902	0.427559	0.595077	0.270213	0.655358	0.194718	0.267572	0.0232716	0.362887	0.811493	0.633547	0.542055	-0.0885085	0.737518	0.733231	0.278328	-0.0190796	0.425006	-0.380163	0.429781	0.33299	-0.000759845	0.148177	0.111514	-0.0248471	-0.0217335	-0.0727297	0.0572629	0.261555	0.560315	0.276347	0.106997	0.0583043	-0.0432115	0.360984	0.0644365	0.953541	0.159779	0.261607	0.742726	0.204593	0.0692204	0.23031	0.166961	0.175628	0.194387	0.640024
Rv0429c	0.0259592	-0.104189	1.19578	0.694338	0.160199	0.284906	0.787136	0.239503	0.280846	-0.143334	0.68633	0.631281	0.830278	0.609354	-0.418432	0.824697	0.374058	-0.0702521	-0.101061	0.103452	-0.200783	0.737921	0.509717	0.171811	0.767722	0.606279	0.183983	0.0837655	-0.217126	0.433804	0.234845	0.246193	0.452401	0.0727807	-0.202391	-0.45771	0.632418	-0.0964624	0.73841	-0.114034	0.561152	0.388198	-0.0287018	0.354611	0.898172	0.429456	-0.224787	0.370273	0.514778
Rv0430	0.0475002	-0.214059	0.675813	0.508575	0.363212	0.409408	0.940625	0.281289	-0.108179	-0.30097	0.354636	-2.68118	0.230008	0.0967721	-0.0661365	0.95956	0.306845	-0.204363	-0.140529	-0.0535303	-0.108203	0.316745	0.67289	-0.101376	0.77344	0.827297	-0.832377	0.111745	0.0108447	-0.686057	0.640282	0.845071	0.588479	0.342722	-0.436056	0.0958196	0.761867	-0.083635	0.449146	0.164861	0.127625	0.122607	-0.0308643	0.93689	0.222412	0.485811	-0.169715	1.21722	0.0254177
Rv0431	0.317905	0.433759	0.594494	0.734496	0.477714	0.394355	0.763445	0.309482	0.521851	0.305783	0.448114	0.450934	0.755967	0.32686	-0.190327	0.7494	0.187651	0.161466	-0.00420106	0.256927	0.00342575	0.633187	0.456073	0.0307947	0.305104	0.343782	0.213821	0.223789	0.0298809	0.173105	0.0619905	0.402025	0.0582236	0.05615	0.17603	-0.196731	0.444555	0.137545	0.729783	0.224748	0.446584	0.23988	0.150072	0.633816	0.59578	0.264939	0.112932	0.54637	0.209864
Rv0432	0.370199	0.578376	0.555623	0.687756	0.600698	0.454976	0.490251	0.461842	0.486997	0.0828322	0.29431	0.801804	0.37537	0.182896	0.320645	0.460213	0.383749	-0.285865	0.377237	0.375464	0.20208	0.484706	0.457809	0.248152	0.556228	0.424808	0.186491	0.0650385	0.0958067	0.147665	-0.241842	0.259328	-0.0749192	-0.0849901	0.211532	-1.93381	0.184571	0.0881713	0.574562	0.0874862	0.286113	0.38947	0.182301	0.189885	0.314563	0.367106	0.118774	0.274167	0.558332
Rv0433	-0.0409469	-0.0325797	0.303652	0.217129	0.118266	0.0955802	0.333359	0.0564564	0.429646	0.105006	0.285519	0.360428	0.431258	0.35849	-0.114095	0.419995	0.249649	0.0786824	-0.0419694	0.186011	-0.141773	0.312237	0.337849	0.161213	0.203757	0.137506	0.0617663	0.0303916	-0.0901505	0.156565	0.146721	0.456841	0.365689	0.115389	0.0811154	-0.0542992	0.401095	-0.00415071	0.65613	-0.0573278	0.252036	0.397456	0.0534525	0.351924	0.36254	0.262986	-0.00590934	0.481388	0.627007
Rv0434	-0.0148544	0.0883891	0.137034	0.0586222	-0.208066	-0.0374949	-0.0799397	-0.0367346	0.167121	-0.00970199	0.210856	0.0202886	0.172155	0.102957	0.23704	0.146046	0.0751914	-0.124302	0.249364	0.230722	0.18406	-0.00598775	-0.126775	-0.089846	-0.111044	-0.136551	0.0448406	-0.0173144	-0.0575883	-0.0325267	0.00276335	0.0295568	0.0186127	0.0382374	-0.0298039	0.198297	0.0750993	0.0260251	0.0627205	0.0307007	-0.332042	0.0750584	-0.0548056	-0.157166	-0.0392044	-0.0491973	-0.042486	-0.189327	0.137253
Rv0435c	0.63952	0.444417	0.0311921	0.344351	0.140853	0.221969	0.188637	0.157753	0.27514	0.33785	-0.00904047	0.160702	0.133623	0.150075	0.326677	0.0775114	0.154109	0.271657	0.289479	0.524039	0.53671	0.0914222	0.0285815	0.437678	-0.296896	-0.227546	0.0914352	-0.113245	-0.0531053	-0.0838931	0.2368	0.0309368	0.497437	0.270932	0.0765899	0.0185153	-0.0360367	0.0885452	0.0190988	0.0245441	0.22242	0.466725	0.111594	0.158058	0.156891	0.139142	0.291799	0.311963	0.0766023
Rv0436c	0.00558445	0.0256996	0.154204	-0.0011942	-0.145326	-0.147752	-0.0626409	-0.0295102	-0.0885511	0.108815	-0.0148535	0.19997	0.731727	0.315725	0.138886	-0.0123843	0.156478	0.0899083	0.0440439	0.190961	-0.0742293	-0.0329352	0.376528	0.137325	-0.590371	-0.256695	0.102124	-0.103729	-0.0348254	0.0512299	0.190738	0.197505	0.334218	0.114399	0.0875562	0.0193002	0.244797	-0.128367	0.316215	0.0206832	0.116198	0.378675	-0.187326	-0.0302502	0.237169	0.0127977	-0.248005	-0.117788	0.230301
Rv0437c	0.0350073	0.0430316	0.252333	0.108122	-0.309999	-0.0704386	-0.020569	0.0468072	-0.21471	0.0870298	0.0161136	0.0868127	0.441981	0.277701	-0.0884639	0.0511176	0.00858451	0.162075	-0.0725021	-0.396286	-0.0233542	0.105487	0.380807	0.235684	-0.180594	-0.148748	0.0983422	0.0857128	-0.0230498	0.0892214	-0.0526055	0.229054	0.1641	0.0067171	0.2972	-0.189776	-0.206328	-0.222069	0.00143802	-0.180657	-0.212235	0.0830038	-0.263063	0.118301	0.29162	0.0601816	0.0580067	0.00370878	0.278093
Rv0438c	0.482125	0.242334	0.457324	0.784652	0.570635	0.388672	0.347868	0.364175	0.442396	0.286704	0.102517	0.538853	0.290377	0.277052	0.407964	0.247066	0.317177	0.349133	0.0225951	0.594797	0.204532	0.172544	0.1731	0.489921	0.197611	0.245855	0.10359	0.112292	0.170785	0.163883	-0.0734452	0.216126	-0.0402771	-0.0412067	0.156039	0.163043	0.152372	0.158667	0.838441	0.122735	0.223295	0.291363	0.233457	0.112969	0.408643	0.311298	0.175574	0.0732378	0.176675
Rv0439c	0.0615282	0.124494	0.055132	0.428497	0.192878	0.436867	0.764136	0.434789	0.551986	0.132398	0.193399	0.447626	-0.323159	-0.0553777	-0.0795008	-0.0841583	0.279362	0.251032	-0.0864389	0.147966	0.113766	0.235254	-0.0323951	0.259378	-0.232242	-0.0472533	0.395886	0.0552414	-0.14	-1.29789	-0.346783	0.0673156	-0.508825	-0.230664	0.10033	-0.0999327	-0.146781	0.167033	0.19825	-0.0177587	-0.0270412	0.406531	0.344777	-0.0879538	-0.158477	0.0575942	-0.0749847	-0.0896621	-0.161895
Rv0440	0.118355	0.084682	0.780457	0.858404	1.69979	1.28247	0.717091	0.70602	1.31387	0.148362	0.670924	1.19202	1.12175	0.776686	0.628397	0.625771	1.12082	1.09672	0.725751	0.829361	0.608597	0.82296	0.627368	1.33008	0.190218	0.234456	-0.155642	0.0285982	0.0607966	-0.0477138	-1.58241	0.974003	-1.37177	-0.950089	-0.0562166	-0.742934	1.12954	0.128125	0.903546	-0.380321	1.4566	0.57893	0.58613	0.09908	0.74734	0.712036	0.310646	0.137093	0.39025
Rv0441c	0.204673	0.286573	-0.159856	-0.259288	0.394072	0.055947	0.1351	0.273642	-0.695756	0.0122215	-0.374679	-0.217467	-0.568183	-0.408952	0.139695	-0.242163	-0.0189143	0.149074	0.13343	0.2939	0.3049	-0.275068	-0.353597	0.127093	-0.241779	-0.275409	0.00821737	0.0770582	0.0277782	0.0702988	-0.0280024	-0.304551	-0.0681612	-0.113263	0.238376	0.152205	-0.0688019	-0.00271799	-0.30232	0.0902257	0.0447689	-0.270139	0.0331885	-0.0627848	-0.171881	-0.0573508	-0.137035	-0.133955	-0.199715
Rv0442c	-0.204792	-0.0503629	-0.255589	-0.370564	-0.0727379	-0.0871772	-0.219608	-0.184459	-0.146435	-0.105443	0.233929	-0.445526	0.314041	0.150962	-0.0641005	-0.215503	-0.0941223	0.186132	-0.186398	-0.0371356	-0.100936	0.250213	0.0666969	0.0745481	0.0504397	0.0951058	-0.0452084	-0.0160179	0.0378143	-0.0858601	0.0174891	0.0267076	-0.0692003	-0.0397771	0.263459	0.0624999	0.271495	0.0221749	0.213089	0.121805	-0.0913267	0.293281	-0.202176	0.235871	0.0872758	-0.0514665	-0.295569	0.293824	0.165185
Rv0443	0.191898	0.343142	0.26253	0.332452	0.0548094	0.189983	0.379168	0.0532624	-0.133496	0.474056	-0.30871	0.508456	-0.00874399	0.00469067	0.218994	0.023255	-0.0597848	0.36128	0.132465	0.0211821	0.41623	-0.283853	-0.00442047	0.36111	0.0518624	0.287859	-1.44177	0.0913799	0.0913175	-0.330829	-0.400925	-0.2782	-0.372955	-0.262438	0.263584	0.312714	-0.0249467	0.196453	-0.586281	0.239531	0.669016	-0.122174	0.362171	0.270528	0.034505	0.0855182	0.425288	0.279137	0.126578
Rv0444c	-2.21446	0.0263081	0.1937	0.0802203	0.16695	0.159064	0.239297	0.0978091	-0.819417	0.302057	0.0550708	0.811323	0.569072	0.501131	0.0653141	0.298195	-0.0565832	0.335255	0.0114392	0.227717	0.0152232	0.142394	0.732871	0.604883	0.357156	0.492918	-0.0964458	-0.087618	0.0279475	-1.68202	0.243675	-0.123236	0.231369	0.158531	0.126221	0.16778	0.472738	0.142714	0.114849	0.243268	0.848108	0.562967	0.197482	0.358737	0.411209	-0.0285643	0.134032	0.297786	0.484391
Rv0445c	0.133161	-0.0311041	0.0430121	-0.103994	-0.579064	-0.0497891	-0.0200044	0.00806956	0.228277	-0.0478313	-0.0819577	0.0503599	-0.112987	-0.22913	-0.0241924	-0.052923	-0.0591807	-0.0422301	0.0632821	-0.00790993	0.0676062	-0.0924057	-0.265506	-0.081796	-0.226177	-0.122357	-0.0905706	-0.197856	-0.0825372	-0.0104382	-0.180888	-0.120094	-0.0474399	-0.0491805	0.0199585	0.131711	-0.243049	-0.110218	-0.106932	-0.0916503	-0.0806025	-0.0379419	-0.0631142	-0.176576	-0.0599084	-0.181453	1.11e-05	-0.153411	0.125437
Rv0446c	0.0532757	-0.0227611	0.747871	0.642141	0.263011	0.431106	0.509162	0.449988	0.475477	0.0475104	0.232826	0.330258	0.548031	0.477274	0.308846	0.396398	0.264178	0.467523	0.175292	0.226232	-0.0110652	0.531095	0.35067	0.426532	-0.0143342	0.0961079	-0.312739	-0.0668007	0.143458	-0.273286	0.229763	0.285239	0.131336	0.220311	0.00306138	0.212437	0.395366	0.148392	0.566673	0.137327	0.613452	0.194615	0.0842731	0.363194	0.453687	0.539298	0.390027	0.47026	0.328316
Rv0447c	0.0914053	0.195239	-0.179398	-0.206459	-0.231671	0.00472125	0.0261837	0.106187	0.253003	0.147782	-0.0158062	-0.137368	-0.0374547	-0.0578526	-0.0829474	0.0179047	0.0512503	0.0482397	-0.0421862	-0.194557	0.0219069	0.018108	-0.0634351	0.0546882	-0.261325	-0.187923	-0.0972969	0.00271683	0.0396112	-0.0553047	-0.135308	0.12715	-0.018035	-0.000588547	-0.0820623	0.214107	0.029093	0.0685848	-0.103413	0.0950101	-0.0643481	-0.00232189	0.0925771	-0.0267665	-0.020797	-0.00667041	0.106453	-0.0558803	0.134793
Rv0448c	-0.207267	0.087238	-0.010269	0.155781	-0.567209	0.0790162	-0.0548529	0.0465117	0.194031	0.134268	-0.217338	0.0997685	-0.390531	-0.128238	-0.183993	-0.169101	0.0385511	-0.181114	-0.217368	-0.199847	0.00122795	-0.287813	-0.308846	0.0468163	-0.398593	-0.286544	-0.0519804	-0.104787	-0.109666	-0.18623	-0.296585	-0.0450781	-0.558143	-0.294366	0.0651231	-0.129423	-0.0891839	-0.0126197	-0.14638	-0.123774	-0.0199143	-0.303642	-0.101414	0.000455146	0.0383562	0.0866215	0.019838	0.0422729	0.0241492
Rv0449c	-0.0440421	-0.0882831	-0.284376	-0.348775	-0.369691	0.0110164	-0.0404445	-0.0250087	-0.43515	0.00166295	-0.0331559	-0.240825	-0.444517	-0.226979	-1.25714	-0.274018	-0.0423694	-0.180399	0.247051	0.291093	0.225267	-0.00718765	-0.151167	0.121284	-0.470845	-0.404408	0.00343297	0.21788	-0.00285266	-0.10769	0.268054	0.100517	0.347515	-0.116547	-0.0277167	-0.0488271	-0.256048	0.126054	0.194052	-0.131636	-0.473395	-0.0483494	-0.075885	-0.0582693	-0.2976	-0.158463	-0.309229	-0.141389	-0.360634
Rv0450c	-0.030888	-0.109055	-0.341004	-0.431521	-0.30452	-0.506965	-1.6669	-0.757314	-0.322796	-0.638941	-0.126128	-0.585271	-0.0635679	-0.00672257	-0.212912	-0.579478	-0.30138	-0.00131733	-0.194736	-0.112601	-0.136692	-0.111324	-0.0366964	-0.125514	-0.0315859	-0.109857	0.184097	-0.276465	-0.229703	0.204844	0.414466	-0.796079	0.553811	0.328728	-0.137602	-0.188401	-0.0387426	-0.123568	-0.00943894	-0.093627	-0.143806	0.0975153	-0.652843	-0.0265562	-0.17609	-0.253506	-0.0360704	-0.0647838	-0.43502
Rv0451c	-0.289135	-0.36395	-0.810516	-0.784462	-0.310632	-0.654694	-1.45506	-0.63606	-0.13405	-0.128595	0.00090193	-0.63139	-0.124515	-0.126272	-0.195618	-0.782824	-0.265896	-0.292362	-0.155652	-0.184482	-0.105132	-0.0860092	-0.151377	-0.302677	-0.042231	-0.043763	0.349342	-0.721848	-0.529514	0.3929	0.273559	-0.662815	0.234701	0.13966	-0.158182	-0.174642	-0.196265	-0.277883	-0.481447	-0.179504	-0.12202	-0.323246	-0.795589	-0.176643	-0.288296	-0.356878	-0.140116	-0.272512	-0.440361
Rv0452	0.265956	-0.107353	-0.936073	-0.530196	-0.140552	-0.424469	-0.638305	-0.701606	-0.219119	-0.124605	-0.14221	-0.281457	-0.339186	-0.142066	0.111397	-0.311078	-0.193215	0.020857	0.0981767	0.0250226	-0.0695425	-0.0788628	-0.656338	-0.10635	-0.512213	-0.0618414	0.593199	-0.567565	0.096906	0.731397	-0.776015	-0.0280636	-0.591955	-0.481851	0.0112446	-0.0380619	-0.202658	0.0548931	-0.067217	0.0907051	-0.455849	-0.265246	-0.50807	-0.0684613	-0.341522	-0.118394	-0.0307646	0.0217722	0.00714595
Rv0453	0.0976367	-0.101459	-0.236899	-0.147584	-0.382197	-0.38517	-0.362136	-0.641066	0.165616	-0.252621	0.175227	-0.211893	-0.0651443	0.121438	0.0571321	-0.105692	0.0356046	-0.240776	0.0656056	-0.125685	-0.0521682	0.24658	-0.0323951	-0.0557535	0.0202115	-0.272945	0.180538	0.16601	-0.0353945	0.152591	0.168394	0.0531754	0.068248	-0.0836645	-0.123864	-0.245668	-0.0411179	-0.108731	0.465566	-0.302157	-0.379981	0.072778	-0.465884	-0.00674656	0.149203	0.101749	-0.312568	0.121624	-0.0449498
Rv0454	-0.246023	-0.0946629	0.0392485	0.0227221	-0.311063	-0.101836	-0.0750869	-0.00591313	-0.383956	0.107174	-0.251142	-1.06384	-0.375964	-0.120301	-0.0463866	-0.0700647	0.070848	-0.209965	-0.591295	-0.0671708	-0.0409011	-0.0778676	-0.359266	-0.386363	-0.631978	-0.715871	-0.254207	-0.224961	0.254808	-0.139868	-0.505085	-0.0132537	-0.541629	-0.48544	-0.206262	0.0346866	-0.198999	-0.0807645	0.20496	0.0153031	0.00955135	-0.241145	-0.0462649	-0.0892438	-0.0651706	-0.0218521	0.0599688	0.14945	-0.128865
Rv0455c	-0.105897	-0.14733	0.459232	0.342934	-0.357074	-0.0894912	0.265844	-0.0593385	0.14364	0.15672	-0.272597	0.280137	-0.217878	-0.238774	-0.386447	0.250234	0.0777888	-0.195255	-0.338858	-0.525079	-0.28196	-0.202686	0.0973844	-0.443011	-0.064671	-0.241164	-0.337843	-0.15716	-0.169944	-0.322248	0.0107494	-0.0106321	-0.00663602	0.0303615	-0.27075	-0.0463891	-0.0538287	0.0115456	-0.149552	0.0488259	-0.539678	0.104629	-0.0514895	0.05962	-0.229671	0.0208502	-0.442859	0.0601717	-0.0143429
Rv0456c	0.050667	0.062977	-0.112926	0.239238	-0.234439	0.260364	0.209451	0.293196	0.24926	0.233119	0.065308	0.53303	-0.629446	-0.18234	0.293242	0.267648	0.241275	-0.29246	0.146674	-0.00200599	-0.0584653	-0.0561064	-0.0819071	-0.27544	-0.246052	-0.324584	0.00879676	0.0687547	-0.145371	-0.0418777	-0.410874	0.231296	-0.191022	-0.203557	-0.00569393	-0.193749	-0.331059	-0.0525992	0.172846	-0.178572	-0.153805	0.324759	-0.0761195	-0.280677	-0.119751	0.144739	0.103849	0.180192	0.532912
Rv0457c	-0.3886	-0.0835773	-0.0891972	-0.600775	0.4063	-0.485258	-0.287284	-0.226242	0.12392	-0.184209	0.0903611	0.0263441	-0.184034	-0.1454	0.095112	0.327541	-0.219525	-1.11835	0.0568717	-0.0357645	-0.285013	0.104475	0.125287	-0.42714	0.0833187	0.582665	0.402915	-0.0807461	-0.00070998	0.259217	-0.264672	0.183939	0.293094	-0.24268	-0.00393178	-0.0780173	-0.220804	-0.000322561	-0.0736055	-0.0388703	0.505027	0.0891928	-0.0279047	-0.230775	-0.272867	-0.195717	-0.477203	-0.448277	0.227864
Rv0458	0.320006	0.473237	-0.0173959	0.110015	-1.04078	0.0390059	0.295584	0.0060261	-0.514825	0.489048	-0.532182	-0.738853	-0.444797	-0.345989	0.34539	0.0647465	0.092602	0.0177741	0.309208	-0.0640034	0.537255	-0.766918	-0.348001	0.123618	0.192794	0.298043	-0.895111	0.399375	0.150247	-0.902015	0.306476	0.144574	0.206439	0.27009	0.0969809	0.234275	-0.0371969	0.121241	0.427677	0.0737079	-0.0787147	0.189142	-0.209513	-0.0903684	-0.0316941	-0.164009	0.527476	0.0378672	0.26628
Rv0459	0.519121	0.388704	-0.35982	-0.138239	-0.220731	0.246599	0.170344	0.0699942	0.120398	0.294675	-0.58559	-0.245147	-0.313316	-0.328237	-0.0282713	-0.173393	0.32435	0.0306591	0.0586253	-0.285782	0.519633	-0.552352	-0.366714	0.065491	-0.302964	-0.250913	-0.0229524	0.184296	0.134113	0.0313723	0.042262	0.0439017	0.135194	0.204291	0.119592	0.179724	-0.23902	0.18892	-0.156876	0.0324114	0.0496993	-0.0353807	0.032322	0.0565051	-0.0526277	0.0443669	0.395601	0.0891548	0.0865891
Rv0460	0.300859	0.285284	0.485372	0.653093	0.235526	0.463642	0.886831	0.330872	0.188956	0.142109	0.302968	0.327995	0.0164955	-0.0653332	0.39928	0.222947	0.16747	-0.106584	0.270712	0.319492	0.268474	0.163996	0.23565	-0.0426546	0.100681	0.0456501	-0.158685	0.337502	0.279587	-0.026839	0.218545	0.229473	0.127106	0.304182	0.168837	0.231118	0.237896	0.154933	0.445253	0.344946	0.307028	0.291247	0.265387	0.132107	0.383884	0.184649	0.630832	0.249435	0.466089
Rv0461	0.392656	0.516326	0.180006	0.561033	0.237725	0.184355	0.498758	0.156664	0.216255	0.355718	0.0550683	0.350412	0.140986	0.0981128	0.143584	0.206053	0.168656	-0.104739	0.132224	0.0541645	0.430341	0.316964	0.204811	-0.076584	0.247525	0.0807788	-0.3832	0.0812439	0.0841023	-0.0535229	0.201626	0.262833	0.421736	0.280803	0.0868782	-0.0239261	0.252985	0.0241364	0.0325375	0.203102	0.0111697	0.252151	0.267974	0.109969	0.137199	0.200429	0.366413	-0.0339223	0.0957739
Rv0462	-0.0565898	-0.0558438	0.735552	0.489908	0.388345	0.223983	0.191927	0.118307	0.268082	0.111469	-0.0502836	0.413145	0.256606	0.0789427	0.323799	0.249575	-0.0273796	0.0787521	0.366857	0.677524	0.0496893	-0.00502773	0.476597	-0.0403204	0.452439	0.558681	-0.0825168	0.01634	0.0604587	-0.0180321	0.123084	0.0185023	0.143474	0.0924847	0.198178	0.291974	0.251512	0.157815	0.291747	0.414672	1.09957	0.367024	0.419189	0.401038	0.363322	0.515622	0.18677	0.395261	0.226583
Rv0463	0.302082	0.267213	0.222219	0.211042	-0.0781013	0.197231	0.0236151	-0.00201442	0.176035	-0.017085	-0.0574161	0.0140078	-0.000203949	-0.0767743	0.10663	0.0376788	-0.143285	-0.0684596	0.36476	0.498829	0.128544	0.0818878	-0.19482	0.0726934	-0.172069	-0.115695	0.0948265	0.0465324	0.164174	0.139478	-0.202609	-0.0930249	-0.203329	0.0225337	0.363353	0.198505	0.233953	0.169118	0.0193777	0.221659	0.257475	0.074593	0.225785	0.175887	0.281817	0.13839	0.158028	0.0963175	0.216198
Rv0464c	-0.044639	-0.0218538	0.517887	0.441314	0.0342829	0.101146	-0.519659	0.0538753	0.0607234	0.135484	0.366411	0.171756	0.508424	0.191788	-0.205868	-0.0810171	0.0610167	0.220917	-0.224191	-0.132517	-0.337314	0.137155	0.423178	0.271682	0.149649	-0.0112503	0.519631	0.0347053	-0.133977	0.402618	-0.135545	0.0130007	-0.118697	-0.1143	-0.0649037	-0.0229369	0.334923	-0.114901	0.430797	-0.211424	0.323808	0.132046	-0.0612964	-0.28087	0.1803	0.141281	0.114184	-0.547222	0.0249613
Rv0465c	-0.0425592	0.064059	-0.301028	-0.718679	0.723514	0.000239351	-1.60527	0.182775	-0.0256225	-0.374717	0.000160898	-0.703506	-0.0616346	-0.205242	0.225206	-0.919932	-0.557302	-0.210177	0.246055	0.36823	-0.144089	-0.471194	0.0438323	-0.173348	-0.229834	-0.243835	1.65243	0.20477	-0.252576	1.11734	-0.794132	-0.00136657	-0.936712	-0.467424	0.106561	-0.221361	0.0571416	0.0302961	-0.168625	-0.107378	0.48037	-0.413685	0.133446	-1.06696	-0.227146	-0.227029	0.114479	-1.57171	-0.635655
Rv0466	0.0316015	0.0638872	0.359181	0.384995	0.237827	0.302242	0.337596	0.161116	0.5973	0.257352	0.210675	0.644197	0.7858	0.400152	-0.197556	0.264799	0.303437	0.321401	-0.178844	0.023845	0.11808	0.318102	0.153756	0.616241	0.0927469	0.165346	0.0659928	-0.00100265	0.0257657	0.166482	0.00287016	0.246603	0.0404354	0.0646231	-0.0869632	0.144671	0.406831	0.0845884	0.256396	0.224243	0.155619	0.0273368	0.105844	0.121397	0.401658	0.341085	-0.216948	0.198347	0.0342771
Rv0467	0.0715633	0.283404	-0.327454	-0.218599	-0.147815	-0.195243	-0.812811	-0.0639223	0.597978	-0.0711199	-0.115697	-0.20289	-0.44738	-0.495624	0.461433	-0.331771	0.205986	-0.0822966	0.541653	0.399222	0.141267	-0.184163	-0.344175	0.00366259	-0.424412	-0.229098	1.50029	-0.388626	0.132777	1.43247	-0.254633	-0.155066	-0.0399133	-0.173731	0.33093	0.400961	-0.174064	0.141599	-0.947541	0.0794908	-0.214083	-0.323358	0.179942	-0.594981	-0.217717	0.0634783	0.238725	-0.793784	-0.231715
Rv0468	-2.06687	0.393607	-0.365175	-0.263876	-0.41813	-0.3471	-0.705345	-0.171223	-1.09474	0.170517	0.147045	-0.0598391	0.342414	0.355408	-0.386094	0.0522844	0.243928	0.159061	-0.354964	-0.417952	-0.169246	-0.0202809	-0.182871	-0.0590284	-0.214805	-0.286147	0.636037	-0.226241	-0.165733	0.47553	0.0943293	0.00410542	0.146946	0.0928893	0.000681951	-0.0104073	-0.116448	0.0232237	-0.529743	0.0361031	0.0872151	-0.145274	-0.0153969	-0.0930747	0.0102838	0.0664052	0.00657313	-0.0884415	0.0572498
Rv0469	-0.192684	-0.150187	0.114632	-0.241721	0.451595	0.110921	-0.1268	0.110069	0.313868	-0.0426087	0.180037	-0.0794415	0.392142	0.279688	-0.355365	0.0234109	0.190738	-0.0018308	-0.230661	-0.177184	-0.31207	0.240617	0.0803786	0.0196412	-0.214241	-0.321641	0.57659	-0.197583	-0.126016	0.858974	0.559301	0.667443	0.451556	0.14387	-0.0857827	-0.0471476	0.0370941	-0.138835	-0.202799	-0.159654	0.0898981	-0.377606	-0.223213	-0.261349	0.165316	0.0162669	-0.36354	-0.224913	-0.407683
Rv0470c	0.0416685	0.157248	-0.0714137	0.0976777	0.130435	-0.134567	-0.0279336	0.180295	-0.220021	-0.219661	0.0126661	-0.310961	-0.194048	-0.0983692	0.0140052	-0.292881	-0.234055	-0.204297	0.047942	-0.00509867	-0.077265	-0.0378936	0.307492	-0.290171	0.435559	0.609474	-0.212548	0.0478801	0.056305	-0.066376	0.176871	-0.0180149	5.74e-05	-0.0134539	0.169228	0.180243	0.0455641	0.0536719	-0.0104546	0.0657272	0.00890793	0.109261	-0.110194	-0.359747	-0.0249786	0.0153143	-0.00530083	-0.423132	-0.0913252
Rv0471c	-0.306769	-0.326016	-0.171822	-0.469688	-0.737783	-0.654052	-0.583075	-0.550129	-0.527148	-0.18856	-0.188528	-0.359383	-0.342375	-0.0403498	-0.397258	-0.108366	-0.237751	-0.544457	-0.507565	-0.471451	-0.428611	-0.238743	-0.628405	-0.768304	-0.118078	-0.170553	0.041273	-0.219569	-0.265736	0.0208087	-0.344825	-0.289111	-0.346097	-0.24656	-0.339534	-0.363596	-0.194142	-0.378534	-0.0587689	-0.195242	-0.377165	-0.475575	-0.312026	-0.356721	-0.370609	-0.35077	-0.326218	-0.449094	-0.619705
Rv0472c	0.00765174	0.471281	-0.0543374	-0.157493	0.385391	-0.183677	-0.11916	-0.135816	-0.152303	-0.0941897	-0.2047	-0.322766	-0.155672	-0.215684	0.0719546	-0.272839	-0.251937	-0.155773	0.134627	0.21023	-0.0230101	-0.094519	0.206996	-0.142398	-0.335046	-0.0214676	0.0411252	-0.15548	0.0976945	0.040192	-0.00931721	-0.382633	-0.0342793	0.0120213	0.150386	-0.0110954	0.0118387	-0.0293774	-0.195322	0.0834686	0.0172441	-0.0165043	0.0123545	-0.176615	-0.311523	-0.182101	-0.0656558	-0.306225	0.093094
Rv0473	-0.337521	-0.165912	-0.625068	-0.61049	0.238705	-0.603809	-0.626952	-0.378901	-0.935877	-0.385196	-0.625738	-1.29089	-0.895817	-0.625722	-0.236146	-0.873231	-0.597495	-0.97491	-0.27959	-0.00268488	-0.0383537	-0.445304	-0.0323951	-0.715906	-0.321366	-0.162788	-0.148211	-0.00723358	-0.074979	0.0354068	-0.302942	-0.122024	0.116411	-0.202305	-0.0224678	-0.383321	-0.162402	-0.217723	-0.336418	-0.0670748	-0.0692772	-0.130223	-0.358831	-0.473986	-0.579427	-0.497292	-0.338724	-0.590396	-0.478872
Rv0474	-0.251225	-0.155977	0.111241	-0.0113961	-0.560311	-0.287882	-0.385775	-0.214072	-0.302893	0.0201351	-0.283993	-0.36198	-0.0985059	-0.107775	-0.358462	-0.381584	-0.093915	-0.120172	-0.342602	-0.451913	-0.300991	-0.277949	-0.183247	-0.14361	-0.268196	-0.0738298	0.199643	-0.277901	-0.231847	0.331069	-0.262442	0.0285462	-0.339251	-0.252478	-0.277882	-0.33023	-0.192662	-0.255898	-0.201169	-0.193013	-0.141507	-0.725301	-0.54029	-0.455208	-0.318509	-0.0945914	-0.349677	-0.572663	-0.823435
Rv0475	-0.135718	0.0660511	-0.0978073	-0.0681679	-0.0262266	-0.0176965	-0.0167427	0.0664988	-0.106858	0.0561864	-0.119975	-0.00266177	-0.159926	-0.107388	0.0299598	-0.161119	-0.0240891	-0.0926912	0.0815863	-0.100016	0.164989	-0.0763116	-0.0760319	-0.0544002	-0.0556423	-0.101522	0.121631	-0.0732032	-0.044824	0.0102113	0.0466562	0.0715852	-0.00827342	0.0015585	-0.345367	-0.0715355	-0.358807	-0.0304108	-0.524533	-0.150672	-0.348685	-0.196066	-0.0859276	-0.265159	-0.249734	-0.0948912	-0.162247	-0.265834	-0.108368
Rv0476	0.254011	0.281515	0.246929	0.331354	-0.205697	0.00894374	0.0975025	0.0865351	-0.175116	0.200115	-0.197456	-0.146734	-0.112749	-0.14064	0.186809	-0.214094	-0.07618	-0.0470034	0.109748	0.0655307	0.330637	-0.187937	-0.0944232	-0.277803	0.0601794	0.14086	0.288052	0.0194692	0.0162793	0.1622	-0.718624	-0.170264	-0.676073	-0.401436	0.0484998	0.0964999	0.0500684	0.118622	-0.122587	0.0505327	-0.0534283	-0.448228	-0.0609465	-0.230115	-0.188615	0.0927395	-0.149651	-0.206791	-0.437637
Rv0477	0.0249344	0.130886	0.0278001	-0.246798	-0.343844	-0.280485	-0.533101	-0.0978451	-0.692797	-0.186175	-0.364134	-0.615038	-0.380428	-0.231854	-0.0740202	-0.766458	-0.277646	-0.6034	0.101353	-0.127844	-0.202602	-0.390812	0.241222	-0.821152	0.192735	-0.00828341	0.22538	0.152564	0.0845033	0.336087	-0.242812	0.129292	0.344295	-0.290391	0.153061	-0.358288	0.152763	-0.0396552	0.205689	0.00383121	-0.302056	-0.963184	-0.187889	-0.352617	-0.506567	-0.220838	-0.392669	-0.422921	-0.957796
Rv0478	-0.0598982	0.0127081	-0.231753	-0.0969816	-0.363285	-0.95548	0.0705896	-0.000765263	-0.272131	-0.225036	-0.327224	-0.562553	-0.361916	-0.21696	0.0748551	-0.315328	-0.268376	-0.756888	0.251476	-0.00357751	-0.0447666	-0.22939	-0.302305	-0.331024	-0.282881	-0.308275	-0.00411878	-0.0317647	0.00173612	0.00542338	-0.387976	-0.11688	-0.315565	-0.174296	-0.0848126	0.00231163	-0.0401727	-0.0117516	-0.00673906	-0.00114532	-0.104219	-0.524376	-0.0711906	-0.104495	-0.0800719	-0.029748	0.00406981	0.0254952	-0.0766772
Rv0479c	0.00106371	-0.206972	-0.0232016	0.169883	-0.394364	-0.107124	-0.0771811	-0.250892	0.144569	-0.0416183	-0.224784	-0.371995	-0.474773	-0.00116634	-0.0695839	-0.491899	0.118053	-0.190671	-0.405236	-0.23418	0.102765	-0.402694	-0.211022	-0.317554	-0.489779	-0.061521	-0.119968	-0.136691	-0.189418	-0.14909	-0.731362	-0.285978	-0.369647	-0.112101	-0.083494	-0.142501	-0.0620907	-0.0420129	0.479792	-0.0827841	-0.431128	-0.0262748	-0.00820231	-0.121943	-0.3379	0.0568646	-0.649088	0.234496	-0.285595
Rv0480c	-0.0943563	-0.118007	0.0881808	-0.0010602	-1.78591	-0.114819	-0.0334766	0.0338707	-0.00921911	-0.0335852	-0.00692894	-0.126852	-0.0506863	-0.00415012	-0.011534	0.434026	0.0705705	-0.334581	-0.0571307	-0.0728952	-0.0429207	-0.00282668	-0.0739841	-0.443685	0.233796	0.219859	0.373807	-0.147946	-0.073236	0.551794	-0.363882	0.151099	-0.421568	-0.260979	-0.0265417	-0.0620713	0.204011	-0.0765678	0.42027	-0.0565521	0.0893616	-0.0672468	-0.115224	-0.217773	-0.173598	-0.145847	-0.335202	-0.133048	0.158661
Rv0481c	0.608108	0.376908	0.667109	0.721597	-0.413116	5.13377	-0.133369	-0.13695	0.159169	0.439468	0.136814	0.126002	0.745201	0.410451	0.462929	0.312265	0.521469	0.00918945	0.333711	-0.0839893	-0.0231837	0.231877	0.240464	0.0900182	0.242224	0.469518	0.444553	0.326653	0.282104	-1.49124	0.22591	0.688529	0.554667	0.403306	0.192369	0.412822	0.202328	0.376072	0.589353	0.552887	0.244027	0.589211	0.543248	0.279016	0.46904	-0.0285065	0.331117	0.274516	0.971834
Rv0482	0.171654	0.0665293	0.496021	0.4537	0.810614	0.1201	0.0738214	0.182485	0.573828	0.0366251	0.354149	0.378952	0.739566	0.544102	0.199069	0.495261	0.241018	0.200123	0.297548	0.304955	-0.859961	0.1636	-0.0323951	0.176282	0.294219	0.361887	0.349485	0.0143487	-0.0731042	-0.673435	0.258221	0.195676	0.428299	0.251974	0.255852	0.247456	-0.00885985	0.238962	0.714002	0.179616	0.640758	-0.11188	0.32947	-0.011852	0.229162	0.301667	0.446063	-0.0597504	0.183116
Rv0483	-0.628784	-0.135269	-0.380605	-0.489001	0.693718	-0.240729	-0.0503978	-0.275352	-0.172687	-0.300299	0.233931	0.16564	0.788347	0.531836	-0.365585	0.528269	-0.0142296	-0.0389188	-0.317641	0.472869	-0.123397	0.345888	0.456084	-0.202044	0.326334	0.238023	0.177595	-0.571104	-0.02555	0.53533	-0.0595164	-0.121786	-0.162932	-0.0876231	0.00183196	-0.309693	0.124639	0.00112693	-0.0830298	0.0399602	0.362981	0.00333539	0.138781	-0.147882	-0.0482289	0.0438521	-0.534897	-0.252388	-0.0844937
Rv0484c	0.135722	0.105564	-0.220893	0.093887	0.263319	0.213171	0.203275	0.389281	0.0332709	0.266828	-0.39859	0.366304	-0.628194	-0.345357	0.0963402	0.269983	-0.083226	-0.15781	0.356976	0.356414	0.0881151	-0.399528	0.124493	-0.330458	-0.137843	-0.0734913	0.426496	-0.0734402	0.0340009	0.401033	-0.344005	-0.298313	-0.352301	-0.00760079	-0.0135743	-0.327138	0.0453891	-0.0176499	-0.391534	0.154353	-0.0113728	-0.135123	0.13611	-0.742902	-1.75577	-0.287697	0.231004	-0.505065	0.0107966
Rv0485	0.299279	0.555374	-0.0371739	0.242803	0.65232	-0.00498962	0.211239	-0.0313961	-0.445928	0.202018	-0.801364	0.407166	-0.262877	-0.490374	0.621241	-0.397101	-0.670516	-0.140592	0.833329	0.322114	0.801544	-1.04893	-0.531466	-0.0372407	-0.958399	-0.721378	0.954084	-0.421231	0.139647	0.593057	-0.816871	-0.72987	-0.834382	-0.626516	0.169686	0.150173	0.0339481	0.00806326	-0.471033	-0.000838869	0.0385467	-0.757192	0.212007	-0.697236	-0.286356	0.143348	0.0598691	-1.02257	-0.338809
Rv0486	-0.0434364	-0.0743477	0.0178145	-0.192973	0.147972	-0.0631011	-0.18636	-0.113653	-0.816925	-0.249997	-0.271267	-0.501288	-0.477572	-0.339309	0.333279	-0.64181	-0.466307	-0.253004	0.281154	0.105058	0.203858	-0.486025	-0.135867	-0.151115	-0.338992	-0.258643	-0.110253	-0.162332	-0.0002214	-0.0802932	-0.0745502	-0.481017	0.0463227	-0.0267133	0.220237	0.378188	-0.0669102	0.0262033	-0.702592	0.010227	0.150344	-0.0659167	0.0656473	-0.131075	-0.511073	-0.225595	0.0331169	0.119584	0.0358198
Rv0487	-0.0288271	0.0453322	0.0602481	-0.226436	-0.217444	-0.183752	-0.319599	-0.120872	-0.22212	0.3098	-0.413451	-0.754878	-0.243741	-0.303522	0.183639	-0.302641	-0.225504	-0.257733	-0.0291357	-0.0779324	0.0179197	-0.438341	-0.0328228	-0.256486	0.0260443	0.0805892	0.175491	0.132299	0.157143	0.0454986	0.0763478	-0.195581	0.121746	0.030209	0.187194	0.240287	0.157901	0.0957159	-0.409941	0.251909	0.0749842	0.510996	0.0414989	0.110486	-0.347833	-0.233237	-0.0188492	0.0572552	0.703314
Rv0488	0.235012	0.164394	-0.21778	0.521257	0.419124	0.608841	0.310523	0.519734	0.473658	0.766151	0.474945	1.04023	0.626788	0.918801	0.695321	1.32438	0.686003	2.13703	-1.0245	0.411146	0.0677407	-0.308594	0.226774	0.324287	-0.290677	-0.315554	0.172319	0.202186	0.0915882	0.136847	0.0050914	0.0534509	-0.222618	-0.0381771	0.477923	0.245688	0.0304081	0.150024	-0.0842669	0.467784	-0.0737123	-0.594268	0.142412	0.0960533	0.0200199	-0.0594615	0.158153	-3.14362	0.4208
Rv0489	0.119554	0.0101261	0.00613812	-0.0428528	-0.0936868	-0.077964	0.224047	-0.0493433	-0.0844775	0.0223133	0.216037	0.118753	0.0134746	0.117965	-0.018341	-0.181691	-0.0299774	-0.347856	0.14286	-0.113446	-0.193199	0.180726	0.149429	0.140845	0.109622	0.401938	-0.137551	0.119417	0.136034	-0.0860835	0.310711	0.133663	0.331067	0.303763	0.112102	0.0597249	0.143084	0.0378013	-0.0758365	0.0829732	-0.0813172	0.207072	0.229055	0.102378	0.123806	0.127559	0.013413	0.271552	0.384177
Rv0490	-0.163422	-0.0772098	-0.0321355	-0.181505	-0.0822524	-0.33299	-0.233857	-0.254395	-0.360707	-0.0645164	-0.262156	-0.0767253	-0.224803	-0.165573	-0.0840023	-0.262088	-0.358599	-0.161854	-0.265865	-0.119521	-0.0789095	-0.269928	-0.275257	-0.379953	0.258633	0.340896	-0.0569067	-0.0508094	-0.110875	-0.0177699	0.106108	-0.364706	0.0846838	0.0673142	-0.0554705	-0.099095	-0.0291439	-0.00247072	-0.590719	0.0884542	0.152161	0.0827324	0.0112573	0.0846317	-0.222642	-0.119355	-0.278581	-0.0886924	0.103262
Rv0491	0.241638	0.53796	-0.0150825	0.32029	0.197485	0.0076853	0.0296029	0.419769	-0.0504696	0.432904	-0.185715	0.0785939	-0.13603	-0.0198871	0.0342309	-0.106064	-0.120851	-0.149159	-0.0598444	0.124491	0.336535	-0.21159	0.258696	-0.201501	0.0365137	0.266864	0.202351	0.0246579	0.19945	0.00243989	-0.0173936	-0.277239	-0.0106353	0.0263869	0.082438	0.199602	0.159569	0.201987	-0.338002	0.201971	0.0552332	0.178922	0.126662	0.115568	-0.0491035	-0.179067	0.158099	0.108555	0.279484
Rv0492c	-0.00983715	-0.301834	0.0792764	0.172164	0.266157	0.258707	0.277293	0.324372	-0.064955	0.632188	-0.439811	1.03781	0.620677	0.386664	-0.332117	1.1379	0.485254	0.656896	0.0908981	0.0399611	0.0808749	0.370877	0.512499	0.224284	-0.153696	-0.222053	0.345322	0.0263321	-0.0802709	0.151408	0.128663	-0.0996752	-0.00433751	0.261492	0.114306	-0.0230901	0.011899	0.118685	-0.0553992	0.293119	0.213622	0.315599	0.0679955	-0.281935	-0.313088	-0.0978607	0.310955	-0.0363612	0.354381
Rv0493c	-0.242085	-0.100893	-0.195698	-0.51918	-0.626009	-0.199809	0.0465059	-0.0733133	0.0517613	-0.109846	-0.655598	-0.479713	-0.439507	-0.290083	-0.146814	-0.237783	-0.185896	-0.020768	-0.137425	-0.138702	0.0665431	-0.977618	-0.660938	-0.703178	-0.273248	-0.486204	-0.0994504	-0.00640843	-0.0447997	-0.149555	-0.874361	0.0955219	-0.117502	-0.523113	0.0196032	-0.0205469	-0.516169	-0.0267933	0.20668	-0.0539829	-0.485685	0.0718894	-0.0529855	-0.199807	-0.269526	0.14575	0.0749108	-0.113831	-0.00327821
Rv0494	0.177272	0.212813	0.23612	0.608499	0.507778	0.199956	0.275742	0.372198	-0.527511	0.209305	0.321162	0.407588	-0.0618729	0.161061	-0.0479313	0.242105	0.519426	0.464199	-0.228038	0.0832476	0.22121	0.540021	-0.128508	-0.0134871	-0.458401	-0.352632	0.039416	-0.0209013	-0.162349	0.0957976	-0.489261	0.16954	-0.356206	-0.156621	-0.0622832	-0.184688	-0.0656898	0.119662	-0.0491831	-0.0347571	0.137885	0.157264	-0.0298295	-0.218817	0.0113619	0.20366	0.0588091	-0.0357359	0.142881
Rv0495c	-0.207023	-0.154577	-0.212006	-0.229916	0.228581	-0.189504	-0.259238	-0.210602	-0.386616	-0.151897	-0.256516	-0.311833	-0.152096	-0.122038	-0.0753738	-0.166201	-0.245284	-0.034535	-0.0318962	0.0111322	-0.158758	-0.24062	-0.0836091	0.00994317	0.161678	0.222144	-0.183232	-0.00566648	0.0722632	-0.278148	0.219243	-0.196788	0.0584344	0.113811	-0.023916	0.0114468	-0.201125	-0.0633106	-0.208856	-0.00312544	0.0329799	0.101395	0.0174478	-0.167483	-0.135802	-0.0800749	-0.0767552	-0.0967283	-0.0749872
Rv0496	0.0571784	0.0153064	0.27474	0.304869	-0.560299	0.15199	0.294408	0.0245799	0.0746918	-0.146656	0.186856	0.625217	-0.0918165	0.00369183	0.0119819	0.165342	0.155557	0.208579	0.0362691	0.203087	-0.0417704	0.106138	0.119416	0.0189713	0.062605	-0.0136499	-0.216064	0.0867833	0.0122068	-0.154721	0.053191	-0.0498889	-0.0809626	-0.0396163	-0.0181915	0.0984487	0.0126586	0.00131583	0.20192	0.136052	0.0481334	-0.113726	0.200347	-0.0576692	0.167665	0.112402	0.0024147	-0.0639051	0.083819
Rv0497	0.135324	0.0922957	0.127247	0.317847	0.39512	0.0646828	0.201043	0.170516	0.172823	-0.208978	0.407479	-0.138263	0.193296	0.161906	0.167781	0.0726435	0.304273	0.137084	0.147969	0.217846	0.213162	0.327828	0.100912	0.12326	-0.120743	-0.0505232	-0.162141	-0.0445435	0.0379087	-0.0448208	0.0578099	0.451279	0.289143	0.077494	0.109172	-0.0027786	0.383136	0.0125226	0.178495	0.276424	0.155391	0.219643	0.164377	0.137969	0.35178	-0.167048	0.11975	0.181094	-0.124275
Rv0498	-0.0408533	0.11283	0.390751	0.283663	0.331525	-0.00635582	-0.0304268	-0.049745	-0.00533393	0.134247	0.103238	-0.0366555	0.165199	0.169789	-0.153873	0.00911571	0.331842	0.156595	-0.142232	0.161261	0.0481294	0.141415	0.383749	0.107753	-0.0812668	-0.0273971	-0.114993	-0.0525689	0.11861	-0.0751469	0.302968	0.517239	0.464914	0.341385	-0.0286839	-0.122794	0.1015	-0.0053795	0.0857477	-0.0666299	-0.045848	0.34089	-0.120101	-0.0428216	0.0962211	-0.00673271	0.210908	0.0168197	0.134982
Rv0499	-0.169423	-0.145467	0.0742458	0.294264	-0.422435	0.0133133	0.0705253	-0.0458929	-0.180245	-0.0156732	-0.00211056	-0.15529	0.35022	-0.000569224	-1.18772	-0.0180942	0.156579	0.162592	-0.56844	0.16107	-0.130089	0.0947793	0.0230655	0.0199593	-0.135181	-0.0613589	0.0343547	-0.0944198	-0.0878125	0.0114616	-0.11223	0.314597	-0.103787	0.0220429	-0.0808888	-0.106419	0.0309004	0.128828	0.190311	0.0766413	0.322588	0.21678	-0.00302371	-0.274149	0.0501599	-0.0128621	-0.0630797	-0.216115	0.169609
Rv0500	0.393985	0.242557	0.406758	0.45631	0.248843	0.693611	0.830183	0.456965	0.404452	0.195317	0.258464	1.55132	0.615125	0.220012	0.197046	0.81464	0.649512	0.46901	0.175321	0.141454	-0.00412345	0.41384	0.50185	0.526327	0.251892	0.478277	0.28217	0.0867412	0.193294	0.184068	1.77e-05	0.355703	0.124248	0.0998146	0.132111	0.285753	0.260011	0.126258	0.363149	0.281214	0.484065	0.289623	0.528214	-0.119682	0.264821	0.362406	0.178513	0.0684037	0.254257
Rv0501	0.124274	-0.0405294	-0.273393	-0.415986	-1.27743	-0.0957644	-0.0854619	0.0345416	0.208427	0.249635	0.160744	-0.0335307	0.297199	0.166683	-0.144738	0.10715	0.157026	0.0365325	-0.0777638	0.0440457	-0.113088	0.046263	0.325649	-0.23625	0.257074	0.169825	0.124471	-0.00273728	0.0822246	0.254431	-0.297787	0.470557	-0.317403	-0.275097	0.158015	0.126806	0.242544	0.087697	-0.185496	0.155054	-0.696415	0.0294001	0.0688625	0.0655371	0.262048	0.0359771	0.0229455	0.0798386	-0.0388885
Rv0502	-0.198603	0.00782266	-0.190309	0.160761	-0.435556	-0.350841	-0.385185	0.033402	-0.413785	-0.142909	-0.138717	-0.362536	-0.270935	0.0652281	-0.267667	-0.0837235	-0.326555	0.252351	-0.212198	-0.354633	-0.148051	-0.20232	-0.155236	-0.232272	-0.721039	-0.300354	-0.363682	-0.165814	-0.0367582	-0.0701451	-0.218765	-0.0529314	-0.528038	-0.541946	-0.179311	-0.190898	0.103	0.0490451	0.142957	-0.0306584	-0.496079	-0.65847	-0.0993758	-0.0924206	-0.199227	0.0515676	0.0966476	0.108717	-0.0889085
Rv0503c	-0.227986	-0.120627	0.0701416	0.118692	-0.532231	-0.325454	-0.208619	-0.0568659	-0.19233	0.00229123	-0.541085	-0.570929	-0.172188	-0.420549	-0.36076	-0.226583	0.0733697	0.164288	-0.223576	-0.155232	-0.279012	-0.0290035	-0.022961	-0.293826	-0.366268	-0.323904	-0.19339	-0.249959	-0.149911	-0.209782	-0.217058	-0.214265	-0.0747227	-0.0500806	0.0861737	-0.0956485	-0.11607	0.0321303	0.356715	0.0034926	0.0915111	0.0371379	-0.10068	0.148331	-0.366666	0.252504	-0.095151	-0.0623068	0.0108012
Rv0504c	-0.0178609	0.0527147	0.238278	0.26995	0.617103	-0.00662442	-0.252936	1.06579	-0.252422	-0.437109	-0.68613	-0.412097	-1.33676	-0.337352	0.142454	-0.109871	-0.25669	-0.388951	0.0179296	-0.198309	-0.065009	-0.0202809	-0.434779	0.0831558	-0.194789	0.524595	0.0556491	-0.135726	-0.0319505	0.00232434	0.270342	-0.0524372	-0.153202	-0.102752	-0.115202	-0.277211	-0.00789784	0.203386	-0.232087	0.0267383	0.154928	0.183023	-0.0979959	-0.0801939	-0.232832	-0.0215909	0.38737	-0.223322	0.0429575
Rv0505c	0.00180034	0.146274	-0.123168	-0.195501	0.101201	0.304435	-0.177252	-0.12607	-0.177365	0.06298	-0.0237374	-0.151919	-0.22067	-0.0880306	-0.00779709	-0.0716743	0.0372855	0.271883	-0.0198005	0.17415	-0.0283359	-0.0938199	0.153853	0.237687	0.268971	0.209404	-0.176797	0.159685	0.18939	-0.194896	0.387026	-0.107731	0.376524	0.236508	0.166085	0.17592	-0.154946	0.103674	-0.249398	0.0034926	-0.120709	0.423411	0.0214483	0.101052	-0.000815002	-0.207031	0.221624	0.107633	0.218567
Rv0506	0.450609	0.257088	0.16107	0.337916	-0.114136	0.204516	0.280493	0.241256	0.215308	-0.0479767	0.300525	-0.192572	0.40613	0.139876	0.290444	0.219023	0.128112	0.11454	0.328976	-0.00488849	0.0663569	0.194133	0.244732	0.530616	0.348534	0.433287	-0.271987	0.00713565	0.0993428	-0.177883	0.329967	0.498895	0.363775	0.290623	0.19297	0.0569007	0.306536	0.000999068	0.452801	0.0225185	-0.16488	0.0840243	0.0947296	0.565692	0.289641	0.00259979	-0.0371171	0.672223	0.384377
Rv0507	-0.0329137	0.130088	0.570537	0.359237	0.321885	-0.190902	0.147694	-0.0552189	-0.0504877	0.241225	-0.349652	0.465354	-0.0257709	-0.327536	-0.247035	-0.0388906	0.0606885	-0.0344788	-0.964496	-0.00200599	-0.0261973	-0.0190015	0.397338	0.264869	0.845325	0.481071	0.178825	0.0926646	0.0956241	0.0123332	0.379832	0.19929	0.33386	0.271834	0.0318123	0.0361915	0.297109	0.0316791	-0.11996	0.316095	0.142213	-0.0810569	0.235706	-0.489519	-0.0289047	0.0227806	-0.507172	0.033755	-0.251428
Rv0508	0.216768	0.13411	1.12616	0.900777	0.899975	0.648673	0.470628	0.389608	-0.00379008	0.495301	-0.562702	1.16151	1.91534	0.638273	0.595311	0.668695	0.565361	0.778811	-0.837183	0.342386	0.145368	0.0909391	1.20661	0.123128	0.437826	0.17368	0.511491	0.182462	0.200103	0.280367	0.299227	0.000238995	0.254251	0.436304	0.131406	-0.356605	0.552314	0.100655	-0.0646242	0.266344	0.092139	-0.184929	0.0977371	0.329606	-0.0958075	-1.20859	-0.114539	-0.311014	0.57557
Rv0509	0.0944052	0.0841716	-0.010269	0.171742	-0.272408	0.0431029	0.0675886	0.0360201	0.104446	0.122374	0.480416	-0.00393459	0.399715	0.139639	0.375623	-0.142628	-0.00182538	0.0814404	0.499065	0.243324	0.333593	0.346753	0.395444	-0.00685027	0.526575	0.28316	0.195824	0.00621319	0.108045	0.0740486	0.144005	-0.286429	0.196625	0.151715	0.473654	0.202832	-0.131502	0.106082	-0.210446	0.0395096	0.119423	0.227795	0.0741651	0.072227	0.356381	0.148268	0.389591	0.100035	0.32952
Rv0510	0.105853	0.0270475	0.62121	0.550348	-0.100047	-0.0501033	0.352009	-0.102868	0.477755	0.2572	0.662794	0.645092	1.025	0.694067	0.000438657	0.256423	0.284061	0.191742	0.095024	0.0113553	0.0118232	0.596997	0.0539016	0.150431	0.921187	1.01539	-0.0665668	0.0855354	0.221518	0.0256584	0.409371	0.0441537	0.594771	0.475759	0.244325	-0.0103596	-0.0640671	0.167669	-0.104565	0.0219301	0.527732	0.109481	0.23721	-0.0615574	0.808775	0.28574	0.709262	-0.217301	-0.0126243
Rv0511	0.546374	0.131321	0.346029	0.347882	0.231503	0.211997	0.319862	0.00230222	-0.137776	0.137195	-0.011972	-0.363415	0.393536	-0.0365074	0.516291	0.0284796	0.094405	-0.0597012	0.16841	0.499936	0.151698	-0.381973	0.0117315	0.376214	-0.0173294	-0.624579	-0.516466	0.214635	0.134573	0.623131	0.0399128	-0.197306	-0.00957592	0.223679	0.484001	0.504703	0.356407	-0.0772706	-0.502362	0.225101	0.288783	0.508321	0.0101185	0.279334	0.313362	-0.328794	0.0957868	0.0325216	0.207543
Rv0512	0.401119	-0.147704	1.15493	0.780961	0.59903	0.294014	0.867026	1.02772	0.345834	0.96444	-1.58465	0.657963	1.22859	0.646041	0.739915	3.20479	0.998682	1.51314	-1.11818	0.384937	0.438597	-0.626462	1.99076	0.380287	1.12938	0.772888	1.19781	0.313086	0.346371	0.687196	0.322243	0.00236545	0.149596	0.401581	0.492358	-0.00862964	0.823217	0.3397	-0.334578	0.578492	0.400166	0.803064	0.295414	0.428288	0.675651	0.423988	0.629456	0.0745967	0.964126
Rv0513	0.551521	0.0967803	0.569971	-0.0912945	-0.00610111	-0.0968895	0.22028	-0.00562503	-0.171333	0.00693523	0.567952	0.091653	0.141715	0.219896	0.306093	-0.157615	0.175196	-0.185762	0.256065	-0.850025	0.253949	0.106586	0.227581	0.286862	0.105122	-0.220402	-0.385742	0.196968	0.191308	0.562558	0.0763502	0.00133211	0.410817	-0.499558	-0.0787229	0.855571	0.362486	0.102352	0.579714	0.48198	0.173668	1.01187	0.375962	0.56395	0.466328	0.108454	0.677413	0.137035	0.506511
Rv0514	0.277148	0.166301	0.358059	-0.101864	0.136183	0.151083	0.303029	-0.106537	1.03352	0.281711	0.20542	-0.0257724	0.358138	0.364232	0.345293	0.359376	0.436894	-0.318961	0.4525	-1.16172	0.430126	0.265095	0.16987	0.776075	0.406917	-0.0189614	-0.0020541	0.208312	0.205279	0.390409	0.160814	-0.20179	0.225519	0.434073	0.543679	0.0714362	0.485387	0.0448009	0.030876	0.270938	0.0643225	1.14536	0.190706	0.250921	0.680428	-0.596401	0.462785	0.437463	0.325531
Rv0515	0.74945	0.44389	0.3185	0.41494	0.70255	0.54924	0.43157	-0.021552	-0.079156	0.18138	1.4253	0.23368	1.0101	1.5772	-1.4476	1.0791	0.75817	-0.35384	-1.8465	0.86191	0.49474	0.52543	0.15857	1.1458	1.4246	-1.2253	-0.89372	0.15293	0.20892	0.34113	0.4041	-1.965	0.015649	0.79356	0.5047	0.83384	0.56505	-0.11181	-0.99355	0.32611	0.13749	0.80913	0.25927	-0.073096	0.92099	-3.2728	0.065092	-0.88973	0.17152
Rv0516c	-1.20914	0.153392	-1.19248	-1.21385	-0.524053	-0.462176	-0.480313	-0.135073	0.664238	-0.748226	0.605119	-0.398466	-0.487786	-0.446051	0.423011	-0.253931	-0.201387	0.00340177	0.423141	0.0109065	0.0377455	0.756553	-0.302767	-0.11073	0.345908	0.247457	-1.55539	0.502457	0.12398	-1.55852	-0.197814	0.612412	0.0619989	-0.00317426	0.326114	-0.121134	-1.13937	0.128204	-0.961774	0.501169	-1.3207	-0.298569	-0.301019	0.550543	-0.574053	-0.390191	0.0285691	0.358087	0.352922
Rv0517	-0.375292	-0.157437	-0.352676	-0.282804	-0.559082	-0.204153	-0.291194	-0.138151	-0.272596	-0.168107	-0.022262	-0.370445	-0.159546	-0.105683	-0.340143	-0.60827	0.165415	-0.0323755	-0.131789	-0.0403033	-0.00468016	-0.489916	-0.540775	-0.313378	-0.0342659	-0.282544	-0.282088	-0.0376367	-0.0942922	-0.272269	-0.285437	-0.261933	0.267854	-0.12504	-0.0897791	-0.158545	-0.304531	-0.0620471	0.188888	-0.059792	-1.28363	-0.234101	-0.110859	-0.284816	-0.446643	0.404449	-0.00537194	-0.0661898	-0.431925
Rv0518	-0.1626	-0.15252	-0.0310568	0.163776	-0.00906551	-0.0958869	0.0926979	0.11558	-0.0325122	0.0282878	0.240609	0.362142	-0.208083	-0.0994579	0.1808	0.0422517	0.307104	0.633386	0.257429	0.119227	0.255153	0.127022	0.460746	0.516602	0.392921	0.290734	-0.0229617	-0.0412611	0.139271	-0.144984	0.0882836	-0.0650322	-0.00902446	-0.0150128	0.216892	0.354945	0.16275	0.390667	0.0645966	0.541628	-0.397015	0.373654	0.137444	0.122752	0.1486	0.218549	0.507352	0.331003	0.538605
Rv0519c	0.0209902	-0.0500541	-0.125812	-0.0166765	1.38319	0.277273	0.924894	0.469497	0.218456	-0.199257	0.532521	0.422835	0.0545423	-0.0221499	-0.339099	0.552965	0.25962	0.0749589	-0.456492	-0.149764	-0.1349	0.585768	0.553432	-0.110608	0.856196	0.821187	-0.430073	-0.415567	-0.0917139	-0.370462	0.976961	0.211897	0.642806	0.519741	-0.293982	-0.553624	0.206443	-0.190462	0.492775	-0.0120619	-0.172412	0.611328	-0.0437436	0.219736	0.162656	0.404508	-0.0763477	0.417673	0.296162
Rv0520	-0.0660372	0.118059	0.590387	0.571527	0.205267	0.118243	-0.0766065	0.17933	-0.674558	-0.256746	-0.914432	-0.106915	-0.606953	-0.351206	-0.0392022	-0.0169813	-0.0583594	0.0814099	-0.101172	-0.122262	-0.261074	0.282296	-0.396659	0.00643319	0.0112671	0.161134	-0.169726	-0.0631204	-0.16606	-0.0766248	-0.258118	-0.41048	-0.33014	0.0506856	-0.627047	-0.326898	-0.12158	0.0399497	-0.208799	-0.0714143	0.281269	-0.173981	-0.135831	-0.382855	-0.36681	-0.175763	-0.41661	-0.190865	-0.49976
Rv0522	-0.153761	-0.0386188	-0.103322	-0.320001	-0.366951	-0.360586	-0.609913	-0.0919942	-0.807846	-0.157863	0.0327533	-0.315243	-0.487004	-0.000542411	-0.0457315	-0.374295	-0.494584	0.154674	-0.0415585	-0.263261	0.0207111	-0.200238	-0.204059	-0.394207	-0.35665	-0.164515	-0.03395	-0.0857065	0.102383	0.0955711	-0.531571	-0.57903	-0.459312	-0.340972	0.0208138	-0.0243195	-0.113169	0.0455778	-0.467303	-0.0579912	-0.0265684	0.275934	-0.292324	-0.395579	-0.178218	-0.38837	-0.0574083	-0.445678	0.200141
Rv0523c	-0.0894775	-0.193716	0.198592	0.442784	-1.06434	-0.220514	-0.569353	-0.0327472	-0.0212757	0.055579	-0.155573	-0.509007	-0.473312	-0.176098	-0.0483773	-0.556051	0.0977143	-0.427148	-0.390439	-0.169456	-0.261074	-0.29671	-0.412716	-0.598253	-0.596484	0.0230838	-0.114485	-0.0300274	-0.129833	-0.209782	-0.43469	-0.179488	-0.0605914	0.0488655	0.112386	0.0770735	0.0855504	0.237857	-0.0122281	0.0792303	0.214406	0.210398	-1.05172	-0.0495188	0.166544	0.311494	0.309359	0.555214	0.270951
Rv0524	0.414805	0.045537	0.707556	0.480074	1.23005	0.725801	-0.154029	0.123162	0.0888484	-0.0830427	-1.33029	0.911972	-0.737826	-0.749265	0.0669753	0.278747	0.151736	0.530305	0.271656	0.236096	-0.104997	0.237854	0.379087	0.4641	-0.442993	-0.0673754	0.510853	0.0678625	0.126398	0.322196	0.122638	0.0421376	0.0168781	0.136749	0.0229264	-0.0631895	0.302214	0.286574	-0.613418	0.0974932	0.254051	0.253641	-0.0551463	-0.0918371	0.416644	0.28287	0.155046	0.257497	0.191489
Rv0525	-0.234297	-0.0753318	0.216346	-0.284006	-0.183915	0.0332605	0.185492	-0.205907	-0.00281652	-0.211001	0.109579	-0.1048	-0.09566	0.0251863	0.0859356	-0.476201	0.0233324	0.102236	0.188132	0.0451206	-0.0314866	-0.0897863	0.184362	0.17054	-0.104258	0.333927	0.036491	0.0314944	0.186409	-0.479967	0.207764	0.243275	0.540245	0.0657228	0.238467	0.243701	0.0810846	0.0484717	0.38034	-0.0338617	-0.0593634	0.236131	0.150009	0.125049	0.25729	0.408511	0.372852	0.155799	0.273917
Rv0526	0.0298052	0.0705682	0.572451	0.632988	0.957848	-0.0908934	0.117324	-0.0770162	-0.497314	0.405758	-0.0360059	0.644723	0.384953	0.189426	-0.14044	-0.248424	-0.227637	-0.0610857	-0.0450905	0.189299	-0.0387699	0.00987096	0.621138	0.213724	0.850811	0.749729	-0.260157	-0.145908	0.11274	0.0203564	0.48166	-0.27656	0.568349	0.372398	-0.0329241	0.0744826	-0.00292382	0.206076	-0.283753	-0.0401154	0.135815	0.352194	0.145733	0.0791131	0.301799	0.313297	0.137261	0.188958	0.148122
Rv0527	0.0895907	0.00554948	0.410652	0.477397	0.80166	0.0274868	0.00626533	-0.0702096	-0.00459219	0.0572049	0.175641	0.445252	0.26392	0.335092	0.255954	-0.228675	-0.32282	0.0531385	0.0521466	0.300495	0.0688538	0.152712	0.397782	0.0378309	0.490331	0.443273	-0.256972	-0.0560752	0.107468	-0.202284	0.617876	-0.294859	0.585672	0.327046	0.200688	0.134454	0.0917973	0.204512	-0.00333192	0.0541583	0.361157	0.920167	0.17505	0.513896	0.457028	0.33272	0.360936	0.534325	0.68687
Rv0528	0.278723	-0.0159781	0.900703	0.492181	0.648467	0.230308	-0.189665	0.392131	-0.0109305	0.118383	-0.694719	0.448287	-0.0733781	-0.754292	0.643555	0.350777	-0.384213	-0.861044	0.129105	0.485775	-0.0410795	0.195342	0.349508	0.10465	0.0907104	0.680881	0.242252	-0.00273728	0.207756	0.231679	0.376709	-0.365897	0.490282	0.470438	0.287918	0.128843	0.232854	0.27234	-0.0654096	0.0913822	0.466507	0.764857	0.209351	0.182229	0.167541	0.242579	0.397635	0.295326	0.59149
Rv0529	0.664007	0.635037	0.187821	0.240855	0.221213	0.301576	0.224104	0.145475	0.372697	0.211571	0.241557	0.283346	0.270764	0.311862	0.199746	-0.109555	-0.268558	0.0555958	0.360637	0.469127	0.265867	0.189703	0.424839	0.155365	0.181052	0.507497	0.117107	0.200992	0.164176	-0.00919906	0.307426	0.0397302	0.390557	0.2207	0.223882	0.218625	0.133021	0.146947	0.0929186	0.142957	0.194909	0.263195	0.267952	0.0405058	-0.00394984	0.159272	0.431432	0.364902	0.0593513
Rv0530	0.0535182	0.111513	-0.37683	-0.373542	0.0846722	0.143824	0.00876996	0.0844077	-0.297209	-0.190852	0.403212	-0.335337	0.495763	0.348711	-0.0699604	-0.124046	-0.0617902	0.156828	-0.0572001	-0.101216	-0.102555	0.446421	0.25793	0.264102	0.16238	0.26941	0.115067	0.0629499	0.0121119	0.0455191	0.211571	0.0754415	0.364521	0.243568	0.00849409	0.214735	0.0800971	0.0648124	0.161607	0.202972	0.0225669	0.241113	0.0835099	0.00513121	0.372108	-0.0626788	0.1029	-0.00271451	0.0831829
Rv0531	0.116283	-0.0160563	0.00812102	0.213019	-0.166479	-0.17538	-0.147686	0.0545523	-0.62744	-0.0890757	-0.0786143	-0.361511	0.220853	-0.0723249	-0.226177	-0.167066	-0.0709483	0.184831	-0.0778095	0.364262	0.025894	-0.449443	0.0506191	0.309468	-0.192557	-0.720737	-0.0806222	-0.147055	-0.0911799	-0.0387045	-0.0537441	-0.376373	-0.00957592	0.252465	0.178962	0.0978355	0.0548057	-0.117381	-0.35179	0.0739492	0.146341	0.160386	-3.14029	-0.918696	-0.0839016	-0.0744931	-0.332051	0.171773	0.155953
Rv0532	0.201227	0.471804	-0.209964	-0.101862	0.0703205	0.270246	0.276704	0.296077	0.255199	0.419212	-0.0797284	0.239499	-0.0150516	0.0185252	-0.0319265	-0.154664	0.206832	0.336422	0.225523	0.332809	0.366919	0.017926	0.0568104	0.199047	-0.12912	-0.0214546	0.157506	0.232106	0.211826	0.129902	0.24006	0.128713	0.255813	0.173277	0.3741	0.433914	0.041828	0.225916	-0.00223232	0.258737	0.00941026	0.0539919	0.20056	0.117656	0.195411	0.0958913	0.313201	0.0274278	0.340751
Rv0533c	0.465259	0.32423	0.688347	0.527988	0.331583	-1.97148	0.376209	0.667678	0.309131	0.314036	0.57046	0.607228	1.1189	0.816784	-0.134146	0.243509	0.82336	0.174422	0.186612	0.135259	-0.00187915	0.958117	0.871207	1.34159	0.338765	0.269212	-0.0495649	0.124246	0.0242062	0.0188979	0.683114	0.709962	1.06334	0.731461	0.0186241	-0.256735	0.203175	0.115806	0.240193	0.115507	0.231726	0.193827	0.177876	0.390434	0.622239	0.435139	0.386058	0.365932	0.489953
Rv0534c	-0.520207	-0.493941	-0.53425	-0.493151	-0.0797728	-0.0183006	-0.235904	-0.0874432	0.199453	-0.472187	0.0312301	-0.355312	-0.279657	-0.279722	0.638466	-0.208579	-0.049943	-0.239834	0.284537	0.349014	0.334955	0.0486793	-0.0222153	-0.13331	0.00409869	-0.0400653	0.131962	-0.408719	-0.329251	0.00287417	-0.23655	-0.184157	-0.344494	-0.180063	-0.180809	0.481611	-0.196612	-0.0831157	-0.478532	-0.116622	-0.0780016	0.433575	-0.157575	-0.094592	-0.235399	-0.0041305	-0.140213	0.01043	0.0645734
Rv0535	0.0469673	-0.0380409	0.141025	0.268165	-0.806321	-0.228448	-0.202339	-0.0109368	0.513767	0.347054	0.339978	0.132611	0.829439	0.520036	0.299031	0.258516	0.151595	0.507722	-0.49004	-0.0951727	-0.0839027	0.431786	-0.490267	0.552133	-0.0370949	-0.169987	0.361088	0.00218458	-0.0695545	0.478905	-0.151737	0.134027	-0.2586	-0.0686638	0.383003	-0.0564986	0.0533759	-0.0183199	0.167267	0.0392787	0.000659313	-0.139201	0.0375888	0.219226	0.462123	0.0853726	0.373197	0.232015	0.139165
Rv0536	0.407969	0.194105	1.22357	0.940667	1.27131	0.252594	1.11853	1.56492	0.630378	1.31706	-1.36492	0.491119	1.29446	0.306953	1.50001	0.932626	0.730609	5.20684	1.08652	0.227464	0.478235	-0.0174341	1.61197	1.07611	1.64367	1.31675	1.5688	0.366495	0.473023	1.05038	0.748503	0.322331	0.437978	0.778068	0.532209	-0.00675614	0.92081	0.601661	-0.149557	0.984101	0.666836	0.730923	0.518447	0.473807	0.670806	0.329881	0.99988	0.814635	1.32551
Rv0537c	0.452687	0.101455	0.366461	-0.184032	0.245551	0.183011	0.385997	0.368649	-0.414527	0.501432	0.325848	0.490077	0.319026	0.743987	0.856351	0.120998	0.232185	0.0546336	0.608159	-0.234587	0.287618	0.22715	0.628043	0.692882	0.242828	0.177235	0.255618	0.360736	0.0868152	0.383222	0.245999	0.283964	0.460866	0.278884	-0.0398234	0.723464	0.47328	0.0186887	0.17054	0.401153	-0.0177979	0.352477	0.303105	0.112004	0.330422	0.089036	0.217406	0.115333	0.486886
Rv0538	0.334662	0.0943419	0.809712	0.558454	0.671786	0.230173	0.529505	0.0962414	0.687399	0.390817	-0.292939	0.335898	0.728497	0.83325	0.600301	0.67474	0.40259	-0.031227	0.814224	0.845723	0.426547	0.403373	0.014774	1.10223	0.705421	-0.164198	-0.583086	0.292617	0.475369	0.502803	0.120884	0.218882	0.389758	0.342293	0.785806	0.161608	0.756498	0.314231	-0.1388	0.649994	0.388451	0.760596	0.277056	0.539647	0.71917	-0.449599	0.696626	0.512302	0.799416
Rv0539	0.421434	0.804733	1.09058	0.455608	0.801996	0.907595	0.845512	0.733659	2.68012	1.04048	0.869053	1.19475	1.34168	1.45602	0.0654181	1.13278	0.542397	0.270539	0.68098	1.85467	0.504609	0.648721	0.56167	1.27881	0.925753	0.388671	0.238766	0.608899	0.702248	0.939821	0.850129	0.327199	0.555345	0.549656	0.879788	0.909607	1.12343	0.569195	0.148707	1.03813	0.983323	1.6795	0.533671	-0.827808	1.12787	-0.108978	1.60909	0.527911	1.55896
Rv0540	-2.17494	0.133467	0.585058	0.855494	2.42353	0.779626	1.07274	0.633799	1.09894	0.913039	-0.617702	3.27469	1.63387	2.0367	1.64763	3.50381	1.73627	2.79945	4.50589	-0.658817	0.717912	1.03115	2.17604	1.07239	0.893805	2.07289	1.86235	0.723003	1.34362	1.63849	0.530627	0.812825	0.904369	1.22717	1.3292	0.73601	0.338165	0.741498	-0.257701	1.56069	0.619131	1.12191	1.0976	1.09424	0.696887	0.737617	1.20598	1.41352	1.52896
Rv0541c	0.0629307	-0.13754	0.247468	0.260024	0.0677953	0.278207	0.139048	0.246718	-0.370399	0.05897	0.282291	0.119864	0.177589	0.210198	0.0492225	0.0496999	-0.0332824	0.129063	-0.0447082	-0.0218242	0.130137	0.234968	0.210976	0.0317776	-0.0377249	-0.0356649	-0.369335	0.115073	0.00173612	-0.482137	-0.0424613	0.150774	0.2626	0.0546417	-0.412556	-0.0817998	0.0616616	-0.00790115	0.357338	0.0422873	0.437698	0.196196	-1.01323	0.288615	0.420282	0.064684	-0.0255763	0.322012	0.333417
Rv0542c	-0.0938581	-0.315815	0.454621	0.343429	-0.24647	-0.228627	-0.530555	-0.160716	-0.377958	-0.0981109	0.406935	-0.0824065	0.668672	0.533071	0.0371043	0.0700305	0.0610825	-0.163024	-0.0313011	-0.00200599	-0.036115	0.418654	0.458643	-0.274723	0.00454549	0.254304	0.0992998	-0.187369	-0.0999206	0.0629685	0.0691199	0.270376	0.353312	0.194252	-0.348924	-0.199094	0.623127	-0.0294929	0.190137	-0.0181294	0.513058	-0.00217487	-0.307287	0.301848	0.44713	0.0264141	-0.102813	0.525812	0.134997
Rv0543c	0.0362731	0.0598322	0.313309	0.308221	-0.323302	-0.0578123	-0.0489368	0.0369898	0.0873663	0.0176567	0.23621	-0.243632	0.0449124	0.160629	0.185184	-0.150431	-0.0717494	-0.0170724	0.0844079	-0.0521513	0.12789	0.205888	0.346366	0.0148434	-0.188178	-0.231148	0.150636	0.000790738	0.0573158	-0.00986321	-0.352318	0.28334	-0.160126	-0.180191	-0.035675	-0.0909047	0.108343	-0.0211758	0.0465598	0.0743112	0.157873	-0.0410043	-0.114626	0.0332152	0.193362	-0.134843	-0.174632	0.0860913	-0.110521
Rv0544c	0.340897	0.211662	0.577588	0.586253	0.415225	0.195412	0.0125854	0.391231	0.100031	-0.13349	0.137013	0.808105	0.484112	0.327803	0.208454	1.48418	0.335971	0.315416	-0.39841	0.149643	-0.20395	0.947495	0.430876	0.0851652	0.510323	0.973078	0.275221	0.0867413	0.196007	0.0655787	0.190613	0.280318	0.256646	0.24014	0.36048	-0.0801018	0.236457	0.326826	0.778044	0.0777744	0.173611	0.147337	0.189819	0.112625	0.100471	0.102323	0.00883848	0.0896457	0.20803
Rv0545c	0.380345	0.673103	0.522689	1.13215	-0.202359	0.387543	0.753218	0.250973	0.0276979	0.0814895	0.423379	0.624231	0.565776	0.698307	0.345171	0.310227	0.19902	0.0916578	0.285553	0.290627	0.227535	0.554111	0.471605	0.183602	0.664544	0.573297	0.101289	0.241744	0.220533	0.072673	0.0886304	0.448632	0.168059	0.059895	0.458419	0.231659	0.558456	0.483981	0.395641	0.217981	0.387453	-0.0118785	0.158316	0.504631	0.988695	0.517242	0.213872	0.426407	0.00755288
Rv0546c	-0.434701	-0.183175	0.742951	0.617615	0.035539	0.0843022	0.288697	0.0673164	0.157772	-0.0664805	0.427846	0.783188	0.43116	0.404116	-0.212158	0.104978	0.0368367	-0.527145	-0.129894	-0.0968804	-0.321759	0.523973	0.638864	-0.353164	0.353508	0.350534	-0.0577138	0.143867	0.017995	-0.0529121	0.0282148	0.222151	0.0554029	0.163163	-0.359678	0.0636195	0.173004	0.00645329	0.240449	0.0862624	0.161576	0.27233	0.0789002	0.289083	0.302308	0.444822	0.029418	0.458894	0.625191
Rv0547c	-0.122292	-0.0613052	0.329837	0.376237	0.252438	0.197264	-0.190255	0.0304164	0.326065	0.154556	0.205378	-0.156845	-0.0374547	-0.211387	0.105176	-0.197801	0.432194	0.388651	0.0146943	0.0244955	0.179212	0.129149	-2.78313	0.1474	0.392307	0.738491	-0.101984	1.41935	0.413411	-0.0397125	0.245147	0.477169	-0.0275624	0.21112	0.411187	0.140525	0.434763	0.284478	0.0449664	0.343191	0.322085	0.234179	0.102838	-0.012135	0.28694	0.362348	0.47295	0.333335	0.350685
Rv0548c	0.0370577	0.199948	0.521916	0.800844	0.227725	-0.0431477	0.0725281	0.0524883	0.624922	0.0758514	0.182584	0.253792	0.327687	0.0470732	0.071876	0.431895	0.152824	-0.0733324	0.239891	0.105995	-0.00313594	0.391139	0.621747	-0.211415	0.530984	0.44175	0.232978	0.190759	0.0877837	0.0335028	-0.00931721	0.186458	0.0264002	0.00996085	-0.0161724	-0.00961165	0.0742185	0.107461	0.200546	-0.0806561	0.345119	0.24901	-0.0621305	0.162443	0.267325	0.0480492	0.0549066	0.164957	0.483333
Rv0549c	-0.399749	0.027516	-1.03036	-0.957897	-0.769497	-0.405455	-1.01769	-0.460477	-0.342821	-0.214431	-0.521441	-0.829739	-1.15907	-0.602929	-0.280007	-1.21932	-0.309357	-0.424711	-0.0635125	-0.40489	-0.12881	-0.459967	-0.315059	-0.3379	-0.228866	-0.177603	-0.00157795	-0.0829147	-0.158768	-0.00192875	-0.446872	-0.125062	-0.176522	-0.156305	-0.0139051	-0.0820395	-0.448447	-0.0702107	-0.351224	-0.116457	-0.255549	-0.715896	-0.108394	-0.633525	-0.697122	-0.375893	-0.134485	-0.619406	-0.281774
Rv0550c	-0.17093	-0.0386856	-0.0246785	0.507055	-0.0937168	-0.0355972	0.195701	-0.115568	-0.218315	0.195023	0.162598	0.614968	-0.215714	-0.0994579	0.169668	0.145514	0.0933473	0.483031	-0.0622446	-0.00200599	0.442383	-0.185204	0.0705614	0.406487	-0.161961	0.550307	0.176067	0.156376	0.203536	0.0756917	-0.0170197	0.261292	0.231139	0.29711	0.222564	0.430551	0.295453	0.354183	0.0915625	0.343701	0.0261081	0.617735	0.131983	0.141257	0.705078	0.55958	0.651966	0.341984	0.619952
Rv0551c	-0.24699	-0.103002	0.449039	0.325074	-1.40636	-0.0236982	-0.277947	-0.0648356	-0.0161684	0.215696	0.103589	-0.396798	-0.248967	-0.0931657	-0.0126531	-0.117918	0.0736672	0.00189558	-0.0428277	-0.149924	-0.533816	-0.266164	-0.566756	-0.1612	0.270641	0.5681	-0.132378	-0.0306177	0.148838	0.0461118	0.057457	-0.133175	0.113619	0.231604	0.246875	0.205778	0.21036	0.209124	0.168538	0.26441	0.128056	0.318253	0.143935	0.641177	0.148177	0.573289	0.523737	0.4145	0.345291
Rv0552	-0.0361456	-0.0872454	0.133589	0.250474	0.462896	0.118243	-0.0969848	0.106709	-0.365303	-0.0518546	-0.865425	0.475554	-0.0700581	-0.516407	0.0056215	0.305051	0.0826311	-0.733768	0.13713	-0.00200599	-0.766858	0.01116	-1.31556	-0.772836	0.0314117	0.301354	0.47132	-0.115924	-0.182474	0.15207	-0.352005	-0.150112	-0.311024	-0.0828287	-0.0209907	-0.207482	-0.194516	0.309326	-0.217872	-0.0663729	0.0475098	-0.0165043	0.00995674	-0.241828	-0.2327	-0.131274	-0.108878	-0.137522	0.0910529
Rv0553	0.0157035	0.302955	-0.365872	-0.310365	-0.0669987	-0.0694301	-0.106237	-0.0199727	-0.0257812	-0.0567623	0.0993439	-0.431742	-0.187209	-1.02514	0.00937491	-0.309275	-0.13006	-0.244304	-0.0557853	-0.177337	0.156799	0.00650684	-0.13848	0.0276955	-0.297421	-0.158119	0.037408	-0.0151987	0.0911259	0.0502007	-0.0071591	0.027935	0.0326514	0.0751588	0.0203688	0.141531	-0.133504	0.109479	-0.172977	0.0843059	0.0775007	0.00462744	0.0928071	0.186014	-0.0296893	0.119336	0.201202	0.234986	0.150121
Rv0554	0.0558525	0.302561	0.62796	0.719108	0.450144	0.171261	0.45819	0.303595	0.00320439	-0.0203207	0.581583	0.571621	0.820622	0.835106	0.0787753	0.266307	0.243914	-0.00371772	-0.00894715	0.166013	0.0207066	0.623437	0.683171	-0.0237132	0.695458	0.543609	0.175127	0.0619674	0.0662953	0.324489	0.206272	0.309445	0.143082	0.248428	0.175427	0.136979	0.272019	0.0562601	0.450315	-0.00838972	0.522856	0.623178	0.247102	0.393997	0.740656	0.323916	0.106539	0.241815	0.56162
Rv0555	-0.127063	0.00302956	0.107572	-0.0112249	0.00880383	-0.157646	-0.0720377	-0.0930264	-0.184858	-0.0197505	0.524024	-0.145763	1.11985	0.50866	-0.105772	0.237592	0.00348286	-0.00604225	0.0336919	0.263632	-0.0505672	0.393656	0.311173	-0.200387	0.0883352	0.0650509	-0.0100643	-0.0581895	-0.0146245	-0.044473	0.169975	-0.0315887	0.183499	0.11693	-0.077024	0.132093	0.184659	-0.175871	0.215047	-0.0047877	0.0925083	0.120584	0.000404925	-0.0151562	0.41812	-0.164515	-0.00828809	0.217645	0.135372
Rv0556	-0.0806137	-0.0292864	0.21919	-0.0667712	0.311793	-0.159672	-0.250927	-0.15776	0.164756	0.0870486	0.346054	0.0581388	1.40131	0.667158	0.146141	0.191055	0.286476	0.0638235	0.339082	0.259277	-0.114701	0.421855	0.421576	-0.0916837	0.503816	0.765046	-0.115301	-0.22039	-0.0919144	-0.127037	0.542395	0.0621381	0.479019	0.374723	0.0374108	0.0996757	0.46647	0.0209235	0.338953	0.104385	0.524778	-0.171356	0.0471311	0.381497	0.771589	-0.247617	-0.0537818	0.463491	0.20054
Rv0557	0.0923543	0.3198	0.0665048	-0.1602	2.87e-05	-0.205213	-0.372306	-0.226203	-0.422407	0.244931	-0.109405	-0.190778	0.355736	0.467648	0.0968262	-0.0250613	-0.0384046	-0.107555	0.223167	0.0322386	-0.0314472	0.131515	-0.43402	-0.190201	0.21625	0.112831	-0.0706155	0.103593	0.0478069	-0.0332675	-0.0566313	0.0364917	-0.100909	-0.0678256	0.126702	0.0902344	0.000235939	-0.0337747	0.145095	0.0456265	0.0771873	-0.635615	-0.0583279	-0.0704832	0.125279	-0.102773	0.0182988	-0.115699	-0.303215
Rv0558	-0.171736	-0.186716	0.174233	0.127556	0.392696	0.165771	0.341753	0.21601	-0.139249	0.0154859	0.352131	0.234854	0.383104	0.218541	0.171928	0.28072	0.0777085	0.0630384	0.0582111	0.0413848	-0.838839	0.344886	0.178091	0.0390363	0.626587	0.64173	-0.280748	0.216155	-0.248812	-0.447292	-0.249795	0.00509085	-0.166023	-0.126265	-0.110761	-0.0170426	-0.131594	0.0581929	0.0708615	-0.232702	0.0898187	0.127193	0.144665	0.127776	0.0921372	-0.091773	0.217872	0.0446742	0.0102229
Rv0559c	-0.153699	-0.125182	0.315041	0.017388	-0.142071	-0.125239	-0.265824	-0.232757	-0.160961	0.167536	-0.78013	0.231345	-1.36013	-0.949293	-0.226985	0.156661	-0.099545	-0.211006	-0.254017	-0.140597	-0.113738	-1.01476	-0.117826	-0.451743	0.219265	0.0242593	0.847863	-0.153546	-0.107008	1.39357	-0.126915	-0.152409	-0.232519	-0.174664	-0.196335	-0.00470494	-0.125275	-0.252789	0.0100599	-0.2821	0.0158082	-0.461577	-0.1682	-0.812804	-1.08554	-0.000995146	-0.366627	-1.57049	-0.28158
Rv0560c	0.350643	-0.134565	-0.384989	-0.282001	0.153553	0.564941	0.0910071	0.48123	0.497751	0.241987	-1.66552	-0.814743	-2.56762	-1.87503	0.430498	-0.553152	0.252659	-0.334069	0.655042	0.0429627	-0.0338864	-1.83277	-1.42697	-0.742225	0.353877	0.172842	3.02096	0.0233484	0.165615	2.93728	0.00489484	0.241511	-0.117338	0.00581292	0.229113	0.210104	-0.0374729	-0.770841	-0.327336	0.231268	-0.0744983	-1.3319	-0.0477901	-1.40491	-1.29559	-1.06956	0.220198	-3.10281	-1.34181
Rv0561c	0.345781	0.194941	0.282597	0.0279651	0.692666	0.148564	0.0610267	-0.00106441	-0.337087	0.300334	0.108891	-0.100178	0.259831	0.151353	0.427343	0.13514	0.124089	-0.51593	0.15927	-0.358196	0.0708336	0.338844	0.118652	0.770777	0.0312144	-0.0160126	0.146872	0.146339	-0.0371754	0.430109	-0.132574	0.00496435	0.150344	0.225796	0.0281615	0.797262	0.215967	-0.015892	0.174113	0.263595	0.0441731	0.262695	0.210076	0.0567041	0.0941166	-0.183754	-0.0154876	-0.364741	0.149695
Rv0562	0.448832	0.322397	0.607237	0.433796	0.237252	0.0354681	0.765054	-0.0589466	0.809337	0.195009	-0.00947073	0.499113	0.929061	0.569808	0.420914	0.342284	0.14746	-0.238919	-1.27397	0.230365	0.216206	-0.709383	0.681739	0.35582	0.831144	0.375918	0.0254991	0.404856	0.165736	0.00544927	-0.254268	0.101695	-0.193319	0.000893927	0.319488	0.116868	0.499643	0.556175	0.211758	0.452653	0.128766	0.107753	0.122284	-0.0139547	0.294551	0.278039	0.245429	-0.00315503	0.462219
Rv0563	0.217945	0.571546	0.691162	0.459353	0.688053	0.676887	0.860108	0.228346	2.44862	1.25809	0.667291	-0.979134	1.33018	0.685314	0.305545	0.881069	0.471524	0.214861	0.15142	1.98359	0.666777	0.52369	0.885992	0.554014	1.2377	-0.251801	0.201526	0.327532	0.239038	0.825529	0.365445	0.0987695	0.358281	0.504209	0.590567	0.504304	0.921375	0.297934	-0.0178686	0.398973	0.644203	0.467798	0.504742	0.589608	0.760372	0.000880403	1.14312	0.20699	0.710054
Rv0564c	-2.9481	0.0959652	0.222895	0.496381	0.268524	1.36254	0.449092	0.521479	0.696764	0.899436	0.0217437	0.573548	0.487	-0.129922	-0.0899904	1.49625	0.69003	1.2708	0.193975	-0.201593	0.260663	0.0792764	0.385126	0.407422	-0.0119834	0.135777	0.405425	0.0406218	0.0155535	0.274362	-0.220835	0.0334035	-0.290328	-0.064315	0.547092	-0.127748	-0.0188409	0.0238056	-0.0122281	0.222902	-0.144531	0.172068	-0.00148346	-0.0137965	0.0626578	-0.0518541	0.00668362	-0.165565	0.766404
Rv0565c	-0.276283	-0.180759	-0.126562	-0.49731	-0.207539	-0.317499	0.0388589	-0.161604	0.289736	-0.0192786	-0.0408705	-0.126007	-0.065368	-0.0442776	-0.630318	0.553506	0.199696	0.241366	-0.523792	-0.627012	-0.577756	-0.00592547	0.155709	0.112432	-0.294907	-0.316594	-0.478199	-0.0314172	-0.380939	-0.144183	0.476305	0.265276	0.448216	0.0015585	-0.421704	-0.661899	0.188764	-0.335026	0.38449	-0.0852978	-0.106793	0.379065	-0.184753	-0.0442287	-0.182622	-0.202928	-0.307364	-0.180865	0.173705
Rv0566c	-0.227703	-0.206427	0.350792	0.150763	0.0514303	0.0667714	0.452107	0.0368347	0.567736	-0.146025	0.0780689	0.246681	-0.321945	-0.186108	-0.0746881	0.50074	0.297036	0.330506	-0.0449974	-0.340267	-0.124087	0.169156	0.206634	0.439673	0.0470231	-0.00402948	-0.210005	-0.0201869	-0.16783	-0.209132	0.331037	0.489151	0.228618	0.143301	-0.206181	0.0125706	-0.127656	-0.148822	0.367228	-0.147153	0.191441	0.245773	0.0204838	0.200618	0.0111557	0.307696	-0.0806092	0.117347	0.231387
Rv0567	-0.215518	-0.200595	0.396108	0.0283527	0.250393	0.194119	0.222293	-0.0359526	0.307003	-0.0683487	0.272675	0.27717	0.206279	0.197321	0.0405898	0.332017	0.0977799	0.332598	-0.0520916	0.241659	-0.237395	0.245186	0.568419	0.59429	0.581466	0.53101	-0.193029	-0.1457	-0.117085	0.196975	0.367542	0.00511115	0.152609	0.151152	-0.00783031	-0.194502	0.302671	-0.0404213	0.196663	0.093343	0.674605	0.1613	0.0723408	0.266351	0.300965	0.340853	0.219994	0.444257	-0.0141283
Rv0568	0.105872	0.163865	0.285024	0.234094	0.538761	0.426112	-0.17303	0.382874	-0.424683	-0.184969	-0.35422	0.445032	0.195667	-0.235997	0.402533	0.648396	0.0590563	0.0717345	0.57685	-0.00136485	-0.00468016	0.307143	-0.0344055	0.135115	-0.0559917	0.304606	0.261555	-0.171321	-0.245945	-0.14909	-0.318082	-0.53008	-0.364211	-0.0326136	-0.0642431	-0.0956485	-0.197538	0.20438	-0.376437	-0.126894	0.149166	-0.116274	-0.107956	-0.485165	-0.785191	-0.101584	-0.172745	-0.106625	-0.193768
Rv0569	0.103724	0.134648	-0.081168	0.0740105	-2.45517	0.0208644	-0.0219585	0.0803908	-0.227529	-0.0714437	-0.419183	-0.357699	-0.612531	-0.350008	0.0164522	-0.329089	-0.244786	-0.146854	0.177521	-0.897129	0.49232	-0.288282	-0.00753439	-0.149356	-0.143917	-0.0899734	-1.09236	0.060976	-0.915433	-1.25682	-2.68413	-0.155754	-2.26166	-1.23781	-0.15247	0.187049	-0.486001	0.314291	-0.34277	0.121456	-0.338046	0.0377466	0.193378	0.0134833	-0.325373	-0.165254	-0.11939	0.111152	0.0140632
Rv0570	-0.304848	-0.064571	-0.218031	0.409155	-0.363561	-0.175963	-0.203687	-0.226263	-0.316229	-0.412083	-0.255318	-0.234675	-0.842847	-0.666018	-0.242916	-0.290098	-0.086069	0.00969988	-0.381179	-0.370334	-0.108925	-0.335925	-0.231904	-0.164925	-0.488162	-0.205401	-0.325679	-0.058743	-0.115579	-0.162278	-2.82282	-0.215664	-2.04192	-1.98567	-0.157097	-0.0615494	-0.108675	-0.0411615	-0.281895	-0.12626	-0.925013	-0.572526	-0.157386	-0.405802	-0.1108	-0.0601394	-0.222263	0.0135206	-0.309161
Rv0571c	-0.0170093	0.0468467	-0.38202	-0.558156	-0.20333	0.0565369	-0.228011	0.125142	-0.0537405	0.244922	-0.442256	-0.0503055	-0.393763	-0.283453	-0.221164	-0.166743	0.0125127	0.0197012	-0.156218	-0.230922	0.0794284	-0.297014	-0.191598	0.0646121	-0.263402	-0.398483	0.187798	0.00798136	-0.0432907	-0.00919906	-0.720833	-0.0145077	-0.691752	-0.697445	0.19645	0.140732	-0.358833	0.0720626	-0.186769	0.0334164	-0.0290641	0.0703277	0.03067	-0.0656498	-0.266758	-0.118116	0.0728407	-0.142057	-0.109357
Rv0572c	-0.163853	-0.107142	0.217069	0.0351766	0.265543	0.103011	0.303419	0.0496036	0.397874	0.000963307	-0.0163625	0.353319	-0.0517209	-0.0324468	-0.185224	0.0448497	0.118317	0.385051	-0.704196	-0.595057	-0.278519	0.0959625	0.0427059	0.294621	-0.550286	-0.470086	-0.124293	0.0176324	-0.904754	-0.269482	-1.21509	0.061569	-0.888769	-0.732392	-0.0866316	-0.0854388	0.0661885	-0.0277999	0.116669	-0.10252	0.08265	-0.0304862	0.0197023	-0.0650965	0.139682	-0.0721732	-0.0249824	-0.128713	-0.254319
Rv0573c	-0.0283004	0.0158431	-0.075195	-0.172054	-0.172897	0.125109	0.380626	0.261259	0.584578	-0.0710981	0.909213	0.355543	0.229837	0.378664	0.851565	-0.188923	0.53232	-0.875333	0.333108	0.0399529	0.946631	-0.0163158	0.392985	0.648386	-0.0502488	0.751962	-0.0314695	0.436933	0.423074	0.306724	0.552038	0.42467	0.870012	0.149424	0.407661	-0.432357	0.212955	0.287343	0.506984	0.375539	0.338441	0.972016	0.405602	0.25124	0.461195	0.708414	0.685188	0.913456	0.552559
Rv0574c	-0.000665069	-0.036664	-0.0306947	0.411584	-0.2026	-0.210067	0.0390334	-0.127464	-0.170928	0.0374509	0.172635	0.364939	-0.112856	-0.0132331	0.257473	0.0883681	0.201819	0.557815	-0.0047683	-0.175981	0.353233	-0.283429	0.184691	0.550206	0.0302477	0.325995	0.0122404	0.16328	0.153124	-0.0798095	0.196092	0.332666	0.062491	0.193361	0.166501	-0.00394094	0.344959	0.250613	0.189792	0.315502	0.0815499	0.368646	0.228982	0.0872382	0.864162	0.510134	0.526637	0.287322	0.401049
Rv0575c	-0.324982	-0.248826	0.142341	0.470624	-0.122147	-0.177868	-0.243113	-0.0441591	0.313056	0.282418	0.236874	-0.165352	-0.178859	0.00519035	0.340512	-0.0885015	0.406042	0.299951	-0.0190796	0.141754	-0.121902	-0.161697	0.0105644	-0.00928506	0.339589	0.170374	-0.00215579	-0.00273728	-0.0567373	0.115755	-0.218518	-0.27371	0.0111252	0.103423	0.411609	0.125075	0.0738714	0.180743	0.335065	0.0446059	0.127207	0.106894	0.0720028	-0.0337021	0.334509	0.314445	0.308877	0.0611688	-0.00435539
Rv0576	0.0972954	-0.0152783	0.814019	0.78666	0.718258	0.411186	0.21363	0.727126	0.0767046	-0.326852	-1.43273	0.273409	-0.513441	-0.438565	0.196615	0.245138	-0.0504308	-0.429053	0.103243	0.436751	-0.394817	0.215229	0.00347253	-0.71566	1.04069	0.943288	0.81407	0.321853	0.346851	0.651864	0.358809	0.516298	0.488344	0.414242	0.175951	-0.296574	0.713089	0.688621	0.00532873	0.605028	0.224912	1.12744	0.66677	0.294697	1.1958	0.475622	0.851571	0.302223	0.970247
Rv0577	0.000238936	0.14289	0.048895	-0.0726896	0.0404337	0.191493	0.0960971	0.136856	-0.131978	0.0485726	-0.231105	0.0207017	-0.445646	-0.388042	-0.11405	0.0150684	0.0510818	0.00510582	-0.0434644	0.050624	0.031102	-0.258451	0.0888221	0.0585208	-0.367486	-0.308245	0.33865	-0.0511177	0.0602433	0.413751	0.217418	0.0710392	0.65802	0.327496	0.146655	0.0879893	0.0519818	0.0701826	-0.120365	-0.0889539	0.120022	-0.258051	0.128228	0.227211	-0.245432	0.0411243	0.467357	0.211223	-0.135858
Rv0578c	0.360776	0.392547	0.133758	0.390317	-0.196106	0.0752075	0.0118152	-0.0292261	-0.0875668	0.0643323	-0.533649	-0.0503775	0.0248299	-0.112624	0.372173	-0.205908	-0.0567554	0.173534	0.323163	0.0684978	0.494941	0.120317	0.215441	0.172891	0.0506989	0.263193	-0.208487	0.391149	0.51629	-0.169391	0.208803	0.148259	0.26263	0.161922	0.762597	0.692165	0.0937459	0.290431	-0.0509826	0.402051	0.223647	-0.119304	0.333244	0.296838	0.169672	0.0522026	0.509613	0.384407	0.261182
Rv0579	0.0435136	0.00893502	0.786405	0.854234	-0.0209878	0.0332146	0.114645	0.0706444	-0.164056	0.0648874	-0.185517	-0.417262	-0.459607	0.206594	-0.340167	-0.244135	0.0792698	0.340697	-0.469073	0.0720142	-0.0233529	0.017847	-0.22652	-0.223148	-0.311849	-0.0447186	0.0546842	0.221198	-0.0553	-0.362394	-9.04e-05	-0.0352146	-0.328578	0.151579	-0.377171	-0.204723	0.0600383	-0.0555523	0.235517	0.11955	0.0357529	0.400566	-0.174055	0.228576	0.190496	0.270407	0.0633369	0.0552166	-0.854467
Rv0580c	0.0861954	-0.178294	0.856488	0.60717	1.20798	0.337172	0.778221	1.1969	-0.379999	0.420332	-1.40535	0.749044	-0.814623	0.215356	0.611936	0.268743	0.149224	-0.725636	0.50139	0.379368	-0.181993	0.337398	0.0705614	-0.290418	1.14384	0.771186	0.43742	0.125094	0.18266	0.0817283	-0.0737509	0.170447	0.170127	0.189655	0.0387655	-0.132476	0.11932	0.312283	-0.245126	0.340422	0.186262	0.498814	0.20988	0.168648	0.431491	0.221221	0.261029	0.38413	0.201544
Rv0581	0.11737	0.0475127	0.397215	0.529128	0.835214	0.386789	0.410105	0.34304	0.737581	-0.0411551	-0.0281957	0.162956	-0.434369	-0.308937	0.410726	0.120304	0.193456	0.18515	0.561923	0.381113	0.235042	0.0636539	-0.0323951	0.0824657	0.232139	0.472515	-0.240194	0.255581	0.276729	-0.448525	0.79112	0.237959	0.785997	0.66018	0.0836366	0.186979	0.409778	0.313847	-0.231379	0.428698	0.274775	-0.247649	0.451589	0.0937557	-0.0886611	0.0457042	0.536249	-0.00976595	0.102532
Rv0582	0.026121	0.069971	0.413599	0.519659	0.465012	0.161059	0.215625	0.0853749	0.138369	0.0100827	-0.133463	0.0510126	-0.158713	-0.193921	0.233896	-0.0560158	-0.136103	-0.192442	0.0792194	0.228524	0.221558	-0.00143267	0.0556888	-0.0718775	0.044327	0.234514	-0.184667	-0.0804955	0.0100849	-0.11942	0.235025	-0.220327	0.0868208	0.157854	-0.0299387	0.0805119	0.140493	0.0522946	-0.00278379	-0.0336809	0.133859	-0.261632	0.0961229	0.0433272	-0.160525	0.038941	0.265383	0.133111	-0.00684185
Rv0583c	0.0131282	-0.0939972	0.30005	0.431406	-0.209981	0.213598	0.469319	0.217735	1.21917	0.134917	0.175798	0.298527	0.0376521	0.0702332	-0.135309	0.216496	0.366781	0.0583239	-0.142032	-0.107423	0.0891474	0.2048	0.0789378	0.0732143	0.133317	0.0982454	-0.204983	-0.0284669	-0.141712	-0.12561	0.147006	0.223847	0.227751	0.108116	0.00540239	-0.0863396	0.04153	0.0681881	0.354044	0.025343	-0.00805513	0.209887	0.170308	0.130514	0.135591	0.227636	0.0838942	0.187097	0.0536046
Rv0584	0.152674	-0.121291	-0.203057	-0.047888	0.226391	0.26302	0.310551	0.505074	-0.0109305	0.261991	-0.292235	0.125007	0.440646	-0.18253	0.00544205	0.0359512	-0.245384	0.152931	-1.18525	0.0574131	0.144775	-0.287097	-0.100227	-0.144283	-0.226237	-0.134572	0.204415	0.000809439	-0.0222359	-0.0363137	0.00445322	-0.371844	-0.220244	-0.00608131	0.128473	0.104901	0.0117127	0.148931	-0.210052	0.225872	0.160078	-0.2664	0.226849	0.109436	-0.1253	-0.0582609	0.125827	-0.00137868	-0.02333
Rv0585c	-0.00144758	-0.0604334	-0.148544	-0.287093	-0.214057	0.168207	0.223106	-0.0115119	0.000135817	-0.274363	-0.116632	-0.433881	-0.499162	-1.15575	-0.32808	-0.378362	-0.372327	-0.0727725	-1.24854	-0.321121	-0.0810342	-0.252053	-0.107705	0.0213517	-0.361313	-0.743132	-0.294311	0.00498421	0.0911181	-0.351017	-0.0217934	0.373796	-0.0685538	-0.278214	-0.131077	0.0652526	-0.573589	-0.0741901	-0.298732	-0.076929	-0.440833	-0.155156	1.70403	-0.317121	-0.573902	-0.133101	-0.277852	0.0246128	-0.433912
Rv0586	-0.350308	-0.347888	0.174887	0.164001	-0.273883	0.147802	0.101587	0.0137397	-0.435674	0.199364	-0.0304848	0.0608651	-0.118022	-0.299977	-0.427584	-0.69287	-0.280866	-0.198785	0.0545534	-0.32082	-0.326756	-0.307691	-0.00703446	-0.227164	0.172377	0.215424	-0.28756	-0.352365	-0.372419	-0.00387184	-0.552036	-0.750052	-0.716235	-0.20486	-0.314097	-0.180684	0.197669	0.0401921	-0.296049	0.10037	-0.00661622	-0.757047	0.11916	-0.358245	-0.0870186	-0.14299	-0.55094	-0.292478	-1.10886
Rv0587	0.0602876	-0.162846	0.649817	0.590161	0.0485171	0.359223	0.0139769	0.453526	-0.0870047	-1.58271	-0.0567498	-0.0360948	-0.126462	0.343312	0.198267	-0.856927	-0.430839	-0.141038	0.00812452	0.321259	0.0792358	-0.0232062	0.321101	0.000489285	0.273534	0.239347	0.109996	0.00765737	0.0965433	0.272636	-0.292639	-0.522783	-0.299753	-0.0476232	-0.139437	0.0445588	0.393169	0.0137961	0.0324548	0.0958041	-0.0809888	-0.0546136	0.0871991	0.126066	0.231621	0.208271	0.126702	0.208596	0.138379
Rv0588	0.0185134	-0.188652	-0.963472	0.359363	0.220727	-0.0557657	0.2047	0.289337	-0.187482	-0.0682926	-1.6061	-0.479081	-1.48732	-0.167464	0.013385	-0.38996	-0.0313749	0.178819	0.0861354	0.210318	-0.0964014	0.0939011	-0.271506	-0.147258	0.179294	0.246013	0.041455	-0.126782	0.0215818	0.11485	0.017906	-0.351829	-0.22018	-0.0203156	-0.063412	-0.390197	0.330846	0.1478	-0.525957	0.0624901	0.297822	-0.309698	0.0237279	-0.119544	0.0161107	0.0391816	0.236259	0.163873	-0.117762
Rv0589	-0.274	-0.156454	0.0319558	0.0762245	0.137614	-0.142371	-0.114033	0.409928	-0.433842	-0.142406	0.0564169	-0.128112	0.119158	0.165895	-0.0510145	-0.195362	-0.645988	-0.00707737	-0.28071	0.105886	0.0450133	0.0702174	0.37621	0.0344648	0.656614	0.137955	0.141528	-0.0277593	0.117059	0.0660531	0.117832	0.0164307	0.0546168	0.0566386	-0.273446	-0.0308357	0.385762	0.00328561	0.227735	-0.0401842	0.560764	0.213837	-0.0259972	0.168911	-0.0164234	0.00450598	0.173405	0.390087	-0.0939827
Rv0590	-0.283812	-0.323401	0.156205	-0.076544	-0.14046	0.262638	0.0236914	0.156698	-0.169833	0.103715	-0.0512966	-0.163893	-0.0230613	0.0550077	0.00824925	-0.384159	-0.131562	-0.116817	-0.0945068	-0.154509	0.134423	-0.159241	0.00684394	0.0164768	0.237859	0.229817	-0.0139275	-0.158202	-0.0207781	-0.0788892	-0.00931721	-0.245795	-0.077296	0.00633612	-0.383586	-0.176061	0.376957	-0.216181	0.0148172	-0.170871	0.353459	0.132575	-0.125672	0.310605	0.215258	0.120378	0.308529	0.414771	0.137843
Rv0591	-0.191274	0.6547	0.386043	0.369302	-0.113616	-0.196148	-0.201226	0.208135	-0.789603	-0.204829	0.305855	-0.796862	0.333299	0.262801	-0.00131235	-1.08301	-0.909935	-0.18997	-0.0493119	0.00546561	0.01746	0.170078	-0.26651	-0.312439	-0.472539	-0.437198	0.301119	-0.334917	-0.128099	0.151165	-0.191728	-0.429886	-0.300809	-0.215399	-0.451634	0.0457752	0.0847596	-0.119379	0.398968	-0.200481	-0.0216454	-0.457512	-0.393578	0.021852	-0.086985	-0.0559789	-0.466415	-0.0255391	-0.602192
Rv0592	-0.0672018	0.00972895	0.389749	0.368979	0.637749	0.33039	-0.111746	0.225579	-0.349107	0.136682	-0.59529	0.501632	0.842787	0.233103	0.0128782	-1.06907	-0.0230468	0.00156795	0.051521	0.160115	-0.211344	0.0950403	-0.249428	-0.192849	-0.3955	-0.207269	0.525546	-0.491782	-0.130672	0.051101	0.0423388	-0.370247	-0.166959	0.0947408	-0.573117	-0.0708803	0.121205	0.0405754	0.147623	-0.124402	-1.12294	-0.407444	-0.138219	-0.841915	-0.0627237	-0.167267	-0.174628	-1.21771	-0.600786
Rv0593	-0.285141	-0.176445	0.195123	-0.0482807	-0.1016	-0.0145794	-0.058764	0.0207642	-0.939767	-0.352793	-0.0948816	-0.214652	0.0152642	0.155124	-0.0359706	-0.764899	-0.188099	0.00305022	0.0430752	-0.0104875	-0.0989158	-0.0281903	-0.0994656	-0.0826931	-0.373364	-0.451799	-0.149617	0.0637342	-0.205888	-0.283226	-0.00386841	0.0578418	0.309479	-0.360808	-0.258374	-0.343705	-0.267572	-0.310086	0.466235	-0.132768	-0.102075	0.193972	-0.153131	-0.0613378	-0.157335	-0.0741136	-0.274744	0.0519532	-0.348611
Rv0594	-0.423243	-0.202666	-0.164122	-0.279773	-0.490106	-0.115179	0.0392586	-0.0522226	-0.540915	-0.314072	-0.0275666	-0.2574	0.148072	-0.189641	0.0503366	0.138238	-0.184929	0.0433548	-0.135597	-0.139441	-0.0354474	-0.105963	-0.291989	-0.231216	-0.485957	-0.47521	-0.138342	-0.193212	0.0867954	-0.140567	-0.662115	-0.169906	-0.69547	-0.245232	-0.281985	-0.393827	-0.0823505	-0.0884002	0.0439703	-0.18635	-0.188087	-0.204151	-0.258169	-0.32917	-0.140839	-0.0384951	-0.0168231	-0.114189	-0.202401
Rv0595c	-0.608401	-0.0782536	-0.0808385	0.166973	-0.296905	-0.192723	-0.570829	-0.0807714	-0.634021	-0.203783	0.0484722	-1.84666	-0.266504	-0.244234	0.194022	1.21063	0.545183	-0.198729	-0.0416175	0.165434	0.157471	-0.091403	-0.512907	-0.136239	-0.461974	-0.19668	-0.0342579	-0.109761	-0.175142	-0.185179	-0.257056	-0.312112	-0.275897	-0.0457161	-0.162374	-0.0628725	-0.0618722	-0.0166401	0.154053	-0.162964	-0.315333	0.438443	-0.156227	-0.0693968	-0.11918	-0.0198562	0.151208	-0.264197	0.302983
Rv0596c	0.10849	0.118223	-0.526621	-0.41063	0.0785155	0.302761	0.0755627	0.26283	0.385332	0.0429132	-0.204384	-0.0922173	-0.444814	-0.422995	0.385039	-0.284172	0.190143	0.0388401	0.437532	0.264336	0.0394176	-0.284822	-0.36124	-0.136812	-0.320867	-0.0589746	0.375118	0.00988087	-0.060244	0.136968	-0.185133	-0.0996885	-0.196	-0.20222	0.141218	0.330709	-0.226713	0.0754245	-0.0377808	-0.104047	0.201047	-0.301361	-0.105217	-0.012258	-0.0778852	0.033335	0.0904343	0.118427	-0.276065
Rv0597c	0.0239547	-0.0966308	-0.510756	-0.228433	-0.00813037	0.0466053	-0.186256	0.145279	-0.638477	-0.249109	-0.253999	-0.126791	-0.705928	-0.562249	0.324218	-0.585942	-0.782024	-0.319891	0.257262	0.899295	0.180796	-0.28062	0.0474011	-0.277272	-0.0839927	-0.303083	-0.105029	0.0382816	-0.0850803	-0.0298571	0.968794	-0.0134375	0.706792	0.429706	-0.483721	0.0132162	-0.412781	-0.36587	-0.211406	-0.26126	0.16997	0.183379	-0.204242	-0.331983	-0.422928	-0.348198	-0.185543	-0.262868	-0.37004
Rv0598c	-0.0710803	-0.101588	0.214596	0.170161	0.707679	-0.0410728	-0.17693	-0.0550395	-0.00786566	-0.233003	-0.250271	0.37468	-0.351851	-0.411426	-0.188146	-0.176814	-0.18044	-0.176656	-0.289303	0.172011	-0.387829	-0.26082	0.397622	-0.481803	0.137369	0.0502838	-0.335886	-0.0975259	-0.23324	-0.0712911	0.494667	-0.169494	0.425909	0.225762	-0.282754	-0.544016	-0.114389	-0.370104	0.0798401	-0.341656	0.338567	0.0595754	-0.0663609	-0.43559	-0.231123	0.349783	-0.0919549	-0.51634	-0.0619626
Rv0599c	0.205717	0.0138318	0.381198	0.358656	1.1794	0.263742	0.25313	0.171518	0.257068	0.190421	-0.0357152	0.590579	-0.238038	-0.102303	-0.0541033	-0.0250613	0.000776272	0.0480941	-0.0494645	0.18982	0.233025	-0.0730108	0.0447371	-0.20725	0.249731	0.307634	-0.312456	0.132316	-0.0434323	-0.265845	0.130087	-0.145788	0.089279	0.165286	-0.167222	-0.195764	-0.128951	-0.10448	0.166174	-0.284662	0.759258	-0.101129	0.141227	-0.341384	0.0184532	0.841661	0.0799666	-0.587352	-0.0547205
Rv0600c	-0.0810014	0.0991496	0.13489	0.232207	0.581673	0.159448	-0.378134	0.233577	0.916867	0.112476	0.535051	0.330516	-0.0891226	-0.439856	0.080241	0.346713	-0.0231265	0.185331	-1.09893	0.619967	-0.106802	0.168094	0.216212	-0.0952157	-0.0377249	0.201575	0.342521	-0.0666409	0.0785087	0.393112	-0.547426	-0.00940341	-0.00970169	0.508566	0.0141631	-0.0785351	0.204554	0.194977	0.109348	0.079481	0.29831	0.0512463	-0.137497	-0.221892	0.0502654	-0.15285	-0.00318873	-0.354794	-0.106687
Rv0601c	-0.362473	-0.248341	0.137019	-0.0900369	-0.293347	-0.317092	-0.208625	-0.339587	0.0226265	-0.0629363	-0.0508164	-0.0627868	-0.0454151	0.155057	-0.456441	0.186725	0.5402	-0.220318	-0.366777	-0.443158	-0.629767	-0.0230097	0.0442365	-0.253539	-0.0607184	-0.129436	-0.337274	-0.00221242	-0.103133	-0.17871	0.248419	-0.243913	0.183972	0.130512	-0.0641386	-0.431628	0.0384702	-0.200048	0.333215	-0.037401	0.205411	0.355141	0.0630776	-0.112747	0.0647865	0.138529	-0.0128875	-0.0950122	-0.231523
Rv0602c	0.0330147	0.156573	0.111348	0.179543	-0.332781	0.000725323	0.2118	0.118633	0.0668301	0.199855	2.36382	0.0484528	0.0775921	-0.0548466	-0.231781	0.119349	0.265084	0.0174108	-0.252147	-0.206634	0.00760643	-0.0776351	-0.184326	0.0204437	0.0463134	-0.119364	-0.0728965	-0.0344454	-0.222417	0.00578866	-0.0487886	-0.080752	-0.0309349	-0.0447413	0.0763111	-0.195351	-0.00694771	-0.0167525	-0.108218	-0.0817414	-0.168344	-0.473509	-0.0264232	0.0586474	0.152601	0.108956	0.0652012	0.101651	0.163421
Rv0603	0.0861037	-0.0162157	0.232536	0.387116	-1.80607	0.239536	-0.0140967	-0.0694856	0.0800625	0.282475	0.0211792	0.123379	-0.136096	0.467046	0.0352587	-0.219064	0.348055	0.313013	-0.0085189	0.484559	-0.0181815	0.19643	0.0949507	0.161081	-0.186214	0.452312	0.342521	0.142732	0.00574738	0.112839	-0.281633	-0.23036	-0.0163952	0.0861457	-0.175309	0.0669053	-0.0602217	0.0353968	-0.132089	0.0992172	0.0987479	0.199605	-0.0914714	0.235637	0.168386	0.186083	-0.0260932	0.464542	0.0403484
Rv0604	0.330393	-0.103167	0.057552	0.419394	0.445752	0.511208	0.299875	0.517213	0.527399	0.510731	-0.698682	0.350025	0.263059	0.165153	0.279307	0.542072	0.399973	0.898268	-1.12089	0.484371	0.239795	0.562735	0.338796	0.0838853	0.20759	0.919011	0.438225	0.0994485	0.141325	0.0147315	-0.0158757	0.182532	0.0578885	0.0418434	0.295982	0.539584	0.00437186	0.322676	0.00443062	0.278188	0.304733	0.205523	0.0680528	0.129223	-0.000815002	0.378072	0.416693	0.417182	0.530792
Rv0605	0.0614693	0.041014	0.0744738	-0.195742	-0.221308	0.0845277	0.161979	-0.0699551	0.427421	0.0575859	-0.122949	0.00826586	0.0766793	0.0265533	0.31035	-0.105005	-0.280618	-1.17754	0.443768	0.560802	-0.11772	-0.0299379	-0.105953	-0.292874	0.15092	-0.105045	-0.00525209	0.146927	0.17176	-0.159925	0.276683	-0.323568	-0.156071	0.281633	-0.302615	0.00249371	0.134466	0.000587938	-0.206415	0.0565203	0.0449113	-0.19551	0.0763472	0.175973	-0.0589965	-0.008277	0.122387	-0.0702666	-0.00273973
Rv0606	-0.247455	-0.3348	0.0692867	-0.240727	-0.254188	-0.251016	-0.826345	-0.287291	-0.339176	-0.224558	-0.24332	-0.402804	-0.483435	-0.260016	-0.093038	-0.572436	-0.289108	-0.747279	-0.0845175	-0.133654	-0.151634	-0.0988832	-0.00858084	-0.796265	-0.408361	-0.244272	0.00287978	-0.166316	-0.107245	0.145534	0.256223	-0.460428	0.343686	0.239362	-0.0517295	-0.106642	0.174802	-0.0467236	-0.105182	-0.0451919	0.00151544	-0.327856	-0.0839327	-0.461191	-0.238025	-0.173297	-0.259491	-0.424343	-0.237537
Rv0607	0.227045	0.00663747	0.0709352	0.375553	0.254974	-0.362469	0.462105	-0.0907145	0.531661	-0.00145648	-0.145852	0.1125	0.761686	0.00426268	-0.143337	-0.353815	0.0779848	0.0788056	-0.225372	0.12043	-0.149203	-0.239071	-0.313404	0.0187309	0.191262	0.150146	-0.208503	-0.062274	-0.153759	-1.01746	-0.187014	-0.215908	-0.318904	0.0140137	0.0802257	-0.197152	0.308252	-0.217976	0.0537206	0.0385128	0.143469	-0.325395	-0.318345	0.0324238	0.203839	0.0851362	-0.183825	0.0898933	-0.063637
Rv0608	0.0511429	-0.239347	0.38269	0.239384	0.542958	0.197803	0.318787	0.175642	-0.612937	0.0433843	-2.8538	0.0959212	-0.557608	-0.109721	0.177936	0.167106	0.0623164	0.677558	0.56938	0.431299	-0.395289	-0.0340807	0.681013	0.0478984	0.0178801	0.751962	0.366935	0.052315	-0.107172	0.0606212	-0.204021	-0.234051	-0.240356	0.0494676	-0.185712	-0.211921	0.11884	0.0646647	-0.378795	0.114392	0.348429	0.270414	0.0911965	-0.012135	-0.0468476	0.197107	0.111504	0.630561	0.00754185
Rv0609	0.0374207	0.129752	0.283132	-0.123294	0.141554	0.0451155	0.222036	-0.0807714	0.58476	0.154777	0.0474344	0.634707	0.0940968	0.104651	0.335861	-0.688842	-0.152183	-0.228023	0.602854	0.0262224	-0.0461426	-0.0202809	0.149429	0.0564042	0.234328	0.452312	0.110276	0.12434	0.13732	0.0536056	-0.125326	0.634635	0.0307997	0.0405303	0.0677215	0.136834	0.147101	0.0916223	-0.134656	0.234801	0.226842	0.269201	0.271736	-0.124684	0.550881	0.285389	0.606175	0.0875374	0.514735
Rv0610c	0.13618	-0.0403282	-0.129152	-0.101842	-0.211303	-0.0424025	0.0551247	0.135679	0.0533422	-0.235947	0.119818	-0.254387	0.323894	0.228508	0.0127799	0.167938	0.248575	0.00189558	0.0449782	0.159654	-0.0111604	0.398122	-0.106555	0.0864242	-0.237831	-0.0875455	0.231575	-0.224282	0.0596875	0.266593	-0.168194	0.341075	-0.175372	-0.0683762	0.205397	0.297961	0.244488	0.0914741	0.245476	0.0997352	-0.0355084	-0.152697	-0.111316	-0.0425849	0.334894	-0.152338	0.00406981	0.143981	0.00869513
Rv0611c	0.221117	0.124424	0.0446076	0.622578	0.256204	0.0216485	-0.0199351	0.0300197	0.419517	0.254301	0.0310093	0.525917	0.132806	0.554322	0.0921185	0.01649	0.323988	0.312466	-0.18891	0.116254	-0.0355913	-0.801824	0.628043	0.178106	0.476547	0.111628	0.171961	0.0530744	0.138957	0.471802	0.227461	-0.149567	0.280796	0.142309	0.349259	0.342094	0.292965	0.0725863	-0.398879	0.207484	0.241175	0.2353	-0.46365	0.158444	0.441762	-0.393989	0.600721	0.458371	0.295289
Rv0612	-0.130588	-0.187882	0.199472	0.511187	0.75287	0.227986	0.42882	0.542959	-0.175522	0.0503255	-1.90265	0.13452	-0.162987	0.581843	0.245642	0.45233	0.436894	0.439198	0.000459788	0.570208	-0.065009	0.215803	0.419097	0.0832169	1.02905	0.288563	0.642388	-0.0497391	-0.033788	0.274097	0.030613	-0.365388	-0.11459	0.224349	0.0665336	-0.205755	0.4033	0.0761638	0.854274	0.121618	-0.122923	0.508751	0.0316096	0.119234	0.0611372	-0.103545	0.141499	0.424741	0.133122
Rv0613c	-0.24241	-0.199294	-0.615278	-0.280049	-0.440754	-0.15155	-0.252762	0.114731	-0.14832	-0.382593	-0.103674	-0.221015	-0.435888	-0.318567	0.192608	-0.0877764	-0.744854	-0.0920774	-0.0190796	0.508668	0.267435	-0.00648103	-0.213358	-0.185827	-0.551876	-0.936415	-0.0477142	-0.0280247	0.0355398	-0.0430948	-0.268912	0.149467	0.381153	-0.176411	-0.0360858	-0.240324	-0.407284	-0.403227	0.430071	-0.474705	-0.423111	-0.0584403	-0.174743	-0.137124	-0.37009	-0.0513707	0.25154	0.011308	0.120701
Rv0614	-0.2554	-0.0728559	-0.617505	-0.414977	-0.476823	-0.0441373	-0.26913	0.0741181	0.0887798	-0.219263	0.266722	-0.565522	-0.749356	-0.52367	-0.26119	-0.291112	-0.240344	-0.226664	-0.0464137	0.23567	0.0407115	0.161077	-0.312672	0.00910816	-0.509256	-0.287381	0.297634	-0.15321	0.0829537	0.199963	0.0135931	-0.0773461	-0.012716	0.0542618	0.141227	0.0688473	-0.450122	-0.0928545	-0.263285	-0.197677	0.0416501	-0.375653	-0.0872367	-0.0624292	-0.00646216	0.0347635	0.516982	0.0517493	0.0206138
Rv0615	-0.158892	0.372252	-0.168826	-0.302167	-0.2293	-0.0713426	-0.314611	0.038888	-0.388327	-0.147024	-0.303233	-0.505241	-0.157671	-0.414338	0.111768	-0.468632	-0.507173	-0.281764	0.0472473	-0.145772	0.0676748	-0.226117	-0.453679	-0.0681673	-0.338839	-0.3324	0.113536	0.0192152	0.0406487	-0.156432	-0.693524	-0.264946	-0.586595	-0.174433	0.0277427	0.105559	0.364268	0.122512	-0.431758	0.267002	0.219319	-0.398053	0.118118	0.124053	0.211869	0.0612593	0.100908	0.0410692	0.197004
Rv0616c	0.143764	0.156242	-0.235491	0.0518887	0.321479	0.132672	-0.461758	0.379206	-0.0910632	0.0438321	-0.64707	0.0926414	0.391626	-0.202551	0.0492624	0.517168	-0.066718	0.15741	0.265421	0.115358	-0.211304	0.0280666	-0.0984025	-0.22508	-0.172062	0.131985	0.418843	-0.178082	-0.136284	0.125802	-0.00968197	-0.0781177	-0.21712	0.0912492	-0.1055	0.0780164	-0.133339	0.183792	-0.0122281	-0.125308	0.0443518	-0.00202679	-0.156068	-0.0256929	-0.118659	-0.120431	0.188012	-0.100399	-0.000843045
Rv0617	-0.116653	-0.0852412	-0.265542	-0.412259	-0.325816	-0.230681	-0.237045	0.0303286	-0.480962	-0.351718	-0.335662	-0.399306	-0.218018	-0.264864	-0.046536	-0.253713	-0.00890524	-0.141668	-0.489844	0.108557	0.298306	-0.205296	-0.395722	0.019008	0.573046	-0.502059	-0.251997	-0.193513	-0.0402378	-0.273781	0.33635	0.0954989	-0.0748949	-0.121526	-0.0831323	-0.197987	-0.918145	-0.253387	0.173927	-0.0621871	-0.624747	-0.314254	-0.39747	-0.151505	-0.499157	0.0837114	-0.0278378	-0.232605	-0.389466
Rv0618	-0.182755	-0.104159	-0.312391	0.0366806	-0.302004	-0.353067	-0.400818	0.194339	-0.801009	-0.250573	0.0977316	-0.164639	-0.0347941	-0.00771089	0.0783124	0.241388	-0.314147	0.208599	-0.198008	-0.0657535	-0.175509	-0.080981	-0.324817	-0.397154	0.155525	-0.313507	-0.0185012	-0.167922	0.18431	-0.183258	0.0518498	-0.0967968	0.0128469	0.00754685	0.014443	-0.325118	-0.312488	-0.108178	-0.109197	-0.197638	-0.332242	-0.464274	-0.0832171	-0.328774	-0.27907	0.0437168	0.152117	-0.0914037	-0.149419
Rv0619	-0.273724	0.0438151	-0.183541	-0.208478	-0.00972052	-0.181444	-0.295835	-0.00209908	-0.458947	-0.100188	0.304725	-1.19684	0.519599	-0.112527	0.169668	0.419245	0.00824356	-0.0149839	-0.266203	0.458804	0.163843	0.181041	-0.0021795	0.185826	-0.0377249	-0.0249465	0.283438	-0.1411	-0.197039	0.0795854	-0.0647075	-0.115534	-0.144527	-0.0223762	-0.137135	-0.123862	0.048014	-0.0210565	0.0785023	-0.0753068	-0.324753	0.213535	-0.0246843	0.209205	-0.264135	0.136468	0.3893	-0.137525	0.50254
Rv0620	-0.0326483	0.00647082	0.340223	0.525525	0.293438	-0.061325	-0.483338	0.14644	-0.00416245	-0.575294	0.224458	-0.014685	-1.12148	-0.334825	0.108358	0.311887	-0.198629	-0.128857	0.101014	0.466907	-0.1925	0.61993	-0.798429	0.00462373	2.10589	1.90205	-0.033165	-0.00273728	-0.071211	0.238373	-0.100417	-0.331775	-0.19671	0.229171	-0.113403	-0.166791	0.0740171	0.232293	-0.244425	-0.100918	-0.117964	-0.0801466	-0.250275	-0.122041	0.102809	0.00428799	-0.195908	-0.494897	-0.028716
Rv0621	-0.138849	-0.0343264	-0.23853	-0.327265	-0.378988	-0.302679	-0.237045	-0.116794	-0.90046	-0.386997	-0.175151	-0.181338	-0.279899	-0.554255	-0.309504	-0.440154	-0.35193	-0.125101	0.0573206	-0.00200599	-0.171178	-0.205296	-0.586742	-0.128139	-0.353416	-0.469413	-0.250272	0.0763301	0.141201	-0.141707	0.242095	0.125405	0.153387	-0.345573	-0.137898	-0.395298	0.0456809	-0.231556	-0.0970396	0.0109526	-0.468197	-0.21094	-0.213633	-0.0770482	-0.292944	-0.0765011	-0.294554	-0.167344	-0.134632
Rv0622	-0.419889	-0.296937	-0.127972	-0.135914	-1.5532	-0.413285	-0.297045	-0.237356	-1.06467	0.137526	-0.390222	0.053608	-0.663588	-0.6976	-0.20759	0.201228	-0.541146	-0.622326	-0.234604	-0.855705	-0.105445	-0.759379	-0.629375	-0.398763	0.217356	-0.0701389	-0.765589	-0.0710269	0.00173612	-0.536349	-0.523491	-0.770392	-0.663927	-0.492962	-0.394052	-0.22126	-0.536616	-0.0704429	-0.473433	-0.365585	-0.51059	-0.609845	-0.367319	0.114408	-0.608867	-0.0555968	-0.461709	0.0491525	0.271804
Rv0623	-0.154308	0.147294	-0.010269	0.297483	0.103885	-0.0802609	-0.28102	-0.103978	0.104002	0.254331	0.418047	-0.287736	0.302264	-0.282949	0.243581	0.392763	0.345749	0.35737	0.109685	0.286037	0.429004	0.308771	0.11015	0.834102	0.217065	0.508688	0.601461	0.0311538	0.111315	0.52729	0.287894	0.206998	0.0849449	0.0841864	0.151956	0.0395188	0.316421	0.507214	0.205269	0.288097	0.129783	0.342156	0.255729	0.189681	0.261768	0.201282	0.847213	-0.009818	0.824523
Rv0624	-1.14127	0.00854784	-0.0925421	0.293083	0.264437	-0.174131	-0.60112	0.0252492	-0.505335	-0.370488	-0.434472	0.686292	-0.215566	-0.431791	-0.0409703	0.43763	-0.244657	0.15877	0.241905	0.197121	-0.343554	0.137612	-0.635048	-0.10674	-0.0377249	0.627943	0.041455	-0.0655978	-0.223304	0.00232434	-0.562685	-0.609209	-0.0973088	-0.0226962	-0.10279	-0.42477	-0.0054801	0.212019	-0.0441834	0.00566958	0.114372	-0.205461	-0.147336	-0.299882	-0.602418	-0.356291	-0.4519	-0.289389	-0.157465
Rv0625c	-0.137143	-0.183077	-0.115092	-0.27148	-0.319826	-0.100481	-0.172128	-0.100192	-0.165714	-0.100751	-0.367524	-0.719939	-0.64995	0.0974333	-0.276458	-0.0593254	-0.192634	0.0988653	0.135706	-0.533562	-0.198457	-0.751507	-0.401842	-0.486997	-0.508153	-0.0902101	-0.184139	-0.142243	0.229817	-0.4638	0.0549395	-0.675212	-0.434298	-0.372873	-0.132983	-0.123653	-0.144625	-0.101281	-0.0696114	-0.161375	0.100124	0.0146759	-0.138661	-0.00637379	-0.432839	-0.0147904	-0.247851	0.110808	-0.299269
Rv0626	0.273227	0.0285532	0.475253	0.494773	0.69195	0.491896	0.378157	0.303902	0.287648	-0.20795	0.269297	-0.0969434	0.0751426	0.088533	0.15967	0.0257571	0.0263434	-0.131851	0.356148	0.149862	0.129466	0.48083	0.181525	-0.1172	0.549091	0.642575	0.132688	0.0223015	0.170396	0.159125	0.107196	-0.0680811	0.181035	0.141691	0.233483	-0.0402654	0.136628	0.0621498	0.367552	0.0902807	0.1265	-0.14831	0.165526	0.0909553	0.324947	0.0483934	0.33717	0.132583	0.00714595
Rv0627	-0.023815	0.0572776	-0.0919821	-0.0695024	0.0959707	0.0709478	0.0290332	0.0904362	-0.0107314	-0.095753	-0.0267286	-0.272013	0.0334183	-0.067489	0.234984	-0.0641635	-0.212747	-0.310186	0.128772	0.237	0.0838616	-0.0191528	-0.0797674	-0.185086	-0.342867	-0.256922	-0.169769	-0.0523108	-0.0440644	-0.0527063	-0.0369449	-0.247477	0.09709	0.0176737	0.05605	-0.0548375	0.0811254	0.0684028	0.00885426	-0.00708655	0.120601	-0.482244	-0.196133	0.0694702	0.00479925	0.0618406	0.307234	0.123491	0.117835
Rv0628c	0.238984	-0.0885598	0.034081	0.171292	0.919752	0.34256	0.0669914	0.554662	-0.446732	0.474798	-0.538215	1.12434	-0.0127715	-0.0489868	0.231891	0.613063	0.142879	0.911282	-0.030056	0.282766	0.0205688	-0.0293536	-0.168832	-0.459874	0.415084	0.585971	0.369101	-0.261874	0.150111	-0.0154989	-0.606463	-0.782193	-0.496667	-0.348001	0.309826	-0.0604452	0.150963	-0.0387522	-0.076743	0.332957	0.117964	-0.263547	0.168288	-0.166764	-0.390784	-0.732591	-0.352727	-0.0225612	0.0133849
Rv0629c	0.10992	-0.0166653	0.30214	-0.085166	0.0336821	0.0301612	0.593544	0.198113	0.784666	0.174817	0.530767	0.570231	0.246721	0.489828	0.226272	-0.137151	-0.0335001	0.0334631	0.783754	0.0389022	0.0634305	-0.0202809	-0.0681825	-0.0216221	0.225359	0.261616	0.101454	0.319153	0.498075	-0.0480905	0.108345	0.621708	-0.539134	0.241671	0.00969597	0.275538	0.399437	0.498924	0.187201	0.270413	0.423581	0.653475	0.384268	0.15409	0.943603	0.528107	0.858506	0.468834	1.05588
Rv0630c	-0.106053	-0.106726	0.307009	0.206944	0.251308	0.18076	0.103306	0.0922276	-0.232559	-0.0995761	0.246576	-0.0366555	-0.0551036	0.202287	-0.0768167	-0.0790841	-0.0800334	-0.426917	0.148247	-0.228604	-0.315223	0.246904	0.39304	-0.209697	0.22514	0.154301	-0.431192	-0.0102278	-0.0740273	-0.434221	0.134531	-0.00419739	0.459999	0.387732	0.0248622	-0.0865732	0.158954	-0.0404068	0.213195	0.00538361	0.277038	0.310332	-0.000797208	0.155251	0.0820802	0.0770947	0.157802	0.312424	0.169046
Rv0631c	-0.131211	-0.0776413	0.151021	0.215707	-0.0209427	-0.0314062	0.0655279	-0.0349522	-0.222284	0.0209304	0.110981	-0.0709136	0.247587	0.110605	0.182673	-0.00640739	-0.0550728	-0.218661	0.0558652	0.141047	0.026357	0.0434931	-0.06992	-0.203134	0.0803997	0.112456	-0.562531	-0.0853427	-0.0418098	-0.444517	0.394654	0.00390519	0.289104	0.392961	-0.174551	-0.0499958	0.0624262	0.00331016	0.00876964	0.0879536	0.18699	0.1873	0.0124709	0.083428	0.194446	0.0612761	0.144089	0.256588	0.183385
Rv0632c	-0.00360344	-0.196665	0.141639	0.523697	0.42382	0.148564	0.208575	0.363951	-0.262752	0.203116	-2.42396	0.00573393	-0.481463	0.088894	0.218321	-0.0331413	-0.0241282	0.354842	-0.0190796	0.0459343	-0.260399	-0.0607185	0.0941384	0.0033937	0.340968	0.366279	0.0309121	0.0499105	-0.0388686	-0.0297257	0.0148484	-0.301755	-0.331269	0.0572767	-0.256331	-0.145124	-0.0724953	-0.0110108	-0.433534	-0.0462524	0.262024	-0.0584403	-0.0531657	-0.143911	-0.00895863	0.130857	-0.11722	0.28081	-0.255047
Rv0633c	-0.0654631	-0.0380387	-0.299291	-0.248893	0.256437	0.138802	0.142632	-0.100192	0.264264	-0.0197193	-0.155573	-0.168064	-0.280195	-0.0324468	-0.226177	-0.15414	-0.297718	-0.189182	-1.19776	-0.19944	-0.262993	-0.135047	0.00819069	0.100532	-0.0173294	-0.220402	-0.251792	-0.0494657	0.0470561	-0.241185	-0.0209067	-0.133027	-0.525831	0.0501729	0.0581841	0.00915653	-0.0347923	0.0582756	-0.244425	-0.114485	0.0117964	-0.124756	-0.0654663	-0.0127042	-0.194275	-0.0212692	-0.123581	0.030941	0.174853
Rv0634c	-0.114654	0.0220636	-0.0348262	-0.209214	-0.02946	0.110847	0.139782	0.122852	-0.187126	0.0144876	-0.147789	-0.126117	-0.220701	-0.373713	0.121221	-0.163115	-0.13859	-0.25748	0.222057	0.0521728	0.229223	-0.0705503	0.0369906	0.015965	-0.224171	-0.190294	0.00639201	-0.0553453	-0.165233	-0.0581584	-0.114986	-0.325607	-0.0959283	-0.131098	-0.0429076	0.0752552	-0.190399	0.0771762	-0.418681	-0.203762	-0.215752	-0.0928722	-0.0386814	-0.0775418	-0.341667	-0.108909	-0.100605	-0.161499	-0.145584
Rv0635	0.176507	0.095247	0.88252	0.731804	0.174842	0.322723	0.863849	0.308429	0.617553	0.118079	0.459778	0.567329	0.618459	0.725054	0.00123534	0.599132	0.262171	-0.294347	0.0854194	0.289509	-0.0143231	0.218485	0.536787	-0.318557	0.264614	0.190665	0.179003	-0.0632961	-0.0597037	0.316525	-0.220971	0.292689	-0.263254	-0.099278	-0.00956834	-0.0482054	0.672604	0.0624595	0.657652	0.207064	0.353528	0.00207015	0.192963	0.352277	0.607932	0.424926	-0.178846	0.427517	-0.0766267
Rv0636	0.153314	0.227283	0.624059	0.353779	0.399453	0.282426	0.578133	0.256691	0.636787	0.165178	0.965838	0.580396	0.922518	0.511873	0.233056	0.754109	0.337601	-0.224937	0.338848	0.470539	0.0507909	0.596344	0.302837	-0.367947	0.310437	0.370187	0.127496	0.139297	0.113992	0.125016	-0.0472169	0.318805	0.0366069	0.0270039	0.00286848	0.17592	0.514459	0.114681	0.631767	0.185549	0.37825	0.138739	0.216361	0.28373	0.575511	0.329868	0.0798148	0.397806	0.289218
Rv0637	-0.0622814	-0.0082555	0.401646	0.345264	-0.0207536	-0.24276	0.0184999	-0.0703816	0.00353036	-0.137864	0.825105	0.00598526	0.883699	0.683271	-0.138939	0.658919	-0.087746	-0.563972	-0.27884	0.298266	-0.237578	-0.0703883	0.769646	-0.720146	1.73962	0.346726	-0.0963977	-0.217116	-0.125359	0.0561608	0.204242	0.212145	0.4207	0.0556935	-0.0695132	-0.126383	0.383839	-0.0655663	0.873911	-0.0858975	0.751412	0.228408	-0.0413532	0.477448	0.443859	0.270551	-0.0785145	0.606334	0.106192
Rv0638	-0.0481322	-0.00917642	-0.0505695	-0.124169	-0.0303827	-0.0816875	-0.0907392	-0.00219722	0.151152	-0.202665	0.0392334	-0.231977	0.209004	0.040877	0.0240183	0.305798	-0.164136	-0.500043	-0.129941	0.0540703	-0.14628	0.192554	0.247577	-0.449567	0.404734	0.472963	-0.122657	-0.173346	-0.0817535	0.000346661	0.0228728	0.0349435	-0.01571	0.0301071	-0.181057	-0.0464428	0.0936887	0.0876823	-0.248306	0.0649808	0.181208	-0.57033	-0.0153294	0.00602812	-0.00826631	-0.186748	0.0611412	-0.124657	-0.79194
Rv0639	-0.331212	-0.142107	-0.225148	-0.402464	-0.0118516	-0.060017	-0.201326	-0.0961532	0.0348491	-0.385682	0.154633	-0.251203	0.0843399	5.78e-05	0.102766	0.010504	-0.0394534	-0.547741	-0.00609512	0.240925	-0.173229	0.235098	0.30608	-0.574246	0.148445	0.314761	-0.124732	-0.230766	-0.0957283	-0.131036	-0.218422	-0.000561558	-0.27819	-0.15494	-0.163607	0.0169285	0.0365486	0.0138648	-0.00838278	-0.00940254	0.0842999	-0.292998	-0.0339305	-0.114725	0.0281489	-0.121581	-0.369648	-0.206802	-0.458815
Rv0640	-0.264141	-0.123525	-0.130916	-0.186127	0.192685	-0.148937	-0.0576485	-0.112706	0.090828	-0.106699	0.17348	-0.170305	0.0986943	0.128566	-0.136168	0.214319	0.114687	-0.436374	-0.288719	0.105886	-0.0386244	0.255465	0.197843	-0.488886	0.25848	0.345406	-0.200298	-0.133243	-0.172052	-0.276306	-0.0452425	0.178294	-0.0459761	-0.0876653	-0.269952	-0.10788	-0.0538147	-0.272398	-0.229375	-0.201922	0.391248	-0.169858	-0.104498	0.0869505	0.0441411	-0.127812	-0.105762	-0.00714771	-0.549615
Rv0641	0.238951	-0.0457793	0.172164	-0.00615637	0.50815	0.0681947	-0.0985923	-0.00942578	0.293876	-0.348805	0.374633	-0.0874384	0.206585	0.244245	0.327506	0.050385	0.0820134	-0.0310331	0.302742	0.733655	0.0466859	0.448526	0.403545	-0.252819	0.303173	0.555732	0.0353123	-0.0195456	0.0810747	-0.0090495	0.492704	0.029745	0.761876	0.37804	0.0417239	0.358142	0.0752388	-0.0538745	-0.00407857	0.0839547	0.779421	-0.0318378	0.10624	0.10584	0.301181	0.0623798	0.228514	0.0717764	-0.372167
Rv0642c	-0.0127939	-0.00244435	0.33444	0.432685	0.376541	0.320751	0.568917	0.190065	0.327843	0.530165	0.541586	0.808099	0.729882	0.622755	-0.326661	0.701208	0.503579	0.499398	-0.259859	-0.155886	0.276497	0.36928	0.446852	0.596978	0.371007	0.690549	-0.423717	-0.116878	-0.00918642	-0.263748	0.756065	0.449292	0.821118	0.489366	-0.123007	-0.0428296	0.280097	0.0119852	0.295287	0.0918803	0.664713	0.474131	0.116837	0.511885	0.512071	0.652399	0.265191	0.437912	0.536802
Rv0643c	0.00728567	0.00992317	0.743063	0.546333	-0.25871	0.422031	1.09169	0.287554	0.625337	0.0960413	0.59426	-0.827569	0.946202	0.874427	-0.358699	0.55715	0.451496	0.0576543	-0.698583	-0.03942	-0.325889	1.03662	0.327137	0.0449026	0.28548	0.244718	-0.184998	0.0276623	-0.283931	0.23751	0.151018	0.6641	0.0353335	0.0256339	-0.422024	-0.467164	0.974398	-0.0924522	0.586422	-0.0118049	0.00221755	-0.0165043	-0.018222	0.259836	0.78593	0.803265	-0.264584	0.207215	-0.0107065
Rv0644c	0.049272	0.322072	0.303021	0.358244	0.108152	0.270248	-0.283313	0.577181	0.0391983	-0.207264	0.507073	0.942325	-0.0440546	-0.0394345	0.0717488	0.560864	-0.323226	0.319591	-1.39733	-0.0618959	-0.0739602	0.635244	0.314425	0.0562745	-0.165135	0.759457	0.870514	-0.25631	-0.108249	0.141177	-0.246367	0.119989	-0.141893	-1.48251	-0.181055	-0.181531	0.113516	0.179111	0.0651505	-0.110891	-0.283827	-0.0942531	-0.271315	0.107004	0.118564	0.0591045	-0.512054	-0.313518	0.0860536
Rv0645c	-0.02573	-0.0857022	-0.0827233	-0.0656047	0.00645962	0.0770664	0.296855	0.0198026	0.00556765	-0.00927244	-0.179898	0.649365	-0.265815	-0.0515333	-0.211644	0.203197	0.059311	-0.161511	-0.321257	-0.0828788	-0.313449	-0.195453	-0.13443	-0.355471	-0.283878	-0.254425	0.0639765	0.018441	-0.028364	-0.102122	0.0943517	0.31357	0.0509535	-0.0559805	-0.0463655	0.0550245	-0.0674802	-0.158683	0.0367693	0.0190333	0.0957767	0.0697616	0.0483073	0.00307468	0.0222729	0.388505	-0.188045	0.0236537	-0.207198
Rv0646c	-0.21923	-0.107561	0.0923256	0.171019	-0.178903	0.10404	0.161146	-0.051698	0.165585	0.120672	0.352989	0.585437	0.456969	0.366754	-0.611348	0.376771	0.363554	0.0118235	-0.598317	-0.166234	-0.228994	0.408602	0.448722	-0.134687	-0.0182852	-0.089115	0.185482	-0.242622	-0.109855	0.150096	0.153777	0.17803	0.201424	0.121069	-0.240973	-0.401307	0.0973147	0.015834	0.323288	-0.0245469	0.0632666	-0.0108429	-0.081725	-0.0483261	0.351891	0.0259513	0.00406981	0.0202297	-0.116075
Rv0647c	-0.0673713	-0.0124448	0.00384882	-0.148591	-0.172296	-0.0993539	0.160205	-0.0074842	0.5772	0.0137408	0.262243	0.218872	0.0149466	0.0165263	-0.130939	0.0728619	0.271317	-0.0579931	-0.281347	-0.191909	0.00823205	0.55915	0.158641	0.016861	-0.0683904	-0.196649	0.136964	-0.14647	-0.0491721	0.137484	-0.0752654	0.234794	0.0224722	0.0179997	-0.0281603	-0.25335	-0.134473	0.218353	-0.00666796	0.0508098	0.000988164	0.0676323	0.0709546	-0.0652864	0.0789421	0.0323231	0.225693	-0.000676299	0.136179
Rv0648	-0.117902	0.0605722	-0.433791	-0.252047	-0.469435	-0.267406	-0.120468	-0.163455	-0.0551856	0.105765	0.0295923	0.284715	0.112136	0.0959843	-0.236488	0.0981083	-0.191785	-0.0855868	-0.135616	-0.504445	-0.136245	-0.0570501	-0.63733	-0.0521652	-0.453865	-0.55923	0.146356	-0.306763	-0.132079	-0.0120118	-0.477547	-0.0279286	-0.302103	-0.280947	-0.182975	-0.191547	-0.214605	0.0291746	-0.17807	-0.124443	-0.384617	-0.298008	-0.138534	-0.80125	-0.126424	-0.303457	-0.212222	-1.0005	-0.0804434
Rv0649	0.0340304	0.119863	-0.556539	-0.575001	-0.403931	-0.0951293	-0.108451	-0.0752162	-0.422022	-0.171595	-0.290797	-0.457587	-0.470327	-0.390116	-0.133494	-0.378242	-0.612688	-0.173058	0.335312	-0.0103836	-0.00199326	-0.234373	-0.354563	-0.191644	-0.345012	-0.428338	-0.099941	-0.0233481	-0.00860764	-0.168038	0.105597	-0.0421901	0.283379	0.000908927	0.00393479	0.15713	-0.190147	0.0372413	-0.141507	0.0333856	0.100737	0.00548465	-0.0208923	-0.152809	-0.241238	-0.00890112	0.132367	-0.0376694	-0.222049
Rv0650	-0.0762394	-0.259471	-0.355723	-0.239247	-0.586045	-0.166278	0.100206	-0.160022	-0.0625501	-0.0594126	-0.131408	-0.0367323	-0.645337	-0.479269	0.159082	-0.484446	-0.186049	-0.205304	0.105813	-0.11358	0.0717371	-0.256702	-0.447049	-0.237839	-0.504956	-0.342292	0.145658	-0.232772	-0.106636	-0.00487527	-0.250383	-0.256057	-1.11577	-0.0535318	-0.0957004	-0.342506	-0.358386	0.013028	-0.399529	-0.220428	-0.507447	0.137877	-0.0995881	-0.632638	-0.423376	-0.196646	0.0573127	-0.914939	-0.268621
Rv0651	0.449632	0.203491	1.30251	1.39727	0.461587	0.606863	0.762847	0.434671	1.18014	-0.0360939	0.535524	1.28658	0.438571	0.314825	0.466923	0.599882	0.487928	0.542811	0.443921	0.584419	0.160769	0.716944	0.791504	0.585094	0.618741	0.596246	0.00165439	0.0274563	-0.0451582	0.216694	0.405985	0.586864	0.290251	0.207121	0.0758245	0.0689579	0.540853	0.13799	0.975238	0.470069	0.810639	0.287069	0.363797	0.449816	0.738658	0.494874	0.0891225	0.630177	0.142109
Rv0652	0.876011	0.355376	1.15877	0.994581	1.05046	0.911295	0.76448	0.600202	0.702661	0.264167	0.912006	1.2278	0.989426	0.572547	0.851659	0.676414	0.804277	0.468419	0.94827	0.689761	0.579763	1.06862	1.22187	0.561704	0.23271	0.382981	-0.143687	0.166761	0.142802	0.0808155	0.330902	0.682686	0.567794	0.301767	0.352291	0.326588	0.604511	0.171459	0.665127	0.468953	1.11898	0.589133	0.501786	1.17604	0.837412	0.754695	0.65395	1.24867	0.677388
Rv0653c	0.101139	0.244771	-0.386612	-0.148566	-0.115752	0.107938	-0.0529868	-0.0681656	-0.367632	-0.087098	-0.349166	-0.273437	-0.761128	-0.35258	0.0164531	-0.311194	-0.307206	-0.292726	0.00193025	-0.143212	0.143371	-0.288498	-0.281053	-0.125529	-0.809857	-0.574241	0.0101741	0.029262	0.11686	0.106584	0.134042	-0.202827	-0.197022	0.0857257	0.104712	-0.0336086	-0.0608811	0.235522	-0.299142	0.0103551	-0.00307046	0.00748463	0.176805	-0.0764443	-0.151058	0.0654905	0.158772	-0.00124779	-0.0430871
Rv0654	0.12718	0.00104742	-0.117973	-0.202229	-0.0391464	0.304988	0.221466	0.173009	-0.40506	-0.101322	-0.438725	-0.0366555	-0.838082	-0.508169	0.0251939	-0.573207	-0.239592	-0.128504	0.12619	-0.0239466	-0.090539	-0.265147	-1.1672	-0.0320552	-1.20714	-1.07339	0.250066	-0.0683069	-0.026926	0.221417	-0.603228	-0.56385	-0.354248	-0.338044	0.114657	0.0718967	-0.168796	-0.000184403	-0.369713	0.0313753	-0.0332182	-0.382896	0.0752845	-0.364723	-0.2663	0.0257585	-0.13319	-0.341394	-0.135605
Rv0655	0.127957	0.00984578	0.465556	0.490363	-0.337483	0.235913	0.672534	0.209214	-0.323899	0.117547	-0.0641214	0.268565	-0.00807324	-0.040276	0.164996	0.134615	0.264993	-0.0165289	0.0811109	0.035381	-0.0175418	-0.0576996	0.44289	-0.126578	0.0822598	0.198237	-0.908866	1.11678	0.00173612	-1.04331	0.506101	0.279188	0.410223	0.256275	0.0518359	-0.0202618	-0.103772	-0.152983	0.572151	-0.0760403	-0.0402542	0.299282	-0.181633	0.156749	0.261606	0.139739	0.0581911	0.229623	-0.151363
Rv0656c	0.07258	-0.133264	-0.324038	-0.17008	-0.00551485	0.148037	-0.30072	0.384805	-0.0794554	0.038474	-0.208856	0.0480608	0.0837114	-0.0463627	-2.17053	0.351547	-0.402101	-0.170062	0.322476	0.433453	-0.0180692	-0.012444	0.126883	-0.146671	-0.599451	-0.385533	0.673176	-0.0948068	0.117247	0.200178	-0.732302	-0.154238	-0.773263	-0.487633	0.0238847	0.17028	-0.0222818	0.206222	-0.186649	0.113627	0.330238	-0.575003	0.0155942	-0.135431	-0.164994	-0.0371095	0.0776328	-0.0855439	-0.239332
Rv0657c	-0.19218	-0.0504548	-0.166073	-0.30654	-0.519181	-0.441723	-0.427885	-0.186305	-0.30728	-0.968093	-0.256496	-0.243632	-0.31355	-0.0922162	-0.0726587	-0.112239	-0.216314	-0.20149	0.100627	-0.465561	-0.263731	-0.230592	-0.755337	-0.294951	-0.739343	-0.614343	0.0609073	-0.292721	-0.0945065	0.0133237	-0.401596	-0.0824014	-0.577882	-0.258733	-0.221403	-0.0704412	-0.0392507	0.0225913	-0.39994	-0.127166	-0.36493	-0.430733	-0.197593	-0.44558	-0.328279	-0.271196	-0.383032	-0.77342	-0.64256
Rv0658c	0.152836	0.110539	0.0584608	-0.118704	-0.242155	-0.0277559	-0.0885946	-0.214061	-0.207328	-0.0934845	-0.158247	-0.0366555	0.0013248	-0.0766965	0.0741754	-0.304012	-0.299064	-0.346883	0.0303765	0.301069	-0.0240166	-0.176138	0.0271377	-0.184244	0.281085	-0.0177224	-0.146653	0.0410689	0.0763396	0.0703448	-0.274881	-0.22819	-0.660673	-0.155551	0.101038	0.173562	-0.273742	0.000934373	-0.2434	-0.131896	-0.333891	-0.0814672	0.0480477	-0.175602	-0.363286	-0.147255	0.0589307	-0.198168	-0.169801
Rv0659c	-0.123024	-0.265767	0.272932	0.0492066	0.803829	-0.16194	-0.25872	-0.183441	-0.792763	-0.0101488	-0.0438601	0.036812	0.169995	0.0424456	-0.322768	0.091423	-0.547656	-0.200527	-0.431001	0.120274	0.0226845	0.0136961	0.235942	-0.4035	0.300838	0.500372	-0.364779	-0.188536	-0.0826236	-0.196808	-0.0540707	-0.68291	-0.170096	-0.0212845	-0.288784	-0.307005	0.503065	-0.0978217	0.0653173	-0.020985	0.342957	-0.0153282	0.143656	-0.0987172	-0.0890034	0.0225344	-0.0227489	-0.26226	-0.0777468
Rv0660c	-0.0709739	-0.0786953	0.0097016	-0.106956	0.660265	0.111733	0.25868	0.266766	-0.145079	-0.132351	0.257889	-0.00181501	0.16694	0.0699209	0.267447	0.247808	-0.0922366	0.0193137	0.543277	0.467481	0.195254	0.266485	0.118355	-0.217397	0.259003	0.522813	-0.193302	-0.0400535	0.13603	-0.253056	0.0124196	-0.295189	-0.0300978	0.125446	0.11508	0.230508	0.462732	0.0702435	0.0888502	0.206324	0.178789	0.0440451	0.251142	0.182483	0.091951	-0.0311305	0.164283	0.122482	0.151999
Rv0661c	-0.343532	-0.00296511	-0.250203	-0.26528	0.282995	-0.113818	-0.346075	0.098809	0.139254	-0.305026	0.00687335	-0.224796	-0.259064	-0.19344	0.366924	0.319963	-0.598488	0.0421642	0.16841	0.343378	0.495716	0.392176	-0.296425	-0.348055	-0.0377249	-0.289551	-0.0833675	-0.00504452	-0.166383	-0.00919906	-0.231059	0.214739	0.384173	-0.180553	-0.0462231	-0.346938	-0.0952136	-0.238914	0.521511	-0.11892	-0.29609	-0.122809	-0.273085	-0.00700021	-0.491051	-0.102437	0.269332	0.0869093	0.057739
Rv0662c	-0.62004	-0.10569	-0.83595	-0.53182	-0.45457	-0.48317	-1.0841	0.98956	-0.60017	-0.01338	-0.023405	-0.19961	0.040552	-1.0095	-0.53084	1.3714	-0.43958	0.093671	-0.28866	-0.44275	-0.0056469	-1.532	-1.29	-0.20861	-0.46545	-0.55454	-0.041978	-0.15632	0.0076503	-0.13556	-0.50166	-0.231	-0.54583	-0.74509	-0.31028	-0.053575	-0.40219	-0.27311	0.16619	-0.16851	-0.46618	-0.64618	-0.2548	-0.22418	-0.27652	-0.043395	0.72592	-0.076938	-0.1593
Rv0663	-0.500457	0.0707473	-0.0303763	-0.652926	-1.85803	-0.112632	-0.672084	0.039192	0.0639821	-0.0580773	0.689487	-0.309826	0.21851	-0.216096	0.0904885	0.229106	-0.0368626	-0.399064	0.0190463	-0.0593817	-0.0179688	0.115844	0.149429	-0.239231	0.191262	-0.109001	0.0373783	-0.19182	-0.137154	-0.111454	-0.276247	-0.437849	-0.361712	-0.755738	-0.204503	-0.0492664	0.0757545	0.0141077	0.271871	-0.0714117	-0.179591	-1.07156	-0.282834	-0.127525	-0.234493	-0.147482	-3.89801	-0.341191	-1.17392
Rv0664	-0.158135	0.20572	-0.256682	-0.188379	0.505745	0.153725	-0.0698291	0.0862231	0.209694	0.144925	0.263476	-0.0573409	0.377084	0.0483991	0.102851	0.430903	0.0992282	-0.407672	-0.0567311	0.162126	0.00393747	0.162128	0.425636	-0.308631	-0.522327	-0.433334	0.338852	0.190321	0.0786513	0.0762189	-0.101191	0.0916308	-0.0875389	0.0752465	0.114624	0.11942	0.22509	0.19538	0.237042	0.0248827	0.43055	-0.111535	0.117747	-0.318182	0.240576	0.136917	0.237958	-0.661131	0.10737
Rv0665	-0.107713	-0.190587	-0.321487	-0.215766	-0.167414	-0.0261473	-0.0737719	-0.257508	0.58214	-0.276143	0.258143	0.133036	0.00819214	-0.0537202	0.22039	0.278961	-0.0551176	-0.559163	-0.123605	-0.00192992	0.136054	0.241465	0.194744	-0.611027	-0.153067	-0.184727	0.0562863	-0.146831	0.038414	0.0877564	0.0955199	0.268776	0.175756	-0.0659092	-0.381047	-0.000523465	-0.368254	0.0261175	0.250335	-0.0716395	0.277839	-0.0885026	-0.0430042	-0.378769	0.104967	0.083916	-0.0888748	-0.605203	-0.387707
Rv0666	-0.0401254	0.0601521	0.110186	0.555276	0.118134	-0.0879402	-0.0801734	0.17452	0.40921	0.00989941	0.433339	-0.90749	0.296103	0.132027	0.609341	0.0373788	-0.152595	0.230388	0.180871	0.201671	0.464232	0.538962	-0.0241324	0.381114	0.201703	0.449125	0.419909	0.272252	1.32015	0.425921	0.891802	0.777448	1.18794	0.79694	0.000105249	-0.0184228	0.561406	0.337418	0.542687	0.565664	0.362287	0.9786	0.428228	0.887424	0.610683	1.03031	1.74688	0.97297	1.04669
Rv0667	0.162451	0.229911	0.488198	0.142463	0.710279	0.360548	0.471025	0.249693	0.592436	-0.24103	0.683573	-0.815217	1.16098	0.827311	0.347123	0.0515484	0.386126	-0.201191	0.18568	0.594789	-0.0750042	1.23199	-0.657372	-0.381463	-0.0709202	0.0674957	0.062161	0.0353633	0.239805	0.0818772	0.303424	0.424125	0.479535	0.195449	0.00506015	0.471891	0.511513	0.0661848	0.515292	0.0635316	0.721871	-0.234393	0.126295	0.0130446	0.886822	0.0820203	0.171815	-0.0217329	-0.412601
Rv0668	0.344815	0.0918429	0.28132	0.474892	0.459153	0.558194	0.48638	0.174516	0.585883	-0.223428	0.909388	0.12047	1.30843	0.678301	0.639886	-0.0250613	0.291928	-0.113319	0.620771	0.585553	0.215916	0.807094	1.10631	-0.108693	0.0485641	0.195681	-0.0737213	-0.0398541	0.161697	0.00634024	0.572529	0.297307	0.700846	0.394388	0.171066	0.492531	0.692769	0.222715	0.393365	0.259725	1.09527	-0.092347	0.226014	0.236254	0.995823	0.24229	0.337852	0.361727	-0.0266248
Rv0669c	0.106145	0.388189	0.0548858	0.246972	0.730705	0.449775	0.637705	0.987654	1.04464	0.64467	0.685203	0.727193	0.696373	0.858897	1.11981	1.75066	0.528454	1.1572	1.17356	1.48338	1.31732	0.625624	0.383901	1.3765	1.14335	1.62018	1.51871	1.24817	1.41841	1.49964	1.47982	1.71731	1.61632	0.898124	0.337827	0.409005	0.768078	0.827291	0.611117	1.3505	1.20439	0.713283	1.19983	1.01463	0.900522	1.49239	1.28594	1.18705	1.5447
Rv0670	-0.234141	-0.229266	-0.178729	-0.432164	0.175082	0.733169	-0.401939	0.209764	-0.523274	-0.224412	-0.311177	-0.471427	0.219555	-0.396439	0.246217	-0.459512	-0.299992	-0.0114384	-0.0601886	-0.0414953	0.00476934	-0.137101	-0.15212	-0.0904614	0.235561	-0.262282	-0.216927	0.0691491	0.185472	-0.166071	-0.475249	-0.578669	-1.86036	-0.642264	-0.0242209	-0.192395	-0.00686779	0.15648	0.0367992	-0.14045	-0.173742	-0.330078	-0.093362	-0.294314	-0.74386	-0.157052	-0.278749	-0.192556	-0.401552
Rv0671	-0.303941	-0.040877	-0.0905748	-0.167378	-0.507632	-0.324448	-0.387158	0.113682	-0.338354	0.00183259	-0.37758	-0.618225	-0.150839	-0.248791	-0.241304	-0.830754	-0.513346	-0.12301	-0.550098	-0.360802	-0.339051	-0.388597	-0.0161133	-0.225925	0.923353	0.24195	0.145876	-0.0637979	-0.127845	0.162181	-0.706851	-0.501712	-0.745193	-0.508205	-0.257537	-0.430965	-0.169264	-0.180243	-0.221885	-0.209505	-0.286967	-0.1984	-0.346733	-0.667392	-0.782445	-0.193869	-0.575158	-0.521428	-0.413214
Rv0672	0.241715	0.435824	0.168418	0.36429	0.818238	0.207374	-0.402885	0.642463	-0.268792	-0.370253	0.113846	0.341085	-0.672262	0.162226	0.470249	0.646319	0.00946863	-1.85376	0.545836	0.230365	-0.0347376	0.921822	-0.478506	0.0340582	-0.367317	0.838865	1.08017	-0.114988	-0.0307612	0.326586	0.135864	-0.114702	-0.0297831	0.126871	-0.181673	0.158778	0.0072976	0.267644	-0.219854	-0.0166044	0.00559541	0.284758	0.0453689	-0.199626	0.16301	0.100484	0.0241046	-0.149493	0.0412063
Rv0673	0.0709205	0.0372229	-0.426591	0.0566815	0.240948	0.14799	0.0676481	0.352697	0.0825912	0.296363	-0.449531	-0.140078	-0.688469	-0.494122	0.150641	-0.487382	0.0572505	0.000397717	0.0900899	-0.135945	0.681273	-0.389467	0.251338	0.242957	0.389249	0.151341	0.41007	-0.134867	-0.10296	0.431793	0.14356	0.0817549	0.192047	-0.0841287	0.033009	-0.206389	0.0284165	0.2941	0.218449	0.0769776	-0.10339	0.116596	0.0825448	0.00385349	-0.438776	-0.146407	0.282853	0.0553788	0.428003
Rv0674	0.0960729	-0.00904778	-0.301987	-0.30212	0.1261	0.0398985	-0.148937	0.170387	-0.163934	0.0438942	-0.542657	-0.325413	-0.679144	-0.484409	0.20223	-0.482375	-0.00522039	-0.0449589	0.358049	0.166642	0.120108	-0.365397	0.331069	-0.0301314	0.0529439	-0.00536558	0.556549	-0.113202	0.0895682	0.351532	-0.183066	0.318726	0.130436	0.131698	0.118198	-0.00294471	0.063087	0.145994	0.349756	0.134665	-0.215696	-0.0261443	0.106527	-0.211946	-0.449162	-0.180217	0.0265518	0.00972812	0.080526
Rv0675	0.0487746	0.0562633	-0.201738	-0.0209664	-0.337684	-0.0121546	-0.1276	-0.203725	-0.044276	-1.59899	-0.546575	-0.374603	-0.580805	0.0957966	-0.345335	-0.92869	-0.199314	-1.90443	-0.646979	-0.164877	-0.448321	-0.281371	-0.715361	-0.459633	-0.287626	-0.685489	-0.185473	-0.202838	-0.0238714	-0.366472	-0.12889	-0.45451	-0.299826	0.0132408	-0.21484	0.053	-2.25318	-0.0943903	-0.404139	-0.212853	0.0736051	-0.200863	-0.0917501	-0.0360664	-0.14155	0.0907815	-0.218297	0.0733036	-0.58273
Rv0676c	-0.367486	-0.407959	-0.0721126	-0.593637	0.511663	-0.610373	-1.59376	-2.03455	-0.682371	0.363426	-0.310225	-0.329381	-0.222891	-0.117011	-0.124668	-0.263083	-0.150835	0.094395	-0.058	0.134226	-0.0184952	-0.31305	-0.425311	0.00118373	0.149705	0.222378	0.749915	-1.16258	-0.0977712	1.0185	0.366106	-0.171073	0.176678	0.147684	0.0628097	-0.207169	-0.211693	-0.154879	-0.548677	-0.129335	-0.241957	-0.209961	-0.898033	-0.075984	-0.52254	-0.20524	-0.194137	-0.0621356	-0.509513
Rv0677c	-0.302112	-0.326083	-0.0476661	-0.805275	0.108186	-0.607885	-1.8782	-1.53852	-1.16952	0.0675457	-0.50422	-0.481028	-0.863497	-0.586219	-0.122946	-0.843258	-0.505586	-0.275963	0.0654101	0.0519767	-0.196688	-0.611591	-0.838522	-0.167807	-0.135581	-0.273657	1.07849	-2.41597	-0.118632	0.588633	0.424279	-0.0305563	0.146116	0.149973	0.108299	-0.165241	-0.489427	-0.13182	-0.942304	-0.321028	-0.490174	-0.814704	-0.657045	-0.255192	-0.800757	-0.257306	-1.11028	-0.419313	-0.94758
Rv0678	-0.122621	-0.247454	-1.08228	-1.60981	0.570992	-0.748055	-2.17728	-1.57262	-0.602965	0.366758	-0.685644	-0.509325	-0.972406	-0.817202	0.166673	-0.919601	0.00434567	-0.0760184	0.1136	-0.214643	0.190526	-0.707236	-0.885993	-0.0547635	-0.354397	-0.26241	1.23931	-1.06696	0.0864368	1.02076	0.176139	-0.141328	0.122724	0.21332	-0.0576663	0.042499	-0.712369	0.00310537	-1.22934	0.0938283	0.0590346	-0.858099	-0.578673	-0.395309	-1.11269	-0.59827	-1.49091	-0.501935	-1.13871
Rv0679c	-0.181456	-0.00423217	-0.208809	-0.0317883	-1.03974	-0.651081	-0.453153	-0.365311	0.186118	0.333933	-0.130293	-1.54236	-0.00687161	0.0558826	-0.154143	0.431854	0.350274	0.232825	-0.165326	-0.567905	0.131133	-0.124406	0.134779	0.223068	0.13088	-0.0832985	-0.237935	-0.264628	-0.240733	-0.335796	0.227542	0.178176	0.316848	0.182876	-0.178961	-0.355377	0.0461556	-0.117874	0.0571224	-0.113523	-0.529879	0.357403	0.174597	0.181689	-0.234205	-0.184117	-0.402816	0.191159	0.32598
Rv0680c	0.197187	0.225145	0.111864	0.303356	-0.0780052	-0.000215791	-0.273508	-0.0225132	-0.241033	0.00494725	-0.158429	0.128277	-0.133673	-0.0565883	-0.0296798	0.17149	0.0614323	0.29524	-0.370105	-0.201622	-0.0285721	-0.0595513	0.612839	0.0374635	0.944089	0.295505	-0.0300585	0.0899256	0.00173612	-0.00275927	-0.350703	0.221192	-0.197386	-0.0137713	0.00142967	0.0422923	-0.0913115	0.00287526	-0.0562304	0.10847	-0.0619597	0.253225	-0.110343	0.101883	-0.155941	0.00157017	0.00540375	0.227378	0.424644
Rv0681	0.338632	0.331947	0.124435	0.301676	0.242157	0.0965155	0.0723846	0.0636683	-0.0235037	-0.1432	-0.071372	0.10719	-0.239045	-0.108554	-0.05224	-0.137441	0.0304781	0.0170328	0.203657	0.386685	0.202372	0.0799286	0.508884	0.0264645	0.552661	0.335462	0.239476	0.284285	0.204892	0.2876	0.108411	0.272581	0.108229	0.0614045	0.227568	0.0159342	0.125295	0.121862	0.0922919	0.334742	0.381642	-0.0026622	0.180487	0.237658	0.176447	0.133961	0.281838	0.100167	0.373505
Rv0682	0.0310702	0.0904446	-0.0213244	0.359767	-0.519103	0.00343051	0.0297449	-0.064314	0.145184	-0.0580418	0.240382	0.312378	0.61253	0.366934	0.143592	0.330408	0.216696	0.0789091	0.118246	0.125575	0.0538981	0.542103	0.247652	0.105722	0.185144	0.26613	0.126595	0.101462	0.0204077	0.527099	-0.0177009	0.377431	-0.211756	-0.0737292	0.0438899	0.0909877	0.478857	-0.168992	0.150451	0.0168688	0.361714	-0.18874	-0.241961	0.171166	0.376491	0.25443	-0.281396	0.316352	-0.388714
Rv0683	0.0814501	0.0876876	0.39637	0.332034	0.113976	0.337326	0.417585	0.435581	0.36865	-0.22617	0.46973	0.320719	0.715777	0.464713	0.401029	0.569083	0.29103	0.115919	0.390132	0.585584	0.0458083	0.645297	0.450784	0.131979	0.482127	0.636407	0.19725	0.141861	0.0546517	0.237781	-0.0207614	0.544026	-0.0789389	-0.0186548	0.17385	0.213296	0.493153	0.128807	0.553224	0.193898	0.604413	-0.054382	0.0270078	0.304403	0.637869	0.365338	-0.0373908	0.37302	-0.347781
Rv0684	0.0957622	0.222482	0.336392	0.400452	0.082934	0.218933	0.370498	0.124416	0.107137	0.107047	0.698012	0.37197	0.95	0.940352	-0.0526534	0.349482	0.263449	0.233113	0.10026	0.297355	0.182087	0.595732	0.234202	0.237063	0.361967	0.682217	-0.21829	-0.147871	-0.12289	-0.0842314	0.133109	0.252764	0.185194	0.0441019	-0.198043	-0.12549	0.757942	0.0680696	0.363024	0.155669	0.991696	-0.140994	0.0268987	0.338934	0.750937	0.225281	-0.0704249	0.450197	-0.25047
Rv0685	-0.0026042	-0.117062	0.13718	0.00816437	0.300673	0.180524	0.30998	0.0625041	0.0106745	-0.0408133	0.538977	0.251524	0.955134	0.635614	-0.304799	0.789574	0.42597	0.265798	-0.28641	-0.0681174	-0.0394374	0.678836	0.473227	0.191517	0.33811	0.303887	-0.2178	0.0843091	-0.135532	-0.0179862	0.62892	0.503188	0.578458	0.164161	-0.0495628	-0.248033	0.643741	-0.297088	0.492849	-0.205778	0.386893	0.214056	-0.192786	0.404119	0.462277	0.16155	-0.25103	0.468102	-0.0872909
Rv0686	0.132919	-0.0288656	-0.0721959	0.0454089	-0.114332	-0.0699242	-0.0325555	0.026263	0.242125	-0.110066	-0.214227	-0.189078	-0.496411	-0.311738	-0.113917	0.123491	0.0622818	0.203794	-0.0327387	0.0311122	0.206617	-0.232104	-0.161853	0.176319	4.56e-05	-0.0536332	0.144864	-0.252062	-0.122136	0.0531985	0.0423882	0.0279663	0.0504284	0.0870057	-0.10459	-0.00374564	-0.0897941	0.051302	-0.186815	0.152667	-0.113307	-0.359622	-0.097911	-0.239647	-0.316275	0.0243642	-0.15591	-0.0983296	-0.413214
Rv0687	-0.384308	-0.359399	-0.0198287	-0.209494	-0.726129	-0.318418	-0.109959	-0.16346	-0.202381	-0.409905	-0.338721	-0.304003	-0.16058	-0.245038	-0.286567	-0.409839	-0.0819662	0.463492	-0.309081	-0.635672	-0.510195	-0.304969	-0.297957	0.562377	-1.16497	-1.37222	0.104574	-0.0877697	-0.128861	-0.0244593	0.37294	0.00236545	0.120978	0.0805676	-0.329401	-0.25201	-0.0927537	0.0821225	-0.565804	0.0645378	-0.33257	-0.355851	-0.0743844	-1.4754	-0.355574	-0.171291	-0.464963	-1.36083	-0.839976
Rv0688	-0.146676	0.278931	0.283503	0.0619351	0.198362	-0.0752707	-0.395182	0.199941	0.219912	0.0774959	0.382661	0.535821	-1.09458	-0.0577394	0.276893	0.405792	-0.231604	0.145719	0.228634	0.245539	0.323007	0.577302	-0.347252	-0.245678	0.406917	0.295418	0.29824	-0.0182737	0.334852	0.363726	0.0435501	0.0142026	0.387482	0.118163	0.388241	0.464131	0.0375534	0.209093	0.513289	0.48556	0.213482	-0.0879723	0.285649	0.00386757	0.634614	0.56512	0.933273	0.298818	1.1468
Rv0689c	-0.00765522	-0.0431238	-0.191626	-0.128105	-0.274376	-0.00678229	0.0412814	0.00710498	-0.227345	-0.174753	-0.181032	-0.325837	-0.274061	-0.225928	-0.0743427	0.0276733	-0.109262	0.0985958	-0.23362	-0.208948	0.0274275	-0.110878	-0.319987	0.077055	-0.416526	-0.328708	-0.157466	0.0674473	0.11027	-0.0852557	-0.125336	0.186841	-0.0369364	-0.139466	-0.0245449	-0.315754	-0.00159936	-0.00321499	-0.0811618	-0.0466481	-0.0219657	-0.147982	-0.0336464	0.0126616	0.0563623	0.0159365	0.00245921	0.00868717	0.123564
Rv0690c	-0.328216	-0.175733	-0.17366	-0.0955317	-0.258417	-0.273426	-0.375051	-0.173929	-0.492921	-0.342976	-0.0606324	-0.387367	-0.181606	-0.386386	-0.210689	-0.88441	-0.426698	-0.222646	-0.24262	-0.343309	-0.077283	-0.100344	-0.637512	0.0138335	-0.121248	-0.397942	0.131326	-0.0974403	-0.0224573	-0.0454505	-0.365908	-0.0999455	-0.332959	-0.119735	-0.00493635	-0.161855	-0.162275	-0.150789	0.425965	-0.0822003	-0.221654	-0.258217	0.00160235	0.0290768	-0.0146809	0.183548	0.283017	-0.190508	0.0555732
Rv0691c	-0.157093	-0.182106	-0.188714	-0.145999	-0.0359942	-0.0718272	0.322273	-0.056575	0.52438	0.140403	0.135433	-0.364108	0.054434	-0.140192	-0.36093	-0.0179308	-0.336151	0.412452	-0.362783	-0.186096	-0.248597	0.363943	-0.546842	0.154412	0.207661	0.392703	0.380128	-0.675648	-0.0354976	0.00541836	0.129962	-0.217419	-0.0589687	0.0205216	-0.465516	-0.2261	-0.430879	-0.189125	0.0936067	0.0034926	-0.218956	-0.139452	-0.349392	0.287131	-0.0022629	-0.292259	-0.0814644	0.190311	-0.203585
Rv0692	-0.34942	-0.12143	0.574455	1.24477	0.293504	0.224591	1.16693	0.144287	1.92632	0.245253	0.784487	0.399539	0.790155	0.795206	0.347531	0.566614	0.40267	0.541213	0.361379	0.225864	0.00417806	0.665939	0.551412	1.07796	0.382848	0.717029	0.51383	-0.53748	0.00624474	0.786767	0.357534	0.717176	0.236187	0.184174	-0.173571	-0.0281124	-0.482847	-0.0610384	0.239907	-0.871004	-0.748058	0.393377	-0.159941	0.715631	0.659648	0.194446	0.153598	1.2678	0.669319
Rv0693	-0.221181	-0.173723	0.576671	0.808147	0.394847	0.167765	0.95518	-0.0741665	1.73633	0.103366	0.64741	0.355987	0.716198	0.632231	0.133586	0.724577	0.346987	0.652092	0.0573023	0.50365	0.020311	0.586101	0.811783	0.867107	0.624118	0.428216	0.513361	-0.559219	0.02255	0.622481	0.786976	0.784798	0.47289	0.269411	0.0105465	-0.109716	-0.222482	0.0512934	0.399171	-0.870268	-0.0730377	0.659532	-0.0305792	0.888422	0.966312	0.109687	0.449817	1.22548	0.723393
Rv0694	-0.404029	-0.30089	0.169893	0.162902	0.545397	0.401538	0.984133	0.0537321	1.36507	0.0663576	0.537313	0.189349	1.18754	0.882942	0.260573	0.420947	0.426716	0.644067	0.0757003	0.346775	-0.225971	0.605993	0.383042	0.74276	0.196742	0.0700206	0.154612	-0.287896	0.0198563	0.126425	0.700213	0.467189	0.831128	0.455147	-0.212697	0.110643	-0.244344	-0.0635995	0.289012	-1.00615	-0.109102	0.446505	-0.0114414	0.240986	0.779412	-0.0337193	0.534496	0.742772	0.817556
Rv0695	-0.167586	0.197477	-0.098323	-0.0481538	-0.12509	-0.260229	-0.307705	0.00901978	0.135093	0.00780157	0.298202	-0.486958	0.356164	-0.594945	0.248817	0.495237	-0.235169	-0.140584	-0.0085189	0.146021	0.171491	0.306603	-0.248857	0.035108	-0.369076	-0.192202	0.0136918	0.0337302	-0.0462831	-0.0503012	0.0665725	0.0587793	0.0319392	0.137291	-0.228572	-0.0930057	0.322265	0.0079476	0.518127	-0.0750522	-0.275305	-0.0285603	-0.14586	0.197275	-0.210237	0.375502	0.0741477	-0.128227	0.176921
Rv0696	-0.264614	0.138934	0.295402	0.337823	-0.951627	-0.180106	0.290025	-0.124149	-0.00620004	0.251094	0.457836	0.43326	0.629981	0.517665	-0.605977	0.561591	0.302831	0.581225	-0.791267	-0.50356	-0.227245	0.293416	-0.27751	0.478356	0.325206	0.389163	-1.08621	-0.127309	-0.292162	-0.955826	0.290806	0.375903	0.392673	0.237874	-0.155256	-0.40123	0.460811	-0.178116	0.526867	-0.109617	-0.469999	0.290255	-0.143024	0.339816	0.263882	0.0151817	-0.169445	0.551788	0.588525
Rv0697	-0.171067	-0.0809599	-0.451416	-0.331068	-0.744025	-0.0390723	0.0381177	-0.124451	-0.254779	-0.0593797	-0.275589	-0.196687	-0.420374	-0.637361	0.24443	-0.362679	0.0793525	-0.0497157	0.297271	-0.169734	0.0998471	-0.0231378	-0.189686	-0.0294617	-0.246634	-0.353297	-0.417919	0.117013	0.112427	-0.246178	0.180129	0.116164	0.231185	0.0840738	0.0311159	0.00289529	-0.0261274	0.443571	0.0419951	0.0834355	0.0156478	-0.0406581	0.145575	-0.098159	-0.0699361	-0.0189936	0.228145	-0.00284962	0.038271
Rv0698	0.0804509	-0.0756829	-0.162456	-0.0717889	-0.493143	-0.173355	0.0200527	-0.205731	-0.493389	-0.0138805	-0.302837	-0.420654	-0.580805	0.0567605	-0.229318	-0.816917	-0.175924	-0.240786	0.135706	-0.419167	-0.360365	-0.234945	-0.547206	-0.1874	0.21145	-0.198908	-0.422234	-0.0712723	-0.106687	-0.203986	-0.325024	-0.440575	-0.667913	0.0362521	0.0891601	0.0220213	-0.00292382	-0.0986786	0.0921322	-0.0313972	-0.167188	-0.0989392	-0.149258	-0.09221	-0.215728	-0.0967591	-0.00625088	0.139291	-0.201867
Rv0699	0.00520807	-0.0356936	-0.36124	-0.0540793	-0.317093	-0.0357292	-0.281652	-0.115152	0.0135375	-0.123585	-0.178087	-0.0751919	0.00178538	-0.0814074	-0.0685853	-0.0712565	0.0256608	-0.113175	0.0380778	-0.269224	-0.100219	0.0223896	-0.493841	-0.156049	-0.308049	-0.218273	-0.0440083	-0.126641	-0.132829	-0.0699282	-0.0480846	-0.0674627	-0.229619	-0.0544862	-0.123561	0.0653912	-2.14059	-0.173885	-0.14306	-0.232084	-0.0886135	-0.3309	-0.0741159	-0.172399	-0.166554	0.00350556	-0.0288221	-0.303215	-0.117086
Rv0700	0.357237	0.0682103	0.531162	0.963541	-0.117829	0.379235	0.74608	0.0991419	1.1152	0.364121	0.795975	0.821526	1.36692	0.999476	-0.11028	0.885016	0.643966	0.274041	-0.132307	0.189071	0.500362	0.815031	0.357968	0.126062	0.494663	1.00189	-0.0390179	-0.208295	-0.111493	0.140369	0.318886	0.871037	0.309903	0.163026	0.190274	-0.0196919	0.695298	0.0525647	1.0107	0.138217	1.05546	-0.148837	0.0958964	0.479155	1.284	0.524133	0.0976644	0.70996	-0.229328
Rv0701	0.318661	0.0669058	0.656722	0.561042	-0.0270829	0.605173	0.821394	-0.301297	1.20073	0.083885	0.943855	0.700375	1.30506	0.903703	0.0606656	1.22456	0.867887	0.265769	0.21609	0.337738	0.314432	0.832194	0.570407	0.0581017	0.357116	0.479758	0.0172281	0.0589091	0.0544989	0.408791	0.442171	1.66706	0.304803	0.0696795	0.321073	-0.0824472	0.649687	0.0924659	1.14604	0.202755	0.687786	-0.102301	0.152564	0.458883	1.1788	0.294476	0.0913891	0.409697	-0.31646
Rv0702	0.305397	0.0178508	1.05635	0.76574	0.723534	0.670367	0.808602	0.179245	1.33287	-0.317791	0.508749	0.658881	0.469687	0.887709	0.182126	0.216462	0.821485	-0.658249	-0.563206	0.260481	0.0326845	0.570863	0.926087	0.104725	2.15704	1.30121	-0.456311	-0.0849756	0.0459954	-0.0212792	0.219293	1.34438	0.360494	0.392263	0.16788	0.132253	1.12601	0.215017	0.900138	0.324045	1.4824	-0.384887	0.287535	0.811653	0.987682	0.712253	0.404057	0.713793	-0.510154
Rv0703	0.230002	0.0531419	0.776662	0.632139	0.365596	0.441408	1.03482	0.240241	1.30442	0.00928949	0.660045	-0.234213	1.11626	0.970096	0.181737	0.976316	0.681474	0.0819356	0.172276	0.247011	0.000160067	0.821183	-0.509948	0.134723	0.670652	0.651166	-0.250646	-0.122746	-0.00756798	-0.0113127	0.343171	0.701069	0.548887	0.261962	0.00860621	-0.0136691	1.00697	0.0513746	0.639835	0.172783	1.29392	-0.161252	0.173369	0.443176	1.22827	0.449924	-0.0145661	0.549978	-0.303252
Rv0704	0.38698	-0.156208	0.663898	0.825088	0.6297	0.591628	0.80855	0.42808	1.17693	-0.111091	1.06042	0.828206	1.33714	0.983795	0.372459	0.774097	0.506072	0.282679	0.580643	0.519108	0.298594	0.901075	0.936151	0.211597	0.547447	0.679459	-0.11803	-0.142711	0.0964676	0.0274308	0.445006	0.676107	0.67375	0.36035	0.0961163	0.24071	1.06736	0.106005	1.0878	0.303201	1.34406	0.108432	0.312488	0.602099	1.32866	0.589492	0.217388	0.739042	-0.0521986
Rv0705	0.395949	0.0659626	0.576522	0.877462	0.485806	0.558717	0.653314	0.370223	1.32487	-0.258256	0.933059	0.759065	1.13968	0.904858	0.830552	0.69142	0.491806	0.170599	0.757944	0.971827	0.286128	0.855732	0.625168	0.267063	0.414753	0.626893	-0.147319	0.0628974	0.118447	0.0350196	0.50921	1.52888	1.09832	0.377203	0.337863	0.0533193	0.933292	0.141874	1.17915	0.29137	1.16696	0.023029	0.261389	0.486384	0.909627	0.558709	0.163443	0.550456	-0.0429595
Rv0706	0.328207	0.240253	0.417643	0.344446	0.878491	0.745779	0.796712	0.242259	0.874796	0.0202178	0.595678	0.513474	0.746913	0.398506	0.327276	0.930089	0.563511	0.398914	0.371363	0.45829	0.265155	0.849347	0.209204	0.627826	0.562738	0.675752	-0.231198	-0.0237383	0.0277962	-0.0963381	1.00381	0.526474	1.22784	0.726683	0.124433	0.148177	0.105776	0.0436188	0.451574	-0.161911	0.612922	0.27203	0.214254	0.54278	0.378541	0.262361	0.00406981	0.419362	-0.0700045
Rv0707	0.441901	0.27844	0.54133	0.778686	0.551483	0.605479	0.777901	0.362139	0.849728	0.124083	0.770627	0.531443	0.92459	0.711839	0.583425	0.661262	0.473198	0.323177	0.573403	0.784787	0.381419	0.524156	0.329108	0.249065	0.419902	0.371915	-0.00140152	0.121829	0.258668	-0.00934863	0.552271	0.656993	0.749794	0.414083	0.325203	0.359835	0.641642	0.186107	0.728085	0.330603	0.396354	0.170628	0.381911	0.210948	0.686509	0.488445	0.221931	0.559584	0.103839
Rv0708	0.428811	0.106832	0.631784	0.569952	0.637147	0.573709	0.911038	0.370514	0.694476	0.000963307	0.559319	0.809361	1.43805	0.857893	0.34669	0.641529	0.48887	0.208826	0.309745	0.707211	0.336192	0.443078	0.362631	0.333349	0.592643	0.468613	-0.162139	-0.111956	-0.0397252	0.0745159	0.509731	0.591417	0.698531	0.408311	0.0602358	0.187864	0.865051	0.111662	0.691538	0.197115	1.04895	0.136253	-0.26828	0.566365	1.10818	0.601635	0.128559	0.659406	0.0684392
Rv0709	0.101886	-0.0309665	0.437969	0.114958	0.358423	0.231368	0.270174	0.309848	0.1711	-0.0474686	0.954619	0.318056	0.608737	0.106504	-0.187937	0.455041	-0.235601	0.311397	0.0125284	0.0689553	0.0818443	0.916488	0.948307	0.355251	1.51013	0.491087	-0.464605	0.17291	0.0131155	-2.64358	1.60858	0.387932	1.67648	0.685552	0.0125628	-0.168078	0.630556	-0.166594	0.701445	-0.0822337	1.27423	-0.140654	-0.126229	0.644128	0.813831	0.461448	0.00679519	0.857655	-0.102004
Rv0710	-0.169604	0.0386476	-0.256579	-0.292431	-0.144624	-0.243504	0.01397	0.221904	-0.0623737	-0.279072	0.0548124	-0.00596601	-0.0838112	-0.0695843	-0.0446544	0.126478	-0.633634	0.128447	-0.271158	0.350739	0.293349	0.146548	-0.332026	-0.147258	0.21145	-0.356123	0.148861	-0.0486603	0.719232	0.214662	0.122193	0.140593	0.276233	-0.0560163	0.00506015	0.0669053	0.179683	0.0521363	0.623166	0.310704	0.03343	-0.0162124	-0.0561711	0.235882	-0.144379	0.487615	0.141559	0.190498	-0.133745
Rv0711	-0.26051	-0.178812	-0.382704	-0.141383	-0.131596	-0.333833	-0.296725	-0.0645826	0.108278	-0.103689	-0.336188	-0.593398	-0.223216	-0.305686	-0.018341	0.382533	-0.439659	0.0670435	-0.0190796	0.250096	-0.086574	-0.0202809	-0.794398	-0.296879	-1.02637	-0.588165	-0.147708	-0.173915	-0.0590014	-0.0802423	-0.153531	-0.583639	-0.425867	-0.332314	-0.0869641	-0.17138	-0.287446	-0.0797646	-0.0188196	-0.110717	-0.341732	-0.203628	-0.439189	-0.157977	-0.639088	0.127617	-0.510329	-0.48236	-0.0849423
Rv0712	-0.178313	-0.0721622	-0.195005	-0.423558	-0.355734	-0.930549	-0.475862	-0.461317	-0.215618	0.0780374	-0.331919	-0.514505	-0.167955	-0.0607517	-0.522497	-0.416312	-0.368313	0.129885	-0.373775	-0.389599	0.0374497	-0.400079	-1.01065	0.0715026	0.0858148	0.317126	0.441121	-0.285754	0.050649	0.301081	-0.399236	-0.407388	-0.34445	-0.249153	-0.0883685	-0.12902	-0.0410666	-0.325902	-0.683836	-0.448467	0.257793	-0.0849901	-0.349521	0.0298682	-0.136958	-0.375845	-0.565017	0.0149569	-0.245142
Rv0713	0.158681	0.0850459	0.351507	0.354005	-0.742862	0.309797	0.409776	0.130416	0.56201	0.0832527	0.604832	0.756497	0.36359	0.450087	0.536925	0.713698	0.443743	0.390923	0.40408	0.323167	0.123877	0.839524	0.698649	0.411411	0.166454	0.260473	-0.204921	0.485579	0.408522	-0.0997495	-0.469452	0.518166	-0.496041	-0.334035	0.22943	0.0887869	0.501143	0.00259066	0.947738	0.11981	0.144454	0.287808	-0.0460504	0.728247	0.714416	-0.0685177	0.0928332	1.0391	0.697869
Rv0714	0.144776	-0.290316	0.0253491	0.341286	-0.174696	0.312833	0.584561	0.199237	0.598839	-0.0867895	0.977536	0.912662	0.785918	0.659929	-0.288518	0.760167	0.584617	0.115951	-0.320372	0.0209643	-0.123232	0.7155	0.735776	0.109365	0.498065	0.547988	0.251767	-0.162288	-0.112166	0.384022	-0.0585661	0.791158	-0.0251254	-0.0319589	-0.214675	-0.0720613	0.293392	-0.0864809	0.813129	0.0858145	0.441871	-0.275379	-0.151044	0.119411	0.614293	0.556639	-0.357509	0.165968	-0.381243
Rv0715	0.0712454	-0.0416056	0.447343	0.831764	0.0491355	0.346588	0.677343	0.245714	0.677906	0.162052	0.939403	0.704416	0.987501	0.650494	-0.224587	0.811773	0.497957	0.249576	-0.235894	0.0764722	0.131641	1.06833	0.53004	0.204051	0.407273	0.611812	0.250184	-0.0980673	-0.0190885	0.447204	0.143224	0.588919	-0.0215577	0.0346754	0.00662045	-0.0967665	0.502662	0.00376923	0.770922	0.13495	0.790574	0.145887	0.0214329	0.196697	0.781349	0.715775	-0.0436154	0.276464	-0.0459249
Rv0716	0.189953	-0.0118978	0.427892	0.396392	0.288046	0.462205	0.687959	0.13631	1.08586	-0.190494	0.789103	0.631041	1.68434	0.893477	0.459019	0.896732	0.687703	0.194311	0.344068	0.646317	0.104476	0.542501	0.323989	0.414028	0.68062	1.10702	-0.0448403	-0.074867	0.126064	0.214817	-0.0620829	0.771386	0.107723	0.0409075	0.0463638	0.211086	0.60972	0.0406332	0.972252	0.0468541	0.710659	0.0622154	0.0452841	0.453846	1.40633	0.785335	0.206404	0.839331	-0.0659219
Rv0717	-0.00383751	-0.202871	0.294901	0.206369	0.0191305	-0.00115249	0.253465	-0.127356	1.19166	-0.170531	0.616231	0.534361	1.45816	0.939481	-0.180694	0.841327	0.664775	0.155751	-0.107719	0.167467	0.0940261	0.854646	0.966084	0.344722	0.843787	0.705586	-0.366793	-0.124774	0.0208337	-0.0703521	0.206385	1.26637	0.749119	0.153712	-0.0184314	0.0286263	0.598171	-0.0409167	1.10792	0.0477083	0.922151	0.0583643	0.117397	0.340387	1.13036	0.531636	-1.53356	0.376919	-0.0688812
Rv0718	0.161719	-0.0268966	0.497893	0.543933	0.604191	0.494001	0.673769	0.349576	1.39542	-0.270108	1.25193	0.864806	1.15145	0.764229	0.573257	1.06706	0.568584	0.325892	0.460934	0.594301	0.0575389	1.11444	0.615423	0.233828	0.802722	0.790759	-0.249789	0.141443	0.141578	-0.0148914	0.353688	0.951248	0.382588	0.220855	0.22378	0.25679	0.679517	0.125882	0.878061	0.174727	0.996242	0.160391	0.228634	0.411268	0.914926	0.693234	0.11942	0.59215	0.124992
Rv0719	0.197352	0.130451	0.456912	0.457387	0.447061	0.467381	0.674994	0.301338	1.16879	-0.101	0.93297	0.798024	0.856671	0.778428	0.204379	0.890287	0.481742	0.373534	0.145187	0.336983	0.166083	0.671973	0.730208	0.286306	0.326291	0.468803	-0.170565	-0.0193278	0.130581	-0.117933	0.288721	0.598722	0.386874	0.142905	-0.00203432	-0.0378415	0.572805	0.0642806	0.929319	0.218754	0.824688	0.268113	0.234386	0.42433	0.950062	0.752759	0.073498	0.461712	0.141725
Rv0720	0.247342	-0.114171	0.666328	0.559937	0.796292	0.604305	0.497345	0.228983	0.794742	-0.373726	0.822556	0.551962	0.928156	0.560948	0.505903	0.58939	0.646417	0.365468	0.326077	0.460264	0.0266752	0.901782	0.990717	0.505591	0.752375	0.620826	-0.0851762	-0.0919266	0.191479	0.0803722	0.36489	0.557063	0.629251	0.276619	0.20344	0.256876	0.456625	0.084645	0.53338	0.228996	0.490857	0.0926577	0.313706	0.258791	0.851081	0.34251	0.383441	0.269005	0.0959206
Rv0721	-0.0534017	-0.12289	0.15201	-0.20838	-0.321244	-0.00649615	0.15654	-0.188983	0.677811	0.0841771	0.298312	0.165827	-0.264319	0.257081	0.379938	-0.293902	-0.077733	-0.354587	0.215976	0.139567	-0.00468016	0.215225	0.0167326	-0.27646	0.461967	0.325356	-0.0342869	0.237426	0.258886	0.0400523	0.196508	0.456425	0.350399	-0.0437173	0.362794	0.449731	0.149773	0.278985	0.331254	0.207783	-0.23305	-0.0730885	0.219728	0.0289842	0.340078	0.333282	0.271868	0.264771	0.467596
Rv0722	-0.0755725	-0.147417	-0.0286591	-0.251358	-0.0697547	-0.0182873	0.195276	-0.119967	0.184347	0.113862	0.00396634	0.252929	-0.360148	-0.0168273	0.366124	-0.60695	0.0723842	-0.108537	0.0570255	-0.23446	-0.0810342	-0.41967	-0.185176	-0.0467703	0.123663	0.0619388	0.0801957	0.054084	0.09117	-0.104457	-0.310975	-0.198953	-0.341912	-0.0846338	0.0209293	0.0286668	-0.0114695	0.0964274	0.126105	0.0100506	-0.0321898	0.303104	0.12974	0.153738	0.427113	0.235142	0.423366	0.361255	0.17469
Rv0723	0.705927	0.30881	0.558881	0.58015	0.828742	0.686645	0.671669	0.457296	1.43343	-0.0021047	0.64359	0.82237	0.889835	0.730982	0.914756	0.822214	0.369705	0.317798	0.78975	1.01742	0.327833	0.645537	1.10192	0.565277	0.540237	0.957053	-0.163165	0.0539431	0.162635	0.00616754	0.480802	0.492712	0.629132	0.405046	0.211047	0.381897	-1.16726	0.200041	0.909985	0.373073	1.53444	0.324196	0.356315	0.92026	1.03564	0.842231	0.555573	0.816157	0.521746
Rv0724	-0.419774	-0.361418	-0.634969	-0.876088	-0.112309	-0.522671	-0.703166	-0.574746	-0.844059	-0.357115	-0.370191	-0.715076	-0.323643	-0.194001	-0.244056	-0.291442	-0.5093	-0.123905	-0.27567	-0.098403	-0.140727	-0.294169	-0.453741	-0.316796	-0.126415	-0.00438709	0.0757525	-0.383455	-0.153719	0.266052	-0.279069	-0.489221	-0.0885028	-0.135042	-0.182306	-0.350818	-0.304953	-0.237541	-0.716633	-0.280503	0.023966	-0.126206	-0.337205	-0.441101	-0.486997	-0.556628	-0.273953	-0.475233	-0.30431
Rv0725c	0.65817	0.086551	0.88635	0.92492	-0.26605	-0.028985	0.11708	-0.14741	0.25432	0.15312	-0.15115	0.29074	0.13369	0.54819	-0.066065	0.02256	-0.81914	-0.93026	0.34414	0.46186	0.11438	-0.22626	0.71409	-0.48306	-0.2858	-0.4608	1.0663	0.018172	0.16189	0.91198	0.24817	0.062571	0.050108	0.35261	0.27126	-0.0031678	1.0522	0.21395	0.26858	0.38517	0.65655	-1.3502	0.19419	0.14365	1.4657	0.28038	0.43212	-0.022714	-1.3108
Rv0726c	-0.139375	-0.137208	0.290472	-0.0359612	0.225195	-0.236728	-0.445948	-0.151522	0.0178217	-0.00207337	-0.540969	-0.088623	-0.44863	-0.173404	-0.169451	-0.530626	0.0119117	-0.425386	-0.0841367	-0.186548	-0.156029	-0.631216	-0.0369366	-0.681127	-0.748045	-0.720336	1.22694	-0.556863	-0.0213732	0.907225	-0.476342	-0.196889	-0.273935	-0.20689	-0.212293	-0.257876	-0.519784	-0.321232	-1.00347	-0.319708	-0.498283	-0.527362	-0.288822	-0.60821	-0.575284	0.0336761	-0.365315	-1.00444	-0.865071
Rv0727c	0.0947942	-0.0117172	0.416053	0.0913853	0.271964	-0.428934	0.0334426	-0.226465	-0.201954	-0.209857	0.258872	0.0549407	0.219302	0.366388	-0.0274766	0.365022	0.0573579	0.239363	-0.0750857	0.232006	-0.424009	0.470157	-0.542321	-0.0290598	0.109338	0.0544527	-0.127717	-0.0789628	-0.0488821	-0.180372	0.254006	0.268876	0.103766	0.160484	0.140701	-0.0300662	0.273479	-0.0516545	0.318317	0.0201833	0.0318624	-0.142983	0.0968613	0.206361	0.283859	0.0426484	-0.296154	0.0820054	-0.550917
Rv0728c	0.247947	-0.0165545	0.760647	0.617907	0.605913	-0.402265	0.238462	0.250841	0.256945	0.000963307	0.15067	0.525748	0.133668	0.443116	-0.00213292	0.538603	0.208791	-0.205892	-0.657293	0.152086	-0.11811	0.402525	0.0960864	0.0849638	0.26445	0.00895538	-0.0946524	-0.217048	-0.0879296	0.116332	0.250231	0.260436	0.192908	0.28568	0.22804	-0.213251	0.676867	0.0464686	0.486558	0.23142	-0.00672636	-0.0914413	0.163868	0.117849	0.571093	0.117238	0.12847	0.19741	-0.422139
Rv0729	0.244708	0.179671	0.468789	0.524751	0.209501	0.0692175	0.211177	0.10824	0.679801	0.0490944	0.330746	0.188095	0.197198	0.225288	0.111397	0.0197036	0.334162	0.0161484	-0.26898	0.428513	0.169465	0.464144	0.503157	0.19086	0.165797	-0.0601512	0.0145632	0.409803	0.195543	-0.148454	0.582944	-0.270716	0.198002	0.390661	0.258382	-0.129231	0.480044	0.193655	0.651371	0.401292	0.379424	-0.186485	0.497972	0.23812	0.813418	0.229076	0.331993	0.287674	-0.314545
Rv0730	-0.0763075	-0.160827	0.504255	0.378729	-1.5104	0.157568	0.261947	0.0694993	0.38379	0.218148	0.0323986	0.226438	-0.00933354	-0.0348907	-0.137185	0.310111	0.336603	0.079185	-0.10123	-0.243951	-0.192354	-0.0204339	-0.0332785	-0.0253103	-0.105693	-0.0819734	-0.157544	0.108615	-0.161981	-0.100277	0.14254	0.161716	-0.0245933	-0.000524484	-0.198855	-0.134869	-0.111792	-0.0484439	0.231292	-0.208007	-0.410076	0.0531918	0.0429525	-0.000925582	0.0662961	0.100579	-0.198834	-0.0196568	-0.033912
Rv0731c	0.349405	0.234288	0.788517	0.602452	0.854428	0.56439	0.744904	0.546387	0.262189	0.233257	0.151533	1.06092	0.234849	0.243673	0.0148208	0.656635	0.398896	0.254452	-0.930228	-0.0132651	-0.0661972	0.230537	0.0504307	0.216263	0.434296	0.237362	0.0953301	0.352762	0.0521196	0.169898	0.337622	0.618044	0.323646	0.324734	0.110319	0.091175	0.252392	0.00232378	0.248084	0.154195	0.35867	0.161746	-0.508323	0.495394	0.969753	0.643994	0.154873	0.546069	0.150696
Rv0732	-0.0364538	-0.128662	0.719797	0.628038	0.130385	0.190734	0.427224	0.108823	0.300136	0.12487	0.724876	0.596649	0.72306	0.597224	-0.0464407	0.769499	0.386437	0.294347	-0.0190796	0.283457	-0.0161105	0.961083	0.736071	0.237018	0.304049	0.601523	-0.0271554	-0.0661074	-0.0233451	0.222251	0.275232	0.260547	0.137512	0.124867	-0.0832834	-0.0490783	0.41223	-0.159491	0.542301	0.0388836	0.415026	0.296978	-0.618847	0.393975	1.14465	0.663545	0.147056	0.39935	0.0548131
Rv0733	-0.0675597	-0.0201346	-0.418703	-0.40227	0.344393	-0.0531877	0.23779	0.29798	0.0301451	-0.261887	0.183299	-0.173515	0.204643	0.414236	0.949467	0.350669	-0.38304	-0.474226	0.712069	0.723696	0.657517	0.671472	0.887833	0.0340582	0.401528	0.0182202	0.0758968	0.249573	0.97218	-3.5815	0.423113	0.857962	0.700299	-0.247537	0.0364407	0.269792	-1.84497	-0.0552575	1.38258	0.251725	-0.261549	-0.170143	-0.0406908	0.618965	0.11118	0.444953	0.382564	0.633647	0.275319
Rv0734	-0.13705	-0.382272	0.298457	0.0505349	0.153372	0.0379459	0.183013	-0.0533089	-0.125706	-0.230855	0.171097	0.471251	0.407936	0.495378	-0.0356101	0.365281	0.207503	0.213686	-0.258624	0.128431	-0.187741	0.32647	0.449096	0.0667436	0.0858621	-0.0473529	-0.168668	-0.108701	-0.0498207	-0.153343	0.0925719	0.101754	0.362633	0.17017	-0.0143937	0.0460604	0.0888514	0.0666826	0.248171	0.0777317	0.380431	0.336058	0.13325	0.0501682	0.42269	0.0405057	0.19411	0.146715	0.165477
Rv0735	-0.515532	-0.112111	-0.335167	-0.280287	0.13867	-0.504087	-0.422125	-0.419502	-0.903432	-0.189643	-0.0267685	-0.320721	-0.1651	-0.128812	-0.357971	0.533351	-0.0766766	0.314993	-0.243782	-0.24323	-0.209078	-0.0375495	-0.379971	-0.113401	-0.494401	-0.612839	-0.187232	-0.341878	-0.285169	-0.188856	-0.323791	-0.437225	-0.365975	-0.386367	-0.922528	-0.233644	-0.000800937	-1.26585	0.15789	-0.184995	-0.348493	-0.871698	-0.354811	-0.202209	-0.361466	-0.78292	-0.154611	-0.460066	-0.921477
Rv0736	-0.116344	0.0835937	-0.0916184	0.0475218	0.123087	-0.0236982	-0.607918	-0.923541	-0.363765	0.153235	0.170192	0.662	-0.221134	-0.584179	0.0468727	0.315605	-0.348828	-0.106474	-1.20929	0.0361721	-0.0667647	0.403373	-1.07236	0.107792	0.0836903	-0.074647	0.146722	-0.0754201	-0.0496486	0.453421	-0.151476	-0.395548	-0.133791	-0.0191692	-0.166072	0.124691	0.0359275	0.00382979	-0.0244864	-0.658362	0.0921656	-0.245338	-0.25058	0.0487921	0.116882	-0.0826775	-0.279425	-0.0232452	0.0199191
Rv0737	-0.0252031	-0.0447348	0.0654814	-0.025035	-0.338419	-0.179294	-0.401398	0.0129003	-0.489756	-0.148053	-0.123111	-0.391331	-0.078299	-0.0408553	-0.0497172	0.179447	-0.130542	0.711665	-0.189819	-0.0595922	0.0089906	0.00234702	0.582816	0.418674	-0.522473	-0.55358	-0.258723	0.172101	0.0756617	-0.00919906	-0.271906	0.0453251	0.147154	-0.213288	-0.154946	-0.254099	0.0767946	-0.00458473	-0.0580338	0.140833	-0.0240695	-0.249335	-0.166393	0.0277484	0.137608	-0.0497462	0.0930189	0.061969	0.18221
Rv0738	0.021019	-0.0800624	-0.373019	-0.197673	-0.412632	-0.104302	-0.22119	-0.0476785	0.229211	-0.0533591	-0.0224267	-0.289241	-0.392781	-0.403218	0.102975	-0.146037	0.058653	0.070558	-0.069857	-0.409485	-0.0178729	-0.0596905	-0.160749	-0.132661	-0.354737	-0.383136	0.0298588	0.155684	0.0341588	-0.142898	-0.411338	0.22601	-0.322034	-0.144137	-0.0141376	0.16994	-0.264046	0.0880502	-0.122547	0.0311198	-0.336114	0.0523562	-0.0779161	-0.365276	-0.0802576	-0.126205	0.00193356	-0.0952362	-0.150377
Rv0739	-0.287239	-0.292592	0.206884	0.0999207	-1.01327	-0.217001	-0.0133306	-0.220037	0.407705	0.0200557	0.0879283	0.0557183	0.117902	0.0974549	-0.283657	0.556798	0.270726	0.698252	-0.356133	-0.701472	-0.371879	0.263199	-0.114507	0.483591	-0.353758	-0.497921	-0.0438722	-0.0899902	-0.304465	-0.170778	0.0563623	0.46578	-0.0521229	-0.0616977	-0.335895	-0.267292	-0.0836065	-0.200856	0.853692	-0.2293	-0.269505	-0.119298	-0.307233	0.0658756	0.1028	0.0904337	-0.31374	-0.0421367	0.0610708
Rv0740	-0.124829	-0.132015	0.0984275	0.160285	-1.39594	0.0319647	-0.12168	0.0153417	0.343828	-0.119234	0.269073	-0.0820426	0.217665	0.112843	0.0410002	0.460939	0.110745	0.561899	-0.0407238	-0.254857	-0.156268	0.321534	0.05554	0.597122	-0.391413	-0.433208	0.23168	0.12389	0.100483	0.100156	-0.0880228	0.379331	-0.0719243	-0.112307	-0.0884789	-0.121784	-0.00373148	0.0264611	0.22634	0.0976245	-0.268075	0.0863276	-0.194351	-0.0858663	0.230805	-0.0296742	0.00228945	-0.050415	0.138592
Rv0741	0.033763	-0.258606	0.572739	0.37694	-0.236457	0.151656	0.102848	0.0526242	0.10532	-0.0049848	0.0902862	0.232751	0.495369	0.454036	0.110159	0.348982	0.122911	0.815622	-0.0116879	-0.0917142	0.173335	0.166975	0.257421	0.977404	-0.119217	-0.118862	-0.257878	-0.0720099	-0.0276426	-0.281787	0.493028	0.397867	0.432589	0.00929356	-0.155782	-0.172608	0.336091	-0.313485	0.188462	-0.253376	0.339577	0.0464929	-0.227057	0.309652	0.544908	0.188849	-1.61145	0.512283	0.113229
Rv0742	0.0462192	0.0982014	0.320603	0.327231	0.0203797	0.106996	-0.196819	0.0600333	-0.20027	-0.0740245	-0.236995	-0.279222	-0.136656	-0.215077	-0.084911	-0.523336	-0.101167	0.106708	-0.0886805	-0.169475	0.101147	-0.0964805	-0.235299	0.0799044	-0.42756	-0.344528	0.0258316	0.129993	0.232101	-0.114864	-0.0649546	0.057879	0.0189363	0.0628381	0.239929	0.316587	0.0306177	0.0468768	-0.197043	0.213159	-0.00590137	-0.375262	0.127279	-0.0388782	0.256843	0.00430373	0.0525919	0.0788868	-0.121279
Rv0743c	-0.337845	-0.337445	-0.104462	-0.0399517	-0.102207	-0.197068	-0.382589	-0.116959	-0.0140613	-0.318307	-0.138516	-0.504314	-0.146285	-0.936492	-0.225073	-0.324034	-0.235881	0.071492	-0.918166	0.0279605	-0.435154	-0.111514	-0.0800054	0.174886	-0.102243	-0.414097	-0.0335398	0.0433456	-0.126086	0.169227	-0.365674	-0.0974288	-0.405437	-0.233754	-0.403247	-0.460197	0.0499818	-0.0709667	0.328349	-0.0825415	-0.00946357	-0.272543	-0.133659	-0.345568	-0.00184541	0.162815	-0.155384	-0.254352	-0.33434
Rv0744c	0.022433	0.179546	0.454128	0.2171	0.307225	0.135927	-0.372283	0.345722	0.256013	0.123185	0.207831	0.296204	-1.45699	0.91337	0.117755	-0.108376	-0.00890524	0.00189558	0.101468	-0.190298	-0.0130993	0.236984	-0.653449	-0.199962	-0.144209	0.0923234	0.475205	-0.108892	0.120516	0.0716117	0.227658	-0.000131386	0.189927	0.234826	0.532782	0.265061	0.134899	0.368929	0.298907	0.221564	0.458351	0.0612645	0.19375	-0.0210128	0.375966	0.199504	0.0833666	-0.0641182	0.565291
Rv0745	-0.0298872	-0.11556	-0.186457	-0.370792	0.425872	-0.0412698	0.100713	-0.0773414	0.141136	0.0698675	0.0548124	-0.103354	-0.451692	0.0543383	-1.70619	-0.482577	-0.132773	-0.284577	0.178863	-0.00200599	0.0147236	0.0462744	0.647881	0.0274147	-0.0685176	0.0237484	-0.108171	0.104304	0.10943	-0.174822	0.0148026	-0.360838	-0.624091	-0.110353	-0.0679609	0.0478761	-0.168006	0.313046	0.521511	0.037923	-0.560725	-0.404121	0.036152	-0.0389455	0.0851169	0.000203784	-0.0337215	-0.292314	0.55679
Rv0746	-0.0452352	-0.107354	-0.51844	-0.180547	-0.111666	-0.116872	-0.318496	0.000940094	0.27125	0.133427	-0.342865	0.0421132	-0.296112	-0.0931657	-1.76728	-0.47016	0.00972779	-0.426247	0.272353	-0.31856	-0.0235287	-0.388543	-0.271506	-0.220115	-0.0377249	-0.278369	-0.153718	-0.0381275	0.0417913	-0.14251	-0.312831	-0.739858	-0.630124	0.000872838	-0.0319132	0.29465	-0.0906929	0.00397656	-0.191309	-0.0985668	-0.0035102	0.149649	-0.0401812	-0.181048	-0.0104129	0.25296	0.00684329	0.101491	-0.110974
Rv0747	-0.010051	0.0153405	-0.283311	-0.479192	0.312375	-0.0183006	-0.937605	0.0968214	-1.54185	0.00196316	-0.719794	-0.803954	-1.46644	-1.18346	-0.333149	-0.978834	-0.764987	-0.100001	-0.230966	-0.136543	0.132279	-0.612459	-0.450212	-0.0474526	-0.0496361	0.00859512	0.162672	-0.166773	0.187526	0.0230175	-0.0612707	-0.334106	0.178625	0.00518637	0.460297	0.192671	-0.188209	0.0452379	-1.31377	0.130702	-0.938352	-0.540208	0.18433	-0.125705	-1.14914	-0.298371	0.230128	-0.0272513	-0.783501
Rv0748	0.00687467	-0.0166559	0.238764	0.139332	-0.0209878	-0.172459	-0.120211	-0.0999042	0.0510955	0.172799	-0.385102	0.144695	-0.275889	-0.182125	-0.0589856	-0.0549825	0.152825	-0.231372	-0.168825	-0.162655	0.00500785	-0.262136	0.0147816	-0.451705	-0.126756	-0.100648	0.187846	-0.0478429	-0.147942	0.0523243	-0.484783	0.0122369	-0.5483	-0.31742	-0.175063	-0.142077	-0.178145	-0.128107	-0.271101	-0.313698	-0.0944687	-0.171987	-0.124894	-0.189988	-0.340555	-0.11719	-0.471264	-0.202318	-0.224353
Rv0749	-0.0152653	0.0489446	-0.157167	0.00792447	-0.162691	-0.0025295	-0.00687102	0.087477	-0.240773	0.175887	-0.174916	-0.10987	-0.350787	-0.216814	-0.143339	-0.388037	-0.218159	-0.50439	-0.0413281	0.0216541	0.134791	-0.17273	-0.0503193	-0.32333	-0.185325	-0.144093	0.228146	0.109672	0.0158267	0.220906	-0.557812	0.616727	-0.107976	-0.393728	0.0617466	-0.108544	-0.320633	-0.120836	0.0957279	-0.113893	-0.104725	-0.475385	-0.032705	-0.22932	-0.113592	-0.0102099	-0.139629	-0.170936	-0.190909
Rv0750	0.12857	-0.0904384	-0.215271	-0.139385	-0.376926	0.0348586	-0.171483	-0.00254376	-0.414201	-0.183644	-0.155913	-0.580477	-0.351286	-0.291263	-0.0748444	-0.298752	-0.207305	-0.0968219	0.102957	-0.342288	-0.0964996	-0.233946	-0.615279	-0.125242	-0.369224	-0.335281	0.101303	0.0186577	0.028757	0.0404533	-0.531131	-0.192321	-0.535222	-0.385868	0.0380855	0.23361	-0.123629	0.0994651	-0.455046	0.0164068	-0.0971986	-0.355123	-0.0774276	-0.20853	-0.194184	-0.0494556	-0.0584385	-0.203159	-0.289454
Rv0751c	0.00562604	0.0243185	0.030293	0.145648	-0.124749	-0.122249	-0.0458059	-0.173929	-0.0158044	0.0460833	-0.403833	0.148973	0.0101036	-0.216184	-0.0620869	-0.418679	-0.0899094	0.00969988	-0.755667	-0.459349	-0.351812	-0.185204	-1.46563	-0.298978	-0.0280574	-0.103982	-0.0204468	-0.0844693	-0.034066	-0.255549	-0.260213	-0.369235	-0.392111	0.127259	0.123611	0.25574	-0.223684	-0.0400231	0.0369786	-0.0543858	0.00144704	0.0590273	0.0354709	-0.0577503	0.0368835	0.0110132	-0.00305291	-0.00284145	-0.360864
Rv0752c	0.44468	0.234136	-0.227784	-0.171746	-0.195423	0.137308	-0.117136	-0.0594309	-0.0568572	0.165169	-0.468932	-0.0815738	-0.0640307	0.00470604	-0.13597	-0.531163	-0.180746	-0.261931	-0.207598	-0.0409387	0.151026	-0.304497	-0.536289	-0.205186	-0.154315	-0.193895	0.114381	0.064438	0.260575	0.0128252	-0.342514	-0.336954	-0.00957592	-0.0527373	0.575164	0.275594	0.0250728	0.116199	-0.0991745	0.389771	0.0994713	-0.446966	0.170771	-0.0360941	0.117248	0.0490982	0.648965	0.0913212	-0.0849523
Rv0753c	0.365869	-0.17963	-0.0465191	-0.413465	-0.296077	0.114418	0.0700066	-3.07072	-0.0767235	-0.0595153	0.248049	-0.180665	-0.159254	0.185227	0.0163241	-0.287868	-0.215447	-0.474212	-0.364413	-0.03469	-0.206448	0.034845	0.0302235	-0.325002	0.481283	-0.00233833	-0.058162	0.0455603	0.160563	-0.220311	-0.00105983	-0.194438	-0.831577	0.1795	-0.0126556	0.0139344	-0.175905	0.111152	-0.0790037	-0.0552877	-0.0394771	-0.237249	0.0157184	-0.0246757	-0.149287	-0.176658	0.0525267	0.0290347	-0.0461224
Rv0754	0.0153708	0.0393575	-0.133475	-0.207871	-0.272501	0.0944718	-0.0695167	0.0707467	-0.0636313	-0.0288612	-0.422359	-0.271107	-0.542133	-0.396327	-0.00290762	-0.578017	-0.309858	-0.230882	0.109025	-0.119273	0.141998	-0.391201	-0.266426	0.0770359	-0.51661	-0.329162	0.174755	-0.00340153	-0.00627375	0.122744	-0.263374	-0.369918	-0.266899	-0.162088	0.150196	0.0146838	-0.196299	0.09331	-0.305277	-0.00942155	-0.0271121	-0.184465	-0.010535	-0.0611145	-0.132225	0.00885139	0.113271	-0.0150956	-0.114846
Rv0755c	-0.167089	-0.123909	-0.389415	-0.548704	-0.299265	-0.345999	-0.373217	-0.206592	-0.262398	0.144982	-0.174675	-0.667174	-0.0189784	-0.00223281	-0.541532	-0.242912	0.145564	0.127	-0.481036	-0.641609	-0.0471915	-0.129307	-0.423847	-0.0180791	-0.112412	-0.0634787	-0.106697	-0.185559	-0.12822	-0.122038	0.191155	0.0249689	0.153766	0.089057	-0.251705	-0.225288	-0.0127956	-0.229395	-0.166574	-0.107268	-0.305645	-0.162434	-0.493402	-0.24707	-0.183957	-0.352691	-0.357025	-0.153044	-0.139941
Rv0756c	0.0980529	0.172586	0.0548639	0.162182	-0.0250244	0.327501	0.142409	0.302175	0.197063	-0.108466	-0.0471695	-0.0366555	-0.237695	-0.322242	-0.0588349	-0.125969	-0.0183726	0.0188731	0.0020967	0.050608	0.130161	-0.0661267	-0.0485575	0.204277	-0.227018	-0.163583	0.112925	0.282417	0.171065	0.0296286	-0.283021	0.0470814	-0.194731	0.0704244	0.345189	0.291875	0.0388995	0.290183	-0.0492022	0.337379	0.201822	-0.212412	0.298436	0.0889924	0.0804748	0.112119	0.344158	0.197247	0.30792
Rv0757	-0.113381	0.0800745	-0.219689	-0.286271	0.256204	-0.127212	-0.0230979	0.179691	0.33174	-0.216278	-0.175176	-0.803839	-0.0407526	0.156251	0.436407	0.478523	-0.426698	-0.142391	-0.16017	0.767682	0.210797	0.360333	0.786811	-0.123652	-0.074048	-0.334456	0.106467	0.289352	0.337497	-0.128257	0.545965	0.709771	1.0165	-0.202226	-0.255078	-0.112281	-1.8526	-0.233286	0.379589	0.24863	-0.051519	0.107029	0.0998014	0.422702	0.367271	0.371283	0.810657	0.471032	0.448941
Rv0758	-0.142938	-0.110058	-0.386512	-0.529863	-0.416799	-0.220703	-0.403784	-0.136061	-0.550679	-0.214294	-0.317884	-0.617559	-0.627664	-0.462115	-0.214636	-0.533279	-0.291067	-0.133524	-0.482146	-0.474286	-0.387138	-0.522136	-0.303202	-0.0875661	-0.826099	-0.790598	0.0450095	-0.140238	-0.134277	-0.0369658	-0.254671	-0.201971	-0.211604	-0.217099	-0.174473	-0.174535	-0.119836	-0.150529	-0.253362	-0.175263	-0.481318	-0.322058	-0.2295	-0.66597	-0.375872	-0.521246	-0.368685	-0.675848	-0.605705
Rv0759c	-0.203231	-0.261467	0.184045	0.263734	-0.171373	-0.129928	0.253719	-0.145027	0.330655	0.108528	0.228403	0.74301	0.163484	0.16014	-0.396058	0.355935	0.237188	0.447482	-0.422531	-0.20456	-0.0979395	0.40592	0.521255	0.238497	-0.391504	-0.332071	-0.282834	-0.221709	-0.284524	-0.242372	0.130658	0.0624485	0.0272777	0.0470046	-0.0480591	-0.818264	0.100025	-0.174953	0.590838	-0.168995	-0.0851823	0.429984	-0.0119099	-0.203544	0.144378	0.121719	-0.137498	-0.241267	0.0848441
Rv0760c	0.208113	0.267246	0.173962	0.522869	0.569121	0.404584	0.578055	0.252391	0.924322	0.102666	0.354454	0.943881	0.297615	0.175454	0.387627	0.856073	0.234957	0.354968	0.0496133	0.310082	0.410274	0.455231	0.763895	0.60296	0.513382	0.328531	-0.0905372	0.0856552	0.210426	-0.111385	0.380988	0.59595	0.469978	0.400374	0.26093	0.310469	0.364675	0.194174	1.20687	0.263581	0.249065	0.650321	0.471396	0.373554	0.67412	0.348228	0.381763	0.661188	1.11556
Rv0761c	-0.407718	-0.276843	0.0856232	0.0196213	0.0721145	-0.0765041	0.257389	-0.119704	0.228743	0.10354	0.230235	0.657333	0.303184	0.237468	-0.51987	0.362687	0.198955	0.250792	-0.479099	-0.410539	-0.00468016	0.27337	0.606641	0.407962	0.439858	0.505583	-0.525327	0.231933	0.127712	-0.398095	0.464485	0.480615	0.826305	0.281384	-0.110535	-0.251812	0.163717	0.121723	0.417714	0.137469	0.351255	0.336302	0.241409	0.303597	0.357474	0.262118	0.0718692	0.287079	0.331674
Rv0762c	-0.224378	-0.0966716	-0.339952	-0.259734	-0.206132	-0.349284	0.583359	-0.0226179	-0.255365	-0.0999757	-0.274569	-0.241249	-0.556188	-0.133672	-0.156756	-0.193828	-0.498994	-0.289786	-0.265062	0.144729	0.00533197	-0.381973	-1.17391	-0.0143633	-0.275298	-0.107863	-0.230644	-0.00274962	0.482846	-0.118019	-0.0656446	-0.0427586	-0.133465	-0.145125	-0.0705397	-0.117525	-0.0703662	-0.0834303	0.311252	-0.042527	-0.375284	-0.373108	-0.323252	-0.0036137	-0.620036	0.147283	-0.358799	-0.229573	-0.491427
Rv0763c	-0.306134	-0.219345	-0.546005	-0.313674	-0.172132	-0.283764	-0.341675	-0.256959	-0.55	-0.248329	-0.460251	-0.287999	-0.407886	-0.356945	-0.073536	-0.580688	-0.501435	-0.41793	-0.101576	-0.208237	-0.0166059	-0.487128	-0.102692	-0.648957	-0.585758	-0.294438	0.0166769	-0.179164	-0.258132	0.103759	-0.162422	-0.432899	-0.00957592	-0.156795	-0.375643	-0.467562	-0.00292382	-0.134311	-0.0251242	-0.141301	0.00642188	0.321738	-0.0499406	-0.0940811	-0.296314	-0.158175	-0.359032	-0.340783	-0.111612
Rv0764c	-0.360693	-0.245975	-0.260592	-0.213298	-0.150095	-0.577953	-0.458176	-0.252522	-0.32564	0.0248801	-0.434464	-0.171709	-0.211546	-0.323439	-0.0854406	-0.418861	-0.376325	-0.378951	-0.161038	-0.244204	-0.22877	-0.501132	-0.17007	-0.63028	-0.296784	-0.334327	-0.0600198	-0.474435	-0.0620062	-0.0253864	-0.128761	-0.323407	0.0683096	-0.00619947	-0.434574	-0.190687	-0.128985	-0.017507	-0.399813	-0.192945	0.122716	0.0853043	-0.127526	-0.360507	-0.332952	-0.0785578	-0.25927	-0.437098	-0.138962
Rv0765c	-0.0522552	-0.183774	0.016094	-0.21563	-0.32161	-0.24909	-0.0565585	-0.157323	-0.751021	-0.521804	-0.011972	-0.332481	-0.128676	0.0630216	0.108358	-1.50464	-0.342197	-0.102061	-0.0190796	0.248649	0.216618	-0.4302	0.0117315	-0.1874	-0.310307	-0.213286	0.000359743	0.0707337	0.290753	-0.25394	0.336022	0.461641	0.376353	-0.250575	0.0299559	-0.258334	-0.0741323	-0.341599	0.473832	-0.0576798	-0.21457	-0.259856	0.0321927	0.198208	-0.0276628	0.211644	-0.00493387	0.172343	0.0101156
Rv0766c	-0.264493	-0.0242207	-0.482477	-0.39614	-0.214057	-0.191999	0.0337304	0.00278218	-0.218315	-0.636427	-0.200529	-0.180451	-0.37217	-0.314888	-0.328825	-1.68885	-0.26738	-0.266952	-0.40539	-0.315568	0.0106703	-0.0103611	-0.506895	-0.114451	0.232558	-0.0956445	-0.167191	-0.0991482	0.00538869	-0.129315	-0.0365065	-0.0636645	-0.034167	-0.0903311	-0.0638715	-0.0501845	-0.0310549	-0.000667752	0.0977153	0.0175388	-0.317421	-0.253882	-0.161885	-0.14949	-0.479039	0.111271	-0.30511	-0.179985	-0.288649
Rv0767c	-0.263293	-0.0978789	-0.191438	-0.0732429	-0.459647	-0.248073	-0.207298	-0.1556	-0.492111	-0.0423506	-0.011972	-0.71529	-0.245916	-0.176819	-0.045336	0.191234	-0.178559	0.0670435	-0.332849	0.105718	-0.126091	-0.249502	-0.899055	0.101914	0.227626	-0.303995	-0.169726	-0.304614	-0.137706	-0.156693	-0.0603236	-0.462038	-0.147004	-0.51337	-0.103444	-0.202134	-0.0232437	-0.113094	-0.463292	0.182222	-0.304719	-0.114553	-0.187128	-0.237062	-0.590332	0.0684924	-0.0577105	-0.262682	-0.246353
Rv0768	-0.108152	0.0598557	0.219815	0.206581	0.293788	0.078057	-0.232435	0.668363	-0.212571	0.0780529	0.697001	-0.0445293	-0.399344	-0.376107	-0.0094138	-0.353815	-0.0786758	-0.531166	-1.22311	0.0451206	-0.235447	0.337398	-0.289069	-0.844561	-1.28388	-1.44846	0.167458	-0.486256	-0.109909	-0.243967	-0.19433	-0.282319	-0.0170995	0.0587689	-0.0634092	0.230632	0.0567449	0.123152	0.0495512	-0.00989171	0.0675086	-0.542417	-0.199016	-0.393443	-0.229846	0.109543	-0.486062	-0.395659	-0.8291
Rv0769	0.0311102	-0.0132743	0.137804	-0.0094842	-0.0631886	-0.0696209	-0.0698987	-0.213475	0.107749	-0.00808828	0.212075	-0.18752	0.308996	0.1609	0.105966	-0.0250613	0.0250119	-0.699102	0.230148	-0.0654607	-0.127358	0.377024	0.0160712	-0.66528	-0.755859	-0.839481	0.0777458	-0.136135	-0.0145821	0.130752	0.521545	0.20903	0.657524	0.277264	0.124741	-0.0452992	-0.0301165	0.0462377	0.0673212	-0.0164648	0.11131	-0.0525424	0.0468031	-0.612027	0.430816	0.00560344	-0.344735	-0.427167	-0.231915
Rv0770	0.179	0.299066	0.131491	-0.0958428	-0.0511147	0.0620012	0.188827	-0.00436907	0.290385	-0.0601383	0.102849	-0.130575	0.431426	0.218085	0.110678	0.0282219	0.0643185	-0.430917	0.452617	0.110044	0.234811	-0.282083	0.234715	-0.257923	-0.474482	-0.648867	0.0037809	-0.0218554	-0.00874969	0.0877487	0.112512	0.110415	0.333047	0.278321	-0.289072	0.169414	0.216325	0.179167	0.1724	-0.00924609	0.631575	0.0414459	0.204588	-0.0899948	0.385056	0.143654	-0.00764174	0.113602	-0.196442
Rv0771	-0.227961	-0.0897712	-0.00291717	-0.122149	0.0392832	-0.139305	0.11045	-0.11244	-0.00345095	0.0727001	0.22808	0.0602817	0.281353	0.364274	-0.390277	0.234758	0.109977	-0.602047	-0.419367	-0.0940707	-0.163958	0.0188461	0.271802	-0.772165	-0.458302	-0.571963	-0.237625	-0.168049	-0.093998	0.209656	0.165955	0.135149	0.273028	0.11583	0.126231	-0.527778	0.0771549	-0.0268066	0.0340367	-0.186776	0.244381	0.244439	0.0845372	-0.199958	0.200321	-0.135145	-0.148318	-0.0642149	-0.0665122
Rv0772	0.232111	0.273207	0.434879	0.710811	0.205491	0.361154	0.669169	0.304838	0.861643	0.332848	0.424986	0.599724	1.36833	1.45899	0.890563	0.541062	0.198848	0.480915	-0.955386	0.0823147	0.155437	0.136166	0.349239	0.49487	0.74679	0.640947	0.293311	0.270576	0.219728	-0.0411029	0.622042	0.843591	0.753663	0.698441	0.238561	0.209608	0.702705	0.200884	0.482513	0.40945	0.169623	0.296982	0.141208	0.525103	0.0607799	-0.805585	-2.21482	0.00951756	0.439593
Rv0773c	0.383475	0.0907785	0.0572757	-0.390873	0.030008	0.0388685	-0.348262	-0.0175253	0.0528052	0.186928	0.369724	1.45727	-0.056121	0.290701	0.366924	-0.352631	-0.111188	-0.00821053	0.391066	0.250096	-0.0984904	-0.485854	0.428835	0.416738	0.931863	-0.483092	-0.12326	0.301714	-0.0114269	-1.16041	-0.17667	0.235215	-0.092893	0.0908094	-0.207408	0.131521	0.230795	0.00616068	0.464075	0.0741482	-0.0655426	0.0361487	0.107784	0.206697	-0.143925	-0.0121367	0.670251	-0.757368	0.402747
Rv0774c	0.165391	0.0747137	0.101429	-0.221975	0.268373	0.0791933	0.343315	-0.052411	0.108483	0.0594786	0.211071	0.300367	-0.0261078	0.548546	0.416886	0.0960122	-0.138883	0.309657	-1.05961	-0.160107	0.116962	0.0393378	0.0117315	0.567454	0.0546333	-0.0346901	-0.259615	0.00162604	-0.046397	0.0982564	-0.22726	-0.190998	0.000711147	0.133442	-0.70266	0.735708	0.196915	-0.237744	-0.0122281	0.198852	-0.15181	0.443953	0.196242	0.718971	0.144723	0.0490365	0.0193224	0.14029	0.759082
Rv0775	0.199592	0.259631	0.358115	0.138846	0.406976	0.110189	0.156068	-0.454368	0.0711039	0.272755	0.430813	0.445162	1.73748	0.768764	0.147903	0.114706	-0.245138	-0.0886625	-0.965276	0.944046	0.413883	0.504715	1.02832	0.416713	0.500228	0.274961	0.159651	0.152396	0.295596	0.417549	-0.491841	-0.463033	-0.604387	-0.0899179	0.464214	-0.0158577	0.666538	-0.0371234	-0.231973	0.444768	1.29035	-0.669563	0.141207	0.0565841	0.197555	-0.084784	-0.30273	0.117769	-0.539995
Rv0776c	-2.74378	0.827944	-0.546497	-0.302788	-0.0473673	0.29627	0.0132917	0.198646	1.02623	0.398983	-0.158707	-0.212946	-0.102366	-0.24843	0.294092	-0.0988374	0.0800393	0.0358501	0.389807	0.317962	0.289352	-0.0985149	-0.34073	0.195482	-0.240994	-0.31332	0.505334	0.0797159	0.0736693	0.257266	-0.191562	-0.0410654	-0.209188	-0.0994975	0.21127	0.255024	-0.147317	0.210036	-0.515683	-0.0141594	0.238507	-0.0385961	0.104489	-0.0921571	-0.151066	-0.202083	0.221396	-0.0733796	-0.0545509
Rv0777	0.319302	0.14446	-0.110187	-0.439018	0.666583	-0.0183006	0.122684	-0.00674717	0.151686	0.0761495	0.341024	-0.188531	0.491941	0.373029	0.159751	-0.186962	-0.126701	0.0914896	0.510332	0.253054	0.158579	0.546051	0.637187	0.282397	0.724585	0.594134	0.0380944	0.0468318	0.409592	0.0216425	0.290913	0.0949223	0.343782	0.178748	0.300917	0.181056	0.281252	0.169329	0.386226	0.339218	0.174745	0.522348	0.420091	-0.0959945	0.0330246	-0.299927	0.0311966	-0.0281324	0.58305
Rv0778	-0.0666765	0.0299303	-0.1506	-0.213184	0.500171	0.089178	0.209916	0.0653061	0.112476	-0.0572065	0.053653	-0.249191	0.229334	0.322877	0.242429	0.257695	0.121885	0.177828	0.204493	0.405452	0.101977	0.115163	0.272852	0.252439	0.184552	-0.0209951	-0.216278	-0.184152	-0.0849314	-0.20043	0.284431	0.0420114	0.42034	0.426921	0.00506015	0.530632	0.0722783	0.223541	0.114178	0.057267	0.0367632	0.393354	0.120704	0.0137143	0.115242	-0.207509	0.0713614	0.155285	0.393149
Rv0779c	0.142998	0.0815271	0.128114	0.105328	0.277092	0.0686004	0.372469	0.140705	0.399249	0.169723	-0.314117	0.144728	-0.0374547	0.121949	0.154126	-0.124808	0.138738	0.136354	-0.277289	0.172641	0.136506	-0.235567	-0.0167981	0.184907	-0.662032	-0.388429	0.114195	0.140966	0.069432	0.169517	-0.143436	0.113791	-0.212083	-0.0253726	0.301003	0.17978	0.0404738	0.0701708	0.0541327	0.0407589	0.205411	-0.467211	0.126084	-0.22359	0.121854	0.173446	0.0968413	0.0404972	-0.171023
Rv0780	-0.369374	-0.288297	0.213859	0.202741	-0.0568546	-0.248929	0.0894352	-0.218405	0.641385	0.0696618	0.191203	0.234929	0.506968	0.290791	-0.320802	0.299254	0.211617	0.101256	-0.350008	-0.373545	-0.288731	0.0675115	-0.375553	0.00174236	0.390944	0.31228	0.0391288	-0.203548	-0.183616	0.119663	0.47271	0.220475	0.447733	0.294618	-0.257167	0.137944	-0.212041	-0.143489	0.23054	-0.190762	-0.0401425	-0.181006	-0.0939855	-0.091946	0.0882876	0.104983	-0.22499	-0.188433	-0.00797062
Rv0781	-0.0153142	-0.00296511	0.461559	0.197073	0.340157	0.014151	0.226614	-0.15396	0.555316	-0.141925	0.343261	0.256294	0.395673	0.479212	-0.295918	0.053452	0.19414	0.187903	-0.0185607	0.0693722	-0.335123	0.655355	0.619316	0.228273	0.905358	0.524391	-0.220536	0.0526887	-0.102312	0.119915	1.00321	0.26101	0.611959	0.496416	-0.220796	-0.337344	0.155893	-0.0649396	0.923816	-0.24589	0.310951	-0.138794	-0.0925525	0.122428	0.372395	0.24666	-0.319323	0.0169934	-0.0664191
Rv0782	-0.281511	-0.151287	-0.375887	-0.444576	-0.517239	-0.122541	-0.0468749	-0.080326	-0.00587531	0.0651624	-0.185373	-0.062066	-0.069592	-0.377327	-0.188815	-0.573609	0.26874	0.284163	-0.0811842	-0.0973754	-0.00468016	-0.190998	-0.476203	0.299512	0.098299	-0.419386	-0.230856	-0.151051	-0.0463647	-0.169977	-0.30377	-0.118321	0.000769532	-0.286747	-0.0222144	-0.0100696	-0.192248	-0.14218	-0.245954	-0.149232	-0.748994	-0.189126	-0.0951829	-0.2635	-0.301759	0.0192094	-0.0879576	0.0955172	-0.249146
Rv0783c	-0.280056	0.0106191	0.333394	0.250967	-0.0450912	-0.173363	0.114409	-0.160603	-0.301232	0.216882	0.436261	-0.0837286	0.0559074	0.231413	-0.298647	-0.135564	0.0209453	0.308342	-0.722608	0.067388	-0.256803	0.358606	0.787126	-0.707893	0.627383	1.15288	-0.271019	-0.037448	-0.132249	-0.0719562	0.298398	0.0521563	0.495086	0.308239	-0.0294208	-0.137833	0.302144	-0.0286577	0.23072	-0.00182867	0.437752	0.681402	-0.082072	0.310508	0.376995	0.0609576	-0.0880087	0.589917	0.419769
Rv0784	-0.207241	-0.273726	0.210039	0.365876	-0.111666	0.122203	-0.208619	0.137262	-0.271949	0.0495572	0.254183	0.0837852	-1.02023	-0.149945	-0.299618	-0.254932	0.191661	0.180173	-0.0478187	-0.0469417	-0.0777329	-0.0944399	-0.225758	0.201101	-0.382034	-0.483092	0.222164	-0.109154	-0.0924986	-0.047964	0.0223569	-0.105881	0.0624411	-0.0366052	0.149627	-0.0358494	0.387741	-0.0828274	-0.257068	0.0034926	0.0447751	-0.331814	0.102639	-0.436088	-0.194064	0.245817	0.00515584	-0.162532	0.00370619
Rv0785	0.205512	0.106258	0.160558	-0.180479	-0.345019	0.172237	0.272256	-0.0609956	0.0942184	-0.220898	0.0465199	-0.408608	-0.0652744	-0.0698054	0.0351468	-0.391685	-0.0803801	-0.209999	-0.156004	0.341932	0.0164495	0.103277	0.253661	-0.126565	0.226555	-0.158433	-0.350807	0.206036	0.183624	-0.394859	0.531894	0.213277	0.461541	0.370557	0.0100136	0.280016	0.584534	0.29942	0.705664	-0.0289439	-0.381883	-0.058198	-0.0337555	0.569159	0.179903	0.449226	-0.0529859	0.937346	0.240189
Rv0786c	-0.19522	-0.305546	-0.913466	-0.989982	-0.0369994	-0.349644	-0.323765	-0.153362	-0.192312	-0.115759	-0.339669	-0.545441	-0.60403	-0.510542	-0.101446	-0.389674	-0.261541	-0.0128703	-0.00976326	-0.153256	-0.250567	-0.287442	-0.344972	-0.0210112	0.031071	-0.101393	-0.0758934	-0.091622	-0.151375	-0.163557	-0.274988	-0.521708	-0.134078	-0.129036	-0.315724	-0.165251	-0.549432	-0.111797	-0.366975	-0.275938	-0.543848	0.107451	-0.336689	-0.468265	-0.535299	-0.503026	-0.442753	-0.561469	0.00714595
Rv0787	0.0219848	0.0221233	-0.579942	-0.545889	-0.110495	0.00100287	0.034642	-0.029948	0.433792	-0.0923177	0.182424	-0.457777	-0.716748	-0.319331	-0.13914	-0.353497	0.0711378	-0.0963307	-0.248016	-0.0710717	0.279162	-0.165673	-0.24114	-0.0153356	-0.194251	-0.271613	0.583555	0.031714	-0.0315388	0.39735	-0.0458036	0.297891	0.130216	0.186804	0.25765	0.0773284	-0.290498	0.0322826	-0.203923	0.081744	-0.30858	-0.0512802	0.0762548	-0.452962	-0.255363	-0.0846593	0.190619	-0.22286	-0.0712711
Rv0788	-0.205101	-0.134418	0.178866	0.667643	0.0178939	-0.0926582	-0.0528987	0.0572355	-0.233226	-0.0773886	-0.0861327	-0.0574438	-1.847	-0.256129	-0.100665	-0.502261	0.130392	0.353803	-1.29346	-0.0414953	-0.199342	-0.0335602	0.170362	-0.225013	-0.127425	0.00325607	0.0427939	-0.111669	-0.142041	0.0571252	-0.11583	-0.13661	-0.191194	-0.0700598	0.0545596	-0.125381	-0.149801	0.194791	0.0701008	-0.118161	0.144394	-0.20152	-0.0468913	-0.433393	-0.455969	0.181318	0.00654481	-0.0120079	-0.288087
Rv0789c	0.045403	-0.151604	-0.0359859	-0.134414	-0.79678	-0.123454	0.0613038	-0.243207	-0.405244	-0.0332226	-0.48606	-0.358645	-0.284328	-0.140246	-0.255007	-0.562569	0.118779	0.181311	0.0201878	0.0802483	0.250347	-0.0944399	0.141807	-0.143683	-0.680317	-0.847466	-0.275651	0.0829086	0.149537	-0.457005	0.219181	0.0955974	-0.413827	-0.369602	-0.303231	-0.338091	0.183214	-0.369432	0.289212	-0.148146	-0.179702	-0.559895	-0.0378414	-0.485979	-0.178543	0.0146018	-0.575703	-1.03441	-0.779039
Rv0790c	-0.33679	-0.306925	-0.0523921	-0.280245	-0.350925	-0.204762	0.034083	-0.0971549	-0.348029	-0.0952214	-0.816685	-0.15939	-0.132863	0.0680491	-0.398083	-0.306083	-0.0179035	0.0551831	-0.0203429	-0.208427	-0.228111	-1.20749	-0.281554	0.0316973	-1.90056	-1.55851	0.099874	-0.181518	-0.0359413	0.333297	-0.801958	0.117751	-0.600013	-0.582997	-0.107072	-0.40518	-0.0682883	-0.3033	0.310949	-0.202288	-0.444011	-0.194758	-0.0644964	-1.40729	-0.0905202	0.0949455	-0.329408	-1.36448	-0.405293
Rv0791c	-0.17225	-0.0954277	-0.0238774	0.186557	-0.0360343	-0.136273	-0.0752049	-0.0657799	0.0231946	0.0555349	-0.852424	-0.243765	-0.0859821	-0.0448345	-0.122265	-0.298238	0.18716	0.0310627	-0.111869	-0.00626939	-0.2657	-1.33594	0.0652261	0.0973906	-1.48107	-1.53198	0.184948	-0.0694991	-0.225115	0.262999	-0.787401	0.0550037	-0.772514	-0.70303	-0.161502	-0.397374	0.221449	-0.217274	0.44261	-0.271954	0.0172911	-0.211249	-0.305835	-1.31137	-0.0898757	0.247934	-0.1968	-1.72745	-0.710793
Rv0792c	-0.226234	0.201314	0.315551	0.243143	0.675886	0.16949	-0.146517	0.177306	0.109753	0.056305	-0.687164	0.460669	-0.251317	0.110949	-0.055666	-0.275693	0.101124	0.384611	-0.51228	-0.223982	-0.275211	-0.9769	-0.121744	0.200611	-1.84029	-1.13036	0.890188	0.287189	-0.147276	0.787269	-1.08744	-0.000765239	-0.778778	-0.612713	-0.184247	-0.305224	0.00823749	-0.163804	0.118761	-0.115505	-0.00186694	-0.442917	0.0445913	-0.937812	-0.128041	0.0361202	-0.0189849	-1.47822	-0.716569
Rv0793	0.727313	0.27542	0.426372	-0.0907723	0.263617	0.0367006	0.401013	0.00106493	0.0282759	0.155492	0.501964	0.185544	1.21376	0.287282	0.0437581	-0.312636	-0.0628412	-0.0717759	1.58393	-0.0104008	0.0951965	0.308981	0.427783	0.0957794	-2.51304	-2.03429	0.234769	0.179989	0.165001	-1.09207	0.0499505	0.127445	0.246899	-0.656854	0.118146	0.064931	0.221469	0.000425246	0.542844	0.0326897	0.11646	-0.342928	0.0746496	-0.478361	0.347066	0.116324	0.00406981	-0.638839	-0.0244466
Rv0794c	0.0582328	0.116409	-0.262089	-0.636986	0.859211	-0.221217	-0.21909	-0.0609175	0.716959	-0.0990345	-0.242003	-0.711173	-0.0205781	-0.0485595	0.0362573	0.240539	0.258067	0.346665	0.0557165	-0.0767692	-0.00468016	-0.152545	-0.243025	0.590753	-1.13017	-1.14088	0.364681	0.278321	0.00173612	-0.231917	0.236887	0.403523	0.226928	0.135953	-0.725527	0.384604	-0.148797	-0.0798492	0.096919	-0.468032	0.214496	0.659612	-0.156452	-1.03027	-0.287083	-0.864498	0.108358	-1.20148	0.744597
Rv0795	-0.21834	-0.23162	0.89904	0.14194	0.58549	-0.3957	-0.032995	-0.17867	-0.74902	0.37123	-0.11458	1.1014	0.98626	0.75068	-0.43405	0.36957	-0.20949	0.52043	-0.90506	0.056251	-0.4036	-0.4588	0.66253	0.15023	5.4552	-2.9644	-0.60256	-0.090561	-0.12439	-0.36444	0.61332	-0.54371	0.46479	0.8589	-0.058657	-0.23095	0.25611	-0.16363	0.018819	-0.35321	0.5721	-0.55634	0.55124	0.17108	0.23605	0.31979	0.2305	0.35891	-0.27519
Rv0796	0.21974	0.31541	1.3532	0.97016	1.3231	0.38915	0.66548	-0.1984	0.41948	0.95131	0.60705	1.4619	2.1497	1.3627	0.73611	2.2923	0.29143	0.56302	-1.2448	1.5963	0.37144	-0.45395	0.36626	0.45326	0.82773	0.45183	0.85774	0.055249	-0.22213	0.31982	-0.36729	-0.59641	-0.22902	-0.19379	0.21435	0.08321	1.0185	0.047452	-0.17467	0.47716	-0.012442	-0.96161	0.28918	0.77659	0.38911	-0.72791	-3.4779	-0.20723	-0.57359
Rv0797	0.264188	0.17681	0.0945539	0.178954	0.158104	0.316182	-0.232023	-0.0908229	0.597477	0.112336	0.122237	0.137769	0.269687	0.168937	0.257718	-0.196958	0.191586	-0.0635217	0.470981	-0.147053	0.113633	-0.485919	0.32824	-0.0396762	-0.204366	-0.47949	0.152458	0.0891962	0.132671	-0.180535	0.44145	0.160804	0.341662	0.0936921	-0.0909549	0.0525996	-0.0385857	-0.0580387	-0.132679	-0.067783	-0.370171	-0.149942	0.000818225	-0.153846	-0.0576974	-0.230795	0.143297	-0.375921	-0.285427
Rv0798c	0.337346	0.111445	0.162005	-0.136998	-0.141442	0.238544	0.353203	0.152893	0.300678	0.0305159	0.360585	-0.142839	0.540517	0.709058	0.892526	-0.00932096	-0.168072	0.188172	0.576372	0.141754	0.0553143	0.251729	0.370947	0.671911	0.281328	-0.332904	-1.78778	0.0800117	0.0140693	0.29554	0.12683	-0.178175	-0.0373684	0.115584	-0.299162	0.362204	0.257364	-0.132679	0.14891	0.0616643	0.0147018	0.135658	0.17772	0.423971	0.259527	0.381047	0.14262	0.306741	0.3334
Rv0799c	-0.164233	-0.0493834	0.448359	0.316698	0.407451	0.136911	0.256438	0.0179924	-0.358989	0.101532	0.384156	0.253909	0.49771	0.555756	-0.119993	0.45947	-0.136182	0.0910242	-0.0633087	0.219724	-0.0786293	0.404736	0.590864	0.29078	0.72336	0.552271	-0.0579735	-0.12321	-0.0724216	-0.10127	0.0558598	-0.159722	-0.00957592	0.111008	-1.52941	0.115821	0.522661	-0.0775921	0.0765017	0.175894	0.578971	0.517702	0.180063	0.575746	0.479922	0.241938	-0.057534	0.616114	0.452639
Rv0800	-1.90532	-0.269215	-0.675422	0.223751	0.132717	0.111019	0.0667462	0.0168351	-1.19193	0.435215	0.378908	0.446965	-0.253923	0.0765859	0.529019	-0.120351	0.0075949	0.323395	0.384145	1.23237	0.306077	0.209869	-0.32013	0.0570245	-0.372997	-0.222772	0.165753	-0.142048	-0.0635856	-0.0170867	-0.0177156	-0.0419614	0.000280124	0.183433	0.00506015	0.49457	-0.245619	0.24629	-0.00413732	0.221436	-0.19356	0.145831	0.349834	-0.255837	-0.23582	-0.227549	0.209831	-0.845199	0.128852
Rv0801	0.276935	0.154794	-0.853182	-0.136209	0.404005	0.068045	0.205992	0.155885	1.05708	0.0177396	0.535855	-0.0437204	0.506611	0.153972	0.122298	-0.194865	-0.227787	-0.0190337	-1.27033	0.097465	0.169757	-0.962264	0.310232	0.243637	0.00171289	0.218861	0.058514	0.196381	0.197662	0.0812672	0.366554	0.216056	0.361503	0.293426	0.109807	0.074679	0.0316632	0.132328	0.292932	-0.0591021	-0.139931	0.524261	0.296919	0.105166	-0.0187027	0.0332129	0.0932585	0.0798409	0.494957
Rv0802c	0.222686	0.238091	-0.0050698	-0.0537967	0.598741	0.141065	0.242708	0.055195	0.688295	-0.0979734	0.037159	-0.332268	0.26976	0.272188	-0.286738	-0.0400572	-0.106289	-0.762144	0.551678	0.0769063	0.372256	0.0785766	0.273909	0.469277	-0.163048	0.0134281	0.106649	1.18215	0.159438	0.161249	-0.579467	-0.246579	-0.647231	-0.253675	0.0390658	0.248285	0.0463365	0.106402	0.0466438	0.152775	0.103829	-0.348188	1.45113	-0.241721	-0.198317	-0.133307	-0.0438379	-0.123994	0.0832448
Rv0803	0.245325	0.267141	0.311058	0.639008	0.480009	0.27372	0.340111	0.225237	-0.399287	-0.064454	0.0572618	0.464756	0.276518	0.273624	0.295869	0.155575	-0.0370663	0.221973	0.197043	0.347869	0.217379	0.361778	0.333368	0.252794	0.397021	0.0912932	0.370094	0.0964969	0.192515	0.27818	0.0337456	0.0932873	0.169521	0.173817	0.171295	-0.0807396	0.533696	0.148369	0.258402	0.304231	0.198038	0.00246789	0.504366	-0.464646	0.199094	0.228166	-0.111836	-0.853469	-0.222424
Rv0804	0.271658	0.0833847	-0.367344	-0.111588	-0.109786	0.26287	0.0283572	0.0954456	0.87046	-0.362236	0.0962569	-0.179848	-0.543245	-0.356847	0.361008	-0.0643301	-0.0254825	-0.222922	0.087924	0.490875	0.418959	-0.228276	-0.109886	-0.000151503	-0.304211	-0.132882	0.2157	-0.217256	0.0692626	0.00938955	-0.191532	-0.0456576	-0.247542	-0.0158746	0.289002	0.37889	-0.187546	0.0550234	-0.185065	0.0551351	0.0772867	0.0543384	0.067382	-0.012135	0.120446	0.0505636	0.0731673	0.0878771	0.313387
Rv0805	0.1696	0.216464	0.104712	0.0853353	-0.165896	0.11281	-0.0195965	0.052318	0.343712	0.239555	0.0228766	0.105753	-0.0564754	-0.140598	0.00369094	-0.0596916	0.0499258	0.00775202	-0.0197133	-0.232842	0.112265	0.128866	-0.332421	-0.0465945	-0.235408	-0.229444	0.668363	-0.160646	0.147286	0.633325	-0.481055	0.193023	-0.47071	-0.320165	0.0631658	0.01991	-0.0905971	0.00962892	-0.156054	-0.0981366	-0.226656	-0.225101	-0.0920242	-0.0233155	-0.130818	0.000294851	-0.537739	0.021038	-0.0965706
Rv0806c	-0.205314	-0.175159	-0.301656	-0.240277	-0.43884	-0.045036	0.165967	-0.046157	-0.215253	-0.0537819	-0.255318	0.200519	-0.343822	-0.286175	-0.0483773	-0.976791	0.216119	0.32822	-0.0560536	-0.26917	-0.0112687	-0.181308	-0.353297	0.16843	-0.493497	-0.232607	-0.0833675	-0.0863266	-0.0542938	-0.275965	-0.236562	-0.118197	0.0222632	-0.170896	0.0467738	0.140271	-0.0948433	-0.0681497	-0.178377	-0.1092	-0.778788	-0.114553	-0.0498052	-0.397101	-0.202341	0.384414	-0.149942	0.0144481	-0.0620309
Rv0807	-0.201637	-0.132919	-0.135581	0.0210343	-0.422845	-0.256603	-0.179885	-0.000104483	-0.339889	-0.148099	-0.194581	-0.427582	-0.0872044	-0.222976	-0.300851	-0.294235	-0.0219281	-0.130185	-0.336987	0.0129367	-0.235578	-0.126618	0.342061	-0.183947	-0.328431	-0.153028	-0.276662	-0.06623	-0.137048	-0.184156	-0.671161	-0.311281	-0.431879	-0.583274	0.0672124	-0.100289	-0.0804543	-0.0514823	-0.0973047	-0.169143	-0.0256494	-0.0165043	-0.11153	-0.0605142	-0.278298	-0.077883	-0.0501809	-0.112727	-0.073338
Rv0808	-0.111924	-0.326127	0.156951	0.365876	-0.157921	0.0183109	-0.415264	0.127173	-0.0606517	0.133545	-0.296086	0.0717121	-1.38157	-0.370126	-0.348548	-0.212704	-0.0273239	-0.217203	-0.236186	-0.0412361	-0.279012	-0.281371	0.2536	-0.171113	0.550786	-0.0832711	0.193731	-0.22466	-0.0960264	-0.0894435	-0.0582717	-0.104404	-0.17077	0.0738634	-0.0338248	-0.233099	-0.157201	-0.0389331	0.172925	-0.151563	0.192351	0.0833299	-0.104454	-0.877614	-0.343437	-0.0554463	0.0819731	-0.0465479	-0.566108
Rv0809	0.0623095	-0.220085	0.16624	-0.460772	-0.528477	-0.0724232	0.205099	-0.14371	-0.506641	-0.329594	-0.163699	-0.326575	-0.144324	-0.290143	0.0395993	-0.236885	-0.0564482	-0.199643	0.246656	-0.165516	-0.0833379	0.0361296	0.639271	-0.0478501	-0.441088	-0.250154	-0.357918	0.133247	0.0516029	-0.316574	-0.0605548	-0.0151707	0.0336907	-0.26033	-0.145151	-0.0912059	-0.115176	-0.0610506	0.259135	-0.108198	-0.589795	0.0652368	0.117729	-0.0674656	-0.375571	-0.0475773	-0.0810888	-0.077151	-0.165741
Rv0810c	-0.161774	-0.137156	-0.205708	-0.166116	-0.171381	-0.13135	-0.114527	-0.178183	0.0416176	-0.0800072	-0.808438	0.121726	-0.333598	-0.290499	-0.481073	-0.342439	0.145571	0.286003	0.00210233	-0.12747	-0.0216111	-0.515601	-0.600892	0.155681	-0.155103	-0.375403	-0.192741	-0.0706163	-0.103601	-0.192472	-0.629159	-0.34914	-0.112738	-0.0999736	-0.331886	-0.0531457	-0.19175	-0.00215556	-0.32847	-0.214084	-1.00836	0.0750751	-0.17641	-0.581724	-0.0941443	-0.0722755	-0.492275	-0.171337	-0.342218
Rv0811c	-0.108415	-0.00361666	-0.310765	-0.213015	-0.252474	-0.25696	-0.254544	0.0111959	-0.640063	-0.105868	-0.247215	-0.433959	-0.379117	-0.16347	-0.146814	-0.25998	-0.119393	-0.911349	-0.71798	0.0195844	-0.132328	-0.157312	-0.134583	0.12393	-0.341433	-0.158433	-0.209151	0.0958891	0.177638	-0.278799	-0.29984	-0.376498	-0.311208	-0.104525	0.187692	-0.106061	-0.111638	0.176651	-0.399201	-0.00596197	-0.0292616	-0.152244	-0.0420851	-0.189587	-0.0140875	-0.257377	0.0275518	-0.259196	-0.108205
Rv0812	-0.0859151	-0.185048	0.400025	0.336789	0.22693	0.315817	-0.270913	0.290705	-0.188671	0.199852	0.154983	-0.00543828	-1.0304	0.0662459	0.0965469	-0.559614	0.20014	0.204197	0.193471	-0.00234069	-0.235449	-0.419391	-0.284019	-0.740775	0.0780562	0.200553	-0.0833675	-0.128967	-0.0705211	0.146411	0.247075	-0.117933	0.0286251	0.166963	0.120632	-0.103644	-0.224894	-0.0228252	-0.168095	0.102325	0.1745	-0.0263632	-0.0785471	-0.318593	-0.478615	0.144051	-0.273415	0.0745155	-0.571866
Rv0813c	0.160364	-0.0991434	-0.40312	-0.519138	-0.599153	-0.1554	0.00170692	-0.15441	-0.753231	-0.17287	-0.400043	-0.300841	-0.541749	0.227852	-0.0649658	-0.282461	0.0318367	-0.269596	0.645496	-0.0839659	0.325563	0.019863	0.177185	-0.341781	-0.343221	-0.424766	0.10476	0.132758	0.200024	-0.0792606	0.0438434	0.0369314	0.226503	-0.383206	-0.119516	0.0340595	-0.123892	0.0651056	0.232844	-0.112068	-0.580845	-0.392624	-0.0856458	-0.327686	-0.594264	0.0649116	-0.19293	-0.513422	-0.336391
Rv0814c	0.75323	0.34962	0.12796	1.3782	0.7479	0.74242	0.93591	0.50335	0.25749	-0.47896	0.28383	0.43537	-0.055101	-0.31239	0.7306	0.28809	-0.59574	0.39242	0.054873	0.41212	1.055	0.084509	-0.090995	0.13208	-1.0371	-1.2328	1.2447	0.039445	0.33762	1.5765	-0.59285	0.89729	-0.19632	-0.35911	0.11606	0.46758	0.6451	0.075556	2.4929	0.34602	1.1462	-0.0035371	0.66065	-1.3804	0.45418	1.2025	0.40881	-1.258	0.15566
Rv0815c	-0.19531	-0.010107	0.21389	0.16379	0.32723	-0.22821	0.050082	0.053111	-0.65425	-0.16204	-0.42065	0.0058608	-0.28058	-0.14355	-0.22042	0.39332	-1.2229	-0.085208	-1.0681	-0.44182	-0.33656	-0.065261	-0.38388	-0.22424	-0.66495	-1.3632	1.7698	-0.2001	0.063639	2.4159	-0.4352	0.75554	-0.28464	-0.47424	-0.55347	-0.58828	0.74494	-0.41777	1.7963	-0.57066	0.42614	-0.25082	-0.17842	-1.2458	-0.1983	0.39761	-0.82929	-1.5574	-1.1373
Rv0816c	0.0480196	0.126537	0.211345	0.437488	0.141926	-0.149436	-0.401064	0.161328	-0.542813	0.0615308	-0.758925	0.303623	-0.875005	-0.0801576	-0.268926	-0.374075	-0.222284	-0.886194	-0.0071014	0.383246	-0.290927	0.217603	-0.776108	0.0336301	-1.66006	-1.2679	0.0806997	-0.217215	-0.276867	-0.143666	-0.244078	-0.155023	-0.199658	-0.144166	-0.113738	-0.144791	-0.163292	-0.0118604	0.0974692	-0.161281	-0.0161148	-0.0551794	-0.0814069	-0.752195	-0.763857	0.119877	-0.433167	-1.19958	-0.134632
Rv0817c	0.268038	0.206584	-0.23533	0.00961753	-0.0050004	0.148436	0.154124	0.0936035	0.242527	0.363273	0.204493	0.122676	-0.0138181	-0.00629539	-0.0393422	-0.295795	0.124128	-0.0145179	-0.215313	-0.445792	0.258385	-0.0468684	-0.245521	0.220169	-0.238795	-0.438344	0.125468	0.103356	-0.0191761	0.116862	0.104312	0.428173	0.406284	0.00930836	-0.035024	0.111732	-0.376788	0.061334	-0.0539517	-0.137138	-0.0891434	0.0829693	0.0378484	-0.156142	0.00436584	0.082446	0.101099	-0.27266	0.0224845
Rv0818	0.294758	0.454266	-0.00154468	0.38619	0.10371	-0.167946	0.0422207	-0.0208476	-0.493548	0.594971	-0.344663	0.152794	-0.0194432	-0.110844	0.0667619	-0.333485	-0.386884	0.131574	-0.0147232	0.0259696	0.389929	-0.316439	-0.0706855	0.224374	0.256989	0.310893	0.304728	0.117157	0.12182	-2.43508	-0.368185	-0.549686	-0.305233	-0.171744	-0.563202	0.062946	-0.0134639	0.0163374	-0.531584	0.0940775	0.0972412	-0.391186	-0.0726413	-0.0915044	0.135483	0.0449227	0.111825	0.0882847	-0.025127
Rv0819	0.105312	0.284723	-0.262917	-0.101241	-0.183133	0.204118	0.0648012	0.0956843	-0.0319771	0.0954101	-0.0388332	-0.0976927	-0.479474	-0.278522	0.462929	-0.28988	-0.277875	-0.173009	0.491141	0.642632	0.419269	-0.260123	-0.297174	0.200652	-0.27861	-0.341344	0.254357	0.0465629	0.0463739	0.0335222	-0.0748473	-0.183151	-0.105439	-0.0268568	0.158876	0.144359	-0.426398	0.128813	-0.272715	-0.0680992	0.163031	-0.045953	0.0773954	0.0753006	0.0572698	0.135343	0.3811	0.195439	0.290988
Rv0820	0.0358188	0.296038	0.332866	0.0515549	0.809383	-0.0674653	0.257874	0.0282972	-0.885389	0.744995	-0.00199405	0.518002	2.57532	0.905168	-0.038081	0.192693	-0.453099	0.513544	0.024302	0.549597	0.181094	-0.366	0.475264	0.295829	1.04055	0.539456	0.162225	-0.31519	0.00301443	0.0268708	0.204727	-0.609959	0.095285	0.123336	0.0438557	-0.0718383	0.977226	0.0423432	-0.158284	0.261831	0.0138303	0.61938	0.0438441	0.501288	0.0642935	-0.398336	-2.26433	-0.214066	0.132003
Rv0821c	-0.0900566	0.0580494	-0.465454	-0.682638	-0.0419243	-0.236806	-0.270931	-0.123098	-0.537348	-0.306755	-0.399027	-0.703407	-0.362665	-0.49569	0.111192	-0.227688	-0.347226	-0.475714	0.150527	0.034315	0.050567	-0.427441	-0.0666498	-0.322939	0.731476	0.862152	-0.0334351	-0.0331071	0.0434163	-0.0619012	-0.195961	-0.512648	-0.142843	-0.0957789	0.243796	0.0968468	0.017084	-0.0797432	-0.426171	-0.0783727	0.398399	0.0129173	-0.00114685	-0.0592643	-0.458679	-0.507886	-0.260589	-0.370686	-0.0484888
Rv0822c	0.173572	0.109647	0.173736	-0.100389	-0.265008	0.122484	0.275733	-0.122426	-0.303114	-0.116357	0.442292	0.0804972	0.648333	0.280036	-0.232787	-0.389255	-0.352778	0.278871	-0.58802	-0.356224	-0.335645	0.417793	0.654216	0.334233	0.164046	-0.0179447	-0.247669	0.0729697	-0.0346851	0.117112	0.0112753	-0.0853264	0.082035	0.194842	-0.337448	-0.0301286	0.594871	-0.145643	0.272877	0.129808	-0.26261	0.27205	0.0226818	0.249458	0.319819	-0.00375497	-0.447049	0.043085	-0.251534
Rv0823c	0.137487	0.315553	0.797917	0.175598	0.23689	0.0933193	0.650128	0.106213	1.19009	0.101842	0.0709001	0.447813	0.325839	0.374688	0.180409	0.489668	0.108857	-0.118345	-1.22728	0.859332	0.170178	0.360333	0.59338	0.2668	0.333562	-0.11345	-0.151344	0.179532	-0.195789	-2.07623	0.137763	-0.824745	0.0287511	0.324817	0.320167	0.0380765	0.254327	-0.250266	-0.943896	0.15783	0.658382	-0.709921	0.0600054	0.116531	0.00409765	-0.09763	0.41366	0.00377565	-1.5152
Rv0824c	0.0186029	-0.0932883	0.663111	0.183307	0.0632911	0.388033	-0.25146	-0.24735	-1.2586	0.354401	0.784927	0.316406	-0.0159519	-0.0324468	-0.117433	0.27873	0.0404607	0.0848434	-0.105372	-0.173548	-0.0673443	0.780477	0.393363	0.134604	0.208151	0.617001	0.0773879	0.00389822	-0.14164	-0.0148164	-0.00343798	-0.12834	0.188553	0.00101556	0.0445035	0.221711	0.430052	-0.0507282	-0.434646	0.671694	0.302367	-0.146932	0.0552511	-0.0772546	-0.148447	0.124418	0.700148	-0.281398	-0.81017
[truncated: 3,081 more rows]
[truncated: 615 more columns]
