# Supplementary material for: Quantitative prediction of conditional vulnerabilities in regulatory and metabolic networks using PRIME
Source: NPJ Syst Biol Appl. 2021 Dec 6;7:43. doi: 10.1038/s41540-021-00205-6 (PMC8648758; doi:10.1038/s41540-021-00205-6)
Supplement: Supplementary file 3 — Supplementary Data 2 [file 41540_2021_205_MOESM3_ESM.xlsx]

## Sheet: Read Me
Supporting information for the manuscript: "Quantitative prediction of conditional vulnerabilities in regulatory and metabolic networks using PRIME"
Immanuel et al., 2021
Description	Location
EGRIN network (Regulaltor-target-weights)	Sheet 1
EGRIN-PD network (Regulaltor-target-weights)	Sheet 2
IDREAM FDR values for TF-gene interactions	Sheet 3
IDREAM Beta values for TF-gene interactions	Sheet 4

## Sheet: EGRIN network
TF	Gene	Beta (weights)
Rv0022c	Rv0030	0.292652
Rv0022c	Rv0031	0.257447
Rv0022c	Rv0069c	0.119307
Rv0022c	Rv0309	0.212729
Rv0022c	Rv0460	-0.221319
Rv0022c	Rv1182	0.194244
Rv0022c	Rv1905c	0.218982
Rv0022c	Rv2078	0.472623
Rv0022c	Rv2079	0.425811
Rv0022c	Rv2080	0.474015
Rv0022c	Rv2082	0.284474
Rv0022c	Rv2409c	0.131857
Rv0022c	Rv2410c	0.175409
Rv0022c	Rv2411c	0.230045
Rv0022c	Rv2657c	0.159692
Rv0022c	Rv2798c	0.19186
Rv0022c	Rv2799	0.239396
Rv0022c	Rv2819c	0.266899
Rv0022c	Rv2820c	0.356102
Rv0022c	Rv2821c	0.381952
Rv0022c	Rv2822c	0.515922
Rv0022c	Rv2823c	0.337142
Rv0022c	Rv2932	0.172177
Rv0022c	Rv2934	0.191807
Rv0022c	Rv2935	0.248191
Rv0022c	Rv3105c	-0.114092
Rv0022c	Rv3160c	-0.158865
Rv0022c	Rv3318	0.219139
Rv0022c	Rv3365c	-0.309029
Rv0022c	Rv3444c	0.233901
Rv0022c	Rv3450c	0.219145
Rv0022c	Rv3451	0.22681
Rv0022c	Rv3494c	0.322415
Rv0022c	Rv3495c	0.310938
Rv0022c	Rv3496c	0.374477
Rv0022c	Rv3497c	0.383737
Rv0022c	Rv3498c	0.496742
Rv0022c	Rv3499c	0.259577
Rv0022c	Rv3500c	0.208014
Rv0022c	Rv3501c	0.200513
Rv0022c	Rv3512	-0.160677
Rv0022c	Rv3886c	0.313394
Rv0022c	Rv3904c	0.230528
Rv0023	Rv0003	-0.178575
Rv0023	Rv0004	-0.353932
Rv0023	Rv0005	-0.125109
Rv0023	Rv0006	-0.45482
Rv0023	Rv0014c	-0.269196
Rv0023	Rv0050	-0.386189
Rv0023	Rv0051	-0.439848
Rv0023	Rv0057	-0.214983
Rv0023	Rv0090	0.288599
Rv0023	Rv0101	-0.13848
Rv0023	Rv0115	-0.298122
Rv0023	Rv0169	-0.160684
Rv0023	Rv0171	-0.22558
Rv0023	Rv0173	-0.145375
Rv0023	Rv0174	-0.170884
Rv0023	Rv0176	-0.245989
Rv0023	Rv0177	-0.158492
Rv0023	Rv0178	-0.543558
Rv0023	Rv0230c	0.245949
Rv0023	Rv0258c	0.162582
Rv0023	Rv0259c	0.32068
Rv0023	Rv0268c	0.222757
Rv0023	Rv0363c	0.170917
Rv0023	Rv0404	-0.245042
Rv0023	Rv0405	-0.379586
Rv0023	Rv0424c	-0.231209
Rv0023	Rv0434	-0.433498
Rv0023	Rv0475	0.213585
Rv0023	Rv0513	-0.561631
Rv0023	Rv0575c	0.228423
Rv0023	Rv0657c	0.180311
Rv0023	Rv0668	-0.344133
Rv0023	Rv0691c	0.272239
Rv0023	Rv0693	-0.265244
Rv0023	Rv0694	-0.311718
Rv0023	Rv0767c	0.257152
Rv0023	Rv0792c	0.372307
Rv0023	Rv0887c	0.233063
Rv0023	Rv1056	0.478527
Rv0023	Rv1115	0.161175
Rv0023	Rv1121	-0.295712
Rv0023	Rv1122	-0.248802
Rv0023	Rv1130	0.237676
Rv0023	Rv1158c	-0.210892
Rv0023	Rv1159	-0.264295
Rv0023	Rv1168c	0.279276
Rv0023	Rv1169c	0.231331
Rv0023	Rv1184c	-0.373406
Rv0023	Rv1229c	-0.228183
Rv0023	Rv1267c	0.291611
Rv0023	Rv1281c	-0.466078
Rv0023	Rv1297	-0.28715
Rv0023	Rv1309	-0.367664
Rv0023	Rv1310	-0.256548
Rv0023	Rv1311	-0.412879
Rv0023	Rv1333	-0.246319
Rv0023	Rv1337	-0.389407
Rv0023	Rv1338	-0.37068
Rv0023	Rv1341	-0.252526
Rv0023	Rv1504c	-0.265078
Rv0023	Rv1533	-0.302857
Rv0023	Rv1547	-0.539909
Rv0023	Rv1612	-0.345308
Rv0023	Rv1613	-0.464073
Rv0023	Rv1614	-0.403205
Rv0023	Rv1628c	0.413248
Rv0023	Rv1631	-0.317683
Rv0023	Rv1645c	0.361186
Rv0023	Rv1676	-0.239892
Rv0023	Rv1700	-0.2789
Rv0023	Rv1701	-0.44627
Rv0023	Rv1709	-0.295715
Rv0023	Rv1713	-0.255685
Rv0023	Rv1742	0.192627
Rv0023	Rv1796	-0.201159
Rv0023	Rv1797	-0.388618
Rv0023	Rv1804c	0.369545
Rv0023	Rv1805c	0.45363
Rv0023	Rv1827	-0.194509
Rv0023	Rv1846c	0.195826
Rv0023	Rv1871c	-0.293089
Rv0023	Rv1883c	-0.189881
Rv0023	Rv1885c	-0.209902
Rv0023	Rv1918c	0.239134
Rv0023	Rv1936	0.388428
Rv0023	Rv1951c	0.277769
Rv0023	Rv1954c	0.249229
Rv0023	Rv1960c	0.450479
Rv0023	Rv1963c	0.243488
Rv0023	Rv1981c	0.144583
Rv0023	Rv1986	0.440022
Rv0023	Rv1988	0.418436
Rv0023	Rv1995	0.31068
Rv0023	Rv2000	0.156422
Rv0023	Rv2017	0.321314
Rv0023	Rv2022c	0.336204
Rv0023	Rv2034	0.410362
Rv0023	Rv2035	0.257901
Rv0023	Rv2048c	-0.39677
Rv0023	Rv2092c	-0.377745
Rv0023	Rv2109c	-0.233526
Rv0023	Rv2111c	0.263894
Rv0023	Rv2162c	-0.378406
Rv0023	Rv2243	-0.423747
Rv0023	Rv2246	-0.30555
Rv0023	Rv2259	-0.321518
Rv0023	Rv2294	-0.194472
Rv0023	Rv2319c	-0.197806
Rv0023	Rv2321c	-0.348192
Rv0023	Rv2339	-0.296671
Rv0023	Rv2452c	-0.279672
Rv0023	Rv2474c	-0.520502
Rv0023	Rv2475c	-0.555651
Rv0023	Rv2476c	-0.509271
Rv0023	Rv2489c	0.270661
Rv0023	Rv2502c	-0.17054
Rv0023	Rv2504c	0.18567
Rv0023	Rv2640c	0.211959
Rv0023	Rv2641	0.346622
Rv0023	Rv2780	0.108467
Rv0023	Rv2836c	-0.361488
Rv0023	Rv2881c	-0.501784
Rv0023	Rv2905	-0.250844
Rv0023	Rv2931	-0.172596
Rv0023	Rv2932	-0.20447
Rv0023	Rv2933	-0.36201
Rv0023	Rv2934	-0.314181
Rv0023	Rv2936	-0.424582
Rv0023	Rv2937	-0.253851
Rv0023	Rv2938	-0.218859
Rv0023	Rv2946c	-0.587761
Rv0023	Rv2947c	-0.467062
Rv0023	Rv2948c	-0.526371
Rv0023	Rv2949c	-0.267415
Rv0023	Rv2967c	-0.358261
Rv0023	Rv2968c	-0.238573
Rv0023	Rv2991	0.323352
Rv0023	Rv3083	-0.16508
Rv0023	Rv3145	-0.196375
Rv0023	Rv3147	-0.148036
Rv0023	Rv3148	-0.32101
Rv0023	Rv3149	-0.261044
Rv0023	Rv3150	-0.243054
Rv0023	Rv3151	-0.412755
Rv0023	Rv3152	-0.472011
Rv0023	Rv3157	-0.477411
Rv0023	Rv3209	-0.234672
Rv0023	Rv3230c	0.151796
Rv0023	Rv3237c	0.141666
Rv0023	Rv3252c	0.241278
Rv0023	Rv3289c	0.112652
Rv0023	Rv3318	-0.234006
Rv0023	Rv3322c	-0.292364
Rv0023	Rv3440c	0.152652
Rv0023	Rv3487c	-0.287694
Rv0023	Rv3492c	-0.447784
Rv0023	Rv3494c	-0.447643
Rv0023	Rv3495c	-0.416761
Rv0023	Rv3496c	-0.369065
Rv0023	Rv3497c	-0.223497
Rv0023	Rv3498c	-0.274129
Rv0023	Rv3501c	-0.191856
Rv0023	Rv3508	-0.200086
Rv0023	Rv3527	0.231417
Rv0023	Rv3532	0.272389
Rv0023	Rv3605c	-0.365882
Rv0023	Rv3608c	-0.263181
Rv0023	Rv3631	-0.414171
Rv0023	Rv3632	-0.33786
Rv0023	Rv3743c	0.398858
Rv0023	Rv3744	0.268804
Rv0023	Rv3862c	0.277008
Rv0023	Rv3868	-0.408901
Rv0023	Rv3869	-0.306026
Rv0023	Rv3870	-0.592082
Rv0023	Rv3876	-0.262778
Rv0023	Rv3877	-0.361025
Rv0023	Rv3890c	0.37688
Rv0023	Rv3891c	0.373494
Rv0023	Rv3920c	-0.416171
Rv0042c	Rv0277c	-0.409809
Rv0042c	Rv0559c	-0.256604
Rv0042c	Rv0830	-0.772871
Rv0042c	Rv3738c	-0.47645
Rv0042c	Rv3793	0.210458
Rv0043c	Rv0614	0.216018
Rv0043c	Rv0724	-0.376681
Rv0043c	Rv1045	-0.247718
Rv0043c	Rv1167c	-0.186564
Rv0043c	Rv1599	-0.219647
Rv0043c	Rv1725c	-0.287551
Rv0043c	Rv1773c	-0.324863
Rv0043c	Rv2028c	0.0400602
Rv0043c	Rv2140c	0.23756
Rv0043c	Rv2436	-0.25577
Rv0043c	Rv2482c	0.316075
Rv0043c	Rv2530c	-0.234974
Rv0043c	Rv3015c	-0.300057
Rv0043c	Rv3306c	-0.20633
Rv0043c	Rv3430c	-0.317691
Rv0043c	Rv3641c	-0.222974
Rv0043c	Rv3645	-0.401776
Rv0043c	Rv3728	0.292323
Rv0043c	Rv3756c	-0.558705
Rv0043c	Rv3757c	-0.753759
Rv0043c	Rv3758c	-0.58934
Rv0043c	Rv3759c	-0.843186
Rv0047c	Rv0002	0.245421
Rv0047c	Rv0003	0.260992
Rv0047c	Rv0082	0.204107
Rv0047c	Rv0086	0.295265
Rv0047c	Rv0087	0.444938
Rv0047c	Rv0088	0.246207
Rv0047c	Rv0096	0.244139
Rv0047c	Rv0268c	0.263971
Rv0047c	Rv0370c	0.248114
Rv0047c	Rv0427c	-0.227274
Rv0047c	Rv0465c	0.266544
Rv0047c	Rv0504c	0.197495
Rv0047c	Rv0591	0.246876
Rv0047c	Rv0602c	0.298299
Rv0047c	Rv0771	0.198644
Rv0047c	Rv0781	0.306886
Rv0047c	Rv0782	0.168622
Rv0047c	Rv0899	0.202006
Rv0047c	Rv0945	-0.215992
Rv0047c	Rv0948c	0.289863
Rv0047c	Rv0961	0.288234
Rv0047c	Rv0986	0.384005
Rv0047c	Rv0987	0.34992
Rv0047c	Rv0988	0.334648
Rv0047c	Rv0992c	0.214301
Rv0047c	Rv1126c	-0.196674
Rv0047c	Rv1176c	0.357771
Rv0047c	Rv1203c	0.162828
Rv0047c	Rv1291c	0.251933
Rv0047c	Rv1331	-0.226552
Rv0047c	Rv1388	0.2299
Rv0047c	Rv1432	0.225273
Rv0047c	Rv1493	0.253351
Rv0047c	Rv1494	0.187387
Rv0047c	Rv1495	0.234538
Rv0047c	Rv1521	0.275075
Rv0047c	Rv1574	0.442051
Rv0047c	Rv1675c	0.215388
Rv0047c	Rv1729c	0.244582
Rv0047c	Rv1883c	-0.273976
Rv0047c	Rv1970	0.248767
Rv0047c	Rv1971	0.265325
Rv0047c	Rv1972	0.192973
Rv0047c	Rv1974	0.229187
Rv0047c	Rv1975	0.242902
Rv0047c	Rv1985c	0.198984
Rv0047c	Rv2016	0.0775347
Rv0047c	Rv2017	0.325614
Rv0047c	Rv2076c	0.18761
Rv0047c	Rv2081c	0.179306
Rv0047c	Rv2089c	0.278181
Rv0047c	Rv2137c	-0.271004
Rv0047c	Rv2241	-0.24595
Rv0047c	Rv2323c	0.254428
Rv0047c	Rv2457c	-0.274635
Rv0047c	Rv2492	0.142836
Rv0047c	Rv2521	0.215767
Rv0047c	Rv2563	0.29204
Rv0047c	Rv2564	0.142776
Rv0047c	Rv2599	0.130061
Rv0047c	Rv2647	0.203192
Rv0047c	Rv2683	0.196373
Rv0047c	Rv2723	0.32968
Rv0047c	Rv2729c	-0.228162
Rv0047c	Rv2767c	0.309187
Rv0047c	Rv2769c	0.225144
Rv0047c	Rv2787	0.270101
Rv0047c	Rv2833c	0.245527
Rv0047c	Rv2866	0.23321
Rv0047c	Rv2958c	0.342693
Rv0047c	Rv2999	0.194192
Rv0047c	Rv3012c	0.305361
Rv0047c	Rv3111	0.134228
Rv0047c	Rv3213c	-0.284495
Rv0047c	Rv3368c	-0.26738
Rv0047c	Rv3407	-0.169718
Rv0047c	Rv3409c	-0.0983915
Rv0047c	Rv3423c	0.165976
Rv0047c	Rv3425	0.126893
Rv0047c	Rv3426	0.178231
Rv0047c	Rv3521	0.231509
Rv0047c	Rv3535c	0.115339
Rv0047c	Rv3536c	0.287226
Rv0047c	Rv3539	0.256141
Rv0047c	Rv3678c	-0.303855
Rv0047c	Rv3708c	-0.251188
Rv0047c	Rv3741c	0.236392
Rv0047c	Rv3742c	0.219097
Rv0047c	Rv3774	-0.34687
Rv0047c	Rv3778c	-0.266792
Rv0047c	Rv3833	0.174411
Rv0047c	Rv3852	-0.307681
Rv0054	Rv1870c	1.36413
Rv0054	Rv3489	0.332427
Rv0054	Rv3583c	1.00089
Rv0067c	Rv0066c	-0.354866
Rv0067c	Rv0068	-0.881553
Rv0067c	Rv2107	-0.404896
Rv0067c	Rv2963	-0.296249
Rv0067c	Rv3801c	-0.330548
Rv0078	Rv0028	-0.231594
Rv0078	Rv0075	-0.204094
Rv0078	Rv0077c	-0.972289
Rv0078	Rv0122	-0.306263
Rv0078	Rv0395	-0.219078
Rv0078	Rv0460	0.196077
Rv0078	Rv0955	0.24732
Rv0078	Rv1118c	0.247479
Rv0078	Rv1153c	-0.292061
Rv0078	Rv1154c	-0.266165
Rv0078	Rv1256c	-0.325931
Rv0078	Rv1921c	-0.238481
Rv0078	Rv1961	-0.270371
Rv0078	Rv1993c	-0.249461
Rv0078	Rv2013	-0.324222
Rv0078	Rv2750	0.22487
Rv0078	Rv3080c	-0.211636
Rv0078	Rv3082c	-0.358906
Rv0078	Rv3505	-0.255326
Rv0081	Rv0032	-0.213714
Rv0081	Rv0033	-0.299358
Rv0081	Rv0034	-0.167557
Rv0081	Rv0035	-0.121239
Rv0081	Rv0047c	0.446569
Rv0081	Rv0058	-0.326395
Rv0081	Rv0064	0.452367
Rv0081	Rv0076c	0.452624
Rv0081	Rv0083	-0.353488
Rv0081	Rv0084	-0.25296
Rv0081	Rv0116c	0.38414
Rv0081	Rv0145	0.347087
Rv0081	Rv0166	-0.499117
Rv0081	Rv0167	-0.255667
Rv0081	Rv0168	-0.202285
Rv0081	Rv0169	-0.231641
Rv0081	Rv0170	-0.242183
Rv0081	Rv0172	-0.269083
Rv0081	Rv0173	-0.239283
Rv0081	Rv0174	-0.196541
Rv0081	Rv0175	-0.398032
Rv0081	Rv0176	-0.536078
Rv0081	Rv0177	-0.417882
Rv0081	Rv0188	0.525662
Rv0081	Rv0196	0.16676
Rv0081	Rv0197	0.419151
Rv0081	Rv0200	-0.264349
Rv0081	Rv0208c	0.242428
Rv0081	Rv0220	-0.475907
Rv0081	Rv0236c	-0.32404
Rv0081	Rv0293c	0.179593
Rv0081	Rv0307c	0.279959
Rv0081	Rv0311	0.245708
Rv0081	Rv0318c	-0.160644
Rv0081	Rv0320	-0.215897
Rv0081	Rv0323c	0.148809
Rv0081	Rv0331	0.0972271
Rv0081	Rv0342	0.203059
Rv0081	Rv0347	0.237736
Rv0081	Rv0348	0.31717
Rv0081	Rv0353	0.22793
Rv0081	Rv0389	0.305506
Rv0081	Rv0404	-0.1432
Rv0081	Rv0410c	0.214064
Rv0081	Rv0426c	0.525009
Rv0081	Rv0430	-0.410429
Rv0081	Rv0435c	-0.340294
Rv0081	Rv0444c	-0.253871
Rv0081	Rv0474	0.645087
Rv0081	Rv0476	0.534183
Rv0081	Rv0477	0.347997
Rv0081	Rv0478	0.378989
Rv0081	Rv0493c	0.293918
Rv0081	Rv0498	-0.32935
Rv0081	Rv0507	-0.218429
Rv0081	Rv0508	-0.233893
Rv0081	Rv0512	-0.34892
Rv0081	Rv0514	-0.493684
Rv0081	Rv0519c	-0.418406
Rv0081	Rv0542c	-0.289975
Rv0081	Rv0544c	-0.497263
Rv0081	Rv0545c	-0.556762
Rv0081	Rv0554	-0.278931
Rv0081	Rv0563	0.218256
Rv0081	Rv0579	0.198533
Rv0081	Rv0613c	-0.280692
Rv0081	Rv0653c	0.19004
Rv0081	Rv0654	0.53169
Rv0081	Rv0655	-0.227566
Rv0081	Rv0657c	0.275006
Rv0081	Rv0672	-0.121473
Rv0081	Rv0677c	0.477098
Rv0081	Rv0687	0.333536
Rv0081	Rv0695	-0.372033
Rv0081	Rv0701	-0.254935
Rv0081	Rv0709	-0.341496
Rv0081	Rv0723	-0.32369
Rv0081	Rv0729	-0.299376
Rv0081	Rv0733	-0.268064
Rv0081	Rv0743c	0.34012
Rv0081	Rv0744c	0.238297
Rv0081	Rv0750	0.294492
Rv0081	Rv0774c	-0.304749
Rv0081	Rv0789c	0.352409
Rv0081	Rv0790c	0.619405
Rv0081	Rv0791c	0.48762
Rv0081	Rv0792c	0.301124
Rv0081	Rv0802c	0.275683
Rv0081	Rv0804	-0.408051
Rv0081	Rv0821c	0.130731
Rv0081	Rv0830	0.289175
Rv0081	Rv0837c	0.241561
Rv0081	Rv0883c	-0.276454
Rv0081	Rv0890c	-0.325609
Rv0081	Rv0934	-0.432079
Rv0081	Rv0936	-0.348316
Rv0081	Rv0941c	0.407065
Rv0081	Rv0967	0.300043
Rv0081	Rv1033c	0.29464
Rv0081	Rv1095	-0.428765
Rv0081	Rv1129c	0.314204
Rv0081	Rv1131	0.404542
Rv0081	Rv1157c	-0.396645
Rv0081	Rv1158c	-0.339494
Rv0081	Rv1189	0.290128
Rv0081	Rv1190	0.34811
Rv0081	Rv1193	-0.295062
Rv0081	Rv1204c	-0.144074
Rv0081	Rv1221	0.406257
Rv0081	Rv1230c	-0.335395
Rv0081	Rv1247c	0.241195
Rv0081	Rv1251c	-0.324982
Rv0081	Rv1265	0.474085
Rv0081	Rv1302	-0.495485
Rv0081	Rv1312	-0.356788
Rv0081	Rv1316c	0.244605
Rv0081	Rv1317c	0.515943
Rv0081	Rv1319c	-0.231944
Rv0081	Rv1320c	-0.162377
Rv0081	Rv1342c	0.41329
Rv0081	Rv1343c	0.512547
Rv0081	Rv1377c	0.242663
Rv0081	Rv1404	0.430118
Rv0081	Rv1405c	0.207561
Rv0081	Rv1409	-0.332212
Rv0081	Rv1419	0.299247
Rv0081	Rv1424c	-0.190633
Rv0081	Rv1435c	-0.265735
Rv0081	Rv1436	-0.324337
Rv0081	Rv1441c	-0.27311
Rv0081	Rv1442	0.181027
Rv0081	Rv1460	0.386674
Rv0081	Rv1461	0.341523
Rv0081	Rv1465	0.196467
Rv0081	Rv1524	-0.371138
Rv0081	Rv1533	0.19619
Rv0081	Rv1538c	-0.290505
Rv0081	Rv1590	-0.590902
Rv0081	Rv1632c	-0.446782
Rv0081	Rv1646	0.218734
Rv0081	Rv1672c	0.202782
Rv0081	Rv1687c	0.617494
Rv0081	Rv1689	-0.456601
Rv0081	Rv1697	-0.46457
Rv0081	Rv1698	-0.437586
Rv0081	Rv1708	-0.25568
Rv0081	Rv1710	-0.379832
Rv0081	Rv1711	-0.415579
Rv0081	Rv1779c	0.376041
Rv0081	Rv1810	0.499805
Rv0081	Rv1811	0.436846
Rv0081	Rv1878	0.170944
Rv0081	Rv1926c	0.2478
Rv0081	Rv1936	0.139783
Rv0081	Rv1937	0.46974
Rv0081	Rv1939	0.264792
Rv0081	Rv1940	0.269108
Rv0081	Rv1955	0.305469
Rv0081	Rv1963c	0.206201
Rv0081	Rv1964	0.350096
Rv0081	Rv1965	0.329254
Rv0081	Rv1966	0.264459
Rv0081	Rv1967	-0.254432
Rv0081	Rv1985c	0.369636
Rv0081	Rv1990c	0.768311
Rv0081	Rv1991c	0.380112
Rv0081	Rv1994c	0.555373
Rv0081	Rv1995	0.319319
Rv0081	Rv2010	0.147168
Rv0081	Rv2012	0.620165
Rv0081	Rv2034	0.329057
Rv0081	Rv2035	0.196852
Rv0081	Rv2036	0.311925
Rv0081	Rv2055c	-0.180391
Rv0081	Rv2074	-0.565096
Rv0081	Rv2100	0.163639
Rv0081	Rv2101	-0.330496
Rv0081	Rv2108	0.370545
Rv0081	Rv2132	0.266129
Rv0081	Rv2147c	-0.38221
Rv0081	Rv2148c	-0.255248
Rv0081	Rv2150c	-0.395464
Rv0081	Rv2155c	-0.315112
Rv0081	Rv2169c	0.365449
Rv0081	Rv2172c	0.15387
Rv0081	Rv2195	-0.3153
Rv0081	Rv2196	-0.359753
Rv0081	Rv2197c	-0.355211
Rv0081	Rv2242	0.263899
Rv0081	Rv2267c	0.141398
Rv0081	Rv2285	0.183267
Rv0081	Rv2312	0.359462
Rv0081	Rv2348c	-0.21955
Rv0081	Rv2358	0.419573
Rv0081	Rv2359	0.430686
Rv0081	Rv2365c	-0.179246
Rv0081	Rv2374c	0.355464
Rv0081	Rv2380c	0.462964
Rv0081	Rv2392	-0.217813
Rv0081	Rv2447c	-0.301945
Rv0081	Rv2455c	0.210232
Rv0081	Rv2463	-0.371603
Rv0081	Rv2504c	-0.120181
Rv0081	Rv2516c	0.488298
Rv0081	Rv2517c	0.521233
Rv0081	Rv2525c	0.256092
Rv0081	Rv2526	0.397275
Rv0081	Rv2527	0.452689
Rv0081	Rv2531c	0.136587
Rv0081	Rv2549c	0.173896
Rv0081	Rv2562	0.164156
Rv0081	Rv2595	0.407673
Rv0081	Rv2596	0.143811
Rv0081	Rv2638	0.153552
Rv0081	Rv2642	0.471182
Rv0081	Rv2643	0.463053
Rv0081	Rv2680	-0.270267
Rv0081	Rv2694c	0.430513
Rv0081	Rv2710	0.285503
Rv0081	Rv2711	0.324803
Rv0081	Rv2712c	0.534028
Rv0081	Rv2714	0.271448
Rv0081	Rv2724c	0.565806
Rv0081	Rv2739c	-0.379986
Rv0081	Rv2745c	0.265842
Rv0081	Rv2826c	0.137665
Rv0081	Rv2827c	0.564519
Rv0081	Rv2877c	0.420927
Rv0081	Rv2878c	0.374402
Rv0081	Rv2939	0.188649
Rv0081	Rv3005c	-0.661464
Rv0081	Rv3016	0.271296
Rv0081	Rv3017c	0.175637
Rv0081	Rv3019c	0.356231
Rv0081	Rv3055	0.191828
Rv0081	Rv3056	0.188704
Rv0081	Rv3065	0.27839
Rv0081	Rv3066	0.320847
Rv0081	Rv3077	-0.148263
Rv0081	Rv3112	0.211459
Rv0081	Rv3124	0.20658
Rv0081	Rv3136	-0.323825
Rv0081	Rv3139	0.410736
Rv0081	Rv3140	0.193945
Rv0081	Rv3145	-0.400308
Rv0081	Rv3146	-0.51379
Rv0081	Rv3147	-0.328231
Rv0081	Rv3148	-0.338112
Rv0081	Rv3149	-0.301531
Rv0081	Rv3150	-0.404138
Rv0081	Rv3163c	0.282703
Rv0081	Rv3164c	0.297301
Rv0081	Rv3165c	0.269042
Rv0081	Rv3166c	0.202172
Rv0081	Rv3179	0.231257
Rv0081	Rv3180c	0.432763
Rv0081	Rv3181c	0.201666
Rv0081	Rv3188	0.438104
Rv0081	Rv3189	0.289641
Rv0081	Rv3191c	0.434554
Rv0081	Rv3224	-0.342977
Rv0081	Rv3244c	-0.31364
Rv0081	Rv3245c	-0.219233
Rv0081	Rv3248c	-0.25763
Rv0081	Rv3249c	0.399749
Rv0081	Rv3251c	0.227242
Rv0081	Rv3258c	-0.31227
Rv0081	Rv3268	-0.390185
Rv0081	Rv3270	-0.157101
Rv0081	Rv3287c	0.435
Rv0081	Rv3288c	0.387917
Rv0081	Rv3330	-0.358416
Rv0081	Rv3335c	-0.34677
Rv0081	Rv3336c	-0.312365
Rv0081	Rv3362c	-0.32854
Rv0081	Rv3371	0.280803
Rv0081	Rv3383c	0.235525
Rv0081	Rv3399	0.225336
Rv0081	Rv3406	0.360565
Rv0081	Rv3414c	-0.189635
Rv0081	Rv3429	0.252707
Rv0081	Rv3493c	-0.493058
Rv0081	Rv3502c	0.552842
Rv0081	Rv3503c	0.586589
Rv0081	Rv3526	0.465676
Rv0081	Rv3527	0.302868
Rv0081	Rv3542c	-0.197781
Rv0081	Rv3543c	0.193186
Rv0081	Rv3545c	0.364574
Rv0081	Rv3546	0.214112
Rv0081	Rv3571	0.365807
Rv0081	Rv3572	0.131402
Rv0081	Rv3574	0.486082
Rv0081	Rv3612c	-0.304686
Rv0081	Rv3613c	-0.345205
Rv0081	Rv3660c	0.340151
Rv0081	Rv3674c	0.261746
Rv0081	Rv3675	0.386152
Rv0081	Rv3681c	0.224899
Rv0081	Rv3692	-0.428299
Rv0081	Rv3697c	0.290285
Rv0081	Rv3734c	0.167631
Rv0081	Rv3807c	-0.344329
Rv0081	Rv3811	-0.374259
Rv0081	Rv3845	0.183952
Rv0081	Rv3848	0.24799
Rv0081	Rv3849	-0.147383
Rv0081	Rv3862c	0.32586
Rv0081	Rv3885c	-0.196071
Rv0081	Rv3916c	0.324775
Rv0117	Rv0052	-0.221815
Rv0117	Rv0936	-0.228107
Rv0117	Rv1147	0.210762
Rv0117	Rv1417	0.246449
Rv0117	Rv3408	0.195389
Rv0135c	Rv0238	-0.284056
Rv0135c	Rv0886	0.186632
Rv0135c	Rv0910	0.15914
Rv0135c	Rv0942	0.107873
Rv0135c	Rv1058	0.203488
Rv0135c	Rv1074c	0.298837
Rv0135c	Rv1112	0.195214
Rv0135c	Rv1221	-0.206047
Rv0135c	Rv1227c	0.22278
Rv0135c	Rv1247c	-0.22088
Rv0135c	Rv1348	-0.170515
Rv0135c	Rv1349	-0.229847
Rv0135c	Rv1557	-0.0911341
Rv0135c	Rv1560	-0.255631
Rv0135c	Rv1624c	0.373267
Rv0135c	Rv1748	0.270196
Rv0135c	Rv1920	0.278924
Rv0135c	Rv2196	0.324918
Rv0135c	Rv2204c	-0.164979
Rv0135c	Rv2205c	-0.221268
Rv0135c	Rv2339	-0.172243
Rv0135c	Rv2377c	-0.183689
Rv0135c	Rv2477c	-0.203179
Rv0135c	Rv2524c	0.213549
Rv0135c	Rv2665	-0.327849
Rv0135c	Rv2846c	0.209596
Rv0135c	Rv2854	0.206861
Rv0135c	Rv2923c	0.131478
Rv0135c	Rv3040c	0.253565
Rv0135c	Rv3361c	-0.313192
Rv0135c	Rv3393	-0.211914
Rv0135c	Rv3400	-0.165516
Rv0135c	Rv3401	-0.166774
Rv0135c	Rv3519	0.228395
Rv0135c	Rv3599c	-0.275679
Rv0135c	Rv3601c	-0.211126
Rv0135c	Rv3603c	-0.465499
Rv0135c	Rv3615c	0.289912
Rv0135c	Rv3660c	-0.215952
Rv0135c	Rv3784	-0.111662
Rv0135c	Rv3889c	-0.202738
Rv0158	Rv0167	0.320692
Rv0158	Rv0214	-0.333548
Rv0158	Rv0330c	-0.464545
Rv0158	Rv0374c	-0.268223
Rv0158	Rv0404	-0.314422
Rv0158	Rv0448c	-0.322837
Rv0158	Rv1214c	-0.306836
Rv0158	Rv1503c	-0.380733
Rv0158	Rv1504c	-0.520356
Rv0158	Rv1529	-0.266298
Rv0158	Rv2035	-0.500958
Rv0158	Rv2036	-0.713611
Rv0158	Rv2038c	-0.359144
Rv0158	Rv2725c	0.309085
Rv0158	Rv3358	-0.367068
Rv0158	Rv3755c	0.227571
Rv0158	Rv3799c	0.304072
Rv0195	Rv0076c	0.481318
Rv0195	Rv0191	-0.274699
Rv0195	Rv0192	-0.402649
Rv0195	Rv0194	0.155169
Rv0195	Rv2700	0.381618
Rv0195	Rv3846	0.260254
Rv0195	Rv3863	-0.374841
Rv0212c	Rv0148	0.376888
Rv0212c	Rv0485	0.644849
Rv0212c	Rv0827c	0.25738
Rv0212c	Rv1284	0.294501
Rv0212c	Rv2348c	0.142375
Rv0212c	Rv2459	0.248361
Rv0212c	Rv3613c	0.229666
Rv0212c	Rv3614c	0.31809
Rv0212c	Rv3615c	0.361748
Rv0212c	Rv3616c	0.766932
Rv0232	Rv0836c	0.208228
Rv0232	Rv0863	-0.333061
Rv0232	Rv1572c	0.699805
Rv0232	Rv1945	0.33679
Rv0232	Rv3223c	0.209244
Rv0232	Rv3912	0.222548
Rv0238	Rv0241c	-0.680131
Rv0238	Rv0242c	-0.672561
Rv0238	Rv0243	-0.814865
Rv0238	Rv0299	-0.288121
Rv0238	Rv0562	-0.219426
Rv0238	Rv1411c	-0.199209
Rv0238	Rv1595	-0.258937
Rv0238	Rv2164c	-0.196372
Rv0238	Rv2257c	-0.266825
Rv0238	Rv2258c	-0.209985
Rv0238	Rv2632c	0.310346
Rv0238	Rv2662	0.21145
Rv0238	Rv3028c	-0.532966
Rv0238	Rv3029c	-0.556779
Rv0238	Rv3030	-0.45676
Rv0238	Rv3031	-0.356275
Rv0238	Rv3032	-0.517439
Rv0238	Rv3139	-0.55544
Rv0238	Rv3140	-0.572045
Rv0238	Rv3613c	0.202004
Rv0273c	Rv0029	0.297145
Rv0273c	Rv0107c	-0.337355
Rv0273c	Rv0113	-0.310778
Rv0273c	Rv0114	-0.37584
Rv0273c	Rv0115	-0.286947
Rv0273c	Rv0134	-0.364339
Rv0273c	Rv0212c	0.219863
Rv0273c	Rv0213c	0.279588
Rv0273c	Rv0336	-0.369594
Rv0273c	Rv0578c	-0.323194
Rv0273c	Rv0805	0.22743
Rv0273c	Rv0825c	0.312835
Rv0273c	Rv0876c	-0.39203
Rv0273c	Rv1347c	0.225413
Rv0273c	Rv1694	-0.231803
Rv0273c	Rv1822	-0.282025
Rv0273c	Rv1842c	-0.35662
Rv0273c	Rv2243	0.389438
Rv0273c	Rv2369c	0.267707
Rv0273c	Rv2370c	0.353651
Rv0273c	Rv2762c	-0.280944
Rv0273c	Rv2864c	-0.238417
Rv0273c	Rv3081	0.189982
Rv0273c	Rv3220c	-0.28621
Rv0273c	Rv3688c	-0.227133
Rv0273c	Rv3755c	-0.292694
Rv0273c	Rv3756c	-0.400827
Rv0273c	Rv3757c	-0.41786
Rv0273c	Rv3758c	-0.436091
Rv0273c	Rv3759c	-0.471915
Rv0273c	Rv3760	-0.228715
Rv0275c	Rv0276	-0.719415
Rv0275c	Rv0520	-0.474313
Rv0275c	Rv1979c	0.291285
Rv0275c	Rv2162c	-0.574459
Rv0275c	Rv3635	0.182403
Rv0302	Rv0093c	-0.27096
Rv0302	Rv0303	-0.180053
Rv0302	Rv0430	0.236668
Rv0302	Rv0577	-0.321875
Rv0302	Rv0712	0.457045
Rv0302	Rv0748	0.301912
Rv0302	Rv0757	-0.194481
Rv0302	Rv0807	-0.383201
Rv0302	Rv0889c	-0.237428
Rv0302	Rv0998	0.229602
Rv0302	Rv1032c	0.328463
Rv0302	Rv1126c	0.231819
Rv0302	Rv1128c	0.261553
Rv0302	Rv1231c	-0.287882
Rv0302	Rv1326c	0.270657
Rv0302	Rv1327c	-0.208933
Rv0302	Rv1399c	-0.235018
Rv0302	Rv1425	-0.291719
Rv0302	Rv1513	-0.291963
Rv0302	Rv1536	0.358103
Rv0302	Rv1684	0.161882
Rv0302	Rv1761c	-0.222967
Rv0302	Rv1848	0.279622
Rv0302	Rv1850	0.24986
Rv0302	Rv1851	-0.189022
Rv0302	Rv2229c	-0.227929
Rv0302	Rv2254c	0.393162
Rv0302	Rv2301	-0.225218
Rv0302	Rv2430c	0.297196
Rv0302	Rv2431c	0.199117
Rv0302	Rv2524c	-0.16522
Rv0302	Rv2549c	-0.215887
Rv0302	Rv2569c	-0.256817
Rv0302	Rv2579	-0.290441
Rv0302	Rv2656c	0.238257
Rv0302	Rv2686c	0.239218
Rv0302	Rv2688c	0.263719
Rv0302	Rv2690c	-0.286422
Rv0302	Rv2691	-0.356694
Rv0302	Rv2692	-0.396364
Rv0302	Rv2727c	-0.329634
Rv0302	Rv2728c	-0.199503
Rv0302	Rv2849c	-0.251289
Rv0302	Rv2853	-0.188874
Rv0302	Rv2876	0.206
Rv0302	Rv2951c	-0.155475
Rv0302	Rv3052c	0.36
Rv0302	Rv3066	0.334424
Rv0302	Rv3172c	0.417852
Rv0302	Rv3275c	-0.309131
Rv0302	Rv3290c	0.296769
Rv0302	Rv3293	-0.286602
Rv0302	Rv3763	-0.393722
Rv0302	Rv3766	0.332966
Rv0302	Rv3794	-0.205424
Rv0302	Rv3795	-0.359729
Rv0302	Rv3878	0.230351
Rv0324	Rv0004	0.154968
Rv0324	Rv0008c	0.214684
Rv0324	Rv0031	0.291157
Rv0324	Rv0032	0.397051
Rv0324	Rv0034	0.171505
Rv0324	Rv0035	0.355618
Rv0324	Rv0075	0.213268
Rv0324	Rv0097	0.0827409
Rv0324	Rv0098	0.133459
Rv0324	Rv0099	0.270094
Rv0324	Rv0100	0.145827
Rv0324	Rv0101	0.237376
Rv0324	Rv0104	0.283744
Rv0324	Rv0130	0.315176
Rv0324	Rv0152c	0.272716
Rv0324	Rv0160c	0.259615
Rv0324	Rv0214	-0.102245
Rv0324	Rv0228	0.270517
Rv0324	Rv0234c	0.208788
Rv0324	Rv0319	0.359917
Rv0324	Rv0383c	-0.251181
Rv0324	Rv0415	0.427458
Rv0324	Rv0430	-0.322742
Rv0324	Rv0431	-0.273621
Rv0324	Rv0458	0.248048
Rv0324	Rv0459	0.210502
Rv0324	Rv0479c	-0.419759
Rv0324	Rv0506	-0.179184
Rv0324	Rv0579	0.166599
Rv0324	Rv0591	0.257695
Rv0324	Rv0602c	0.183903
Rv0324	Rv0632c	-0.355123
Rv0324	Rv0733	-0.24936
Rv0324	Rv0752c	0.301459
Rv0324	Rv0797	0.278072
Rv0324	Rv0843	0.229694
Rv0324	Rv0915c	0.292065
Rv0324	Rv0916c	0.304312
Rv0324	Rv1006	-0.140626
Rv0324	Rv1032c	-0.162956
Rv0324	Rv1093	-0.257428
Rv0324	Rv1113	-0.297495
Rv0324	Rv1114	-0.294216
Rv0324	Rv1116	0.291038
Rv0324	Rv1153c	0.216518
Rv0324	Rv1156	-0.204977
Rv0324	Rv1197	-0.329792
Rv0324	Rv1198	-0.258193
Rv0324	Rv1227c	0.280442
Rv0324	Rv1258c	0.331913
Rv0324	Rv1268c	0.337083
Rv0324	Rv1299	0.246962
Rv0324	Rv1315	-0.289544
Rv0324	Rv1327c	0.314675
Rv0324	Rv1354c	0.37015
Rv0324	Rv1355c	0.31138
Rv0324	Rv1356c	0.272455
Rv0324	Rv1366	-0.285449
Rv0324	Rv1435c	-0.185568
Rv0324	Rv1459c	-0.232383
Rv0324	Rv1469	0.239304
Rv0324	Rv1531	-0.407118
Rv0324	Rv1533	-0.332124
Rv0324	Rv1534	-0.251844
Rv0324	Rv1538c	0.223665
Rv0324	Rv1568	0.247627
Rv0324	Rv1572c	0.185815
Rv0324	Rv1587c	0.3552
Rv0324	Rv1588c	0.235133
Rv0324	Rv1608c	-0.334212
Rv0324	Rv1681	0.383281
Rv0324	Rv1682	0.273747
Rv0324	Rv1697	-0.437738
Rv0324	Rv1698	-0.341591
Rv0324	Rv1699	-0.292585
Rv0324	Rv1735c	0.310504
Rv0324	Rv1754c	0.18101
Rv0324	Rv1759c	0.255714
Rv0324	Rv1777	0.30202
Rv0324	Rv1791	-0.258302
Rv0324	Rv1799	0.243774
Rv0324	Rv1819c	-0.194715
Rv0324	Rv1820	-0.118548
Rv0324	Rv1851	0.20975
Rv0324	Rv1889c	-0.152523
Rv0324	Rv1907c	0.161662
Rv0324	Rv1929c	0.199567
Rv0324	Rv1930c	0.252632
Rv0324	Rv1931c	0.393647
Rv0324	Rv1936	0.257056
Rv0324	Rv1937	0.146233
Rv0324	Rv1939	0.416313
Rv0324	Rv1949c	0.405922
Rv0324	Rv1953	0.242192
Rv0324	Rv1964	0.338566
Rv0324	Rv1965	0.123622
Rv0324	Rv1966	0.143309
Rv0324	Rv1967	0.136039
Rv0324	Rv1968	0.418971
Rv0324	Rv1969	0.225826
Rv0324	Rv1970	0.294255
Rv0324	Rv1971	0.166763
Rv0324	Rv1972	0.491651
Rv0324	Rv1973	0.2602
Rv0324	Rv1974	0.357411
Rv0324	Rv1975	0.35591
Rv0324	Rv1978	0.236385
Rv0324	Rv1995	0.244038
Rv0324	Rv2044c	0.249143
Rv0324	Rv2075c	0.256209
Rv0324	Rv2086	0.203454
Rv0324	Rv2094c	-0.374373
Rv0324	Rv2132	-0.279586
Rv0324	Rv2193	-0.341822
Rv0324	Rv2254c	-0.139379
Rv0324	Rv2263	0.209731
Rv0324	Rv2265	0.229428
Rv0324	Rv2321c	-0.340254
Rv0324	Rv2347c	-0.328543
Rv0324	Rv2367c	-0.23004
Rv0324	Rv2387	-0.193682
Rv0324	Rv2422	0.222687
Rv0324	Rv2432c	0.196677
Rv0324	Rv2435c	-0.123279
Rv0324	Rv2458	0.265424
Rv0324	Rv2518c	-0.276295
Rv0324	Rv2605c	-0.237566
Rv0324	Rv2683	-0.547031
Rv0324	Rv2684	-0.333863
Rv0324	Rv2695	0.242432
Rv0324	Rv2820c	0.305886
Rv0324	Rv2821c	-0.111818
Rv0324	Rv2833c	0.240462
Rv0324	Rv2914c	0.192512
Rv0324	Rv2929	-0.105371
Rv0324	Rv2941	-0.333693
Rv0324	Rv3043c	-0.338649
Rv0324	Rv3045	-0.224723
Rv0324	Rv3069	-0.242593
Rv0324	Rv3083	0.16887
Rv0324	Rv3084	0.182189
Rv0324	Rv3086	0.10297
Rv0324	Rv3088	0.137109
Rv0324	Rv3097c	0.32965
Rv0324	Rv3108	0.429166
Rv0324	Rv3110	0.376665
Rv0324	Rv3111	0.126164
Rv0324	Rv3112	0.256373
Rv0324	Rv3123	0.223268
Rv0324	Rv3221c	-0.170225
Rv0324	Rv3242c	0.402899
Rv0324	Rv3269	-0.163788
Rv0324	Rv3311	-0.300625
Rv0324	Rv3370c	0.260187
Rv0324	Rv3488	0.428549
Rv0324	Rv3494c	0.265744
Rv0324	Rv3496c	0.175381
Rv0324	Rv3497c	0.180787
Rv0324	Rv3506	0.235531
Rv0324	Rv3540c	0.12316
Rv0324	Rv3576	-0.284409
Rv0324	Rv3592	-0.418287
Rv0324	Rv3597c	-0.172295
Rv0324	Rv3602c	0.376489
Rv0324	Rv3619c	-0.29428
Rv0324	Rv3636	0.27206
Rv0324	Rv3665c	-0.239855
Rv0324	Rv3669	-0.225901
Rv0324	Rv3733c	0.121728
Rv0324	Rv3734c	-0.267354
Rv0324	Rv3844	0.190632
Rv0324	Rv3845	0.39758
Rv0324	Rv3874	-0.235109
Rv0324	Rv3875	-0.215317
Rv0324	Rv3882c	-0.117308
Rv0324	Rv3887c	-0.32064
Rv0324	Rv3888c	-0.388387
Rv0324	Rv3889c	-0.131568
Rv0324	Rv3890c	-0.224092
Rv0324	Rv3891c	-0.129309
Rv0324	Rv3894c	0.128768
Rv0324	Rv3895c	0.448212
Rv0324	Rv3896c	0.302005
Rv0330c	Rv0062	-0.255447
Rv0330c	Rv0305c	-0.289383
Rv0330c	Rv0327c	-0.414024
Rv0330c	Rv0329c	-0.831226
Rv0330c	Rv0331	-0.796198
Rv0330c	Rv0355c	-0.294069
Rv0330c	Rv0399c	-0.215839
Rv0330c	Rv0754	-0.226187
Rv0330c	Rv1047	-0.251438
Rv0330c	Rv1141c	-0.321099
Rv0330c	Rv1291c	-0.307502
Rv0330c	Rv1427c	0.261595
Rv0330c	Rv1499	-0.360756
Rv0330c	Rv1777	-0.243577
Rv0330c	Rv2253	-0.312587
Rv0330c	Rv2457c	0.217402
Rv0330c	Rv2855	0.255835
Rv0330c	Rv2897c	-0.284306
Rv0330c	Rv3327	-0.296642
Rv0330c	Rv3333c	-0.288054
Rv0330c	Rv3650	-0.39878
Rv0330c	Rv3809c	-0.237077
Rv0339c	Rv0094c	0.670705
Rv0339c	Rv0259c	0.25893
Rv0339c	Rv0279c	0.343271
Rv0339c	Rv0340	0.468893
Rv0339c	Rv0341	0.602267
Rv0339c	Rv0342	0.487391
Rv0339c	Rv0343	0.686493
Rv0339c	Rv0698	0.338417
Rv0339c	Rv1499	0.199031
Rv0339c	Rv1587c	0.502229
Rv0339c	Rv1702c	0.3124
Rv0339c	Rv2014	0.266827
Rv0339c	Rv2326c	0.234545
Rv0339c	Rv3296	0.191592
Rv0339c	Rv3466	0.642596
Rv0339c	Rv3467	0.618415
Rv0348	Rv0217c	-0.322862
Rv0348	Rv0346c	-0.303684
Rv0348	Rv0347	-0.773292
Rv0348	Rv0371c	-0.440155
Rv0348	Rv0582	-0.407472
Rv0348	Rv0589	0.255287
Rv0348	Rv0606	0.198788
Rv0348	Rv0607	0.339263
Rv0348	Rv0608	0.237448
Rv0348	Rv0609	0.282855
Rv0348	Rv0622	0.190865
Rv0348	Rv0655	-0.259858
Rv0348	Rv0664	0.274804
Rv0348	Rv0665	0.237028
Rv0348	Rv0834c	-0.325689
Rv0348	Rv0952	0.263503
Rv0348	Rv1778c	-0.29017
Rv0348	Rv1890c	0.214221
Rv0348	Rv1902c	-0.248785
Rv0348	Rv1903	-0.286301
Rv0348	Rv1904	-0.244928
Rv0348	Rv2188c	-0.258911
Rv0348	Rv2406c	-0.276189
Rv0348	Rv2508c	0.273117
Rv0348	Rv2545	-0.350625
Rv0348	Rv2564	-0.398212
Rv0348	Rv2566	-0.364049
Rv0348	Rv2567	-0.322932
Rv0348	Rv2654c	-0.301692
Rv0348	Rv2673	-0.244958
Rv0348	Rv2694c	-0.252225
Rv0348	Rv2906c	0.259966
Rv0348	Rv2999	0.233214
Rv0348	Rv3229c	0.14114
Rv0348	Rv3230c	0.142163
Rv0348	Rv3386	-0.418981
Rv0348	Rv3574	0.551563
Rv0348	Rv3708c	0.255983
Rv0353	Rv0350	-0.652338
Rv0353	Rv0351	-0.63143
Rv0353	Rv0352	-0.696683
Rv0353	Rv0550c	-0.305424
Rv0353	Rv0761c	-0.225214
Rv0353	Rv1072	-0.271988
Rv0353	Rv2193	0.229591
Rv0445c	Rv0106	0.191082
Rv0445c	Rv0239	0.300094
Rv0445c	Rv0245	0.438805
Rv0445c	Rv0249c	0.373797
Rv0445c	Rv0443	0.378157
Rv0445c	Rv0447c	0.685637
Rv0445c	Rv0451c	0.481338
Rv0445c	Rv0583c	0.28482
Rv0445c	Rv0631c	-0.225384
Rv0445c	Rv0677c	0.237135
Rv0445c	Rv0831c	0.353388
Rv0445c	Rv1181	0.282722
Rv0445c	Rv1250	-0.335757
Rv0445c	Rv1470	0.355
Rv0445c	Rv1472	0.195763
Rv0445c	Rv1844c	-0.253057
Rv0445c	Rv2176	0.195026
Rv0445c	Rv2302	0.285549
Rv0445c	Rv2423	0.325488
Rv0445c	Rv2738c	0.256315
Rv0445c	Rv2955c	0.315407
Rv0445c	Rv3075c	0.270234
Rv0445c	Rv3208	0.317386
Rv0445c	Rv3210c	0.354187
Rv0445c	Rv3214	0.389663
Rv0445c	Rv3292	0.206212
Rv0445c	Rv3317	0.414397
Rv0445c	Rv3321c	0.511362
Rv0445c	Rv3323c	0.461724
Rv0445c	Rv3339c	0.252365
Rv0445c	Rv3416	0.329624
Rv0465c	Rv0066c	-0.212749
Rv0465c	Rv0254c	-0.302591
Rv0465c	Rv0360c	0.248642
Rv0465c	Rv0464c	-0.372746
Rv0465c	Rv0466	-0.244102
Rv0465c	Rv0472c	-0.145494
Rv0465c	Rv0596c	-0.227845
Rv0465c	Rv0638	-0.254283
Rv0465c	Rv0665	-0.278415
Rv0465c	Rv0755c	-0.411969
Rv0465c	Rv0764c	-0.23394
Rv0465c	Rv0806c	-0.231106
Rv0465c	Rv0928	-0.481722
Rv0465c	Rv0929	-0.330572
Rv0465c	Rv0930	-0.304683
Rv0465c	Rv0982	-0.2354
Rv0465c	Rv1090	-0.295362
Rv0465c	Rv1206	0.197914
Rv0465c	Rv1243c	0.293113
Rv0465c	Rv1292	-0.264563
Rv0465c	Rv1302	0.175119
Rv0465c	Rv1350	-0.356804
Rv0465c	Rv1354c	-0.221525
Rv0465c	Rv1356c	-0.398985
Rv0465c	Rv1413	0.234663
Rv0465c	Rv1797	0.342711
Rv0465c	Rv1847	-0.230532
Rv0465c	Rv1857	0.299041
Rv0465c	Rv1901	0.276908
Rv0465c	Rv2263	0.2098
Rv0465c	Rv2516c	-0.240032
Rv0465c	Rv2551c	0.328105
Rv0465c	Rv2553c	0.28284
Rv0465c	Rv2909c	-0.229507
Rv0465c	Rv2990c	-0.257618
Rv0465c	Rv2998	-0.33756
Rv0465c	Rv3137	-0.155538
Rv0465c	Rv3138	-0.172999
Rv0465c	Rv3139	-0.231241
Rv0465c	Rv3140	-0.337274
Rv0465c	Rv3240c	-0.381694
Rv0465c	Rv3258c	-0.196842
Rv0465c	Rv3278c	-0.293467
Rv0465c	Rv3322c	-0.337361
Rv0465c	Rv3368c	-0.317118
Rv0465c	Rv3370c	-0.306049
Rv0465c	Rv3376	-0.419248
Rv0465c	Rv3377c	-0.34009
Rv0465c	Rv3378c	-0.556783
Rv0465c	Rv3379c	-0.286569
Rv0465c	Rv3404c	-0.305809
Rv0465c	Rv3424c	-0.261197
Rv0465c	Rv3426	-0.324639
Rv0465c	Rv3654c	0.331468
Rv0472c	Rv0469	-0.338841
Rv0472c	Rv0824c	-0.466183
Rv0472c	Rv0952	-0.25958
Rv0472c	Rv1094	-0.259481
Rv0472c	Rv1122	-0.222417
Rv0472c	Rv1177	-0.34893
Rv0472c	Rv1178	-0.23693
Rv0472c	Rv1185c	-0.282391
Rv0472c	Rv1372	0.27826
Rv0472c	Rv1801	0.28422
Rv0472c	Rv1802	0.238668
Rv0472c	Rv1999c	0.206408
Rv0472c	Rv2032	-0.0216944
Rv0472c	Rv2096c	-0.305523
Rv0472c	Rv2861c	-0.239328
Rv0472c	Rv3130c	0.37326
Rv0472c	Rv3131	0.413526
Rv0472c	Rv3219	-0.202518
Rv0472c	Rv3586	-0.305107
Rv0472c	Rv3620c	-0.21418
Rv0472c	Rv3770c	0.220075
Rv0474	Rv0046c	-0.218197
Rv0474	Rv0475	-0.768436
Rv0474	Rv0813c	-0.263745
Rv0474	Rv0815c	-0.274217
Rv0474	Rv1090	0.497235
Rv0474	Rv2456c	0.229897
Rv0474	Rv2871	-0.247441
Rv0474	Rv3423c	-0.266572
Rv0494	Rv0011c	0.262439
Rv0494	Rv0187	-0.360659
Rv0494	Rv0337c	0.408236
Rv0494	Rv0438c	0.325829
Rv0494	Rv0467	-0.102889
Rv0494	Rv0492c	-0.267524
Rv0494	Rv0774c	0.284954
Rv0494	Rv0817c	0.238186
Rv0494	Rv0838	-0.310853
Rv0494	Rv1192	-0.240149
Rv0494	Rv1205	0.237741
Rv0494	Rv1208	-0.261333
Rv0494	Rv1233c	0.319109
Rv0494	Rv1282c	0.315314
Rv0494	Rv1339	-0.321709
Rv0494	Rv1345	-0.200006
Rv0494	Rv1608c	0.193594
Rv0494	Rv1632c	-0.24092
Rv0494	Rv1665	0.293736
Rv0494	Rv1817	0.222649
Rv0494	Rv1952	0.353441
Rv0494	Rv1953	0.335228
Rv0494	Rv2110c	-0.312115
Rv0494	Rv2309c	0.441804
Rv0494	Rv2378c	-0.251802
Rv0494	Rv2389c	0.395587
Rv0494	Rv2390c	0.167124
Rv0494	Rv2514c	0.241859
Rv0494	Rv2515c	0.187105
Rv0494	Rv2540c	-0.308274
Rv0494	Rv2554c	-0.273651
Rv0494	Rv2610c	0.121316
Rv0494	Rv2726c	-0.273142
Rv0494	Rv2736c	-0.303479
Rv0494	Rv2857c	0.28908
Rv0494	Rv2858c	0.286147
Rv0494	Rv3012c	0.269821
Rv0494	Rv3083	0.354287
Rv0494	Rv3085	0.22765
Rv0494	Rv3086	0.107461
Rv0494	Rv3092c	-0.209634
Rv0494	Rv3093c	-0.292658
Rv0494	Rv3094c	-0.192091
Rv0494	Rv3095	-0.376358
Rv0494	Rv3145	0.440849
Rv0494	Rv3146	0.435618
Rv0494	Rv3147	0.576011
Rv0494	Rv3148	0.33054
Rv0494	Rv3149	0.440769
Rv0494	Rv3150	0.382138
Rv0494	Rv3151	0.478383
Rv0494	Rv3153	0.187859
Rv0494	Rv3155	0.260561
Rv0494	Rv3193c	0.41404
Rv0494	Rv3281	0.188778
Rv0494	Rv3499c	0.369087
Rv0494	Rv3520c	-0.362056
Rv0494	Rv3638	-0.268086
Rv0494	Rv3800c	-0.221972
Rv0494	Rv3846	0.334978
Rv0576	Rv0165c	-0.312034
Rv0576	Rv0166	-0.458944
Rv0576	Rv0302	-0.240485
Rv0576	Rv0303	-0.249504
Rv0576	Rv0516c	-0.302364
Rv0576	Rv0577	-0.306495
Rv0576	Rv0768	-0.392054
Rv0576	Rv0769	-0.18125
Rv0576	Rv1365c	-0.244324
Rv0576	Rv1453	-0.224545
Rv0576	Rv1519	-0.202213
Rv0576	Rv1520	-0.27737
Rv0576	Rv1847	-0.173118
Rv0576	Rv1876	-0.322577
Rv0576	Rv1986	-0.259835
Rv0576	Rv2034	-0.21513
Rv0576	Rv2035	-0.250088
Rv0576	Rv2036	-0.138392
Rv0576	Rv2336	-0.304253
Rv0576	Rv2760c	-0.209356
Rv0576	Rv3403c	-0.272116
Rv0576	Rv3582c	-0.271539
Rv0576	Rv3660c	-0.236698
Rv0576	Rv3661	-0.216196
Rv0576	Rv3681c	-0.312023
Rv0576	Rv3840	-0.27388
Rv0602c	Rv0191	0.21935
Rv0602c	Rv0331	-0.275248
Rv0602c	Rv0475	-0.24581
Rv0602c	Rv0687	0.253939
Rv0602c	Rv0790c	0.159644
Rv0602c	Rv0821c	-0.244612
Rv0602c	Rv1116	0.304825
Rv0602c	Rv1197	-0.26593
Rv0602c	Rv1503c	0.364814
Rv0602c	Rv1504c	0.305836
Rv0602c	Rv1639c	-0.216639
Rv0602c	Rv1776c	-0.292652
Rv0602c	Rv1793	-0.271304
Rv0602c	Rv1799	0.131245
Rv0602c	Rv1924c	0.189822
Rv0602c	Rv2116	0.26749
Rv0602c	Rv2137c	-0.144409
Rv0602c	Rv2243	-0.279864
Rv0602c	Rv2333c	-0.158772
Rv0602c	Rv2438c	-0.26251
Rv0602c	Rv2452c	0.230342
Rv0602c	Rv2510c	0.301717
Rv0602c	Rv2562	0.34712
Rv0602c	Rv2821c	-0.251387
Rv0602c	Rv2946c	0.404547
Rv0602c	Rv2948c	0.216147
Rv0602c	Rv3007c	-0.239983
Rv0602c	Rv3109	0.117366
Rv0602c	Rv3477	-0.304386
Rv0602c	Rv3478	-0.32871
Rv0602c	Rv3487c	-0.306052
Rv0602c	Rv3825c	-0.395104
Rv0602c	Rv3849	-0.339571
Rv0602c	Rv3869	-0.199406
Rv0623	Rv0260c	0.292205
Rv0623	Rv0262c	0.269825
Rv0623	Rv0264c	0.312623
Rv0623	Rv0323c	0.328578
Rv0623	Rv0333	0.309885
Rv0623	Rv0391	0.229767
Rv0623	Rv0512	0.294135
Rv0623	Rv0514	0.228446
Rv0623	Rv0588	0.450376
Rv0623	Rv0596c	0.367477
Rv0623	Rv0598c	0.28799
Rv0623	Rv0610c	0.283831
Rv0623	Rv0612	0.26436
Rv0623	Rv0622	0.4314
Rv0623	Rv0624	1
Rv0623	Rv0626	0.467553
Rv0623	Rv0627	0.209262
Rv0623	Rv0657c	-0.307083
Rv0623	Rv0686	0.379337
Rv0623	Rv0738	0.434971
Rv0623	Rv0742	0.262497
Rv0623	Rv0743c	0.360441
Rv0623	Rv0803	0.203277
Rv0623	Rv0814c	0.234693
Rv0623	Rv1002c	0.304293
Rv0623	Rv1119c	0.269257
Rv0623	Rv1138c	-0.215451
Rv0623	Rv1274	0.191778
Rv0623	Rv1309	0.19494
Rv0623	Rv1311	0.201737
Rv0623	Rv1392	0.215713
Rv0623	Rv1410c	0.321153
Rv0623	Rv1412	0.38327
Rv0623	Rv1488	0.435042
Rv0623	Rv1532c	0.340933
Rv0623	Rv1700	0.31369
Rv0623	Rv1786	0.410729
Rv0623	Rv1788	0.247474
Rv0623	Rv1790	0.226338
Rv0623	Rv1920	0.403175
Rv0623	Rv2132	0.302292
Rv0623	Rv2251	0.291803
Rv0623	Rv2259	0.271797
Rv0623	Rv2261c	0.288947
Rv0623	Rv2265	-0.381322
Rv0623	Rv2286c	0.384561
Rv0623	Rv2538c	0.444901
Rv0623	Rv2540c	0.24575
Rv0623	Rv2613c	-0.224277
Rv0623	Rv2891	0.189698
Rv0623	Rv2957	-0.287399
Rv0623	Rv3024c	0.308796
Rv0623	Rv3038c	0.28093
Rv0623	Rv3046c	0.259803
Rv0623	Rv3048c	0.222854
Rv0623	Rv3254	0.281581
Rv0623	Rv3275c	-0.323586
Rv0623	Rv3341	-0.368749
Rv0623	Rv3360	0.26097
Rv0623	Rv3433c	-0.260603
Rv0623	Rv3652	0.385124
Rv0623	Rv3817	-0.323983
Rv0653c	Rv0654	-0.342144
Rv0653c	Rv2866	-0.237709
Rv0653c	Rv3350c	0.210384
Rv0653c	Rv3740c	0.373649
Rv0653c	Rv3741c	0.628079
Rv0653c	Rv3742c	0.619353
Rv0674	Rv0672	-0.644553
Rv0674	Rv0673	-0.760174
Rv0674	Rv0675	-0.716576
Rv0674	Rv1292	0.241985
Rv0674	Rv1679	-0.310632
Rv0674	Rv2484c	-0.203175
Rv0674	Rv3342	-0.259375
Rv0674	Rv3411c	-0.257042
Rv0674	Rv3651	0.264775
Rv0678	Rv0008c	0.295196
Rv0678	Rv0045c	0.123028
Rv0678	Rv0055	0.390081
Rv0678	Rv0056	0.386988
Rv0678	Rv0128	0.192097
Rv0678	Rv0150c	0.378053
Rv0678	Rv0156	0.216584
Rv0678	Rv0161	0.188345
Rv0678	Rv0211	0.302112
Rv0678	Rv0219	0.193378
Rv0678	Rv0247c	-0.18628
Rv0678	Rv0294	0.280918
Rv0678	Rv0321	0.215552
Rv0678	Rv0337c	-0.274371
Rv0678	Rv0344c	0.335692
Rv0678	Rv0361	0.279014
Rv0678	Rv0385	0.248937
Rv0678	Rv0388c	0.295507
Rv0678	Rv0392c	0.430914
Rv0678	Rv0410c	0.18557
Rv0678	Rv0411c	0.300566
Rv0678	Rv0452	0.287207
Rv0678	Rv0492c	0.195479
Rv0678	Rv0504c	0.171352
Rv0678	Rv0506	0.302719
Rv0678	Rv0508	0.197247
Rv0678	Rv0517	-0.121987
Rv0678	Rv0594	0.21592
Rv0678	Rv0726c	0.161251
Rv0678	Rv0821c	-0.298232
Rv0678	Rv0848	0.294114
Rv0678	Rv0849	0.342063
Rv0678	Rv0850	0.402122
Rv0678	Rv0891c	0.232424
Rv0678	Rv0899	0.235506
Rv0678	Rv0963c	0.203254
Rv0678	Rv1013	0.177702
Rv0678	Rv1148c	0.209186
Rv0678	Rv1218c	0.0794001
Rv0678	Rv1268c	0.271442
Rv0678	Rv1270c	0.279166
Rv0678	Rv1352	0.379236
Rv0678	Rv1374c	0.288274
Rv0678	Rv1460	0.118934
Rv0678	Rv1462	0.223359
Rv0678	Rv1463	0.242571
Rv0678	Rv1497	-0.210739
Rv0678	Rv1563c	-0.117497
Rv0678	Rv1579c	0.204744
Rv0678	Rv1669	0.185024
Rv0678	Rv1670	0.126866
Rv0678	Rv1685c	0.237327
Rv0678	Rv1686c	0.22352
Rv0678	Rv1760	0.267846
Rv0678	Rv1774	0.177916
Rv0678	Rv1786	0.125528
Rv0678	Rv1861	0.169424
Rv0678	Rv1874	0.143892
Rv0678	Rv1875	0.131768
Rv0678	Rv1895	0.106931
Rv0678	Rv1931c	0.23274
Rv0678	Rv1945	0.181132
Rv0678	Rv1974	0.166363
Rv0678	Rv1975	0.229396
Rv0678	Rv1978	0.339279
Rv0678	Rv2116	0.185377
Rv0678	Rv2122c	0.367963
Rv0678	Rv2172c	-0.408595
Rv0678	Rv2173	-0.193933
Rv0678	Rv2256c	-0.193036
Rv0678	Rv2268c	0.2797
Rv0678	Rv2270	0.217212
Rv0678	Rv2330c	0.320244
Rv0678	Rv2332	0.241382
Rv0678	Rv2381c	0.243314
Rv0678	Rv2382c	0.321895
Rv0678	Rv2383c	0.331301
Rv0678	Rv2384	0.296538
Rv0678	Rv2386c	0.310591
Rv0678	Rv2517c	0.154599
Rv0678	Rv2663	0.158201
Rv0678	Rv2667	0.31298
Rv0678	Rv2699c	0.200811
Rv0678	Rv2787	0.212337
Rv0678	Rv2902c	-0.269647
Rv0678	Rv2905	-0.130101
Rv0678	Rv3066	0.172578
Rv0678	Rv3354	0.259119
Rv0678	Rv3504	0.180403
Rv0678	Rv3568c	-0.120558
Rv0678	Rv3572	0.152518
Rv0678	Rv3601c	0.20004
Rv0678	Rv3673c	-0.180498
Rv0678	Rv3674c	-0.159935
Rv0678	Rv3717	-0.357278
Rv0678	Rv3758c	-0.258724
Rv0678	Rv3841	-0.400076
Rv0681	Rv0428c	-0.260291
Rv0681	Rv1538c	-0.239135
Rv0681	Rv2068c	-0.3083
Rv0681	Rv2665	0.180651
Rv0681	Rv3228	-0.368502
Rv0681	Rv3529c	0.482446
Rv0681	Rv3530c	0.65414
Rv0681	Rv3531c	0.509558
Rv0681	Rv3540c	0.58944
Rv0681	Rv3541c	0.805316
Rv0681	Rv3542c	0.694405
Rv0681	Rv3543c	0.596637
Rv0681	Rv3544c	0.688436
Rv0681	Rv3545c	0.66725
Rv0681	Rv3546	0.691115
Rv0681	Rv3571	0.592351
Rv0681	Rv3573c	0.298045
Rv0681	Rv3641c	0.194516
Rv0691c	Rv0181c	0.271011
Rv0691c	Rv0205	-0.308387
Rv0691c	Rv0237	-0.392819
Rv0691c	Rv0244c	0.415268
Rv0691c	Rv0245	0.324109
Rv0691c	Rv0251c	0.195128
Rv0691c	Rv0350	0.233743
Rv0691c	Rv0351	0.284673
Rv0691c	Rv0352	0.203187
Rv0691c	Rv0353	0.377716
Rv0691c	Rv0442c	-0.302334
Rv0691c	Rv0532	-0.251805
Rv0691c	Rv0692	-0.491452
Rv0691c	Rv0693	-0.413061
Rv0691c	Rv0694	-0.420411
Rv0691c	Rv0937c	0.232908
Rv0691c	Rv1007c	-0.142124
Rv0691c	Rv1008	-0.206262
Rv0691c	Rv1029	-0.322427
Rv0691c	Rv1090	0.456956
Rv0691c	Rv1408	-0.127188
Rv0691c	Rv2199c	-0.23213
Rv0691c	Rv2226	-0.232745
Rv0691c	Rv2231c	-0.310719
Rv0691c	Rv2331	0.203761
Rv0691c	Rv2332	0.195452
Rv0691c	Rv2376c	-0.277027
Rv0691c	Rv2567	-0.376823
Rv0691c	Rv2740	0.243569
Rv0691c	Rv2777c	0.159081
Rv0691c	Rv3281	-0.225032
Rv0691c	Rv3500c	-0.407727
Rv0691c	Rv3529c	0.153936
Rv0691c	Rv3530c	0.172019
Rv0691c	Rv3601c	0.246429
Rv0691c	Rv3761c	-0.305563
Rv0691c	Rv3802c	0.256105
Rv0691c	Rv3870	0.307963
Rv0691c	Rv3918c	0.20332
Rv0691c	Rv3919c	0.190129
Rv0735	Rv0373c	0.221263
Rv0735	Rv0618	0.227249
Rv0735	Rv0736	0.244933
Rv0735	Rv0737	0.330275
Rv0735	Rv0739	0.255197
Rv0735	Rv2615c	0.233466
Rv0735	Rv2655c	0.36145
Rv0757	Rv0002	-0.21931
Rv0757	Rv0055	-0.286584
Rv0757	Rv0056	-0.275451
Rv0757	Rv0057	-0.384014
Rv0757	Rv0058	-0.318855
Rv0757	Rv0168	-0.214244
Rv0757	Rv0169	-0.19574
Rv0757	Rv0170	-0.204414
Rv0757	Rv0171	-0.193111
Rv0757	Rv0172	-0.132533
Rv0757	Rv0230c	-0.221928
Rv0757	Rv0252	0.255653
Rv0757	Rv0296c	-0.30238
Rv0757	Rv0379	-0.232089
Rv0757	Rv0637	-0.401025
Rv0757	Rv0674	0.182235
Rv0757	Rv0683	-0.324373
Rv0757	Rv0733	-0.349265
Rv0757	Rv0760c	-0.319625
Rv0757	Rv0761c	-0.361189
Rv0757	Rv0821c	0.327524
Rv0757	Rv0952	-0.208584
Rv0757	Rv1013	-0.212598
Rv0757	Rv1102c	-0.179898
Rv0757	Rv1184c	0.194716
Rv0757	Rv1241	-0.370189
Rv0757	Rv1302	0.243899
Rv0757	Rv1388	-0.275083
Rv0757	Rv1518	0.140382
Rv0757	Rv2120c	-0.246414
Rv0757	Rv2135c	0.262669
Rv0757	Rv2137c	0.314935
Rv0757	Rv2138	-0.158278
Rv0757	Rv2243	-0.210638
Rv0757	Rv2271	-0.299611
Rv0757	Rv2376c	-0.218045
Rv0757	Rv2389c	0.286245
Rv0757	Rv2391	0.479426
Rv0757	Rv2392	0.490217
Rv0757	Rv2393	0.525376
Rv0757	Rv2394	0.352449
Rv0757	Rv2441c	-0.291347
Rv0757	Rv2582	-0.382277
Rv0757	Rv2583c	0.28683
Rv0757	Rv2584c	-0.152482
Rv0757	Rv2590	0.340672
Rv0757	Rv2633c	-0.211891
Rv0757	Rv2904c	-0.435791
Rv0757	Rv2971	-0.270064
Rv0757	Rv3116	-0.200202
Rv0757	Rv3118	-0.117748
Rv0757	Rv3119	-0.177851
Rv0757	Rv3120	-0.239853
Rv0757	Rv3197	0.530895
Rv0757	Rv3280	-0.20214
Rv0757	Rv3716c	-0.300244
Rv0757	Rv3767c	0.175606
Rv0757	Rv3768	-0.159764
Rv0757	Rv3779	-0.204418
Rv0757	Rv3780	-0.294863
Rv0757	Rv3804c	-0.214649
Rv0757	Rv3825c	0.129699
Rv0767c	Rv0042c	0.151947
Rv0767c	Rv0208c	-0.147484
Rv0767c	Rv0217c	-0.211104
Rv0767c	Rv0581	-0.503695
Rv0767c	Rv0597c	0.19184
Rv0767c	Rv0607	0.179303
Rv0767c	Rv0609	0.206665
Rv0767c	Rv0610c	0.282691
Rv0767c	Rv0612	0.238369
Rv0767c	Rv1012	0.320269
Rv0767c	Rv1064c	-0.203816
Rv0767c	Rv1097c	-0.47027
Rv0767c	Rv1098c	-0.195358
Rv0767c	Rv1331	-0.106066
Rv0767c	Rv1764	0.206029
Rv0767c	Rv1788	0.189887
Rv0767c	Rv1834	-0.283613
Rv0767c	Rv1848	-0.105073
Rv0767c	Rv1852	-0.286369
Rv0767c	Rv1908c	-0.392728
Rv0767c	Rv2187	-0.194586
Rv0767c	Rv2250c	0.243471
Rv0767c	Rv2377c	0.223664
Rv0767c	Rv2379c	0.273911
Rv0767c	Rv2484c	-0.227063
Rv0767c	Rv2521	-0.225647
Rv0767c	Rv2527	-0.383284
Rv0767c	Rv2528c	-0.238569
Rv0767c	Rv2531c	-0.177378
Rv0767c	Rv2532c	-0.229908
Rv0767c	Rv2533c	-0.171985
Rv0767c	Rv2559c	-0.234896
Rv0767c	Rv2573	-0.326463
Rv0767c	Rv2593c	-0.270622
Rv0767c	Rv2654c	-0.320408
Rv0767c	Rv2670c	-0.147111
Rv0767c	Rv2757c	0.215582
Rv0767c	Rv2758c	0.191061
Rv0767c	Rv2892c	0.242109
Rv0767c	Rv2930	0.283879
Rv0767c	Rv2931	0.274841
Rv0767c	Rv2932	0.332633
Rv0767c	Rv2933	0.278408
Rv0767c	Rv2934	0.317371
Rv0767c	Rv2936	0.211151
Rv0767c	Rv2938	0.199826
Rv0767c	Rv3494c	-0.344845
Rv0767c	Rv3496c	-0.323169
Rv0767c	Rv3498c	-0.32605
Rv0767c	Rv3841	-0.303936
Rv0818	Rv0044c	0.131599
Rv0818	Rv0244c	-0.332532
Rv0818	Rv0252	0.391222
Rv0818	Rv0253	0.204227
Rv0818	Rv0501	0.339777
Rv0818	Rv0502	0.438846
Rv0818	Rv1386	-0.440641
Rv0818	Rv1387	-0.504011
Rv0818	Rv1542c	0.281423
Rv0818	Rv1791	0.475896
Rv0818	Rv3229c	0.133194
Rv0818	Rv3384c	0.221621
Rv0818	Rv3385c	0.104787
Rv0827c	Rv0029	0.248527
Rv0827c	Rv0143c	-0.323601
Rv0827c	Rv0164	0.266637
Rv0827c	Rv0189c	-0.231482
Rv0827c	Rv0422c	-0.270151
Rv0827c	Rv0603	0.265719
Rv0827c	Rv0866	0.208615
Rv0827c	Rv0912	-0.23081
Rv0827c	Rv0921	0.393243
Rv0827c	Rv0930	-0.281993
Rv0827c	Rv0979c	0.378544
Rv0827c	Rv0985c	0.239366
Rv0827c	Rv1018c	-0.235173
Rv0827c	Rv1125	-0.276761
Rv0827c	Rv1190	-0.461409
Rv0827c	Rv1192	-0.268072
Rv0827c	Rv1196	-0.276708
Rv0827c	Rv1207	0.251643
Rv0827c	Rv1295	-0.325318
Rv0827c	Rv1356c	0.223107
Rv0827c	Rv1361c	-0.270975
Rv0827c	Rv1447c	0.209611
Rv0827c	Rv1663	0.290023
Rv0827c	Rv1696	-0.213224
Rv0827c	Rv1746	-0.339123
Rv0827c	Rv1831	0.277003
Rv0827c	Rv1869c	-0.483608
Rv0827c	Rv1880c	0.209996
Rv0827c	Rv2013	-0.244597
Rv0827c	Rv2037c	0.346971
Rv0827c	Rv2088	-0.227926
Rv0827c	Rv2316	-0.262789
Rv0827c	Rv2353c	0.385518
Rv0827c	Rv2417c	-0.371551
Rv0827c	Rv2447c	0.250577
Rv0827c	Rv2488c	-0.380009
Rv0827c	Rv2554c	-0.327782
Rv0827c	Rv2696c	-0.313721
Rv0827c	Rv2742c	0.245744
Rv0827c	Rv2748c	0.304591
Rv0827c	Rv2753c	0.227604
Rv0827c	Rv2764c	0.374893
Rv0827c	Rv2766c	0.351807
Rv0827c	Rv2850c	-0.267736
Rv0827c	Rv2957	0.242062
Rv0827c	Rv3034c	-0.302816
Rv0827c	Rv3084	-0.235235
Rv0827c	Rv3112	-0.424735
Rv0827c	Rv3114	-0.300819
Rv0827c	Rv3120	-0.291306
Rv0827c	Rv3273	0.211662
Rv0827c	Rv3277	0.365445
Rv0827c	Rv3279c	0.227518
Rv0827c	Rv3351c	0.357371
Rv0827c	Rv3355c	0.388664
Rv0827c	Rv3593	-0.25551
Rv0827c	Rv3656c	-0.442804
Rv0827c	Rv3658c	-0.262218
Rv0827c	Rv3660c	-1.13146
Rv0827c	Rv3683	0.340499
Rv0827c	Rv3702c	0.212223
Rv0827c	Rv3706c	0.244369
Rv0827c	Rv3712	-0.297035
Rv0827c	Rv3798	-0.238122
Rv0827c	Rv3815c	0.290619
Rv0880	Rv0690c	0.344967
Rv0880	Rv0726c	-0.403809
Rv0880	Rv0785	0.237252
Rv0880	Rv0830	0.071569
Rv0880	Rv1219c	0.269486
Rv0880	Rv1475c	-0.322118
Rv0880	Rv1751	0.237966
Rv0880	Rv1782	-0.240089
Rv0880	Rv2124c	-0.370792
Rv0880	Rv2172c	-0.503551
Rv0880	Rv2590	-0.671276
Rv0880	Rv3141	0.249289
Rv0880	Rv3295	0.364656
Rv0880	Rv3301c	0.327571
Rv0891c	Rv0010c	0.411025
Rv0891c	Rv0151c	0.300687
Rv0891c	Rv0275c	-0.31455
Rv0891c	Rv0398c	-0.245791
Rv0891c	Rv0400c	-0.202091
Rv0891c	Rv0429c	0.344454
Rv0891c	Rv0466	0.245703
Rv0891c	Rv0568	-0.283528
Rv0891c	Rv0780	0.277961
Rv0891c	Rv0917	0.28877
Rv0891c	Rv0958	-0.311324
Rv0891c	Rv0971c	0.273274
Rv0891c	Rv1184c	0.274956
Rv0891c	Rv1259	0.25272
Rv0891c	Rv1283c	0.254616
Rv0891c	Rv1516c	0.246073
Rv0891c	Rv2000	0.209869
Rv0891c	Rv2114	0.211246
Rv0891c	Rv2239c	0.327341
Rv0891c	Rv2329c	0.330124
Rv0891c	Rv2375	0.268109
Rv0891c	Rv2431c	0.193014
Rv0891c	Rv2811	0.238408
Rv0891c	Rv3052c	0.208886
Rv0891c	Rv3101c	0.330076
Rv0891c	Rv3102c	0.212584
Rv0891c	Rv3369	-0.263796
Rv0891c	Rv3628	0.349755
Rv0891c	Rv3634c	0.229355
Rv0891c	Rv3739c	0.303159
Rv0891c	Rv3820c	0.344805
Rv0891c	Rv3822	0.39056
Rv0894	Rv0128	0.270914
Rv0894	Rv0200	0.292504
Rv0894	Rv0246	0.358178
Rv0894	Rv0368c	0.229535
Rv0894	Rv0438c	0.313602
Rv0894	Rv0444c	0.185549
Rv0894	Rv0514	0.158284
Rv0894	Rv0539	0.241602
Rv0894	Rv0770	0.324228
Rv0894	Rv0866	0.357331
Rv0894	Rv0876c	0.210752
Rv0894	Rv0890c	0.448459
Rv0894	Rv0892	0.395799
Rv0894	Rv0923c	0.214955
Rv0894	Rv1106c	0.200294
Rv0894	Rv1108c	0.259858
Rv0894	Rv1282c	0.296403
Rv0894	Rv1551	-0.21848
Rv0894	Rv1562c	0.282877
Rv0894	Rv1647	-0.233477
Rv0894	Rv1714	0.202875
Rv0894	Rv1928c	0.198252
Rv0894	Rv2434c	0.315878
Rv0894	Rv2702	-0.288388
Rv0894	Rv2760c	0.294854
Rv0894	Rv2762c	0.267952
Rv0894	Rv2764c	0.240349
Rv0894	Rv2766c	0.20615
Rv0894	Rv2770c	0.240498
Rv0894	Rv2786c	0.329233
Rv0894	Rv2796c	0.34761
Rv0894	Rv2818c	0.221036
Rv0894	Rv2858c	0.216487
Rv0894	Rv2860c	0.423217
Rv0894	Rv3265c	0.280297
Rv0894	Rv3532	0.276699
Rv0894	Rv3556c	0.266594
Rv0894	Rv3578	0.259524
Rv0894	Rv3769	0.237179
Rv0967	Rv0225	-0.182947
Rv0967	Rv0350	0.082146
Rv0967	Rv0468	0.238717
Rv0967	Rv0652	0.438278
Rv0967	Rv0729	0.160377
Rv0967	Rv0730	0.306965
Rv0967	Rv0867c	0.164666
Rv0967	Rv0937c	-0.250899
Rv0967	Rv0941c	-0.242759
Rv0967	Rv1003	-0.276668
Rv0967	Rv1103c	0.272937
Rv0967	Rv1386	0.202135
Rv0967	Rv1425	-0.312443
Rv0967	Rv1490	0.341974
Rv0967	Rv2069	0.17719
Rv0967	Rv2092c	-0.260747
Rv0967	Rv2160c	-0.357579
Rv0967	Rv2441c	0.163795
Rv0967	Rv2507	-0.296641
Rv0967	Rv2551c	-0.202218
Rv0967	Rv2582	0.206422
Rv0967	Rv2668	-0.229112
Rv0967	Rv2959c	0.417011
Rv0967	Rv2962c	0.304498
Rv0967	Rv3145	-0.256745
Rv0967	Rv3146	-0.150314
Rv0967	Rv3147	-0.239876
Rv0967	Rv3148	-0.174529
Rv0967	Rv3149	-0.272224
Rv0967	Rv3150	-0.141325
Rv0967	Rv3151	-0.185291
Rv0967	Rv3152	-0.229267
Rv0967	Rv3153	-0.350753
Rv0967	Rv3154	-0.260575
Rv0967	Rv3155	-0.426424
Rv0967	Rv3156	-0.283807
Rv0967	Rv3157	-0.315269
Rv0967	Rv3158	-0.514317
Rv0967	Rv3337	-0.382299
Rv0967	Rv3338	-0.462325
Rv0967	Rv3703c	-0.314031
Rv0967	Rv3796	0.121836
Rv0981	Rv0193c	0.209798
Rv0981	Rv0279c	0.333663
Rv0981	Rv0387c	0.242771
Rv0981	Rv0698	0.21197
Rv0981	Rv0763c	0.363188
Rv0981	Rv0837c	0.383984
Rv0981	Rv0962c	0.442286
Rv0981	Rv0971c	0.329817
Rv0981	Rv0974c	0.545211
Rv0981	Rv0975c	0.364481
Rv0981	Rv0980c	0.418954
Rv0981	Rv0983	0.619201
Rv0981	Rv0985c	0.397978
Rv0981	Rv0987	0.383518
Rv0981	Rv1005c	0.437139
Rv0981	Rv1065	0.204481
Rv0981	Rv1393c	0.221139
Rv0981	Rv1433	0.37325
Rv0981	Rv1675c	0.371689
Rv0981	Rv2081c	0.340028
Rv0981	Rv2133c	0.191782
Rv0981	Rv2541	0.38788
Rv0981	Rv2962c	0.217445
Rv0981	Rv3333c	0.408145
Rv0981	Rv3347c	0.272744
Rv0981	Rv3349c	0.35347
Rv0981	Rv3427c	0.381962
Rv0981	Rv3575c	0.178225
Rv0981	Rv3690	-0.231782
Rv0981	Rv3699	0.442488
Rv0981	Rv3720	0.23383
Rv0981	Rv3845	0.261388
Rv1019	Rv0823c	0.184503
Rv1019	Rv3229c	0.962119
Rv1019	Rv3230c	0.87703
Rv1019	Rv3237c	0.311366
Rv1019	Rv3574	0.430755
Rv1019	Rv3705c	0.253434
Rv1033c	Rv0001	0.276597
Rv1033c	Rv0002	0.158693
Rv1033c	Rv0034	0.138276
Rv1033c	Rv0044c	-0.349126
Rv1033c	Rv0047c	0.196918
Rv1033c	Rv0051	0.246051
Rv1033c	Rv0077c	-0.0730854
Rv1033c	Rv0112	0.279624
Rv1033c	Rv0113	0.216901
Rv1033c	Rv0114	0.219019
Rv1033c	Rv0115	0.141637
Rv1033c	Rv0187	-0.199094
Rv1033c	Rv0321	0.293543
Rv1033c	Rv0388c	-0.178518
Rv1033c	Rv0400c	-0.223249
Rv1033c	Rv0413	-0.244062
Rv1033c	Rv0427c	-0.115843
Rv1033c	Rv0458	-0.233218
Rv1033c	Rv0586	0.181246
Rv1033c	Rv0589	0.269177
Rv1033c	Rv0884c	-0.257368
Rv1033c	Rv0987	0.211881
Rv1033c	Rv0996	-0.207463
Rv1033c	Rv1157c	-0.216167
Rv1033c	Rv1159	0.179218
Rv1033c	Rv1204c	-0.257846
Rv1033c	Rv1206	-0.249831
[truncated: 2,821 more rows]

## Sheet: EGRIN-PD network
TF	Gene	Beta (weights)
Rv0022c	Rv0030	0.292652
Rv0022c	Rv0031	0.257447
Rv0022c	Rv0069c	0.119307
Rv0022c	Rv0309	0.212729
Rv0022c	Rv0460	-0.221319
Rv0022c	Rv2078	0.472623
Rv0022c	Rv2079	0.425811
Rv0022c	Rv2080	0.474015
Rv0022c	Rv2409c	0.131857
Rv0022c	Rv2410c	0.175409
Rv0022c	Rv2411c	0.230045
Rv0022c	Rv2657c	0.159692
Rv0022c	Rv2798c	0.19186
Rv0022c	Rv2799	0.239396
Rv0022c	Rv2819c	0.266899
Rv0022c	Rv2820c	0.356102
Rv0022c	Rv2821c	0.381952
Rv0022c	Rv2822c	0.515922
Rv0022c	Rv2823c	0.337142
Rv0022c	Rv2932	0.172177
Rv0022c	Rv2934	0.191807
Rv0022c	Rv2935	0.248191
Rv0022c	Rv3105c	-0.114092
Rv0022c	Rv3160c	-0.158865
Rv0022c	Rv3365c	-0.309029
Rv0022c	Rv3450c	0.219145
Rv0022c	Rv3451	0.22681
Rv0022c	Rv3494c	0.322415
Rv0022c	Rv3495c	0.310938
Rv0022c	Rv3496c	0.374477
Rv0022c	Rv3497c	0.383737
Rv0022c	Rv3498c	0.496742
Rv0022c	Rv3499c	0.259577
Rv0022c	Rv3500c	0.208014
Rv0022c	Rv3501c	0.200513
Rv0022c	Rv3512	-0.160677
Rv0023	Rv0003	-0.178575
Rv0023	Rv0004	-0.353932
Rv0023	Rv0005	-0.125109
Rv0023	Rv0006	-0.45482
Rv0023	Rv0057	-0.214983
Rv0023	Rv0101	-0.13848
Rv0023	Rv0115	-0.298122
Rv0023	Rv0169	-0.160684
Rv0023	Rv0171	-0.22558
Rv0023	Rv0173	-0.145375
Rv0023	Rv0174	-0.170884
Rv0023	Rv0176	-0.245989
Rv0023	Rv0177	-0.158492
Rv0023	Rv0178	-0.543558
Rv0023	Rv0230c	0.245949
Rv0023	Rv0258c	0.162582
Rv0023	Rv0259c	0.32068
Rv0023	Rv0268c	0.222757
Rv0023	Rv0363c	0.170917
Rv0023	Rv0404	-0.245042
Rv0023	Rv0405	-0.379586
Rv0023	Rv0424c	-0.231209
Rv0023	Rv0475	0.213585
Rv0023	Rv0657c	0.180311
Rv0023	Rv0668	-0.344133
Rv0023	Rv0691c	0.272239
Rv0023	Rv0693	-0.265244
Rv0023	Rv0694	-0.311718
Rv0023	Rv0792c	0.372307
Rv0023	Rv1056	0.478527
Rv0023	Rv1115	0.161175
Rv0023	Rv1130	0.237676
Rv0023	Rv1158c	-0.210892
Rv0023	Rv1159	-0.264295
Rv0023	Rv1168c	0.279276
Rv0023	Rv1169c	0.231331
Rv0023	Rv1184c	-0.373406
Rv0023	Rv1229c	-0.228183
Rv0023	Rv1333	-0.246319
Rv0023	Rv1337	-0.389407
Rv0023	Rv1338	-0.37068
Rv0023	Rv1341	-0.252526
Rv0023	Rv1504c	-0.265078
Rv0023	Rv1533	-0.302857
Rv0023	Rv1645c	0.361186
Rv0023	Rv1742	0.192627
Rv0023	Rv1796	-0.201159
Rv0023	Rv1797	-0.388618
Rv0023	Rv1805c	0.45363
Rv0023	Rv1827	-0.194509
Rv0023	Rv1846c	0.195826
Rv0023	Rv1871c	-0.293089
Rv0023	Rv1883c	-0.189881
Rv0023	Rv1885c	-0.209902
Rv0023	Rv1918c	0.239134
Rv0023	Rv1936	0.388428
Rv0023	Rv1954c	0.249229
Rv0023	Rv1963c	0.243488
Rv0023	Rv1981c	0.144583
Rv0023	Rv1986	0.440022
Rv0023	Rv1995	0.31068
Rv0023	Rv2000	0.156422
Rv0023	Rv2017	0.321314
Rv0023	Rv2034	0.410362
Rv0023	Rv2035	0.257901
Rv0023	Rv2109c	-0.233526
Rv0023	Rv2111c	0.263894
Rv0023	Rv2162c	-0.378406
Rv0023	Rv2243	-0.423747
Rv0023	Rv2294	-0.194472
Rv0023	Rv2319c	-0.197806
Rv0023	Rv2321c	-0.348192
Rv0023	Rv2452c	-0.279672
Rv0023	Rv2474c	-0.520502
Rv0023	Rv2475c	-0.555651
Rv0023	Rv2476c	-0.509271
Rv0023	Rv2502c	-0.17054
Rv0023	Rv2504c	0.18567
Rv0023	Rv2640c	0.211959
Rv0023	Rv2641	0.346622
Rv0023	Rv2780	0.108467
Rv0023	Rv2881c	-0.501784
Rv0023	Rv2905	-0.250844
Rv0023	Rv2931	-0.172596
Rv0023	Rv2932	-0.20447
Rv0023	Rv2933	-0.36201
Rv0023	Rv2934	-0.314181
Rv0023	Rv2936	-0.424582
Rv0023	Rv2937	-0.253851
Rv0023	Rv2938	-0.218859
Rv0023	Rv2946c	-0.587761
Rv0023	Rv2947c	-0.467062
Rv0023	Rv2948c	-0.526371
Rv0023	Rv2949c	-0.267415
Rv0023	Rv2967c	-0.358261
Rv0023	Rv2968c	-0.238573
Rv0023	Rv2991	0.323352
Rv0023	Rv3083	-0.16508
Rv0023	Rv3145	-0.196375
Rv0023	Rv3147	-0.148036
Rv0023	Rv3148	-0.32101
Rv0023	Rv3149	-0.261044
Rv0023	Rv3150	-0.243054
Rv0023	Rv3151	-0.412755
Rv0023	Rv3230c	0.151796
Rv0023	Rv3237c	0.141666
Rv0023	Rv3252c	0.241278
Rv0023	Rv3289c	0.112652
Rv0023	Rv3322c	-0.292364
Rv0023	Rv3440c	0.152652
Rv0023	Rv3492c	-0.447784
Rv0023	Rv3494c	-0.447643
Rv0023	Rv3495c	-0.416761
Rv0023	Rv3496c	-0.369065
Rv0023	Rv3497c	-0.223497
Rv0023	Rv3498c	-0.274129
Rv0023	Rv3501c	-0.191856
Rv0023	Rv3508	-0.200086
Rv0023	Rv3527	0.231417
Rv0023	Rv3532	0.272389
Rv0023	Rv3631	-0.414171
Rv0023	Rv3632	-0.33786
Rv0023	Rv3743c	0.398858
Rv0023	Rv3744	0.268804
Rv0023	Rv3862c	0.277008
Rv0023	Rv3868	-0.408901
Rv0023	Rv3869	-0.306026
Rv0023	Rv3870	-0.592082
Rv0023	Rv3876	-0.262778
Rv0023	Rv3877	-0.361025
Rv0023	Rv3890c	0.37688
Rv0023	Rv3891c	0.373494
Rv0042c	Rv0830	-0.772871
Rv0042c	Rv3738c	-0.47645
Rv0043c	Rv3756c	-0.558705
Rv0043c	Rv3757c	-0.753759
Rv0043c	Rv3758c	-0.58934
Rv0043c	Rv3759c	-0.843186
Rv0047c	Rv0002	0.245421
Rv0047c	Rv0003	0.260992
Rv0047c	Rv0082	0.204107
Rv0047c	Rv0086	0.295265
Rv0047c	Rv0087	0.444938
Rv0047c	Rv0088	0.246207
Rv0047c	Rv0096	0.244139
Rv0047c	Rv0268c	0.263971
Rv0047c	Rv0465c	0.266544
Rv0047c	Rv0504c	0.197495
Rv0047c	Rv0771	0.198644
Rv0047c	Rv0781	0.306886
Rv0047c	Rv0782	0.168622
Rv0047c	Rv0948c	0.289863
Rv0047c	Rv0961	0.288234
Rv0047c	Rv0986	0.384005
Rv0047c	Rv0987	0.34992
Rv0047c	Rv0988	0.334648
Rv0047c	Rv1176c	0.357771
Rv0047c	Rv1203c	0.162828
Rv0047c	Rv1331	-0.226552
Rv0047c	Rv1493	0.253351
Rv0047c	Rv1494	0.187387
Rv0047c	Rv1495	0.234538
Rv0047c	Rv1521	0.275075
Rv0047c	Rv1729c	0.244582
Rv0047c	Rv1883c	-0.273976
Rv0047c	Rv1970	0.248767
Rv0047c	Rv1971	0.265325
Rv0047c	Rv1972	0.192973
Rv0047c	Rv1974	0.229187
Rv0047c	Rv1975	0.242902
Rv0047c	Rv1985c	0.198984
Rv0047c	Rv2016	0.0775347
Rv0047c	Rv2017	0.325614
Rv0047c	Rv2137c	-0.271004
Rv0047c	Rv2323c	0.254428
Rv0047c	Rv2492	0.142836
Rv0047c	Rv2563	0.29204
Rv0047c	Rv2564	0.142776
Rv0047c	Rv2599	0.130061
Rv0047c	Rv2683	0.196373
Rv0047c	Rv2723	0.32968
Rv0047c	Rv2729c	-0.228162
Rv0047c	Rv2787	0.270101
Rv0047c	Rv2958c	0.342693
Rv0047c	Rv2999	0.194192
Rv0047c	Rv3012c	0.305361
Rv0047c	Rv3111	0.134228
Rv0047c	Rv3407	-0.169718
Rv0047c	Rv3409c	-0.0983915
Rv0047c	Rv3423c	0.165976
Rv0047c	Rv3425	0.126893
Rv0047c	Rv3426	0.178231
Rv0047c	Rv3535c	0.115339
Rv0047c	Rv3536c	0.287226
Rv0047c	Rv3741c	0.236392
Rv0047c	Rv3742c	0.219097
Rv0047c	Rv3833	0.174411
Rv0054	Rv1870c	1.36413
Rv0054	Rv3583c	1.00089
Rv0067c	Rv0068	-0.881553
Rv0067c	Rv2107	-0.404896
Rv0078	Rv0077c	-0.972289
Rv0081	Rv0032	-0.213714
Rv0081	Rv0033	-0.299358
Rv0081	Rv0034	-0.167557
Rv0081	Rv0035	-0.121239
Rv0081	Rv0047c	0.446569
Rv0081	Rv0058	-0.326395
Rv0081	Rv0076c	0.452624
Rv0081	Rv0083	-0.353488
Rv0081	Rv0084	-0.25296
Rv0081	Rv0145	0.347087
Rv0081	Rv0166	-0.499117
Rv0081	Rv0167	-0.255667
Rv0081	Rv0168	-0.202285
Rv0081	Rv0169	-0.231641
Rv0081	Rv0170	-0.242183
Rv0081	Rv0172	-0.269083
Rv0081	Rv0173	-0.239283
Rv0081	Rv0174	-0.196541
Rv0081	Rv0175	-0.398032
Rv0081	Rv0176	-0.536078
Rv0081	Rv0177	-0.417882
Rv0081	Rv0188	0.525662
Rv0081	Rv0196	0.16676
Rv0081	Rv0197	0.419151
Rv0081	Rv0208c	0.242428
Rv0081	Rv0220	-0.475907
Rv0081	Rv0293c	0.179593
Rv0081	Rv0318c	-0.160644
Rv0081	Rv0320	-0.215897
Rv0081	Rv0323c	0.148809
Rv0081	Rv0331	0.0972271
Rv0081	Rv0342	0.203059
Rv0081	Rv0347	0.237736
Rv0081	Rv0348	0.31717
Rv0081	Rv0353	0.22793
Rv0081	Rv0389	0.305506
Rv0081	Rv0404	-0.1432
Rv0081	Rv0410c	0.214064
Rv0081	Rv0426c	0.525009
Rv0081	Rv0474	0.645087
Rv0081	Rv0476	0.534183
Rv0081	Rv0477	0.347997
Rv0081	Rv0478	0.378989
Rv0081	Rv0493c	0.293918
Rv0081	Rv0507	-0.218429
Rv0081	Rv0508	-0.233893
Rv0081	Rv0544c	-0.497263
Rv0081	Rv0545c	-0.556762
Rv0081	Rv0579	0.198533
Rv0081	Rv0653c	0.19004
Rv0081	Rv0654	0.53169
Rv0081	Rv0655	-0.227566
Rv0081	Rv0657c	0.275006
Rv0081	Rv0672	-0.121473
Rv0081	Rv0677c	0.477098
Rv0081	Rv0687	0.333536
Rv0081	Rv0695	-0.372033
Rv0081	Rv0729	-0.299376
Rv0081	Rv0743c	0.34012
Rv0081	Rv0744c	0.238297
Rv0081	Rv0789c	0.352409
Rv0081	Rv0790c	0.619405
Rv0081	Rv0791c	0.48762
Rv0081	Rv0792c	0.301124
Rv0081	Rv0821c	0.130731
Rv0081	Rv0830	0.289175
Rv0081	Rv0837c	0.241561
Rv0081	Rv0934	-0.432079
Rv0081	Rv0967	0.300043
Rv0081	Rv1033c	0.29464
Rv0081	Rv1129c	0.314204
Rv0081	Rv1131	0.404542
Rv0081	Rv1157c	-0.396645
Rv0081	Rv1158c	-0.339494
Rv0081	Rv1189	0.290128
Rv0081	Rv1190	0.34811
Rv0081	Rv1193	-0.295062
Rv0081	Rv1204c	-0.144074
Rv0081	Rv1221	0.406257
Rv0081	Rv1230c	-0.335395
Rv0081	Rv1247c	0.241195
Rv0081	Rv1265	0.474085
Rv0081	Rv1302	-0.495485
Rv0081	Rv1316c	0.244605
Rv0081	Rv1317c	0.515943
Rv0081	Rv1319c	-0.231944
Rv0081	Rv1320c	-0.162377
Rv0081	Rv1342c	0.41329
Rv0081	Rv1343c	0.512547
Rv0081	Rv1404	0.430118
Rv0081	Rv1405c	0.207561
Rv0081	Rv1409	-0.332212
Rv0081	Rv1424c	-0.190633
Rv0081	Rv1435c	-0.265735
Rv0081	Rv1441c	-0.27311
Rv0081	Rv1442	0.181027
Rv0081	Rv1460	0.386674
Rv0081	Rv1461	0.341523
Rv0081	Rv1465	0.196467
Rv0081	Rv1533	0.19619
Rv0081	Rv1590	-0.590902
Rv0081	Rv1646	0.218734
Rv0081	Rv1672c	0.202782
Rv0081	Rv1687c	0.617494
Rv0081	Rv1689	-0.456601
Rv0081	Rv1810	0.499805
Rv0081	Rv1811	0.436846
Rv0081	Rv1878	0.170944
Rv0081	Rv1926c	0.2478
Rv0081	Rv1936	0.139783
Rv0081	Rv1937	0.46974
Rv0081	Rv1939	0.264792
Rv0081	Rv1940	0.269108
Rv0081	Rv1963c	0.206201
Rv0081	Rv1964	0.350096
Rv0081	Rv1965	0.329254
Rv0081	Rv1966	0.264459
Rv0081	Rv1967	-0.254432
Rv0081	Rv1985c	0.369636
Rv0081	Rv1990c	0.768311
Rv0081	Rv1994c	0.555373
Rv0081	Rv1995	0.319319
Rv0081	Rv2010	0.147168
Rv0081	Rv2012	0.620165
Rv0081	Rv2034	0.329057
Rv0081	Rv2035	0.196852
Rv0081	Rv2036	0.311925
Rv0081	Rv2055c	-0.180391
Rv0081	Rv2100	0.163639
Rv0081	Rv2108	0.370545
Rv0081	Rv2132	0.266129
Rv0081	Rv2147c	-0.38221
Rv0081	Rv2148c	-0.255248
Rv0081	Rv2150c	-0.395464
Rv0081	Rv2172c	0.15387
Rv0081	Rv2195	-0.3153
Rv0081	Rv2196	-0.359753
Rv0081	Rv2242	0.263899
Rv0081	Rv2267c	0.141398
Rv0081	Rv2285	0.183267
Rv0081	Rv2312	0.359462
Rv0081	Rv2348c	-0.21955
Rv0081	Rv2358	0.419573
Rv0081	Rv2359	0.430686
Rv0081	Rv2365c	-0.179246
Rv0081	Rv2380c	0.462964
Rv0081	Rv2392	-0.217813
Rv0081	Rv2455c	0.210232
Rv0081	Rv2463	-0.371603
Rv0081	Rv2516c	0.488298
Rv0081	Rv2517c	0.521233
Rv0081	Rv2525c	0.256092
Rv0081	Rv2526	0.397275
Rv0081	Rv2527	0.452689
Rv0081	Rv2531c	0.136587
Rv0081	Rv2549c	0.173896
Rv0081	Rv2562	0.164156
Rv0081	Rv2595	0.407673
Rv0081	Rv2596	0.143811
Rv0081	Rv2638	0.153552
Rv0081	Rv2642	0.471182
Rv0081	Rv2643	0.463053
Rv0081	Rv2712c	0.534028
Rv0081	Rv2724c	0.565806
Rv0081	Rv2826c	0.137665
Rv0081	Rv2827c	0.564519
Rv0081	Rv2877c	0.420927
Rv0081	Rv2878c	0.374402
Rv0081	Rv2939	0.188649
Rv0081	Rv3005c	-0.661464
Rv0081	Rv3017c	0.175637
Rv0081	Rv3019c	0.356231
Rv0081	Rv3055	0.191828
Rv0081	Rv3056	0.188704
Rv0081	Rv3065	0.27839
Rv0081	Rv3066	0.320847
Rv0081	Rv3077	-0.148263
Rv0081	Rv3112	0.211459
Rv0081	Rv3124	0.20658
Rv0081	Rv3136	-0.323825
Rv0081	Rv3139	0.410736
Rv0081	Rv3140	0.193945
Rv0081	Rv3145	-0.400308
Rv0081	Rv3146	-0.51379
Rv0081	Rv3147	-0.328231
Rv0081	Rv3148	-0.338112
Rv0081	Rv3149	-0.301531
Rv0081	Rv3150	-0.404138
Rv0081	Rv3163c	0.282703
Rv0081	Rv3164c	0.297301
Rv0081	Rv3165c	0.269042
Rv0081	Rv3166c	0.202172
Rv0081	Rv3179	0.231257
Rv0081	Rv3180c	0.432763
Rv0081	Rv3181c	0.201666
Rv0081	Rv3191c	0.434554
Rv0081	Rv3244c	-0.31364
Rv0081	Rv3245c	-0.219233
Rv0081	Rv3248c	-0.25763
Rv0081	Rv3249c	0.399749
Rv0081	Rv3251c	0.227242
Rv0081	Rv3270	-0.157101
Rv0081	Rv3288c	0.387917
Rv0081	Rv3335c	-0.34677
Rv0081	Rv3371	0.280803
Rv0081	Rv3383c	0.235525
Rv0081	Rv3399	0.225336
Rv0081	Rv3406	0.360565
Rv0081	Rv3414c	-0.189635
Rv0081	Rv3429	0.252707
Rv0081	Rv3493c	-0.493058
Rv0081	Rv3502c	0.552842
Rv0081	Rv3503c	0.586589
Rv0081	Rv3526	0.465676
Rv0081	Rv3527	0.302868
Rv0081	Rv3542c	-0.197781
Rv0081	Rv3543c	0.193186
Rv0081	Rv3545c	0.364574
Rv0081	Rv3546	0.214112
Rv0081	Rv3571	0.365807
Rv0081	Rv3572	0.131402
Rv0081	Rv3574	0.486082
Rv0081	Rv3612c	-0.304686
Rv0081	Rv3613c	-0.345205
Rv0081	Rv3660c	0.340151
Rv0081	Rv3674c	0.261746
Rv0081	Rv3675	0.386152
Rv0081	Rv3681c	0.224899
Rv0081	Rv3734c	0.167631
Rv0081	Rv3811	-0.374259
Rv0081	Rv3845	0.183952
Rv0081	Rv3848	0.24799
Rv0081	Rv3849	-0.147383
Rv0081	Rv3862c	0.32586
Rv0081	Rv3885c	-0.196071
Rv0135c	Rv0238	-0.284056
Rv0135c	Rv0886	0.186632
Rv0135c	Rv0910	0.15914
Rv0135c	Rv0942	0.107873
Rv0135c	Rv1058	0.203488
Rv0135c	Rv1112	0.195214
Rv0135c	Rv1221	-0.206047
Rv0135c	Rv1227c	0.22278
Rv0135c	Rv1348	-0.170515
Rv0135c	Rv1349	-0.229847
Rv0135c	Rv1557	-0.0911341
Rv0135c	Rv1560	-0.255631
Rv0135c	Rv1920	0.278924
Rv0135c	Rv2196	0.324918
Rv0135c	Rv2204c	-0.164979
Rv0135c	Rv2205c	-0.221268
Rv0135c	Rv2339	-0.172243
Rv0135c	Rv2377c	-0.183689
Rv0135c	Rv2477c	-0.203179
Rv0135c	Rv2524c	0.213549
Rv0135c	Rv2923c	0.131478
Rv0135c	Rv3040c	0.253565
Rv0135c	Rv3361c	-0.313192
Rv0135c	Rv3400	-0.165516
Rv0135c	Rv3401	-0.166774
Rv0135c	Rv3519	0.228395
Rv0135c	Rv3599c	-0.275679
Rv0135c	Rv3601c	-0.211126
Rv0135c	Rv3603c	-0.465499
Rv0135c	Rv3615c	0.289912
Rv0135c	Rv3660c	-0.215952
Rv0135c	Rv3784	-0.111662
Rv0135c	Rv3889c	-0.202738
Rv0158	Rv0167	0.320692
Rv0158	Rv0404	-0.314422
Rv0158	Rv1503c	-0.380733
Rv0158	Rv1504c	-0.520356
Rv0158	Rv2035	-0.500958
Rv0158	Rv2036	-0.713611
Rv0195	Rv0076c	0.481318
Rv0195	Rv0191	-0.274699
Rv0195	Rv0192	-0.402649
Rv0195	Rv0194	0.155169
Rv0195	Rv2700	0.381618
Rv0195	Rv3863	-0.374841
Rv0212c	Rv0485	0.644849
Rv0212c	Rv3616c	0.766932
Rv0232	Rv1572c	0.699805
Rv0238	Rv0241c	-0.680131
Rv0238	Rv0242c	-0.672561
Rv0238	Rv0243	-0.814865
Rv0238	Rv3028c	-0.532966
Rv0238	Rv3029c	-0.556779
Rv0238	Rv3030	-0.45676
Rv0238	Rv3031	-0.356275
Rv0238	Rv3032	-0.517439
Rv0238	Rv3139	-0.55544
Rv0238	Rv3140	-0.572045
Rv0273c	Rv0029	0.297145
Rv0273c	Rv0107c	-0.337355
Rv0273c	Rv0113	-0.310778
Rv0273c	Rv0114	-0.37584
Rv0273c	Rv0115	-0.286947
Rv0273c	Rv0212c	0.219863
Rv0273c	Rv0213c	0.279588
Rv0273c	Rv0578c	-0.323194
Rv0273c	Rv2243	0.389438
Rv0273c	Rv2369c	0.267707
Rv0273c	Rv2370c	0.353651
Rv0273c	Rv3755c	-0.292694
Rv0273c	Rv3756c	-0.400827
Rv0273c	Rv3757c	-0.41786
Rv0273c	Rv3758c	-0.436091
Rv0273c	Rv3759c	-0.471915
Rv0273c	Rv3760	-0.228715
Rv0275c	Rv0276	-0.719415
Rv0275c	Rv0520	-0.474313
Rv0275c	Rv2162c	-0.574459
Rv0302	Rv0093c	-0.27096
Rv0302	Rv0303	-0.180053
Rv0302	Rv0430	0.236668
Rv0302	Rv0712	0.457045
Rv0302	Rv0757	-0.194481
Rv0302	Rv0807	-0.383201
Rv0302	Rv1032c	0.328463
Rv0302	Rv1326c	0.270657
Rv0302	Rv1327c	-0.208933
Rv0302	Rv1513	-0.291963
Rv0302	Rv1684	0.161882
Rv0302	Rv1761c	-0.222967
Rv0302	Rv1848	0.279622
Rv0302	Rv1850	0.24986
Rv0302	Rv1851	-0.189022
Rv0302	Rv2524c	-0.16522
Rv0302	Rv2690c	-0.286422
Rv0302	Rv2691	-0.356694
Rv0302	Rv2692	-0.396364
Rv0302	Rv2727c	-0.329634
Rv0302	Rv2728c	-0.199503
Rv0302	Rv2876	0.206
Rv0302	Rv2951c	-0.155475
Rv0302	Rv3172c	0.417852
Rv0302	Rv3290c	0.296769
Rv0302	Rv3763	-0.393722
Rv0302	Rv3794	-0.205424
Rv0302	Rv3795	-0.359729
Rv0324	Rv0004	0.154968
Rv0324	Rv0032	0.397051
Rv0324	Rv0034	0.171505
Rv0324	Rv0035	0.355618
Rv0324	Rv0097	0.0827409
Rv0324	Rv0098	0.133459
Rv0324	Rv0099	0.270094
Rv0324	Rv0100	0.145827
Rv0324	Rv0101	0.237376
Rv0324	Rv0214	-0.102245
Rv0324	Rv0319	0.359917
Rv0324	Rv0430	-0.322742
Rv0324	Rv0431	-0.273621
Rv0324	Rv0458	0.248048
Rv0324	Rv0459	0.210502
Rv0324	Rv0506	-0.179184
Rv0324	Rv0579	0.166599
Rv0324	Rv0632c	-0.355123
Rv0324	Rv1006	-0.140626
Rv0324	Rv1032c	-0.162956
Rv0324	Rv1113	-0.297495
Rv0324	Rv1114	-0.294216
Rv0324	Rv1116	0.291038
Rv0324	Rv1268c	0.337083
Rv0324	Rv1354c	0.37015
Rv0324	Rv1355c	0.31138
Rv0324	Rv1356c	0.272455
Rv0324	Rv1435c	-0.185568
Rv0324	Rv1533	-0.332124
Rv0324	Rv1534	-0.251844
Rv0324	Rv1572c	0.185815
Rv0324	Rv1587c	0.3552
Rv0324	Rv1588c	0.235133
Rv0324	Rv1682	0.273747
Rv0324	Rv1697	-0.437738
Rv0324	Rv1698	-0.341591
Rv0324	Rv1754c	0.18101
Rv0324	Rv1799	0.243774
Rv0324	Rv1819c	-0.194715
Rv0324	Rv1820	-0.118548
Rv0324	Rv1889c	-0.152523
Rv0324	Rv1907c	0.161662
Rv0324	Rv1929c	0.199567
Rv0324	Rv1930c	0.252632
Rv0324	Rv1931c	0.393647
Rv0324	Rv1936	0.257056
Rv0324	Rv1937	0.146233
Rv0324	Rv1939	0.416313
Rv0324	Rv1953	0.242192
Rv0324	Rv1964	0.338566
Rv0324	Rv1965	0.123622
Rv0324	Rv1966	0.143309
Rv0324	Rv1967	0.136039
Rv0324	Rv1968	0.418971
Rv0324	Rv1969	0.225826
Rv0324	Rv1970	0.294255
Rv0324	Rv1971	0.166763
Rv0324	Rv1972	0.491651
Rv0324	Rv1973	0.2602
Rv0324	Rv1974	0.357411
Rv0324	Rv1975	0.35591
Rv0324	Rv1995	0.244038
Rv0324	Rv2132	-0.279586
Rv0324	Rv2193	-0.341822
Rv0324	Rv2254c	-0.139379
Rv0324	Rv2321c	-0.340254
Rv0324	Rv2367c	-0.23004
Rv0324	Rv2387	-0.193682
Rv0324	Rv2432c	0.196677
Rv0324	Rv2435c	-0.123279
Rv0324	Rv2683	-0.547031
Rv0324	Rv2684	-0.333863
Rv0324	Rv2820c	0.305886
Rv0324	Rv2821c	-0.111818
Rv0324	Rv2929	-0.105371
Rv0324	Rv3083	0.16887
Rv0324	Rv3084	0.182189
Rv0324	Rv3086	0.10297
Rv0324	Rv3088	0.137109
Rv0324	Rv3110	0.376665
Rv0324	Rv3111	0.126164
Rv0324	Rv3112	0.256373
Rv0324	Rv3221c	-0.170225
Rv0324	Rv3269	-0.163788
Rv0324	Rv3494c	0.265744
Rv0324	Rv3496c	0.175381
Rv0324	Rv3497c	0.180787
Rv0324	Rv3540c	0.12316
Rv0324	Rv3597c	-0.172295
Rv0324	Rv3602c	0.376489
Rv0324	Rv3636	0.27206
Rv0324	Rv3733c	0.121728
Rv0324	Rv3734c	-0.267354
Rv0324	Rv3844	0.190632
Rv0324	Rv3845	0.39758
Rv0324	Rv3882c	-0.117308
Rv0324	Rv3887c	-0.32064
Rv0324	Rv3888c	-0.388387
Rv0324	Rv3889c	-0.131568
Rv0324	Rv3890c	-0.224092
Rv0324	Rv3891c	-0.129309
Rv0324	Rv3894c	0.128768
Rv0324	Rv3895c	0.448212
Rv0324	Rv3896c	0.302005
Rv0330c	Rv0329c	-0.831226
Rv0330c	Rv0331	-0.796198
Rv0339c	Rv0094c	0.670705
Rv0339c	Rv0340	0.468893
Rv0339c	Rv0341	0.602267
Rv0339c	Rv0342	0.487391
Rv0339c	Rv0343	0.686493
Rv0339c	Rv3466	0.642596
Rv0339c	Rv3467	0.618415
Rv0348	Rv0347	-0.773292
Rv0348	Rv3574	0.551563
Rv0353	Rv0350	-0.652338
Rv0353	Rv0351	-0.63143
Rv0353	Rv0352	-0.696683
Rv0465c	Rv0464c	-0.372746
Rv0465c	Rv0466	-0.244102
Rv0465c	Rv0472c	-0.145494
Rv0465c	Rv0928	-0.481722
Rv0465c	Rv0929	-0.330572
Rv0465c	Rv0930	-0.304683
Rv0465c	Rv1090	-0.295362
Rv0465c	Rv1302	0.175119
Rv0465c	Rv1354c	-0.221525
Rv0465c	Rv1356c	-0.398985
Rv0465c	Rv1847	-0.230532
Rv0465c	Rv2516c	-0.240032
Rv0465c	Rv2909c	-0.229507
Rv0465c	Rv3137	-0.155538
Rv0465c	Rv3138	-0.172999
Rv0465c	Rv3139	-0.231241
Rv0465c	Rv3140	-0.337274
Rv0465c	Rv3370c	-0.306049
Rv0465c	Rv3377c	-0.34009
Rv0465c	Rv3378c	-0.556783
Rv0465c	Rv3379c	-0.286569
Rv0472c	Rv0824c	-0.466183
Rv0472c	Rv1094	-0.259481
Rv0472c	Rv1177	-0.34893
Rv0472c	Rv1178	-0.23693
Rv0472c	Rv3130c	0.37326
Rv0472c	Rv3131	0.413526
Rv0474	Rv0475	-0.768436
Rv0474	Rv1090	0.497235
Rv0494	Rv0467	-0.102889
Rv0494	Rv0492c	-0.267524
Rv0494	Rv1632c	-0.24092
Rv0494	Rv1817	0.222649
Rv0494	Rv1952	0.353441
Rv0494	Rv1953	0.335228
Rv0494	Rv2389c	0.395587
Rv0494	Rv2390c	0.167124
Rv0494	Rv2514c	0.241859
Rv0494	Rv2515c	0.187105
Rv0494	Rv2610c	0.121316
Rv0494	Rv3083	0.354287
Rv0494	Rv3085	0.22765
Rv0494	Rv3086	0.107461
Rv0494	Rv3092c	-0.209634
Rv0494	Rv3093c	-0.292658
Rv0494	Rv3094c	-0.192091
Rv0494	Rv3095	-0.376358
Rv0494	Rv3145	0.440849
Rv0494	Rv3146	0.435618
Rv0494	Rv3147	0.576011
Rv0494	Rv3148	0.33054
Rv0494	Rv3149	0.440769
Rv0494	Rv3150	0.382138
Rv0494	Rv3151	0.478383
Rv0576	Rv0165c	-0.312034
Rv0576	Rv0166	-0.458944
Rv0576	Rv0302	-0.240485
Rv0576	Rv0303	-0.249504
Rv0576	Rv0516c	-0.302364
Rv0576	Rv0577	-0.306495
Rv0576	Rv0768	-0.392054
Rv0576	Rv0769	-0.18125
Rv0576	Rv1519	-0.202213
Rv0576	Rv1520	-0.27737
Rv0576	Rv1847	-0.173118
Rv0576	Rv1876	-0.322577
Rv0576	Rv1986	-0.259835
Rv0576	Rv2034	-0.21513
Rv0576	Rv2035	-0.250088
Rv0576	Rv2036	-0.138392
Rv0576	Rv2336	-0.304253
Rv0576	Rv2760c	-0.209356
Rv0576	Rv3403c	-0.272116
Rv0576	Rv3582c	-0.271539
Rv0576	Rv3660c	-0.236698
Rv0576	Rv3661	-0.216196
Rv0576	Rv3681c	-0.312023
Rv0602c	Rv0331	-0.275248
Rv0602c	Rv0475	-0.24581
Rv0602c	Rv0687	0.253939
Rv0602c	Rv0790c	0.159644
Rv0602c	Rv1116	0.304825
Rv0602c	Rv1503c	0.364814
Rv0602c	Rv1504c	0.305836
Rv0602c	Rv1776c	-0.292652
Rv0602c	Rv1793	-0.271304
Rv0602c	Rv1799	0.131245
Rv0602c	Rv2137c	-0.144409
Rv0602c	Rv2243	-0.279864
Rv0602c	Rv2333c	-0.158772
Rv0602c	Rv2438c	-0.26251
Rv0602c	Rv2452c	0.230342
Rv0602c	Rv2562	0.34712
Rv0602c	Rv2946c	0.404547
Rv0602c	Rv2948c	0.216147
Rv0602c	Rv3007c	-0.239983
Rv0602c	Rv3109	0.117366
Rv0602c	Rv3477	-0.304386
Rv0602c	Rv3478	-0.32871
Rv0602c	Rv3869	-0.199406
Rv0623	Rv0624	1
Rv0653c	Rv0654	-0.342144
Rv0653c	Rv2866	-0.237709
Rv0653c	Rv3350c	0.210384
Rv0653c	Rv3741c	0.628079
Rv0653c	Rv3742c	0.619353
Rv0674	Rv0672	-0.644553
Rv0674	Rv0673	-0.760174
Rv0674	Rv0675	-0.716576
Rv0678	Rv0045c	0.123028
Rv0678	Rv0055	0.390081
Rv0678	Rv0056	0.386988
Rv0678	Rv0128	0.192097
Rv0678	Rv0150c	0.378053
Rv0678	Rv0156	0.216584
Rv0678	Rv0161	0.188345
Rv0678	Rv0211	0.302112
Rv0678	Rv0219	0.193378
Rv0678	Rv0247c	-0.18628
Rv0678	Rv0294	0.280918
Rv0678	Rv0321	0.215552
Rv0678	Rv0337c	-0.274371
Rv0678	Rv0344c	0.335692
Rv0678	Rv0385	0.248937
Rv0678	Rv0388c	0.295507
Rv0678	Rv0392c	0.430914
Rv0678	Rv0410c	0.18557
Rv0678	Rv0411c	0.300566
Rv0678	Rv0452	0.287207
Rv0678	Rv0492c	0.195479
Rv0678	Rv0504c	0.171352
Rv0678	Rv0506	0.302719
Rv0678	Rv0508	0.197247
Rv0678	Rv0517	-0.121987
Rv0678	Rv0594	0.21592
Rv0678	Rv0726c	0.161251
Rv0678	Rv0821c	-0.298232
Rv0678	Rv0848	0.294114
Rv0678	Rv0849	0.342063
Rv0678	Rv0850	0.402122
Rv0678	Rv0891c	0.232424
Rv0678	Rv0963c	0.203254
Rv0678	Rv1013	0.177702
Rv0678	Rv1148c	0.209186
Rv0678	Rv1218c	0.0794001
Rv0678	Rv1268c	0.271442
Rv0678	Rv1352	0.379236
Rv0678	Rv1374c	0.288274
Rv0678	Rv1460	0.118934
Rv0678	Rv1462	0.223359
Rv0678	Rv1463	0.242571
Rv0678	Rv1497	-0.210739
Rv0678	Rv1563c	-0.117497
Rv0678	Rv1579c	0.204744
Rv0678	Rv1669	0.185024
Rv0678	Rv1670	0.126866
Rv0678	Rv1685c	0.237327
Rv0678	Rv1686c	0.22352
Rv0678	Rv1760	0.267846
Rv0678	Rv1774	0.177916
Rv0678	Rv1786	0.125528
Rv0678	Rv1861	0.169424
Rv0678	Rv1874	0.143892
Rv0678	Rv1875	0.131768
Rv0678	Rv1895	0.106931
Rv0678	Rv1931c	0.23274
Rv0678	Rv1945	0.181132
Rv0678	Rv1974	0.166363
Rv0678	Rv1975	0.229396
Rv0678	Rv1978	0.339279
Rv0678	Rv2116	0.185377
Rv0678	Rv2172c	-0.408595
Rv0678	Rv2173	-0.193933
Rv0678	Rv2256c	-0.193036
Rv0678	Rv2268c	0.2797
Rv0678	Rv2270	0.217212
Rv0678	Rv2330c	0.320244
Rv0678	Rv2332	0.241382
Rv0678	Rv2381c	0.243314
Rv0678	Rv2382c	0.321895
Rv0678	Rv2383c	0.331301
Rv0678	Rv2384	0.296538
Rv0678	Rv2517c	0.154599
Rv0678	Rv2663	0.158201
Rv0678	Rv2667	0.31298
Rv0678	Rv2699c	0.200811
Rv0678	Rv2787	0.212337
Rv0678	Rv2905	-0.130101
Rv0678	Rv3066	0.172578
Rv0678	Rv3354	0.259119
Rv0678	Rv3504	0.180403
Rv0678	Rv3568c	-0.120558
Rv0678	Rv3572	0.152518
Rv0678	Rv3601c	0.20004
Rv0678	Rv3673c	-0.180498
Rv0678	Rv3674c	-0.159935
Rv0678	Rv3717	-0.357278
Rv0678	Rv3758c	-0.258724
Rv0681	Rv3529c	0.482446
Rv0681	Rv3530c	0.65414
Rv0681	Rv3531c	0.509558
Rv0681	Rv3540c	0.58944
Rv0681	Rv3541c	0.805316
Rv0681	Rv3542c	0.694405
Rv0681	Rv3543c	0.596637
Rv0681	Rv3544c	0.688436
Rv0681	Rv3545c	0.66725
Rv0681	Rv3546	0.691115
Rv0681	Rv3571	0.592351
Rv0691c	Rv0181c	0.271011
Rv0691c	Rv0244c	0.415268
Rv0691c	Rv0245	0.324109
Rv0691c	Rv0350	0.233743
Rv0691c	Rv0351	0.284673
Rv0691c	Rv0352	0.203187
Rv0691c	Rv0353	0.377716
Rv0691c	Rv0442c	-0.302334
Rv0691c	Rv0532	-0.251805
Rv0691c	Rv0692	-0.491452
Rv0691c	Rv0693	-0.413061
Rv0691c	Rv0694	-0.420411
Rv0691c	Rv1007c	-0.142124
Rv0691c	Rv1008	-0.206262
Rv0691c	Rv1090	0.456956
Rv0691c	Rv1408	-0.127188
Rv0691c	Rv2226	-0.232745
Rv0691c	Rv2331	0.203761
Rv0691c	Rv2332	0.195452
Rv0691c	Rv2567	-0.376823
Rv0691c	Rv2777c	0.159081
Rv0691c	Rv3500c	-0.407727
Rv0691c	Rv3529c	0.153936
Rv0691c	Rv3530c	0.172019
Rv0691c	Rv3601c	0.246429
Rv0691c	Rv3870	0.307963
Rv0691c	Rv3918c	0.20332
Rv0691c	Rv3919c	0.190129
Rv0757	Rv0055	-0.286584
Rv0757	Rv0056	-0.275451
Rv0757	Rv0057	-0.384014
Rv0757	Rv0058	-0.318855
Rv0757	Rv0168	-0.214244
Rv0757	Rv0169	-0.19574
Rv0757	Rv0170	-0.204414
Rv0757	Rv0171	-0.193111
Rv0757	Rv0172	-0.132533
Rv0757	Rv0230c	-0.221928
Rv0757	Rv0252	0.255653
Rv0757	Rv0674	0.182235
Rv0757	Rv0821c	0.327524
Rv0757	Rv1013	-0.212598
Rv0757	Rv1102c	-0.179898
Rv0757	Rv1184c	0.194716
Rv0757	Rv1302	0.243899
Rv0757	Rv1388	-0.275083
Rv0757	Rv1518	0.140382
Rv0757	Rv2135c	0.262669
Rv0757	Rv2137c	0.314935
Rv0757	Rv2138	-0.158278
Rv0757	Rv2243	-0.210638
Rv0757	Rv2376c	-0.218045
Rv0757	Rv2389c	0.286245
Rv0757	Rv2391	0.479426
Rv0757	Rv2392	0.490217
Rv0757	Rv2393	0.525376
Rv0757	Rv2394	0.352449
Rv0757	Rv2582	-0.382277
Rv0757	Rv2583c	0.28683
Rv0757	Rv2584c	-0.152482
Rv0757	Rv2590	0.340672
Rv0757	Rv2633c	-0.211891
Rv0757	Rv2904c	-0.435791
Rv0757	Rv2971	-0.270064
Rv0757	Rv3116	-0.200202
Rv0757	Rv3118	-0.117748
Rv0757	Rv3119	-0.177851
Rv0757	Rv3120	-0.239853
Rv0757	Rv3197	0.530895
Rv0757	Rv3767c	0.175606
Rv0757	Rv3768	-0.159764
Rv0757	Rv3779	-0.204418
Rv0757	Rv3780	-0.294863
Rv0757	Rv3804c	-0.214649
Rv0757	Rv3825c	0.129699
Rv0767c	Rv0042c	0.151947
Rv0767c	Rv0208c	-0.147484
Rv0767c	Rv0217c	-0.211104
Rv0767c	Rv0581	-0.503695
Rv0767c	Rv1097c	-0.47027
Rv0767c	Rv1098c	-0.195358
Rv0767c	Rv1331	-0.106066
Rv0767c	Rv1848	-0.105073
Rv0767c	Rv1852	-0.286369
Rv0767c	Rv1908c	-0.392728
Rv0767c	Rv2250c	0.243471
Rv0767c	Rv2527	-0.383284
Rv0767c	Rv2670c	-0.147111
Rv0767c	Rv2757c	0.215582
Rv0767c	Rv2758c	0.191061
Rv0767c	Rv2930	0.283879
Rv0767c	Rv2931	0.274841
Rv0767c	Rv2932	0.332633
Rv0767c	Rv2933	0.278408
Rv0767c	Rv2934	0.317371
Rv0767c	Rv2936	0.211151
Rv0767c	Rv2938	0.199826
Rv0767c	Rv3494c	-0.344845
Rv0767c	Rv3496c	-0.323169
Rv0767c	Rv3498c	-0.32605
Rv0818	Rv0044c	0.131599
Rv0818	Rv0244c	-0.332532
Rv0818	Rv0252	0.391222
Rv0818	Rv0253	0.204227
Rv0818	Rv0501	0.339777
Rv0818	Rv0502	0.438846
Rv0818	Rv1386	-0.440641
Rv0818	Rv1387	-0.504011
Rv0818	Rv1542c	0.281423
Rv0818	Rv1791	0.475896
Rv0818	Rv3229c	0.133194
Rv0818	Rv3384c	0.221621
Rv0818	Rv3385c	0.104787
Rv0827c	Rv3660c	-1.13146
Rv0880	Rv0690c	0.344967
Rv0880	Rv0726c	-0.403809
Rv0880	Rv1219c	0.269486
Rv0880	Rv2172c	-0.503551
Rv0880	Rv2590	-0.671276
Rv0967	Rv0225	-0.182947
Rv0967	Rv0350	0.082146
Rv0967	Rv0468	0.238717
Rv0967	Rv0652	0.438278
Rv0967	Rv0729	0.160377
Rv0967	Rv0730	0.306965
Rv0967	Rv0867c	0.164666
Rv0967	Rv0941c	-0.242759
Rv0967	Rv1003	-0.276668
Rv0967	Rv1103c	0.272937
Rv0967	Rv1386	0.202135
Rv0967	Rv1490	0.341974
Rv0967	Rv2160c	-0.357579
Rv0967	Rv2441c	0.163795
Rv0967	Rv2507	-0.296641
Rv0967	Rv2551c	-0.202218
Rv0967	Rv2582	0.206422
Rv0967	Rv2668	-0.229112
Rv0967	Rv2959c	0.417011
Rv0967	Rv2962c	0.304498
Rv0967	Rv3145	-0.256745
Rv0967	Rv3146	-0.150314
Rv0967	Rv3147	-0.239876
Rv0967	Rv3148	-0.174529
Rv0967	Rv3149	-0.272224
Rv0967	Rv3150	-0.141325
Rv0967	Rv3151	-0.185291
Rv0967	Rv3152	-0.229267
Rv0967	Rv3153	-0.350753
Rv0967	Rv3154	-0.260575
Rv0967	Rv3155	-0.426424
Rv0967	Rv3156	-0.283807
Rv0967	Rv3157	-0.315269
Rv0967	Rv3158	-0.514317
Rv0967	Rv3337	-0.382299
Rv0967	Rv3338	-0.462325
Rv0967	Rv3796	0.121836
Rv1019	Rv3229c	0.962119
Rv1019	Rv3230c	0.87703
Rv1019	Rv3574	0.430755
Rv1033c	Rv0001	0.276597
Rv1033c	Rv0002	0.158693
Rv1033c	Rv0034	0.138276
Rv1033c	Rv0047c	0.196918
Rv1033c	Rv0077c	-0.0730854
Rv1033c	Rv0112	0.279624
Rv1033c	Rv0113	0.216901
Rv1033c	Rv0114	0.219019
Rv1033c	Rv0115	0.141637
Rv1033c	Rv0388c	-0.178518
Rv1033c	Rv0413	-0.244062
Rv1033c	Rv0427c	-0.115843
Rv1033c	Rv0458	-0.233218
Rv1033c	Rv0586	0.181246
Rv1033c	Rv0589	0.269177
Rv1033c	Rv0987	0.211881
Rv1033c	Rv0996	-0.207463
Rv1033c	Rv1157c	-0.216167
Rv1033c	Rv1159	0.179218
Rv1033c	Rv1204c	-0.257846
Rv1033c	Rv1375	-0.158014
Rv1033c	Rv1387	-0.0867759
Rv1033c	Rv1477	-0.352546
Rv1033c	Rv1478	-0.13572
Rv1033c	Rv1503c	0.298649
Rv1033c	Rv1509	0.195686
Rv1033c	Rv1574	-0.306949
Rv1033c	Rv1646	-0.15394
Rv1033c	Rv1812c	-0.106
Rv1033c	Rv1857	0.241272
Rv1033c	Rv1859	0.207475
Rv1033c	Rv1940	-0.181408
Rv1033c	Rv1979c	0.279911
Rv1033c	Rv2010	0.0989198
Rv1033c	Rv2127	0.223349
Rv1033c	Rv2128	0.147483
Rv1033c	Rv2153c	-0.281053
Rv1033c	Rv2243	-0.158763
Rv1033c	Rv2245	-0.29204
Rv1033c	Rv2246	-0.280484
Rv1033c	Rv2247	-0.280259
Rv1033c	Rv2332	-0.25957
Rv1033c	Rv2376c	0.290571
Rv1033c	Rv2387	0.11057
Rv1033c	Rv2517c	0.18656
Rv1033c	Rv2524c	-0.256108
Rv1033c	Rv2525c	-0.392913
Rv1033c	Rv2526	-0.274267
Rv1033c	Rv2905	0.16719
Rv1033c	Rv2932	0.154856
Rv1033c	Rv2933	0.157538
Rv1033c	Rv2988c	-0.219389
Rv1033c	Rv2989	-0.16488
Rv1033c	Rv2991	-0.179664
Rv1033c	Rv3020c	-0.11419
Rv1033c	Rv3034c	0.207795
Rv1033c	Rv3035	-0.197126
Rv1033c	Rv3062	-0.155428
Rv1033c	Rv3251c	0.214112
Rv1033c	Rv3290c	0.137025
Rv1033c	Rv3360	0.13782
Rv1033c	Rv3422c	-0.390961
Rv1033c	Rv3425	0.0851621
Rv1033c	Rv3566c	0.10102
Rv1033c	Rv3588c	0.18801
Rv1033c	Rv3658c	0.231051
Rv1033c	Rv3661	0.266845
Rv1033c	Rv3681c	0.153151
Rv1033c	Rv3762c	-0.156115
Rv1033c	Rv3924c	0.195116
Rv1049	Rv0005	0.472774
Rv1049	Rv0055	0.528903
Rv1049	Rv0056	0.349723
Rv1049	Rv0157	0.10927
Rv1049	Rv0635	0.596875
Rv1049	Rv0700	0.521571
Rv1049	Rv0701	0.592741
Rv1049	Rv0702	0.546291
Rv1049	Rv0703	0.504133
Rv1049	Rv0705	0.69512
Rv1049	Rv0706	0.534464
Rv1049	Rv0707	0.517365
Rv1049	Rv0708	0.427805
Rv1049	Rv0709	0.534976
Rv1049	Rv0710	0.566397
Rv1049	Rv0730	-0.276801
Rv1049	Rv1075c	-0.378864
Rv1049	Rv1277	-0.133495
Rv1049	Rv1279	-0.278728
Rv1049	Rv1780	0.12874
Rv1049	Rv1853	-0.132199
Rv1049	Rv1901	0.179115
Rv1049	Rv1985c	-0.164891
Rv1049	Rv2146c	0.376119
Rv1049	Rv2147c	0.247816
Rv1049	Rv2271	0.274437
Rv1049	Rv2720	-0.171771
Rv1049	Rv2839c	0.166544
Rv1049	Rv2930	0.503421
Rv1049	Rv2931	0.378433
Rv1049	Rv2932	0.256937
Rv1049	Rv2933	0.170538
Rv1049	Rv2935	0.216237
Rv1049	Rv2936	0.342422
Rv1049	Rv2937	0.396386
Rv1049	Rv2938	0.347539
Rv1049	Rv2941	0.136857
Rv1049	Rv2942	0.319473
Rv1049	Rv2952	0.443029
Rv1049	Rv2953	0.482783
Rv1049	Rv2989	0.358893
Rv1049	Rv3103c	0.322954
Rv1049	Rv3104c	0.372104
Rv1049	Rv3105c	0.146017
Rv1049	Rv3719	0.328928
Rv1049	Rv3862c	0.349826
Rv1167c	Rv0711	-0.620125
Rv1167c	Rv1168c	-0.744416
Rv1167c	Rv1169c	-0.740146
Rv1167c	Rv1870c	0.766174
Rv1167c	Rv3646c	-0.376397
Rv1167c	Rv3864	0.159164
Rv1176c	Rv1175c	-1
Rv1186c	Rv1187	-0.58923
Rv1186c	Rv1188	-0.514775
Rv1186c	Rv3269	-0.564651
Rv1186c	Rv3270	-0.557482
Rv1189	Rv0069c	0.417673
Rv1189	Rv0070c	0.537701
Rv1189	Rv0167	0.177689
Rv1189	Rv0168	0.338965
Rv1189	Rv0169	0.347472
Rv1189	Rv0170	0.400413
Rv1189	Rv0171	0.297038
Rv1189	Rv0172	0.311712
Rv1189	Rv0173	0.28257
Rv1189	Rv0174	0.470449
Rv1189	Rv0467	-0.724728
Rv1189	Rv1585c	-0.562752
Rv1189	Rv1588c	-0.495503
Rv1189	Rv2107	-0.191413
Rv1189	Rv3289c	-0.300575
Rv1189	Rv3290c	-0.516537
Rv1189	Rv3747	0.360498
Rv1219c	Rv0384c	-0.139982
Rv1219c	Rv1216c	-0.403453
Rv1219c	Rv1217c	-0.342347
Rv1219c	Rv1218c	-0.190608
Rv1219c	Rv1249c	-0.356999
Rv1219c	Rv1386	0.365325
Rv1219c	Rv1387	0.338243
Rv1219c	Rv2292c	-0.132709
Rv1219c	Rv2729c	-0.282901
Rv1219c	Rv2730	-0.297985
Rv1219c	Rv2883c	-0.213342
Rv1219c	Rv2915c	-0.121545
Rv1219c	Rv2916c	-0.384248
Rv1219c	Rv2922c	-0.18254
Rv1219c	Rv3231c	0.237181
Rv1219c	Rv3528c	-0.202705
Rv1219c	Rv3714c	0.359815
Rv1255c	Rv0455c	0.356145
Rv1255c	Rv0768	0.149125
Rv1255c	Rv0769	0.214035
Rv1255c	Rv0890c	0.201081
Rv1255c	Rv0950c	-0.20757
Rv1255c	Rv1256c	-0.242736
Rv1255c	Rv1776c	-0.148114
Rv1255c	Rv2243	-0.342178
Rv1255c	Rv2300c	-0.29161
Rv1255c	Rv2338c	0.245825
Rv1255c	Rv3249c	-0.435832
Rv1255c	Rv3251c	-0.474186
Rv1255c	Rv3252c	-0.468926
Rv1255c	Rv3706c	-0.280188
Rv1287	Rv1285	0.988896
Rv1287	Rv1286	0.965287
Rv1332	Rv3425	-1.01809
Rv1353c	Rv0056	-0.223053
Rv1353c	Rv0058	-0.144076
Rv1353c	Rv0119	0.132379
Rv1353c	Rv0136	0.283084
Rv1353c	Rv0155	-0.443827
Rv1353c	Rv0156	-0.433994
Rv1353c	Rv0157	-0.412725
Rv1353c	Rv0183	-0.197963
Rv1353c	Rv0253	0.409667
Rv1353c	Rv0272c	0.290206
Rv1353c	Rv0273c	0.268998
Rv1353c	Rv0316	-0.25357
Rv1353c	Rv0353	-0.256185
Rv1353c	Rv0356c	0.270288
Rv1353c	Rv0387c	0.23543
Rv1353c	Rv0431	-0.389445
Rv1353c	Rv0509	-0.177139
Rv1353c	Rv0537c	-0.297505
Rv1353c	Rv0548c	-0.207244
Rv1353c	Rv0605	-0.255879
Rv1353c	Rv0731c	-0.149824
Rv1353c	Rv0732	-0.272016
Rv1353c	Rv0777	-0.177884
Rv1353c	Rv0778	-0.272957
Rv1353c	Rv0810c	0.199262
Rv1353c	Rv0867c	-0.297981
Rv1353c	Rv1026	-0.165392
Rv1353c	Rv1078	-0.436149
Rv1353c	Rv1079	-0.275911
Rv1353c	Rv1107c	-0.120103
Rv1353c	Rv1108c	-0.252551
Rv1353c	Rv1161	0.207454
Rv1353c	Rv1173	-0.278269
Rv1353c	Rv1181	0.156696
Rv1353c	Rv1182	0.231018
Rv1353c	Rv1207	-0.164385
Rv1353c	Rv1208	-0.246555
Rv1353c	Rv1279	-0.195586
Rv1353c	Rv1360	-0.333632
Rv1353c	Rv1375	0.136212
Rv1353c	Rv1376	0.324129
Rv1353c	Rv1425	0.162925
Rv1353c	Rv1442	0.281466
Rv1353c	Rv1483	-0.35008
Rv1353c	Rv1484	-0.452787
Rv1353c	Rv1539	-0.152325
Rv1353c	Rv1561	-0.184695
Rv1353c	Rv1563c	-0.19924
Rv1353c	Rv1690	-0.11909
Rv1353c	Rv1691	-0.257095
Rv1353c	Rv1692	-0.373722
Rv1353c	Rv1706c	0.124038
Rv1353c	Rv1856c	-0.282188
Rv1353c	Rv1857	-0.237828
Rv1353c	Rv1858	-0.21976
Rv1353c	Rv1859	-0.184037
Rv1353c	Rv1908c	0.131117
Rv1353c	Rv1909c	0.306397
Rv1353c	Rv1919c	-0.39084
Rv1353c	Rv1966	0.192665
Rv1353c	Rv1968	0.302741
Rv1353c	Rv1970	0.213968
Rv1353c	Rv2067c	-0.26692
Rv1353c	Rv2068c	-0.299819
Rv1353c	Rv2157c	0.307158
Rv1353c	Rv2159c	0.294022
Rv1353c	Rv2232	0.173951
Rv1353c	Rv2234	0.24532
Rv1353c	Rv2330c	0.391794
Rv1353c	Rv2331	0.199947
Rv1353c	Rv2332	0.186462
Rv1353c	Rv2334	-0.582282
Rv1353c	Rv2335	-0.449294
Rv1353c	Rv2563	-0.171415
Rv1353c	Rv2564	-0.215268
Rv1353c	Rv2576c	-0.173855
Rv1353c	Rv2577	0.339968
Rv1353c	Rv2579	0.131194
Rv1353c	Rv2659c	0.291744
Rv1353c	Rv2663	0.121944
Rv1353c	Rv2664	0.313351
Rv1353c	Rv2668	0.464524
Rv1353c	Rv2669	0.287237
Rv1353c	Rv2731	0.194376
Rv1353c	Rv2765	0.200239
Rv1353c	Rv2798c	-0.277885
Rv1353c	Rv2846c	-0.180541
Rv1353c	Rv2945c	-0.207591
Rv1353c	Rv3027c	0.108476
Rv1353c	Rv3093c	-0.140734
Rv1353c	Rv3110	0.176427
Rv1353c	Rv3162c	0.511401
Rv1353c	Rv3165c	0.230257
Rv1353c	Rv3166c	0.338204
Rv1353c	Rv3230c	0.204782
Rv1353c	Rv3376	-0.390375
Rv1353c	Rv3386	0.195224
Rv1353c	Rv3387	0.161875
Rv1353c	Rv3426	-0.225937
Rv1353c	Rv3442c	-0.507167
Rv1353c	Rv3443c	-0.317234
Rv1353c	Rv3489	-0.355633
Rv1353c	Rv3490	-0.420366
Rv1353c	Rv3542c	0.306597
Rv1353c	Rv3544c	0.256649
Rv1353c	Rv3567c	0.147479
Rv1353c	Rv3569c	0.277527
Rv1353c	Rv3598c	-0.282896
Rv1353c	Rv3600c	-0.234935
Rv1353c	Rv3602c	-0.23856
Rv1353c	Rv3616c	0.119799
Rv1353c	Rv3641c	0.240622
Rv1353c	Rv3645	-0.277157
Rv1353c	Rv3661	-0.16623
Rv1353c	Rv3682	-0.286511
Rv1353c	Rv3813c	-0.221583
Rv1353c	Rv3817	0.12032
Rv1353c	Rv3824c	0.46633
Rv1379	Rv1573	1.8229
Rv1395	Rv1870c	-1.80366
Rv1404	Rv0244c	-0.292048
Rv1404	Rv0576	0.294196
Rv1404	Rv0746	-0.167607
Rv1404	Rv0747	-0.354351
Rv1404	Rv1375	-0.348595
Rv1404	Rv1376	-0.139697
Rv1404	Rv1386	-0.2842
Rv1404	Rv1387	-0.298683
Rv1404	Rv1403c	-0.552474
Rv1404	Rv1405c	-0.608832
Rv1404	Rv1441c	-0.293885
Rv1404	Rv1731	-0.178555
Rv1404	Rv2389c	-0.465442
Rv1404	Rv2390c	-0.468946
Rv1404	Rv2555c	-0.129606
Rv1404	Rv3746c	-0.20532
Rv1404	Rv3747	-0.175294
Rv1423	Rv0011c	0.291701
Rv1423	Rv0084	-0.126806
Rv1423	Rv0085	-0.124247
Rv1423	Rv0153c	-0.308823
Rv1423	Rv0154c	-0.235178
Rv1423	Rv0229c	0.258486
Rv1423	Rv0232	0.399033
Rv1423	Rv0233	0.222419
Rv1423	Rv1145	0.141518
Rv1423	Rv1274	-0.295395
Rv1423	Rv1275	-0.388787
Rv1423	Rv1320c	0.195056
Rv1423	Rv1360	0.324937
Rv1423	Rv1503c	0.191648
Rv1423	Rv1504c	0.211918
Rv1423	Rv1547	-0.100596
Rv1423	Rv1584c	0.2855
Rv1423	Rv1845c	-0.238333
Rv1423	Rv2118c	-0.263957
Rv1423	Rv2376c	-0.10878
Rv1423	Rv2562	0.18633
Rv1423	Rv2594c	-0.193591
Rv1423	Rv2644c	0.289117
Rv1423	Rv2698	-0.312375
Rv1423	Rv2732c	-0.398458
Rv1423	Rv2733c	-0.31747
Rv1423	Rv2923c	-0.321971
Rv1423	Rv3094c	0.0923157
Rv1423	Rv3198c	-0.24518
Rv1423	Rv3259	-0.124674
Rv1423	Rv3424c	0.424677
Rv1423	Rv3425	0.104992
Rv1423	Rv3429	0.239652
Rv1423	Rv3587c	-0.308516
Rv1423	Rv3604c	-0.133431
Rv1423	Rv3749c	0.2641
Rv1423	Rv3750c	0.276715
Rv1460	Rv1461	-0.483246
Rv1460	Rv1462	-0.770969
Rv1460	Rv1463	-0.664586
Rv1460	Rv1464	-0.891267
Rv1460	Rv1465	-0.754424
Rv1460	Rv1466	-0.973965
Rv1473A	Rv1238	-0.239071
Rv1473A	Rv1685c	-0.543359
Rv1473A	Rv1686c	-0.598687
Rv1473A	Rv1806	-0.674253
Rv1473A	Rv1807	-0.683857
Rv1473A	Rv2025c	-0.368257
Rv1473A	Rv2518c	-0.142929
Rv1473A	Rv3118	-0.542407
Rv1473A	Rv3763	-0.19071
Rv1556	Rv1557	-1.02956
Rv1556	Rv1573	1.41937
Rv1657	Rv1652	0.816969
Rv1657	Rv1653	0.754965
Rv1657	Rv1654	0.980537
Rv1657	Rv1655	0.628805
Rv1657	Rv1656	0.902297
Rv1657	Rv1658	0.781268
Rv1674c	Rv0324	-0.573053
Rv1674c	Rv0325	-0.660827
Rv1674c	Rv0326	-0.505097
Rv1674c	Rv1673c	-0.525822
Rv1674c	Rv2319c	-0.665303
Rv1674c	Rv2320c	-0.552151
Rv1674c	Rv2321c	-0.821542
Rv1674c	Rv2322c	-0.573017
Rv1674c	Rv2323c	-0.629079
Rv1675c	Rv1670	-0.969736
Rv1719	Rv0081	0.366193
Rv1719	Rv0082	0.312114
Rv1719	Rv0083	0.174675
Rv1719	Rv0428c	-0.179215
Rv1719	Rv0429c	-0.1357
Rv1719	Rv0687	0.176542
Rv1719	Rv0688	0.212701
Rv1719	Rv1716	-0.267615
Rv1719	Rv1717	-0.261325
Rv1719	Rv2452c	0.331078
Rv1719	Rv2488c	0.162481
Rv1719	Rv2489c	0.118781
Rv1719	Rv2989	-0.244932
Rv1719	Rv3067	-0.200264
Rv1719	Rv3302c	-0.302128
Rv1719	Rv3303c	-0.33448
Rv1719	Rv3357	0.168149
Rv1719	Rv3358	0.16913
Rv1719	Rv3386	0.166317
Rv1719	Rv3725	-0.156277
Rv1773c	Rv1774	-0.78123
Rv1773c	Rv1775	-0.816227
Rv1776c	Rv0049	-0.227014
Rv1776c	Rv0121c	-0.328176
Rv1776c	Rv0208c	0.192996
Rv1776c	Rv0250c	-0.272338
Rv1776c	Rv0269c	-0.26387
Rv1776c	Rv0275c	-0.195885
Rv1776c	Rv0276	-0.265028
Rv1776c	Rv0282	0.508601
Rv1776c	Rv0283	0.530207
Rv1776c	Rv0284	0.591739
Rv1776c	Rv0286	0.537843
Rv1776c	Rv0407	-0.287054
Rv1776c	Rv0424c	-0.148602
Rv1816	Rv0053	-0.444224
Rv1816	Rv0142	0.388611
Rv1816	Rv0232	-0.133219
Rv1816	Rv0495c	0.233701
Rv1816	Rv0553	0.297081
Rv1816	Rv0663	0.153861
Rv1816	Rv0875c	0.149687
Rv1816	Rv0933	-0.521549
Rv1816	Rv0996	0.222791
Rv1816	Rv1066	0.227728
Rv1816	Rv1288	0.424341
Rv1816	Rv1334	0.407578
Rv1816	Rv1335	0.50241
Rv1816	Rv1460	0.411281
Rv1816	Rv1461	0.215174
Rv1816	Rv1463	0.1902
Rv1816	Rv1670	0.227219
Rv1816	Rv1671	0.44052
Rv1816	Rv1885c	-0.160082
Rv1816	Rv1992c	0.59725
Rv1816	Rv1993c	0.504599
Rv1816	Rv2163c	0.293316
Rv1816	Rv2164c	0.330503
Rv1816	Rv2377c	0.317583
Rv1816	Rv2382c	0.535038
Rv1816	Rv2383c	0.493179
Rv1816	Rv2495c	0.461621
Rv1816	Rv2496c	0.359745
Rv1816	Rv2497c	0.629965
Rv1816	Rv2498c	0.152129
Rv1816	Rv2558	0.304744
Rv1816	Rv2630	0.152878
Rv1816	Rv2658c	0.375981
Rv1816	Rv2659c	0.404692
Rv1816	Rv2932	-0.157246
Rv1816	Rv2935	-0.175406
Rv1816	Rv2937	-0.171713
Rv1816	Rv3119	0.262525
Rv1816	Rv3272	-0.21447
Rv1816	Rv3463	0.398015
Rv1816	Rv3504	0.23828
Rv1816	Rv3505	0.191542
Rv1816	Rv3534c	0.253251
Rv1816	Rv3535c	0.229153
Rv1816	Rv3789	-0.43473
Rv1828	Rv0307c	0.418913
Rv1828	Rv0308	0.388126
Rv1828	Rv1141c	0.272039
Rv1828	Rv2148c	0.431409
Rv1828	Rv2149c	0.497013
Rv1828	Rv2150c	0.506259
Rv1828	Rv2742c	-0.403941
Rv1846c	Rv0524	-0.546412
Rv1846c	Rv0525	-0.55551
Rv1846c	Rv0526	-0.627231
Rv1846c	Rv0527	-0.710718
Rv1846c	Rv0528	-0.460437
Rv1846c	Rv0529	-0.605962
Rv1846c	Rv1451	-0.426527
Rv1846c	Rv1456c	-0.320748
Rv1846c	Rv1622c	-0.412559
Rv1846c	Rv1623c	-0.292038
Rv1846c	Rv2069	-0.558492
Rv1846c	Rv3921c	-0.230355
Rv1846c	Rv3922c	-0.177784
Rv1956	Rv0824c	-0.394849
Rv1956	Rv0905	-0.572298
Rv1956	Rv0906	-0.458441
Rv1956	Rv1503c	0.341398
Rv1956	Rv1504c	0.265241
Rv1956	Rv1786	0.278648
Rv1956	Rv1954c	-0.316196
Rv1956	Rv1965	0.38759
Rv1956	Rv2349c	0.545825
Rv1956	Rv2787	0.340039
Rv1956	Rv3085	0.223467
Rv1956	Rv3089	0.152177
Rv1985c	Rv0081	-0.532653
Rv1985c	Rv0082	-0.45949
Rv1985c	Rv0083	-0.23462
Rv1985c	Rv0084	-0.385173
Rv1985c	Rv0085	-0.336521
Rv1985c	Rv0086	-0.370302
Rv1985c	Rv0087	-0.242635
Rv1985c	Rv0088	-0.308128
Rv1985c	Rv0167	0.201149
Rv1985c	Rv0168	0.100827
Rv1985c	Rv0347	-0.284554
Rv1985c	Rv0571c	-0.277619
Rv1985c	Rv0572c	-0.30316
Rv1985c	Rv1032c	-0.225564
Rv1985c	Rv1033c	-0.308719
Rv1985c	Rv1131	0.157975
Rv1985c	Rv1162	0.37136
Rv1985c	Rv1435c	0.181689
Rv1985c	Rv2004c	-0.235837
Rv1985c	Rv2005c	-0.288175
Rv1985c	Rv2006	-0.293233
Rv1985c	Rv2346c	0.235828
Rv1985c	Rv2387	0.252922
Rv1985c	Rv2626c	-0.213995
Rv1985c	Rv2628	-0.195335
Rv1985c	Rv2658c	-0.310907
Rv1985c	Rv2722	0.355523
Rv1985c	Rv2729c	-0.254129
Rv1985c	Rv2816c	0.245499
Rv1985c	Rv2817c	0.251039
Rv1985c	Rv3144c	0.272401
Rv1990c	Rv0032	0.110349
Rv1990c	Rv0034	0.196007
Rv1990c	Rv0208c	-0.251816
Rv1990c	Rv0225	0.235746
Rv1990c	Rv0252	-0.242775
Rv1990c	Rv0355c	-0.173945
Rv1990c	Rv0386	-0.491173
Rv1990c	Rv0507	-0.267526
Rv1990c	Rv0873	-0.180133
Rv1990c	Rv1086	-0.289551
Rv1990c	Rv1102c	-0.398256
Rv1990c	Rv1103c	-0.185203
Rv1990c	Rv1108c	-0.268823
Rv1990c	Rv1109c	-0.264661
Rv1990c	Rv1110	-0.506818
Rv1990c	Rv1213	-0.521281
Rv1990c	Rv1255c	-0.168102
Rv1990c	Rv1394c	-0.132713
Rv1990c	Rv1835c	-0.228276
Rv1990c	Rv1868	-0.269792
Rv1990c	Rv1882c	-0.289533
Rv1990c	Rv1883c	-0.268282
Rv1990c	Rv1884c	-0.226709
Rv1990c	Rv1977	-0.333228
Rv1990c	Rv2027c	-0.405772
Rv1990c	Rv2103c	-0.22908
Rv1990c	Rv2254c	-0.208994
Rv1990c	Rv2255c	-0.149696
Rv1990c	Rv2365c	-0.173333
Rv1990c	Rv2366c	-0.335968
Rv1990c	Rv2367c	-0.247263
Rv1990c	Rv2368c	-0.426121
Rv1990c	Rv2438c	-0.329673
Rv1990c	Rv2469c	-0.320737
Rv1990c	Rv2470	-0.206994
Rv1990c	Rv2471	-0.350622
Rv1990c	Rv2537c	-0.24769
Rv1990c	Rv2538c	0.168493
Rv1990c	Rv2568c	-0.209547
Rv1990c	Rv2570	-0.45155
Rv1990c	Rv2601	-0.208601
Rv1990c	Rv2657c	-0.200467
Rv1990c	Rv2713	-0.297407
Rv1990c	Rv3006	-0.250874
Rv1990c	Rv3059	-0.401921
Rv1990c	Rv3064c	-0.225002
Rv1990c	Rv3179	-0.174728
Rv1990c	Rv3182	-0.0654728
Rv1990c	Rv3183	-0.135605
Rv1990c	Rv3632	0.1106
Rv1990c	Rv3717	-0.14009
Rv1990c	Rv3737	0.133047
Rv1994c	Rv0077c	0.132808
Rv1994c	Rv0140	0.116365
Rv1994c	Rv0508	-0.234129
Rv1994c	Rv0695	-0.210068
Rv1994c	Rv0918	-0.370637
Rv1994c	Rv0963c	0.173371
Rv1994c	Rv1319c	-0.257448
Rv1994c	Rv1321	-0.436168
Rv1994c	Rv1322	-0.230956
Rv1994c	Rv1515c	0.404964
Rv1994c	Rv1516c	0.333392
Rv1994c	Rv1923	-0.152236
Rv1994c	Rv1987	-0.216742
Rv1994c	Rv2360c	-0.290294
Rv1994c	Rv2361c	-0.354819
Rv1994c	Rv2362c	-0.241989
Rv1994c	Rv2363	-0.127194
Rv1994c	Rv2946c	0.134168
Rv1994c	Rv2949c	-0.188467
Rv1994c	Rv3142c	-0.27474
Rv1994c	Rv3143	0.247185
Rv1994c	Rv3163c	0.0960067
Rv1994c	Rv3528c	0.268911
Rv1994c	Rv3597c	0.138859
Rv1994c	Rv3599c	0.326924
Rv1994c	Rv3600c	0.231297
Rv1994c	Rv3601c	0.169482
Rv1994c	Rv3603c	0.257555
Rv1994c	Rv3863	0.283928
Rv2009	Rv2010	0.992234
Rv2011c	Rv0016c	-0.208384
Rv2011c	Rv0173	-0.174722
Rv2011c	Rv0174	-0.308369
Rv2011c	Rv0471c	-0.16451
Rv2011c	Rv0472c	-0.254338
Rv2011c	Rv0690c	-0.205519
Rv2011c	Rv0691c	-0.212739
Rv2011c	Rv0692	-0.323874
Rv2011c	Rv0694	-0.223129
Rv2011c	Rv0724	-0.132813
Rv2011c	Rv0734	-0.305324
Rv2011c	Rv0981	-0.182039
Rv2011c	Rv0999	-0.139765
Rv2011c	Rv1090	-0.161228
Rv2011c	Rv1235	0.199736
Rv2011c	Rv1332	-0.243854
Rv2011c	Rv1334	-0.289427
Rv2011c	Rv1335	-0.298859
Rv2011c	Rv1336	-0.354744
Rv2011c	Rv1338	-0.325476
Rv2011c	Rv1340	-0.260154
Rv2011c	Rv1391	-0.27733
Rv2011c	Rv1652	0.162224
Rv2011c	Rv1654	0.0887517
Rv2011c	Rv1846c	-0.266597
Rv2011c	Rv1884c	-0.318026
Rv2011c	Rv2012	0.207557
Rv2011c	Rv2151c	-0.227214
Rv2011c	Rv2152c	-0.331566
Rv2011c	Rv2154c	-0.258312
Rv2011c	Rv2159c	-0.267751
Rv2011c	Rv2287	0.265931
Rv2011c	Rv2289	0.120326
Rv2011c	Rv2525c	-0.159422
Rv2011c	Rv2586c	-0.21386
Rv2011c	Rv2587c	-0.186528
Rv2011c	Rv2747	0.112039
Rv2011c	Rv3058c	-0.200928
Rv2011c	Rv3075c	-0.152053
Rv2011c	Rv3100c	-0.153747
Rv2011c	Rv3300c	-0.197184
Rv2011c	Rv3463	-0.266998
Rv2011c	Rv3534c	0.235612
Rv2011c	Rv3599c	0.118233
Rv2011c	Rv3600c	-0.249855
Rv2011c	Rv3761c	0.259535
Rv2011c	Rv3842c	-0.189294
Rv2017	Rv2016	-0.967299
Rv2021c	Rv1996	-0.252489
Rv2021c	Rv3026c	0.859087
Rv2021c	Rv3027c	0.766604
Rv2021c	Rv3641c	0.325699
Rv2034	Rv0001	-0.450804
Rv2034	Rv0030	-0.413217
Rv2034	Rv0133	-0.195516
Rv2034	Rv0356c	-0.26099
Rv2034	Rv0408	-0.153338
Rv2034	Rv0441c	0.189115
Rv2034	Rv0443	-0.170102
Rv2034	Rv0482	-0.295806
Rv2034	Rv0506	-0.37781
Rv2034	Rv0537c	-0.167895
Rv2034	Rv0538	-0.183418
Rv2034	Rv0558	-0.170834
Rv2034	Rv0735	0.337492
Rv2034	Rv0827c	0.360328
Rv2034	Rv0895	-0.123009
Rv2034	Rv1138c	0.159821
Rv2034	Rv1332	0.357582
Rv2034	Rv1333	0.243232
Rv2034	Rv1336	0.279941
Rv2034	Rv1625c	0.394057
Rv2034	Rv1720c	0.285192
Rv2034	Rv1721c	0.277089
Rv2034	Rv1817	0.330964
Rv2034	Rv1901	-0.186657
Rv2034	Rv1922	0.156078
Rv2034	Rv2036	-0.18762
Rv2034	Rv2133c	0.272098
Rv2034	Rv2347c	-0.274357
Rv2034	Rv2506	0.317997
Rv2034	Rv2621c	0.074198
Rv2034	Rv2650c	0.0951609
Rv2034	Rv2651c	0.349045
Rv2034	Rv2663	0.229964
Rv2034	Rv2664	0.152802
Rv2034	Rv2704	0.29916
Rv2034	Rv2779c	0.19543
Rv2034	Rv3030	-0.288099
Rv2034	Rv3032	-0.354778
Rv2034	Rv3109	0.166433
Rv2034	Rv3161c	0.0953003
Rv2034	Rv3233c	-0.141022
Rv2034	Rv3234c	-0.445834
Rv2034	Rv3299c	-0.243942
Rv2034	Rv3301c	-0.226134
Rv2034	Rv3397c	0.18397
Rv2034	Rv3398c	0.173365
Rv2034	Rv3478	-0.507328
Rv2034	Rv3530c	0.10564
Rv2034	Rv3583c	-0.108013
Rv2034	Rv3804c	-0.345495
Rv2034	Rv3918c	-0.210776
Rv2034	Rv3919c	-0.359038
Rv2034	Rv3921c	-0.481835
Rv2034	Rv3922c	-0.478016
Rv2034	Rv3923c	-0.334963
Rv2034	Rv3924c	-0.336369
Rv2069	Rv0096	0.699194
Rv2069	Rv0097	0.893088
Rv2069	Rv0098	0.853134
Rv2069	Rv0099	0.82642
Rv2069	Rv0100	0.825585
Rv2069	Rv0101	0.492775
Rv2069	Rv0103c	0.78107
Rv2069	Rv2107	-0.285324
Rv2250c	Rv0196	-0.473382
Rv2250c	Rv0197	-0.46975
Rv2250c	Rv0263c	-0.173087
Rv2250c	Rv0264c	-0.161632
Rv2250c	Rv0319	-0.183009
Rv2250c	Rv0367c	-0.162057
Rv2250c	Rv0520	-0.139593
Rv2250c	Rv0687	-0.175294
Rv2250c	Rv0756c	0.13426
Rv2250c	Rv0938	-0.181144
Rv2250c	Rv1806	-0.218934
Rv2250c	Rv1807	-0.299408
Rv2250c	Rv2114	0.148412
Rv2250c	Rv2347c	0.135233
Rv2250c	Rv2390c	-0.2448
Rv2250c	Rv2641	-0.195526
Rv2250c	Rv2666	0.195522
Rv2250c	Rv2737c	-0.310688
Rv2250c	Rv2749	-0.159626
Rv2250c	Rv2750	-0.15693
Rv2250c	Rv3053c	-0.128847
Rv2250c	Rv3267	-0.194451
Rv2250c	Rv3268	-0.136492
Rv2250c	Rv3383c	-0.136541
Rv2250c	Rv3527	-0.16147
Rv2250c	Rv3762c	0.229298
Rv2250c	Rv3854c	-0.106287
Rv2250c	Rv3855	-0.134739
Rv2324	Rv0001	-0.220052
Rv2324	Rv0069c	-0.240941
Rv2324	Rv0070c	-0.402264
Rv2324	Rv0981	-0.5152
Rv2324	Rv0997	0.206737
Rv2324	Rv1161	-0.303193
Rv2324	Rv1162	-0.28131
Rv2324	Rv1246c	-0.169929
Rv2324	Rv1305	0.419255
Rv2324	Rv1646	-0.290137
Rv2324	Rv1832	-0.247058
Rv2324	Rv2319c	-0.199203
Rv2324	Rv2321c	-0.159508
Rv2324	Rv2322c	-0.149944
Rv2324	Rv2485c	-0.391616
Rv2324	Rv2557	-0.462801
Rv2324	Rv2645	-0.166523
Rv2324	Rv2646	-0.254803
Rv2324	Rv2797c	-0.237519
Rv2324	Rv3013	-0.303312
Rv2324	Rv3014c	-0.275637
Rv2324	Rv3033	-0.280147
Rv2324	Rv3238c	-0.354667
Rv2324	Rv3241c	-0.282349
Rv2324	Rv3246c	0.332607
Rv2324	Rv3390	-0.271577
Rv2324	Rv3413c	0.160807
Rv2324	Rv3414c	0.226988
Rv2324	Rv3558	-0.255448
Rv2324	Rv3740c	-0.202133
Rv2324	Rv3741c	-0.184884
Rv2324	Rv3742c	-0.407971
Rv2359	Rv0106	-0.695085
Rv2359	Rv0280	-0.824841
Rv2359	Rv0282	-0.271991
Rv2359	Rv1386	-0.465493
Rv2359	Rv1387	-0.549257
Rv2359	Rv2055c	-0.847601
Rv2359	Rv2056c	-0.886533
Rv2359	Rv2057c	-0.880525
Rv2359	Rv2058c	-0.845752
Rv2359	Rv2059	-0.673638
Rv2359	Rv2990c	-0.602073
Rv2374c	Rv0991c	0.566574
Rv2374c	Rv1180	0.418936
Rv2374c	Rv3418c	0.882926
Rv2488c	Rv1218c	-0.936727
Rv2506	Rv2498c	-0.75466
Rv2506	Rv2499c	-0.629946
Rv2506	Rv2500c	-0.68797
Rv2506	Rv2501c	-0.809339
Rv2506	Rv2502c	-0.820361
Rv2506	Rv2503c	-0.792465
Rv2506	Rv2504c	-0.784225
Rv2506	Rv2505c	-0.487958
Rv2506	Rv3160c	-0.606767
Rv2506	Rv3161c	-0.313512
Rv2595	Rv2596	0.973774
Rv2642	Rv0309	0.507254
Rv2642	Rv3140	-0.605053
Rv2642	Rv3599c	-0.329522
Rv2745c	Rv2028c	-0.978352
Rv2745c	Rv2029c	-0.902733
Rv2745c	Rv2030c	-0.869856
Rv2745c	Rv2032	-0.603037
Rv2760c	Rv2757c	0.929673
Rv2760c	Rv2758c	0.727107
Rv2760c	Rv2759c	0.772512
Rv2779c	Rv2780	1.03503
Rv2788	Rv0115	-0.179958
Rv2788	Rv1981c	-0.766118
Rv2788	Rv3848	0.697997
Rv2827c	Rv0757	-1.0136
Rv2827c	Rv2826c	-0.727683
Rv2887	Rv1129c	-0.150583
Rv2887	Rv1562c	-0.264414
Rv2887	Rv1563c	-0.295406
Rv2887	Rv1564c	-0.305048
Rv2887	Rv1565c	-0.301874
Rv2887	Rv1963c	-0.203864
Rv2887	Rv1983	-0.145308
Rv2887	Rv2338c	-0.319201
Rv2887	Rv2347c	0.242099
Rv2887	Rv2543	0.127089
Rv2887	Rv2545	-0.184904
Rv2887	Rv2885c	-0.23476
Rv2887	Rv2886c	-0.190153
Rv2887	Rv2964	-0.243182
Rv2887	Rv3033	-0.352899
Rv2887	Rv3110	-0.207377
Rv2887	Rv3111	-0.251809
Rv2887	Rv3112	-0.192221
Rv2887	Rv3163c	-0.358131
Rv2887	Rv3165c	-0.292789
Rv2887	Rv3166c	-0.211038
Rv2887	Rv3425	-0.117351
Rv2887	Rv3478	0.299552
Rv2912c	Rv2913c	-1
Rv2989	Rv0211	-0.142411
Rv2989	Rv0304c	0.175465
Rv2989	Rv0350	-0.34815
Rv2989	Rv0351	-0.332922
Rv2989	Rv0352	-0.309001
Rv2989	Rv0355c	0.428563
Rv2989	Rv0653c	-0.284091
Rv2989	Rv1354c	0.357842
Rv2989	Rv1356c	0.197048
Rv2989	Rv1909c	0.186251
Rv2989	Rv1986	0.305169
Rv2989	Rv2336	0.437913
Rv2989	Rv2780	0.166517
Rv2989	Rv2987c	-0.556909
Rv2989	Rv2988c	-0.492719
Rv2989	Rv3548c	0.111399
Rv3050c	Rv0113	-0.341108
Rv3050c	Rv0115	-0.420544
Rv3050c	Rv0885	-0.755402
Rv3050c	Rv0886	-0.618318
Rv3050c	Rv3049c	-0.494989
Rv3050c	Rv3888c	-0.233409
Rv3058c	Rv0835	1
Rv3066	Rv3065	-0.442218
Rv3066	Rv3142c	-0.633035
Rv3066	Rv3143	-0.49406
Rv3082c	Rv3083	-0.831594
Rv3082c	Rv3084	-0.735245
Rv3082c	Rv3085	-0.885674
Rv3082c	Rv3086	-0.770875
Rv3082c	Rv3087	-0.767537
Rv3082c	Rv3088	-0.7798
Rv3082c	Rv3089	-0.793429
Rv3095	Rv3093c	-0.862662
Rv3095	Rv3094c	-0.902968
Rv3124	Rv0168	0.369275
Rv3124	Rv0170	0.435249
Rv3133c	Rv0079	0.826123
Rv3133c	Rv0080	0.807351
Rv3133c	Rv0107c	0.28034
Rv3133c	Rv0319	0.260849
Rv3133c	Rv0456c	0.214192
Rv3133c	Rv0569	0.896918
Rv3133c	Rv0570	0.809672
Rv3133c	Rv0571c	0.606773
Rv3133c	Rv0572c	0.685711
Rv3133c	Rv1036c	-0.216804
Rv3133c	Rv1132	-0.240312
Rv3133c	Rv1168c	-0.102844
Rv3133c	Rv1572c	0.258575
Rv3133c	Rv1651c	0.225075
Rv3133c	Rv1652	0.690375
Rv3133c	Rv1653	0.59054
Rv3133c	Rv1654	0.689132
Rv3133c	Rv1655	0.394106
Rv3133c	Rv1656	0.627802
Rv3133c	Rv1657	0.293242
Rv3133c	Rv1658	0.482257
Rv3133c	Rv1734c	0.83161
Rv3133c	Rv1738	1.11736
Rv3133c	Rv1818c	0.181163
Rv3133c	Rv1952	0.11807
Rv3133c	Rv1996	0.742479
Rv3133c	Rv1997	0.809853
Rv3133c	Rv2004c	0.592281
Rv3133c	Rv2005c	0.699779
Rv3133c	Rv2006	0.544477
Rv3133c	Rv2007c	0.868606
Rv3133c	Rv2030c	0.169385
Rv3133c	Rv2031c	0.876486
Rv3133c	Rv2032	0.403353
Rv3133c	Rv2035	0.135602
Rv3133c	Rv2036	0.315723
Rv3133c	Rv2037c	0.303933
Rv3133c	Rv2369c	0.235722
Rv3133c	Rv2418c	-0.237132
Rv3133c	Rv2420c	-0.163719
Rv3133c	Rv2619c	0.436107
Rv3133c	Rv2622	0.447814
Rv3133c	Rv2623	0.982671
Rv3133c	Rv2626c	1.03268
Rv3133c	Rv2628	1.01182
[truncated: 411 more rows]

## Sheet: IDREAM - FDR values
	Rv0022c	Rv0023	Rv0042c	Rv0043c	Rv0047c	Rv0054	Rv0067c	Rv0078	Rv0081	Rv0117	Rv0135c	Rv0158	Rv0195	Rv0212c	Rv0232	Rv0238	Rv0273c	Rv0275c	Rv0302	Rv0324	Rv0330c	Rv0339c	Rv0348	Rv0353	Rv0445c	Rv0465c	Rv0472c	Rv0474	Rv0494	Rv0576	Rv0602c	Rv0623	Rv0653c	Rv0674	Rv0678	Rv0681	Rv0691c	Rv0735	Rv0757	Rv0767c	Rv0818	Rv0827c	Rv0880	Rv0891c	Rv0894	Rv0967	Rv0981	Rv1019	Rv1033c
Rv0001	1	1	1	0.85	1	1	1	1	0.995	1	1	1	1	1	0.425	1	1	0.995	1	1	0.645	1	1	1	1	1	1	1	1	1	1	1	1	1	0.885	0.995	1	1	1	0.995	1	1	1	0.005	1	1	0.945	0.995	1
Rv0002	1	1	1	1	1	0.73	1	0.915	0.97	1	1	0.965	0.99	1	1	1	0.995	1	1	1	0.96	1	1	1	1	1	1	1	1	1	1	1	0.965	0.985	1	1	1	0.94	1	0.99	1	1	1	0.78	0.99	1	1	1	1
Rv0003	1	0.945	1	0.94	0.985	0.89	0.98	0.975	0.995	1	0.68	1	1	1	1	0.995	0.995	1	1	1	0.975	0.98	1	1	1	1	1	1	1	1	1	0.96	0.97	1	1	1	0.99	1	1	0.975	0.97	1	1	0.385	0.945	1	1	1	1
Rv0004	1	1	1	1	1	1	1	0.995	0.99	1	1	0.965	0.975	1	1	1	0.99	1	1	0.995	1	1	1	1	1	0.985	0.99	1	1	1	1	1	0.995	0.995	1	1	0.565	1	1	0.99	0.215	1	0.93	1	0.95	1	1	0.995	0.91
Rv0005	0.995	0.98	1	0.94	1	0.65	0.995	1	1	0.865	1	1	0.995	1	0.995	1	1	1	1	1	0.97	1	1	1	1	0.99	0.845	1	0.98	1	0.56	0.985	1	0.995	1	0.97	1	0.995	0.79	0.955	0.91	1	0.995	1	1	1	1	1	1
Rv0006	1	1	1	1	1	1	1	1	0.97	0.995	0.995	1	1	1	1	1	0.975	0.87	1	1	0.985	0.955	1	1	1	1	0.97	1	1	1	1	1	1	0.9	1	1	0.68	0.98	1	1	0.81	1	0.795	1	0.995	1	1	0.995	0.995
Rv0007	1	0.985	1	1	1	0.985	1	0.985	0.73	1	1	1	1	1	0.995	1	0.99	0.985	1	1	0.855	0.97	1	1	1	1	1	1	1	1	1	0.82	1	0.995	1	0.98	1	1	0.995	0.945	0.99	1	0.96	0.935	0.995	1	1	1	0.995
Rv0008c	1	1	1	1	1	0.645	1	1	0.995	0.995	1	1	0.96	0.995	1	1	1	1	1	1	0.975	1	1	0.995	1	1	0.935	1	1	1	0.385	0.975	0.975	0.995	1	1	1	1	0.995	1	1	1	0.88	1	0.99	1	1	1	1
Rv0009	0.995	1	1	1	1	0.56	1	1	1	0.3	1	1	1	1	1	1	0.98	0.855	1	0.985	1	1	1	1	0.985	0.995	1	1	1	1	1	1	0.995	1	0.835	0.995	1	1	0.98	1	1	0.925	1	0.925	1	1	1	0.98	1
Rv0010c	1	0.99	0.905	1	0.99	0.9	1	1	1	1	1	0.995	1	1	1	1	1	0.925	1	1	0.395	1	0.995	1	1	0.995	1	1	1	1	1	1	0.995	0.975	0.99	0.93	1	1	1	0.99	0.8	0.975	1	0.015	0.97	0.985	1	0.98	1
Rv0011c	1	1	0.99	0.595	1	0.715	1	1	0.975	0.665	1	1	1	0.995	1	0.25	1	0.95	0.995	1	1	0.74	1	1	0.945	1	1	1	0.99	1	1	1	1	1	1	1	0.95	1	1	1	1	1	0.83	0.4	0.7	1	1	1	1
Rv0012	1	0.985	1	1	1	0.985	1	0.975	0.985	1	1	1	1	1	1	0.99	0.995	1	1	0.98	1	0.8	1	1	1	1	1	1	1	1	1	1	1	0.99	1	1	0.95	0.995	1	0.995	0.345	1	0.995	1	0.99	1	1	1	1
Rv0013	1	1	1	0.9	1	0.705	1	1	1	1	0.995	1	1	1	0.985	1	1	0.985	1	1	1	0.96	0.99	0.97	0.975	1	1	0.995	1	1	1	1	1	1	0.99	0.995	0.96	1	0.98	0.995	0.995	0.99	0.92	0.995	0.71	1	0.995	1	1
Rv0014c	1	1	1	1	0.855	0.99	0.995	1	0.945	0.985	0.9	1	0.995	1	1	1	0.89	1	0.985	0.965	0.995	0.995	0.985	0.745	1	0.985	1	0.99	1	1	1	0.535	0.995	1	1	1	1	1	0.995	0.975	1	0.99	0.915	0.995	0.995	0.98	1	1	1
Rv0015c	0.91	0.995	1	1	1	1	1	1	1	1	1	0.935	0.97	0.995	1	0.98	0.995	0.995	1	1	1	0.51	0.18	0.995	0.795	1	1	0.885	1	1	1	1	0.88	0.96	1	0.96	1	1	1	1	1	1	1	1	0.98	0.975	1	1	1
Rv0016c	1	1	0.995	1	1	0.985	0.98	1	0.985	1	0.995	0.995	0.985	0.99	0.955	1	1	0.97	0.995	0.975	1	1	1	0.83	1	1	1	1	1	0.985	0.995	0.905	0.94	1	0.995	0.995	1	1	1	1	0.945	1	1	0.995	1	0.98	0.985	1	0.995
Rv0017c	0.99	1	1	0.895	1	1	1	1	1	1	1	0.955	0.995	1	1	1	1	0.98	0.995	0.99	0.97	0.945	0.86	0.715	0.905	1	1	0.945	0.945	1	1	0.99	1	1	1	0.96	0.935	1	0.865	0.995	0.99	1	0.97	1	0.995	1	0.97	1	1
Rv0018c	1	1	0.995	1	0.995	1	1	1	0.98	0.985	1	0.99	1	1	0.99	1	0.96	1	0.94	1	1	1	0.99	0.995	1	1	1	1	1	1	1	0.995	1	0.935	1	0.995	0.995	1	0.995	0.975	1	0.995	1	0.835	1	0.99	1	0.995	1
Rv0019c	0.995	0.94	0.99	1	1	0.995	1	1	1	1	1	1	1	0.995	0.995	1	0.995	0.99	1	1	0.985	0.46	1	1	0.92	1	0.995	1	1	1	0.515	1	1	0.995	1	1	1	1	1	1	1	1	1	1	1	0.935	1	0.97	1
Rv0020c	1	0.99	1	0.99	0.9	0.965	0.99	1	1	0.98	0.925	0.93	1	1	0.915	1	1	1	0.985	1	1	1	0.985	1	1	1	0.455	0.985	0.855	1	0.99	1	1	0.745	1	0.995	1	0.995	0.99	0.98	0.515	1	1	0.995	1	0.99	1	1	1
Rv0021c	1	0.005	0.955	0.23	1	1	1	0.925	1	0.995	1	1	1	0.99	1	1	1	0.995	1	1	1	0.97	1	1	0.94	1	0.995	1	1	1	1	1	1	1	1	1	1	1	1	1	0.965	1	1	1	1	1	1	0.96	1
Rv0022c	1	0.995	0.995	1	1	1	1	1	1	0.775	1	0.955	0.945	1	1	1	1	1	1	1	1	1	1	1	0.985	1	1	1	0.985	1	0.8	1	1	1	1	1	1	1	1	0.96	1	1	1	1	0.975	1	1	1	1
Rv0023	0.98	1	1	0.895	1	1	1	0.985	1	1	1	1	1	0.995	1	0.99	1	0.95	1	1	0.915	0.95	1	0.98	1	1	0.67	1	0.98	1	0.865	0.825	1	1	1	1	0.98	1	1	1	0.57	0.815	0.985	0.925	0.925	1	1	0.975	1
Rv0024	0.97	0.785	0.965	1	1	0.99	0.99	1	1	1	1	0.98	0.985	1	1	1	0.995	0.99	1	1	0.975	1	0.91	1	0.995	1	1	0.975	1	1	1	1	0.995	1	0.99	1	1	1	1	0.995	1	1	0.985	0.81	1	1	0.99	0.995	0.99
Rv0025	1	0.39	1	1	1	0.995	1	0.99	0.945	1	0.985	1	1	0.985	1	1	0.965	1	1	1	0.995	1	1	1	1	1	0.995	1	0.975	1	1	0.505	1	0.98	1	0.995	1	1	1	0.755	1	0.98	1	1	0.745	1	0.985	1	1
Rv0026	0.325	1	1	1	1	1	1	1	0.725	0.975	1	0.975	1	0.985	1	1	1	1	1	1	0.985	1	1	1	1	1	0.975	1	1	1	1	1	0.995	1	1	1	1	1	1	0.93	0.92	1	1	0.785	1	1	0.935	1	1
Rv0027	0.285	0.93	1	0.985	1	1	1	1	1	1	1	1	1	1	1	1	1	1	1	1	1	1	1	0.98	0.995	0.995	1	1	1	1	0.995	0.985	0.905	1	1	1	1	1	1	0.995	1	0.975	1	1	1	1	1	1	1
Rv0028	0.155	1	1	1	1	1	1	1	1	1	1	1	1	0.995	1	0.995	1	1	1	1	1	0.715	0.935	1	1	1	1	1	1	1	0.995	0.995	1	1	0.925	1	0.98	0.945	1	1	0.665	1	1	1	1	1	1	1	0.995
Rv0029	1	0.29	1	1	1	0.99	1	0.95	1	1	1	1	1	0.995	0.995	1	0.99	1	1	1	0.955	1	1	0.905	0.99	0.99	0.99	1	1	1	1	1	0.965	0.925	1	1	0.91	1	1	1	1	0.875	1	1	0.995	0.995	1	0.885	1
Rv0030	0.655	0.99	0.995	0.94	0.965	0.985	1	0.945	0.955	1	0.995	0.99	1	1	1	0.975	0.97	0.915	0.995	1	0.93	0.995	1	1	1	1	1	1	1	1	1	1	0.83	1	0.97	1	0.99	1	1	1	0.985	1	1	0.825	0.99	1	1	1	1
Rv0031	0.565	0.86	1	1	1	1	1	0.86	0.99	0.985	1	1	1	0.94	0.975	1	1	1	1	1	1	1	1	1	1	1	0.935	1	0.825	0.995	1	0.985	0.99	0.55	1	1	1	1	0.995	0.985	1	1	0.995	1	1	1	0.595	1	1
Rv0032	0.995	1	1	1	1	1	1	0.815	0.595	1	1	0.95	1	1	0.985	1	1	1	1	1	1	1	0.975	1	1	0.965	0.995	1	0.99	1	1	1	0.92	1	1	1	0.99	1	1	0.95	1	1	1	0.975	0.925	1	1	1	0.995
Rv0033	1	0.715	1	1	1	1	1	0.59	1	1	0.785	1	1	0.95	1	1	1	1	1	1	1	1	1	1	1	1	1	1	0.96	0.985	1	1	1	1	1	1	1	0.985	1	0.875	0.99	1	1	1	0.995	1	1	1	1
Rv0034	1	0.995	1	1	1	0.96	1	0.885	0.975	1	0.98	0.895	0.995	1	1	0.695	0.975	1	1	1	1	1	1	1	1	1	1	0.99	1	1	1	1	0.875	1	1	1	0.92	0.99	1	0.99	1	0.98	1	0.985	0.7	1	1	1	1
Rv0035	1	0.985	0.99	0.985	0.995	0.98	1	0.93	0.975	1	0.84	0.99	1	0.86	1	0.99	1	0.985	1	1	1	0.98	1	1	1	1	0.945	1	0.915	1	1	1	1	0.955	1	1	1	1	1	0.84	0.83	1	0.94	1	0.08	1	1	1	1
Rv0036c	1	1	1	0.96	0.92	1	0.995	1	0.99	1	1	1	1	1	1	0.855	1	1	1	1	1	0.995	0.995	0.96	1	1	1	0.925	1	1	1	0.995	1	1	1	1	0.99	1	1	1	0.935	1	0.995	1	0.995	1	1	0.995	1
Rv0037c	1	0.965	0.99	0.88	1	1	1	1	1	0.97	1	0.93	0.995	0.995	1	0.995	1	0.935	0.98	0.995	1	1	0.995	0.955	0.835	1	1	0.97	0.95	1	1	1	0.975	1	1	0.98	1	1	1	1	1	0.98	0.99	1	0.99	1	0.995	0.945	0.97
Rv0038	1	1	1	1	1	1	1	1	0.99	1	0.345	1	1	0.97	1	1	0.975	0.995	1	1	1	1	1	1	1	1	0.93	1	0.985	1	1	0.93	1	0.96	1	1	1	1	1	1	0.995	1	1	0.985	1	1	0.99	1	1
Rv0039c	1	0.905	1	0.99	0.995	1	1	1	0.885	0.89	1	0.93	1	1	0.66	1	1	1	0.95	1	0.975	1	0.935	0.985	0.995	1	1	1	1	0.995	1	0.805	0.92	1	1	0.99	1	1	1	0.85	0.995	1	1	0.765	0.995	1	0.55	0.995	1
Rv0040c	1	1	1	1	0.985	1	1	1	0.995	1	0.98	1	1	0.985	1	1	0.995	1	1	0.995	1	0.995	0.995	0.995	1	1	1	0.915	1	0.995	1	1	0.995	1	1	1	1	1	1	1	0.99	0.98	0.975	0.975	1	1	1	1	1
Rv0041	1	0.745	1	0.09	0.75	1	0.995	1	1	1	0.925	1	0.995	1	0.975	1	0.995	0.995	1	1	1	1	0.98	0.995	0.98	1	1	1	0.885	0.51	1	0.965	0.865	0.725	1	0.995	1	0.995	1	1	1	1	1	1	0.99	1	1	1	0.995
Rv0042c	0.99	1	1	0.66	1	1	1	1	1	1	1	0.805	1	1	1	0.94	0.995	1	0.705	1	1	0.895	1	1	1	1	0.995	1	0.99	1	1	1	0.975	0.995	1	0.99	1	1	0.975	1	1	1	1	1	0.385	1	0.995	0.885	0.995
Rv0043c	1	0.92	0.685	1	1	0.995	0.665	1	0.99	0.995	0.96	0.995	1	1	1	1	0.345	1	1	1	1	0.985	1	1	0.985	1	1	1	0.72	0.98	1	1	1	1	1	1	0.95	0.985	1	1	0.995	0.995	1	0.89	1	1	1	1	0.965
Rv0044c	1	0.96	0.875	1	1	1	1	1	1	0.995	0.995	1	0.995	0.985	1	0.97	1	1	1	1	1	1	1	1	1	1	1	1	1	1	0.99	0.17	0.99	1	1	1	1	1	0.995	1	1	1	0.945	1	1	1	0.965	1	1
Rv0045c	1	1	1	1	0.255	1	0.46	1	1	1	1	0.995	0.095	1	1	1	1	0.995	0.995	0.995	1	0.995	1	0.995	0.96	0.925	1	0.995	1	1	1	0.89	0.995	1	0.975	0.815	1	1	0.995	0.995	1	1	1	1	1	1	1	1	1
Rv0046c	1	1	0.96	1	0.1	1	1	1	0.97	1	1	1	0.99	1	1	1	1	1	1	0.995	1	1	1	0.49	1	1	1	0.735	1	1	1	0.995	0.975	1	0.93	1	1	1	0.975	1	1	1	1	1	1	1	1	1	1
Rv0047c	1	1	1	1	1	1	0.075	1	1	1	0.785	1	1	0.995	1	1	1	1	1	1	1	1	1	1	1	1	0.995	0.055	0.995	1	0.99	0.925	0.995	0.92	0.995	1	1	1	1	1	0.94	1	1	0.995	1	1	1	1	1
Rv0048c	0.99	1	0.56	0.755	1	1	1	1	1	0.85	1	1	1	0.995	0.99	0.975	1	1	1	1	0.92	1	1	0.995	1	1	0.995	1	0.995	0.995	0.98	0.615	1	0.915	1	1	1	1	1	0.995	1	1	0.98	1	0.99	1	0.93	1	1
Rv0049	0.98	1	0.8	1	1	0.995	0.995	1	1	0.995	1	0.99	0.965	0.97	0.985	0.99	1	1	0.95	0.99	1	0.94	1	0.995	0.97	1	1	0.955	0.965	1	1	1	0.91	1	1	0.995	0.565	0.975	0.915	0.96	0.83	1	0.865	1	1	0.975	1	0.98	1
Rv0050	1	1	1	1	1	0.295	1	1	1	0.9	1	0.995	0.995	1	1	1	1	1	1	1	0.995	1	1	1	1	1	1	1	1	1	1	1	1	0.995	1	1	1	1	1	0.445	0.89	1	1	1	0.705	0.995	1	1	1
Rv0051	1	0.995	0.985	0.985	0.995	1	1	1	0.405	1	1	1	1	1	1	1	1	0.99	1	1	1	1	1	1	1	1	1	0.995	0.935	1	0.99	0.97	0.99	1	1	0.995	1	1	1	0.92	1	1	1	0.995	1	1	1	1	0.97
Rv0052	1	0.985	0.985	0.995	1	1	1	0.97	1	1	0.73	1	1	0.975	0.99	0.995	1	1	1	1	1	0.715	1	1	1	1	1	1	1	0.685	0.995	0.99	1	0.955	1	1	0.995	1	0.995	0.99	1	1	0.56	1	0.13	1	1	1	0.99
Rv0053	1	1	1	0.995	0.99	0	1	1	0.685	0.955	1	1	1	1	1	1	1	1	1	1	1	1	0.995	1	0.985	1	1	1	1	1	1	1	0.95	1	1	1	1	1	0.995	1	1	1	0.96	0.585	1	1	0.98	1	1
Rv0054	0.995	1	1	1	1	1	1	0.995	1	0.67	1	1	1	1	1	0.99	1	1	1	1	1	0.96	1	1	1	1	1	1	1	0.995	0.955	1	0.985	0.995	1	1	1	0.985	1	0.995	1	1	0.96	0.99	0.5	1	1	0.975	1
Rv0055	1	1	1	1	0.95	0	1	1	1	0.985	1	1	1	1	1	1	1	1	1	1	1	1	1	1	0.925	1	0.995	1	1	1	1	0.995	0.955	0.77	1	1	0.98	1	0.995	0.925	1	1	1	0.775	1	1	1	1	1
Rv0056	1	1	1	1	1	0	1	0.995	1	0.995	1	1	1	1	1	0.995	1	1	1	1	1	0.965	1	1	1	1	1	1	1	1	1	1	1	0.995	1	1	1	1	0.99	1	0.99	1	0.87	0.945	0.745	1	1	0.99	1
Rv0057	1	1	1	1	1	0.385	1	1	0.965	0.975	1	1	1	1	1	1	1	1	1	1	1	1	1	1	1	1	1	1	1	0.995	1	1	1	0.99	1	1	1	0.99	0.995	0.79	1	1	0.995	0.98	1	0.735	1	1	0.965
Rv0058	1	0.995	1	1	0.995	0.68	1	0.815	1	1	0.98	1	1	0.99	1	1	1	1	1	1	1	1	1	1	1	1	1	1	1	1	1	1	0.99	1	0.99	1	1	0.95	1	1	0.97	1	1	1	1	0.995	1	1	1
Rv0059	0.995	0.685	0.995	0.995	1	0.945	1	0.52	0.905	0.995	1	0.975	1	0.975	1	0.92	1	0.955	1	1	0.415	1	1	0.88	0.99	1	1	1	1	1	1	1	1	1	1	0.995	0.955	1	1	0.985	1	0.995	0.99	0.99	0.915	0.995	1	0.875	1
Rv0060	1	1	1	0.93	0.945	0.97	0.995	0.995	0.945	1	0.995	1	1	1	1	1	0.885	1	1	1	0.805	1	1	1	1	1	0.925	1	0.945	1	0.805	1	1	0.865	1	1	1	1	0.995	0.995	0.42	1	1	1	1	0.965	0.995	1	1
Rv0062	0.98	1	0.27	1	1	0.995	1	1	1	0.96	0.99	0.985	1	1	0.995	1	1	1	1	1	0.99	1	1	1	0.615	1	1	1	1	1	0.985	1	0.99	0.985	1	0.95	0.95	1	1	1	0.995	1	1	0.875	0.99	1	0.97	0.985	0.995
Rv0063	1	0.815	1	0.935	1	1	1	1	0.975	1	0.98	1	1	0.865	1	1	1	1	1	0.995	1	0.94	0.81	1	1	1	1	0.995	1	1	1	0.995	1	0.995	0.935	1	0.99	0.795	0.905	0.98	0.87	1	1	0.995	1	1	0.91	1	1
Rv0064	1	1	1	1	1	1	1	1	1	1	0.755	1	1	0.99	1	0.995	0.965	1	1	1	1	1	0.95	1	1	1	1	0.865	1	0.82	1	0.86	1	1	0.76	1	1	0.87	1	0.785	1	1	1	1	1	1	1	1	0.995
Rv0065	1	1	1	0.06	0.99	1	0.945	1	0.995	1	0.885	1	1	1	1	0.965	0.875	0.99	1	1	1	0.98	1	1	1	1	0.995	1	1	0.99	1	1	0.89	1	1	1	0.99	0.99	0.99	0.995	1	1	1	1	1	1	1	0.995	1
Rv0066c	1	1	1	0.99	0.855	1	0.49	0.99	1	0.995	0.995	0.99	0.985	0.985	0.99	0.965	1	1	1	1	1	1	0.98	0.98	1	1	0.91	0.95	1	1	1	0.99	1	0.96	0.965	0.935	1	1	0.66	0.935	0.495	1	1	1	1	1	1	1	1
Rv0067c	1	1	1	0.45	0.06	1	1	1	1	1	1	1	0.935	1	1	1	0.855	1	0.995	1	1	1	1	0.98	1	1	1	0.955	0.995	1	1	0.965	1	1	0.91	0.92	1	0.995	1	1	0.995	0.99	1	1	1	1	1	1	0.995
Rv0068	1	1	1	1	1	1	0.98	1	1	1	1	0.995	0.605	1	1	1	1	1	1	0.055	1	1	1	0.995	0.985	0.99	1	0.075	1	1	1	1	1	1	1	0.85	1	1	1	1	1	1	1	1	1	1	1	1	1
Rv0069c	1	0.99	0.96	0.695	1	1	0.97	1	0.94	1	1	0.995	1	0.99	0.935	1	0.995	1	1	1	1	1	0.98	1	1	1	0.885	1	1	1	1	1	0.98	1	1	1	1	1	0.985	0.845	0.97	1	1	1	1	0.995	0.95	1	1
Rv0070c	1	1	0.995	0.985	1	1	1	1	1	0.77	0.995	0.995	1	1	0.74	1	0.98	1	1	1	1	1	1	0.995	0.995	1	0.86	1	0.98	1	0.99	1	0.995	1	1	0.995	1	1	0.995	1	0.965	1	0.445	0.56	1	1	0.83	0.99	1
Rv0071	1	1	1	0.445	0.995	1	0.005	1	0.995	0.99	0.93	1	1	1	0.995	1	0.815	1	1	1	1	1	1	1	0.985	1	0.995	1	0.73	0.99	1	1	1	0.975	1	1	1	1	1	0.895	0.995	1	1	1	1	1	1	0.995	0.955
Rv0072	1	0.995	0.845	1	1	0.915	1	0.95	1	0.705	1	1	1	1	0.98	1	0.92	0.29	1	1	0.735	0.965	0.995	1	0.815	1	0.14	1	1	1	0.985	1	1	1	0.95	1	1	0.995	1	1	1	1	0.95	1	1	1	1	1	1
Rv0073	1	0.995	1	1	1	1	1	0.995	1	1	0.995	0.98	1	1	1	1	0.985	0.96	1	1	0.455	0.935	0.985	1	1	1	1	0.995	1	1	0.995	1	0.995	1	0.995	1	0.995	0.855	1	0.995	1	1	1	1	1	1	1	1	1
Rv0074	1	1	0.98	1	0.75	0.945	1	0.115	1	0.895	1	0.935	1	0.985	1	1	0.995	1	1	1	0.995	1	1	1	0.79	1	1	1	1	1	1	0.965	1	0.695	1	0.95	0.915	1	1	0.995	0.995	0.995	1	1	1	1	1	1	1
Rv0075	1	0.915	1	1	1	1	1	0.995	0.725	1	1	0.96	1	1	1	0.99	0.965	1	1	1	0.865	1	1	1	1	1	0.995	1	1	1	1	0.995	1	1	1	1	1	1	1	1	1	1	0.935	1	1	1	1	1	1
Rv0076c	1	1	0.995	1	1	1	1	0.225	1	0.995	1	1	1	1	0.935	0.995	1	1	1	1	1	0.995	0.995	1	1	1	0.985	0.985	1	1	0.995	0.945	0.99	1	1	1	0.995	1	0.995	0.94	1	0.89	1	0.96	1	1	1	0.94	1
Rv0077c	1	1	0.995	1	1	1	0.99	1	0.995	0.99	1	1	0.725	1	1	1	1	1	1	1	1	0.995	1	1	1	1	1	1	1	1	1	1	1	1	1	1	1	1	1	0.51	1	0.93	1	1	0.99	1	1	1	0.745
Rv0078	1	1	1	1	1	0.98	1	1	1	0.935	0.985	1	1	0.785	1	0.985	0.985	0.995	1	1	1	1	1	1	0.93	1	0.985	1	0.685	1	1	1	1	0.995	1	1	0.875	1	1	0.995	0.99	1	1	0.995	0.565	1	0.875	0.99	0.995
Rv0079	1	1	1	1	0.99	1	1	1	0.41	1	0.995	1	0.905	1	1	1	0.995	1	0.99	1	1	1	1	1	1	1	1	0.995	1	1	1	1	1	1	1	1	1	1	1	1	0.995	1	1	1	1	1	1	1	1
Rv0080	1	1	1	1	1	1	1	0.865	0.035	0.97	0.985	0.995	1	1	1	1	1	1	1	1	1	1	0.925	1	1	1	0.98	1	1	1	1	1	1	0.96	1	1	1	0.99	1	1	0.975	0.975	1	1	1	1	1	1	1
Rv0081	1	1	1	1	1	1	1	1	1	1	1	0.955	0.995	0.925	0.985	1	0.995	1	1	1	0.98	1	0.995	1	1	1	1	1	1	0.805	0.99	0.99	1	1	1	1	1	0.985	1	1	0.995	1	1	0.82	1	0.88	0.965	1	0.945
Rv0082	1	1	1	1	1	1	1	0.475	0	1	1	1	1	0.75	0.98	1	1	1	1	1	0.99	1	1	1	1	1	1	1	1	1	1	1	1	0.985	1	1	1	0.795	1	0.97	1	1	1	1	1	1	0.685	1	1
Rv0083	1	1	0.84	0.98	0.99	1	1	1	0.02	1	1	0.885	0.995	1	1	0.77	0.995	1	0.995	1	1	1	0.785	1	0.85	1	0.925	0.795	1	0.99	1	1	1	1	1	0.97	1	0.89	0.99	1	1	1	0.995	1	0.97	1	1	1	1
Rv0084	1	0.99	1	1	0.76	1	1	1	0	1	1	1	1	1	1	0.995	0.97	1	1	0.99	0.965	1	0.9	0.995	1	1	1	1	1	1	1	1	1	0.985	1	0.995	1	1	1	0.995	0.995	1	0.995	0.98	0.95	1	1	1	1
Rv0085	1	1	1	1	1	0.985	1	1	0.07	0.985	1	1	1	1	1	0.385	0.985	0.915	1	1	1	1	1	1	0.9	1	1	1	1	1	1	1	1	1	1	1	0.825	1	1	1	1	1	0.99	1	0.69	1	1	0.995	0.975
Rv0086	1	0.995	0.91	0.995	1	0.995	1	1	0.035	0.985	1	1	1	0.7	0.845	1	0.995	1	1	1	0.65	0.935	0.815	1	0.995	1	0.995	1	1	0.985	0.91	0.98	1	0.995	1	0.995	1	1	1	0.98	1	1	0.84	1	1	1	0.78	1	1
Rv0087	1	0.995	1	0.985	1	0.91	1	1	0.45	1	1	1	1	0.99	0.82	1	1	1	1	1	0.885	1	1	0.995	1	1	0.78	1	1	0.945	0.145	0.975	1	1	1	1	1	1	1	0.6	1	1	1	0.96	1	1	0.115	1	1
Rv0088	1	1	0.93	0.835	1	1	0.98	1	0.975	1	0.985	0.995	1	0.97	0.98	1	0.995	1	0.995	1	0.98	0.995	0.985	1	1	1	1	0.87	1	1	1	1	1	1	0.765	0.93	1	1	0.995	0.985	1	1	0.995	0.995	1	0.995	1	1	1
Rv0089	1	1	1	0.99	1	1	0.2	1	0.995	1	1	1	0.955	1	1	1	1	1	1	1	1	1	1	1	1	1	1	1	0.99	1	1	0.995	1	1	1	0.985	1	0.98	1	0.655	1	1	1	1	1	1	1	1	1
Rv0090	0.97	1	0.98	1	1	0.98	1	1	0.995	0.885	1	1	1	1	1	0.995	1	1	1	0.99	0.99	0.985	1	0.99	1	1	1	1	0.995	1	0.015	1	1	1	0.995	1	1	1	1	0.955	1	1	1	1	1	1	1	0.995	1
Rv0091	1	0.52	1	0.955	1	1	1	0.995	0.865	1	1	1	1	0.68	0.995	1	1	1	1	1	0.965	1	1	1	0.885	1	0.595	1	0.99	0.975	1	1	0.995	0.985	1	1	1	1	1	1	1	0.99	1	1	1	1	0.98	1	1
Rv0092	0.89	1	1	1	1	0.69	1	1	1	0.84	0.995	0.945	1	0.995	1	0.985	0.91	0.93	1	1	1	0.995	1	1	0.995	1	1	1	1	1	0.985	1	0.98	1	1	1	1	1	1	1	1	1	0.97	0.975	0.865	1	1	0.285	1
Rv0093c	1	1	0.995	0.96	1	0.995	1	1	0.99	1	1	1	1	1	1	1	0.98	1	1	1	1	1	1	1	1	1	0.985	1	1	1	1	1	1	0.995	1	0.995	1	0.945	1	0.385	1	1	0.995	1	0.975	0.71	0.955	0.985	1
Rv0094c	0.985	1	1	1	1	0.97	1	1	1	1	1	1	1	1	0.985	1	1	1	1	0.915	0.995	1	1	1	1	1	1	0.995	1	1	0.255	0.975	1	1	1	1	1	1	1	0.995	1	1	1	1	1	1	0.785	1	1
Rv0095c	1	1	1	0.515	1	1	0.895	1	0.95	0.45	1	1	1	0.975	1	1	0.895	0.995	1	1	0.985	0.275	1	1	1	1	0.98	1	1	1	0.99	1	1	0.985	1	1	0.975	1	1	0.9	1	1	0.925	1	1	0.63	1	1	1
Rv0096	0.895	1	0.79	1	1	0.975	1	0.905	1	0.95	1	1	1	0.935	0.97	0.995	1	1	1	1	1	1	1	1	0.575	1	0.865	1	0.965	1	0.4	1	0.99	0.715	1	1	1	0.995	1	0.585	1	1	1	1	0.965	1	0.945	1	1
Rv0097	1	1	0.885	1	0.99	0.97	1	0.57	1	0.925	1	0.995	1	1	1	0.97	0.96	0.995	1	1	1	0.98	1	1	0.75	0.99	0.99	1	1	1	1	1	0.96	1	1	1	1	1	1	1	1	1	0.655	0.995	0.995	1	1	0.975	1
Rv0098	1	1	0.81	1	1	0.96	1	0.385	1	0.885	1	0.99	1	1	1	0.905	0.99	1	1	1	1	0.945	1	1	0.08	1	1	1	1	1	1	1	0.975	1	1	1	0.995	1	1	1	1	1	0.97	1	0.85	1	1	1	1
Rv0099	0.995	1	0.975	0.925	1	0.98	1	0.245	0.99	0.835	1	1	1	0.995	0.995	0.73	0.945	0.995	1	1	1	0.855	1	1	0.975	1	1	1	0.99	1	1	1	0.995	1	1	1	0.995	1	1	1	1	1	0.175	1	0.97	1	0.995	1	1
Rv0100	1	1	0.845	1	1	0.97	1	0.64	1	0.96	1	1	1	1	1	0.905	1	1	1	1	1	0.85	1	1	0.675	1	1	1	1	1	1	1	0.99	1	1	1	0.995	1	1	1	0.995	1	0.95	1	0.735	1	1	1	1
Rv0101	1	1	1	1	0.995	0.995	1	0.875	0.88	0.9	0.995	1	1	1	0.99	0.96	0.98	0.995	1	1	0.99	0.995	0.995	0.985	0.995	1	0.95	1	0.995	1	1	1	1	0.995	1	1	1	1	1	1	1	0.995	0.76	0.76	0.995	1	0.975	1	1
Rv0102	0.995	1	1	1	1	0.85	1	1	1	0.92	1	1	1	1	1	0.97	1	0.995	1	1	1	0.72	1	1	0.085	1	1	1	1	1	0.985	1	1	1	1	1	0.995	1	1	1	1	1	0.985	1	1	1	1	1	1
Rv0103c	1	1	0.98	0.995	1	1	1	0.535	1	0.88	1	1	1	0.975	0.97	0.975	1	0.995	1	1	0.995	1	1	1	0.59	1	1	1	1	1	0.995	0.915	0.975	0.995	1	0.995	0.995	1	1	0.945	1	1	0.95	0.925	0.99	1	1	0.99	1
Rv0104	1	1	1	1	1	0.915	1	0.93	1	0.975	1	1	1	0.995	1	0.995	1	1	1	1	0.995	0.985	1	1	0.175	1	1	1	0.975	1	0.705	0.995	0.98	0.635	1	1	1	1	1	1	1	1	0.995	1	0.995	1	0.975	1	1
Rv0105c	1	1	0.98	0.975	1	1	1	0.985	0.955	0.995	0.995	0.995	1	0.99	0.845	1	1	1	1	1	1	1	1	1	1	1	0.975	1	0.97	1	1	0.985	1	0.92	1	0.985	0.995	1	0.99	0.99	1	1	1	0.91	0.99	0.795	0.995	1	1
Rv0106	1	1	0.995	0.995	0.995	1	1	0.97	0.94	0.995	1	0.76	0.995	1	0.68	0.99	1	1	1	1	1	1	1	1	0.625	1	1	1	1	0.975	1	1	1	0.985	1	0.985	0.995	1	1	1	1	1	0.99	0.54	1	1	1	1	0.995
Rv0107c	1	1	0.99	0.98	0.875	1	1	0.995	0.855	1	0.985	0.97	1	0.96	0.995	1	1	1	1	1	1	1	0.905	1	1	1	0.96	1	0.63	0.97	1	0.995	1	0.865	1	0.995	1	0.985	1	0.925	1	1	1	1	0.985	1	0.995	1	1
Rv0108c	1	1	0.995	1	0.9	1	0.975	1	1	1	1	1	1	1	1	1	0.945	1	1	1	1	1	1	0.995	1	1	1	0.995	1	0.83	1	1	0.995	1	0.82	0.965	1	0.9	1	0.915	1	1	0.935	1	0.95	1	1	1	1
Rv0109	0.995	1	1	1	1	0.76	1	0.995	0.99	0.01	1	1	1	0.89	1	1	1	0.995	1	1	0.74	0.99	1	1	0.99	1	0.955	1	1	1	0.97	0.995	1	0.99	1	0.99	1	0.995	1	1	0.99	1	1	1	0.99	0.975	1	0.96	1
Rv0110	1	1	0.995	0.88	0.995	1	1	0.995	0.98	1	0.995	0.615	0.98	0.99	0.98	1	1	0.995	1	1	1	0.945	0.995	0.99	0.99	1	0.935	0.99	1	0.705	1	1	0.86	0.995	1	0.995	0.825	0.995	1	0.995	1	0.955	0.985	0.995	0.98	1	0.96	0.94	1
Rv0111	1	0.98	1	1	0.995	1	1	1	1	0.995	1	1	1	1	1	1	1	1	0.99	1	1	1	1	1	1	0.995	1	1	1	1	1	1	1	1	1	1	1	1	1	0.965	0.895	0.985	1	1	1	1	1	1	1
Rv0112	1	1	0.82	1	0.995	1	1	0.995	0.99	0.985	0.975	0.965	1	1	1	0.965	1	1	0.96	1	1	0.995	0.975	0.99	0.825	1	0.995	1	0.995	1	1	1	0.795	0.92	1	0.955	1	0.955	0.96	0.99	1	0.92	0.155	0.86	0.995	1	0.99	1	0.995
Rv0113	1	1	0.97	0.94	1	1	1	1	0.995	1	0.99	0.995	0.875	0.97	0.985	1	1	1	0.795	1	0.995	0.995	1	1	1	1	1	1	1	0.995	1	1	0.995	1	1	1	1	1	1	1	0.95	1	0.995	0.98	1	1	0.97	0.995	1
Rv0114	1	1	0.84	0.99	1	1	1	1	0.99	1	0.995	0.905	1	1	1	1	1	1	0.975	1	1	0.995	0.995	1	0.94	1	1	1	0.985	0.765	1	1	0.675	0.95	1	0.995	1	0.95	1	1	1	0.725	0.985	0.985	0.78	0.925	0.985	1	1
Rv0115	1	1	0.465	0.91	1	1	0.995	1	1	0.82	0.995	1	1	1	1	1	0.95	1	0.9	0.995	0.995	1	0.985	0.995	1	1	0.995	1	1	1	0.99	1	1	1	1	0.995	1	0.995	1	0.995	1	1	1	0.985	1	0.99	1	1	1
Rv0116c	1	0.96	1	1	1	1	1	1	1	0.935	0.95	0.995	1	1	1	1	1	0.99	1	0.975	1	0.93	0.835	0.98	0.55	0.98	1	1	1	1	1	1	1	1	1	1	1	0.99	1	1	0.945	1	1	1	1	1	1	1	0.995
Rv0117	0.65	1	1	1	1	0.625	1	0.935	1	1	1	1	1	1	1	1	0.945	0.91	0.99	1	0.995	0.985	0.995	1	0.995	1	1	1	1	1	1	1	1	0.995	1	0.88	0.95	1	0.955	1	1	1	0.965	0.98	0.98	0.985	0.895	0.965	0.975
Rv0118c	1	1	0.985	1	0.99	0.815	1	1	0.99	0.935	0.995	0.14	0.955	0.985	1	1	0.895	0.985	0.97	1	1	0.99	1	1	0.995	1	1	1	1	0.885	1	1	0.855	1	1	0.98	1	1	1	0.995	1	0.995	0.99	0.875	1	1	1	0.94	0.99
Rv0119	1	1	0.995	1	1	1	1	1	1	0	1	1	1	1	1	1	1	0.995	0.985	1	0.995	1	1	1	1	1	0.965	1	0.72	0.78	0.85	1	0.995	0.98	1	1	1	0.955	1	0.995	0.995	1	1	1	1	1	0.765	1	1
Rv0120c	1	0.92	1	0.995	1	0.95	1	1	0.995	0.97	1	0.94	1	0.955	1	0.95	0.96	0.99	1	0.995	0.995	1	1	1	0.98	1	1	1	0.955	0.92	0.995	1	0.995	0.75	1	1	1	1	1	1	1	0.985	0.965	1	0.87	1	1	0.685	0.965
Rv0121c	1	0.995	1	1	1	1	1	0.985	1	1	1	1	1	1	0.995	1	0.95	0.835	1	1	0.905	1	1	1	1	1	0.98	1	0.92	1	0.89	1	1	0.86	1	1	1	1	1	0.73	1	1	0.99	1	0.935	0.555	1	0.99	1
Rv0122	0.995	1	1	0.98	1	1	1	1	1	1	1	0.835	0.995	1	1	0.865	1	1	1	0.985	1	0.98	0.78	1	0.94	0.985	1	1	0.795	1	1	1	1	1	0.93	1	0.995	1	1	0.96	1	1	1	1	0.99	1	1	0.98	1
Rv0123	1	1	1	0.995	0.965	1	0.65	1	1	1	0.995	1	0.98	1	1	1	0.915	0.97	0.995	1	1	1	0.98	0.965	0.995	0.77	1	0.995	1	1	1	1	0.98	1	0.875	1	1	1	1	0.995	1	0.99	1	1	1	0.995	1	1	1
Rv0124	1	1	1	1	1	1	1	0.25	1	0.945	1	0.995	1	1	0.995	0.995	1	1	1	1	1	1	1	1	0.975	1	1	1	0.995	0.905	1	1	0.99	0.99	1	0.995	1	1	1	1	1	1	0.97	1	0.99	1	1	1	1
Rv0125	1	0.995	0.945	0.995	1	0.35	1	1	0.995	0.995	1	1	1	1	0.995	0.62	0.98	0.985	0.99	0.995	0.995	1	1	0.98	0.985	1	1	1	1	1	1	1	0.995	1	1	0.96	0.985	1	0.89	0.99	0.905	1	0.905	1	0.985	1	0.99	0.99	1
Rv0126	1	1	1	0.935	0.965	1	1	1	1	1	0.99	0.985	0.98	1	0.99	0.995	0.995	1	1	1	1	1	0.955	1	1	1	1	1	0.99	0.99	0.995	1	0.97	0.99	1	1	1	0.985	1	0.995	0.995	0.975	1	1	0.925	1	1	1	1
Rv0127	1	1	1	1	1	0.97	1	1	0.99	1	1	1	1	1	1	0.88	1	1	1	0.995	1	1	1	1	1	1	1	0.55	1	1	1	0.91	0.96	1	1	0.995	0.995	0.88	1	1	1	1	1	1	1	1	1	1	1
Rv0128	0.965	1	1	1	1	0	1	0.875	1	1	1	1	1	1	1	0.98	1	1	1	1	1	1	1	1	1	1	1	1	1	1	1	1	0.985	1	1	1	1	1	1	0.96	1	1	0.74	0.98	0.005	1	1	1	1
Rv0129c	1	1	1	1	1	1	1	1	0.92	1	0.99	1	1	0.965	1	1	1	1	1	1	1	1	1	1	1	1	0.995	1	1	0.995	1	1	0.995	0.805	1	1	1	1	1	1	1	1	1	1	1	0.84	1	1	1
Rv0130	1	1	0.99	0.97	1	1	1	0.7	0.98	0.95	0.995	1	1	0.955	1	1	1	1	1	1	0.775	1	1	1	1	1	0.97	1	0.17	0.98	0.785	1	1	0.955	1	1	0.99	1	1	1	0.985	1	1	0.98	0.99	1	0.995	1	1
Rv0131c	1	1	0.995	1	1	1	1	1	1	0.985	1	1	1	1	1	0.99	1	1	1	1	1	0.905	0.985	1	0.635	0.995	1	1	1	1	1	1	1	1	1	0.995	0.74	1	1	1	1	1	1	1	0.98	1	1	0.69	1
Rv0132c	1	0.92	1	0.985	1	1	1	1	1	1	1	1	1	0.995	1	1	0.98	0.875	1	0.905	0.55	0.995	1	1	0.99	1	1	1	0.965	0.97	0.78	0.99	1	0.91	0.995	1	1	1	1	1	1	0.99	1	1	0.945	0.995	1	0.99	1
Rv0133	1	0.97	1	0.995	1	1	0.995	0.98	0.99	1	0.61	1	0.945	0.675	0.955	0.995	1	0.99	1	1	1	1	0.995	1	1	1	0.975	1	0.99	0.99	0.995	0.955	1	0.4	1	1	1	1	1	0.765	1	1	1	1	0.995	1	1	0.98	0.975
Rv0134	1	0.905	1	0.93	1	1	1	1	0.935	1	1	0.995	1	1	0.99	0.995	1	1	0.96	1	0.99	0.99	1	1	1	1	0.935	1	0.99	0.05	1	0.985	1	1	1	1	1	0.97	1	0.83	1	1	0.99	1	0.98	1	1	1	1
Rv0135c	1	0.99	1	0.94	0.93	1	0.975	0.9	0.985	1	1	1	1	0.98	1	1	0.99	1	1	1	1	1	1	0.98	1	1	1	1	0.385	1	1	0.99	0.87	0.815	0.97	0.925	1	0.965	0.975	1	0.565	1	1	0.965	0.98	1	1	1	0.965
Rv0136	1	0.995	1	1	1	1	1	1	0.985	1	0.28	1	1	1	0.995	1	1	0.735	1	1	0.19	1	1	1	1	1	1	1	0.955	1	0.995	1	1	0.83	0.99	0.99	1	1	1	0.98	0.995	0.83	0.88	0.99	1	1	1	0.98	0.96
Rv0137c	1	1	1	1	1	1	1	0.955	0.995	1	0.77	1	1	0.99	1	1	1	1	0.995	1	1	1	0.995	1	1	1	1	0.935	1	0.975	1	0.935	1	1	1	1	1	1	1	1	1	1	1	1	1	1	1	1	0.975
Rv0138	1	1	0.73	0.96	1	1	0.995	0.99	1	0.975	1	0.475	1	1	1	1	0.625	0.99	0.995	1	1	0.875	1	1	0.995	1	1	1	0.875	1	0.995	1	0.97	0.995	1	0.99	0.985	1	1	1	1	0.995	0.92	0.995	1	1	1	0.605	1
Rv0139	1	1	0.985	0.995	1	1	0.99	1	0.995	1	0.98	0.965	0.995	0.995	1	0.985	0.835	0.935	1	0.98	1	0.995	1	0.89	0.9	0.94	0.995	1	1	1	1	1	0.99	1	0.905	0.995	1	1	0.775	1	0.935	0.985	1	0.92	0.99	1	1	1	0.99
Rv0140	1	1	1	1	1	1	1	1	1	1	1	1	1	1	1	1	1	1	1	1	1	1	1	1	1	1	1	0.89	1	1	1	1	1	1	1	1	1	1	1	1	1	1	1	1	1	1	1	1	1
Rv0141c	0.925	1	0.975	1	1	1	1	0.995	1	0.945	1	0.985	0.995	1	1	1	1	1	1	1	1	1	1	1	1	1	1	1	1	0.995	1	1	1	1	1	1	1	1	1	1	1	0.995	1	0.995	0.99	0.995	1	0.83	0.97
Rv0142	1	1	1	1	1	1	1	0.985	1	1	1	1	1	1	1	1	1	0.965	1	0.97	0.985	1	1	0.87	1	1	1	1	0.85	0.25	1	1	1	0.95	1	0.815	0.995	1	1	1	1	1	1	0.96	1	1	1	1	1
Rv0143c	1	1	0.995	1	1	0.995	1	1	0.95	0.985	1	0.66	1	1	1	0.165	0.995	0.595	0.995	1	1	0.895	1	0.98	0.99	1	1	1	1	1	1	1	0.98	1	1	1	0.645	1	0.99	1	1	1	0.985	1	0.765	1	1	0.65	1
Rv0144	1	1	1	0.98	0.98	1	0.935	1	0.98	1	1	1	0.985	1	0.99	1	1	1	1	1	1	1	1	0.995	1	1	1	1	1	0.18	1	0.865	0.495	1	1	0.975	1	1	1	0.99	0.865	1	0.965	1	1	1	1	1	0.955
Rv0145	1	1	1	0.99	0.955	1	1	1	0.99	1	0.995	0.4	0.965	1	1	0.905	0.9	1	0.995	0.995	1	0.99	1	0.95	1	0.955	1	0.85	1	1	1	0.945	1	1	1	1	1	1	1	1	0.975	1	0.885	1	1	1	1	0.99	1
Rv0146	1	1	1	1	0.93	1	1	1	1	1	0.99	0.79	0.915	0.925	1	1	1	1	1	1	1	1	0.99	0.345	1	0.54	1	0.94	1	1	1	0.925	0.995	1	0.03	0.995	1	1	1	0.99	0.985	1	1	1	0.985	1	1	1	1
Rv0147	1	0.99	0.985	1	1	1	1	1	1	1	0.985	0.945	0.81	1	1	0.995	1	1	1	1	1	0.995	1	0.99	1	0.98	1	1	1	1	1	1	1	1	0.99	1	1	0.99	0.99	1	0.965	0.69	0.805	0.995	1	1	1	0.98	0.995
Rv0148	1	1	1	0.965	1	1	1	0.97	1	1	0.75	0.995	0.975	0.99	0.965	1	1	1	0.995	0.935	1	1	0.96	0.95	0.98	0.985	1	0.99	0.71	0.45	1	1	0.995	0.975	0.845	1	1	0.995	1	1	0.995	0.92	0.965	0.995	0.985	1	1	1	0.995
Rv0149	1	1	0.94	1	1	1	1	1	0.665	1	0.99	0.945	1	0.965	1	1	1	1	1	1	1	1	1	1	0.995	1	0.99	1	1	1	1	1	1	1	1	0.91	1	1	1	1	1	1	0.195	0.95	0.965	1	1	1	0.89
Rv0150c	1	0.99	1	0.995	1	1	1	0.965	1	0.995	1	1	1	0.965	0.835	1	1	1	1	0.945	0.745	1	1	1	1	1	0.97	1	0.96	0.975	0.05	1	1	0.995	1	1	1	0.995	1	1	1	1	0.99	1	0.49	1	0.515	0.995	1
Rv0151c	1	1	1	1	1	1	1	1	0.15	1	0.995	0.945	1	1	1	0.995	1	1	0.995	1	1	1	1	0.985	1	1	0.995	1	1	1	1	1	0.92	1	1	1	0.81	1	0.995	0.995	1	0.98	1	0.055	1	0.985	1	0.98	0.935
Rv0152c	1	1	1	1	1	1	1	0.865	0.975	1	0.99	1	1	0.88	0.945	1	1	1	1	0.95	0.665	1	1	1	1	1	0.775	1	0.455	0.985	0.965	1	0.965	0.69	1	1	1	0.96	0.995	0.965	1	1	0.925	1	0.36	0.985	1	1	1
Rv0153c	1	0.995	0.995	1	1	1	1	1	0.995	0.975	0.995	0.995	1	0.995	1	1	0.98	1	1	1	1	1	1	1	0.995	1	0.95	1	1	1	1	1	0.935	0.975	1	0.995	0.995	1	1	0.995	0.865	0.995	0.99	1	0.995	1	1	0.67	0.855
Rv0154c	1	0.99	1	0.995	0.88	0.89	1	0.6	1	1	1	1	0.995	1	1	1	1	0.99	1	1	0.995	1	0.95	1	1	1	1	0.99	1	0.495	1	1	1	1	1	1	1	0.995	1	1	0.98	1	0.99	1	0.525	1	1	1	1
Rv0155	1	1	1	1	1	0.765	1	1	1	1	1	0.995	1	1	1	1	1	1	1	1	1	1	1	1	1	1	1	1	1	1	1	1	0.975	0.945	0.995	1	1	1	0.705	0.99	1	0.985	1	1	1	1	1	1	1
Rv0156	1	1	1	1	0.99	0.965	0.99	1	1	1	0.975	1	1	1	1	1	1	1	1	1	1	1	1	1	1	1	1	1	1	1	1	1	0.995	1	0.995	1	1	1	0.995	0.98	0.975	1	0.995	1	0.985	1	1	1	0.925
Rv0157	1	1	1	1	1	0.99	0.97	1	1	1	0.99	1	1	0.91	0.99	1	1	1	1	1	1	0.995	1	1	1	1	0.98	0.985	0.995	1	1	1	0.97	0.99	1	1	1	1	1	0.655	0.995	0.97	1	1	1	1	1	1	1
Rv0158	0.99	1	0.97	0.995	1	1	1	1	0.99	1	1	1	0.555	0.98	0.99	0.975	1	1	0.47	1	1	1	0.915	1	1	1	1	1	1	1	1	1	1	1	1	0.99	0.99	1	1	1	1	1	1	1	0.995	1	1	0.995	1
Rv0159c	1	1	0.905	0.82	0.905	1	0.995	0.99	1	0	1	0.995	1	1	1	1	1	1	1	1	1	0.98	1	1	1	1	0.975	1	0.975	0.99	1	0.995	1	0.91	1	1	0.965	0.995	1	0.995	0.995	1	1	0.995	0.945	1	0.995	1	1
Rv0160c	1	1	1	1	0.995	1	1	1	1	1	1	0.11	0.96	0.995	0.975	1	1	1	1	0.975	0.98	1	1	1	0.975	1	0.97	1	0.14	1	0.985	1	0.96	0.965	1	1	1	0.995	1	1	1	1	0.95	1	1	1	1	1	1
Rv0161	1	1	0.955	0.735	1	0.995	0.99	1	0.955	0.525	0.985	1	1	1	0.99	1	1	0.83	1	0.99	0.995	1	1	0.995	1	1	0.995	1	0.95	1	1	1	1	0.995	0.845	1	0.99	0.915	1	1	0.995	1	1	0.91	1	0.995	1	1	1
Rv0162c	1	0.985	0.525	1	1	0.985	1	0.955	0.89	1	0.985	0.995	1	1	1	0.99	0.99	0.99	1	1	1	1	0.995	0.935	1	1	1	1	0.585	0.745	1	1	1	0.94	1	1	1	1	1	1	0.995	1	0.995	0.995	0.205	0.945	1	0.935	0.93
Rv0163	1	1	0.995	1	1	0.935	1	1	1	0.755	1	1	1	0.965	1	0.995	0.98	0.55	0.97	1	1	0.79	1	1	0.995	1	1	1	1	0.995	1	1	1	1	0.995	0.975	0.98	1	0.98	1	1	1	0.93	0.99	0.995	1	1	0.96	0.955
Rv0164	0.99	1	0.985	1	1	0.24	1	1	1	0.99	0.995	1	1	1	1	0.755	0.955	0.965	0.995	1	1	1	1	0.99	0.905	1	1	1	1	1	1	1	0.995	1	1	1	0.99	1	1	1	0.95	1	0.85	1	0.99	1	1	0.26	1
Rv0165c	1	0.98	0.995	0.995	1	1	1	1	1	0.97	0.97	0.995	1	0.99	1	0.98	1	0.98	1	0.99	0.93	1	1	1	1	0.995	1	1	1	1	0.995	0.98	1	1	0.885	1	1	1	0.98	0.99	0.94	0.995	1	0.9	1	1	1	0.89	1
Rv0166	1	0.98	0.995	1	1	1	0.895	1	0.995	1	0.97	0.89	1	0.945	1	1	1	1	0.695	1	1	0.995	1	0.995	1	0.945	1	1	0.96	0.965	1	0.995	1	0.87	0.99	0.995	1	0.995	1	0.99	0.165	1	1	1	1	1	1	0.995	1
Rv0167	1	1	0.975	0.94	0.985	1	0.93	1	0.995	1	0.995	0.99	0.995	1	1	1	0.965	1	1	1	1	1	0.88	1	0.99	0.955	1	0.975	1	1	1	0.995	1	1	0.735	1	1	1	1	1	0.975	1	1	1	1	1	1	1	1
Rv0168	1	0.985	1	1	0.99	1	1	0.965	0.985	1	0.95	0.99	1	1	1	0.975	1	0.995	0.985	1	1	0.975	1	0.96	1	0.995	1	0.995	1	1	1	1	1	1	0.995	1	1	1	1	1	0.44	1	0.3	1	0.96	1	1	0.97	0.985
Rv0169	1	1	1	1	0.935	1	0.975	1	0.995	1	0.945	1	1	1	1	1	1	1	1	1	1	1	1	0.985	1	0.915	1	0.905	1	1	1	1	1	1	0.915	1	1	0.82	1	0.995	0.995	1	1	1	1	1	1	1	1
Rv0170	1	1	1	1	0.975	1	1	0.58	1	1	0.9	1	1	1	1	0.995	1	1	1	1	1	1	0.995	0.945	1	1	0.995	0.99	1	0.975	1	1	1	0.995	1	1	1	0.895	1	1	0.805	1	1	1	0.405	1	1	1	0.995
Rv0171	1	1	1	1	0.82	1	0.995	1	0.995	1	0.985	1	1	1	1	1	1	1	1	1	1	1	1	0.99	1	1	1	0.825	1	1	1	1	0.99	1	0.89	1	1	0.935	1	0.99	0.87	1	1	1	0.99	1	1	0.995	1
Rv0172	1	1	1	1	0.975	1	1	1	0.995	1	0.97	1	1	1	1	1	1	1	0.995	1	1	1	0.995	0.99	1	0.955	1	0.915	1	0.98	1	1	0.995	1	0.985	1	1	0.985	1	0.975	0.945	1	0.885	1	0.655	1	1	1	1
Rv0173	1	1	1	1	0.665	1	1	1	0.985	1	0.99	1	1	0.995	1	1	1	1	1	1	1	0.98	0.985	0.99	1	0.92	1	0.875	1	1	1	0.995	0.995	1	0.915	0.985	1	0.96	1	0.925	0.925	1	1	1	1	0.995	1	1	1
Rv0174	1	1	1	1	0.865	1	0.99	1	1	1	0.82	1	1	0.98	1	1	1	1	1	1	1	1	0.985	1	1	0.99	1	0.74	1	1	1	1	1	1	0.92	0.995	1	0.725	1	0.985	0.995	1	1	1	0.99	1	1	1	1
Rv0175	1	1	1	1	1	0.89	1	1	1	1	1	1	1	1	0.995	1	1	1	1	1	0.91	1	1	1	1	0.975	1	1	0.925	1	1	1	1	1	0.985	1	1	1	0.925	0.67	0.855	1	1	1	1	1	0.995	1	1
Rv0176	1	1	1	1	0.995	1	1	0.995	1	0.995	0.98	1	1	0.995	1	1	1	1	1	1	1	1	1	1	1	1	1	1	1	1	1	1	1	1	1	1	1	1	0.995	1	0.99	1	1	1	0.95	1	1	1	0.985
Rv0177	1	1	1	1	1	0.96	1	1	1	0.42	0.995	1	1	1	1	1	1	0.995	1	1	1	0.99	1	1	1	1	1	1	1	1	1	1	1	1	0.955	1	1	1	1	0.995	0.995	1	1	0.985	1	1	1	0.995	1
Rv0178	1	1	1	1	1	0.85	1	1	1	1	1	1	1	1	1	1	1	1	1	1	1	1	0.985	1	1	1	1	0.985	1	1	1	1	0.995	1	0.99	1	1	0.985	1	0.97	1	1	1	1	0.855	1	1	1	1
Rv0179c	1	1	1	1	0.99	0.86	0.995	1	1	0.99	1	1	1	0.975	0.995	1	1	1	0.995	1	1	0.885	1	1	1	1	0.965	1	1	0.99	1	1	1	0.825	0.995	1	0.995	1	0.93	0.52	0.92	1	0.995	1	1	1	1	1	1
Rv0180c	1	1	1	0.94	1	0.67	1	0.91	1	1	0.99	1	1	1	0.995	1	0.86	0.955	1	0.95	1	1	0.935	1	1	1	1	1	1	0.995	1	1	0.975	0.985	1	1	0.99	0.995	1	0.975	1	1	0.8	0.99	0.67	1	1	1	1
Rv0181c	1	1	1	1	1	0.88	1	1	1	0.97	0.965	1	1	1	1	1	0.505	1	1	1	0.715	1	1	1	1	1	0.99	1	1	1	0.99	0.995	1	0.75	1	1	1	0.995	1	0.52	0.99	1	1	0.985	1	0.98	0.95	1	1
Rv0182c	1	1	0.995	1	1	1	1	1	1	0.985	0.95	0.805	0.995	0.895	0.975	0.975	1	1	1	1	0.775	0.995	1	1	1	1	1	1	0.835	1	1	1	0.995	0.52	1	0.995	0.555	1	1	1	0.99	1	0	1	0.965	1	1	0.995	0.99
Rv0183	1	1	1	1	1	1	1	1	0.25	1	1	1	0.97	0.99	0.685	1	1	1	1	1	1	1	1	1	1	0.995	1	1	1	1	1	0.985	0.99	0.955	1	1	0.995	0.83	1	0.83	1	1	1	1	1	0.77	1	1	0.9
Rv0184	1	1	0.99	1	1	0.99	1	1	0.865	1	1	1	1	0.985	1	1	1	1	1	0.98	1	0.99	1	0.995	0.995	1	1	1	1	0.805	1	1	1	1	1	1	1	1	1	0.945	0.985	1	0.945	1	0.955	1	1	1	0.19
Rv0185	1	1	0.96	1	0.99	1	0.99	1	0.75	0.995	1	0.9	1	0.985	0.895	1	1	1	0.995	0.995	1	0.99	0.935	0.935	1	1	1	1	1	1	1	1	0.995	0.99	1	1	1	1	0.985	0.99	1	1	0.995	0.965	1	1	0.99	1	1
Rv0186	1	1	0.855	0.995	1	1	1	1	0.98	0.995	1	1	1	0.995	1	1	1	1	1	0.98	0.855	0.995	1	0.975	0.93	1	1	1	0.595	0.995	0.995	1	1	0.37	1	1	1	1	1	0.9	1	1	1	0.925	1	1	0.94	1	1
Rv0187	1	1	1	0.995	1	1	1	1	0.935	0.945	1	1	1	0.915	0.73	0.99	1	0.985	1	1	1	0.99	1	1	0.995	1	1	1	1	0.955	0.995	1	0.995	1	1	1	0.97	1	1	0.995	1	1	0.88	0.26	0.61	1	1	1	1
Rv0188	1	1	1	1	1	1	1	1	1	1	1	1	1	1	1	0.825	1	0.935	1	1	0.955	0.995	1	1	1	1	1	1	1	1	1	0.99	1	0.97	0.675	1	1	0.975	1	1	1	0.995	1	0.985	1	1	1	1	1
Rv0189c	0.995	1	1	1	1	1	1	1	0.955	0.98	0.99	0.995	1	0.835	1	0.71	1	1	1	1	1	0.475	1	1	1	1	1	1	1	1	0.98	1	1	1	1	1	0.935	1	1	1	0.98	1	0.715	1	0.33	1	1	1	1
Rv0190	1	1	1	1	1	1	1	1	1	1	1	1	1	1	1	1	1	1	1	1	0.98	1	1	0.995	1	0.985	1	0.29	1	1	1	0.98	0.935	1	0.835	1	1	1	1	1	0.995	1	1	1	1	0.985	1	1	1
Rv0191	0.965	1	1	0.885	1	0.845	1	0.995	1	0.38	1	0.995	1	0.995	1	0.995	1	1	1	1	1	0.995	1	1	0.425	1	1	1	1	1	0.995	1	1	1	1	1	1	1	1	1	1	1	0.655	0.995	0.16	1	1	1	0.995
Rv0192	1	1	1	0.93	0.985	1	0.925	0.88	1	0.995	0.91	0.99	1	0.96	1	0.965	0.995	1	1	0.87	0.975	1	1	1	1	1	1	1	0.73	0.145	1	0.93	1	1	0.995	1	1	1	1	0.99	1	1	1	1	1	1	0.99	1	0.96
Rv0193c	1	1	1	0.95	1	1	1	1	0.54	1	1	1	0.445	0.34	0.75	1	1	1	1	1	1	0.935	1	1	1	1	0.955	1	1	1	1	0.99	1	1	1	1	1	1	1	0.965	1	1	1	0.575	1	1	0.415	1	1
Rv0194	1	1	1	1	1	1	1	0.785	0.92	0.225	0.99	1	0.3	0.645	1	1	1	1	1	0.995	1	1	1	1	1	1	1	1	1	0.985	0.995	1	1	0.955	0.995	1	1	1	1	0.95	1	0.965	0.995	1	0.94	1	1	1	1
Rv0195	0.99	1	1	1	0.985	1	0.99	1	0.995	1	1	0.36	1	0.94	1	1	1	1	1	1	1	1	1	1	1	0.945	1	0.98	1	1	1	0.995	0.98	1	1	0.995	1	1	1	1	1	0.945	1	1	1	1	1	1	0.995
Rv0196	1	1	1	1	0.98	1	1	1	1	1	1	0.995	0.595	0.995	1	1	1	1	1	0.37	1	1	1	0.105	1	0.975	1	0.73	1	1	1	1	1	1	0.88	1	1	1	0.995	0.995	1	1	1	1	1	1	1	1	1
Rv0197	1	0.995	1	1	0.91	1	1	1	1	1	1	0.935	0.835	1	0.935	1	1	1	1	1	1	1	0.84	0.905	1	0.685	1	0.955	1	0.985	1	0.995	0.995	1	1	1	1	1	0.995	0.765	1	1	1	1	1	1	0.995	1	0.995
Rv0198c	1	0.995	0.53	0.84	1	0.97	1	0.955	1	0.89	0.995	1	1	1	1	0.975	0.95	0.985	1	1	1	0.57	1	1	1	1	0.93	1	1	1	0.985	0.94	1	0.995	1	1	0.8	1	1	1	0.675	1	0.345	1	0.93	1	1	0.19	0.985
Rv0199	1	0.58	0.99	1	1	0.995	1	1	1	0.995	1	1	0.995	1	0.975	0.965	0.725	1	0.95	0.99	1	1	0.995	1	1	0.905	1	1	1	1	1	1	1	0.565	1	0.975	1	1	1	0.995	0.995	0.995	1	0.98	0.995	1	1	1	0.89
Rv0200	0.88	1	1	1	1	0.28	1	1	1	1	1	0.905	1	1	1	0.985	1	0.98	1	1	1	0.97	1	1	0.985	1	1	1	1	1	1	1	1	1	1	1	1	1	1	0.95	1	0.995	0.96	1	0.175	1	1	1	0.93
Rv0201c	1	1	1	1	1	1	1	1	0.735	1	0.99	0.97	1	0.325	1	1	1	1	1	1	1	0.965	1	1	0.96	1	1	1	0.955	1	1	0.085	0.985	1	1	0.975	1	0.995	0.985	1	1	1	1	1	0.995	1	0.995	0.97	1
Rv0202c	0.925	1	1	1	1	0.995	1	1	0.965	1	1	0.945	1	0.995	1	0.89	0.99	0.915	1	1	1	0.065	1	1	1	1	0.995	1	1	1	1	0.955	1	1	1	1	0.99	1	1	0.995	1	1	1	1	0.155	1	1	1	0.985
Rv0203	1	0.985	1	1	1	0.1	1	1	1	0.91	1	1	1	1	0.995	1	0.995	1	1	1	1	0.985	0.99	0.995	0.995	1	1	1	1	1	1	1	0.875	1	1	0.98	1	0.985	1	1	1	1	0.995	1	1	1	1	1	1
Rv0204c	0.995	1	1	1	1	0.88	1	1	0.99	0.975	0.995	0.995	1	0.995	1	0.845	1	1	1	1	1	0.58	1	1	1	1	0.995	1	1	1	0.985	1	0.97	1	1	1	1	1	1	1	0.995	1	0.98	1	0.92	1	0.995	1	1
Rv0205	0.945	1	0.99	1	1	0.915	1	0.985	1	0.76	1	0.835	1	1	1	1	0.965	1	1	1	1	0.98	0.955	1	0.98	1	1	1	1	1	1	1	1	0.995	1	0.995	1	1	0.935	0.99	1	0.97	0.94	1	0.905	1	0.995	0.955	1
Rv0206c	0.95	1	1	1	1	0.94	1	1	1	1	1	1	0.275	0.995	1	0.995	1	1	1	1	1	0.995	1	1	1	1	1	1	1	1	1	0.995	0.995	1	1	1	1	1	1	0.975	0.995	0.95	1	1	0.955	1	1	0.985	1
Rv0207c	0.99	1	0.965	1	1	0.945	1	0.85	1	0.975	1	0.995	1	1	1	1	1	1	1	0.995	1	1	1	1	0	1	1	0.995	1	1	1	1	1	1	1	1	1	1	0.665	1	1	1	1	1	0.57	1	1	1	1
Rv0208c	1	0.95	1	0.64	1	0.97	1	1	1	0.995	1	1	0.985	0.995	1	0.135	0.99	1	1	1	1	0.995	0.995	0.995	1	1	1	0.995	1	1	0.78	0.955	1	0.85	1	1	1	1	0.97	1	0.995	0.935	1	1	0.995	1	1	1	0.995
Rv0209	0.155	0.995	0.995	0.995	0.995	0.75	1	0.99	1	0.965	1	0.995	0.99	1	1	1	0.985	1	1	1	1	1	1	1	0.545	1	0.835	1	0.985	1	0.915	1	1	0.99	1	1	1	1	1	0.805	1	1	0.995	0.97	0.765	1	0.97	1	1
Rv0210	0.5	1	1	0.995	0.995	1	0.995	1	0.995	1	1	1	1	0.86	1	0.965	1	1	0.985	1	0.91	0.945	1	1	1	1	1	1	1	0.935	1	0.995	0.955	1	1	0.995	1	1	1	1	1	1	0.63	0.98	0.975	1	0.98	0.995	1
Rv0211	1	1	1	1	0.91	1	0.965	1	1	1	0.98	0.975	1	1	1	1	1	1	1	1	1	1	1	1	1	0.875	1	0.98	1	1	1	1	1	1	0.985	1	1	0.995	0.225	1	0.85	1	1	1	1	1	0.99	1	1
Rv0212c	1	1	1	1	1	1	1	0.76	0.98	1	0.975	0.985	0.965	1	0.835	0.96	1	0.995	1	1	1	0.75	1	1	1	1	0.87	1	0.97	1	1	0.97	0.955	0.995	1	1	0.99	0.95	1	0.57	1	1	1	1	0.96	1	0.91	1	0.99
Rv0213c	1	1	1	1	1	1	1	1	0.99	1	0.995	1	0.98	0.035	0.995	1	1	0.995	1	1	1	1	1	1	1	1	1	1	1	1	1	0.925	1	0.95	0.995	1	1	0.915	0.99	0.995	1	1	1	1	1	0.995	1	1	0.99
Rv0214	1	1	1	0.58	1	0.975	1	1	0.99	1	0.99	1	1	0.02	1	0.1	1	0.72	1	1	0.875	0.995	0.98	1	1	1	1	1	1	1	1	1	1	1	1	1	1	1	1	1	1	1	0.67	1	1	1	1	0.995	1
Rv0215c	0.995	1	0.99	0.995	1	0.99	1	0.995	1	1	0.91	1	1	0.995	1	1	0.995	1	1	1	0.99	1	1	0.985	1	1	0.995	1	1	1	1	1	1	1	1	0.99	1	0.995	0.995	0.99	1	1	1	1	0.845	0.85	1	1	0.955
Rv0216	1	1	1	1	1	0.825	1	1	0.945	1	1	1	1	0.61	1	1	1	1	1	1	1	0.99	0.905	1	0.975	1	1	0.985	1	0.715	1	1	0.955	0.995	1	1	1	0.995	1	0.835	1	1	1	1	1	1	1	1	0.895
Rv0217c	1	0.99	1	1	1	1	1	1	1	1	1	1	1	0.525	1	1	1	1	1	1	0.85	0.965	1	1	1	1	0.995	1	0.995	1	0.37	0.67	1	1	1	1	1	1	1	0.93	0.995	0.995	1	1	1	0.325	1	1	1
Rv0218	1	1	0.835	0.97	1	0.985	1	1	0.99	1	1	1	1	0.845	1	1	1	1	1	1	1	0.62	1	0.995	0.995	1	1	1	0.975	0.995	0.365	0.995	1	0.715	1	1	0.9	1	1	1	1	1	0.8	1	0.505	1	1	1	1
Rv0219	1	0.995	1	1	1	1	1	1	1	0.98	1	1	0.93	0.95	0.995	0.95	1	1	1	0.98	0.995	1	1	0.99	1	1	1	1	1	1	0.98	0.145	1	0.985	1	1	1	1	1	0.93	0.99	0.995	1	1	0.985	0.97	0.995	0.995	0.995
Rv0220	0.965	0.995	0.98	1	1	0.97	1	1	0.995	1	1	0.995	0.895	1	0.99	1	1	0.88	1	1	1	1	0.97	1	0.96	0.985	1	0.885	1	0.99	1	1	1	1	1	1	1	0.925	1	0.49	1	1	1	1	0.98	1	0.99	1	0.995
Rv0221	1	0.995	1	1	1	1	1	1	0.935	1	1	0.995	0.69	0.89	1	0.97	0.57	1	0.995	1	1	1	0.995	0.895	0.975	1	1	1	0.98	1	1	1	1	1	1	1	1	1	0.99	0.96	0.95	1	1	1	1	0.73	1	0.98	0.925
Rv0222	1	0.895	0.99	1	1	1	1	0.975	0.525	0.885	1	0.98	0.985	1	0.99	1	1	1	1	1	0.715	1	1	1	0.95	0.705	1	1	1	0.94	1	1	1	1	1	0.965	1	1	1	0.99	1	0.955	0.99	0.915	1	0.98	1	1	0.975
Rv0223c	1	1	1	0.9	1	1	1	0.995	0.975	0.84	0.995	0.995	0.995	1	0.995	1	1	1	0.895	1	0.985	1	0.94	0.995	1	1	1	1	1	1	1	1	0.955	1	1	0.995	1	1	1	0.58	1	0.99	0.855	1	0.995	1	0.765	1	0.75
Rv0224c	1	1	0.975	1	0.995	1	1	0.37	1	0.915	0.985	1	1	1	1	1	0.985	0.98	1	0.99	0.96	1	1	1	0.995	0.99	1	1	0.98	1	1	1	0.98	0.81	0.985	0.99	1	1	0.675	0.98	0.87	0.98	0.975	0.995	0.775	0.995	1	0.985	0.965
Rv0225	1	1	1	1	1	1	1	1	0.995	1	1	1	1	0.86	1	1	1	0.995	1	0.945	1	0.995	1	1	1	1	1	1	1	1	1	1	0.995	1	0.95	1	0.94	0.97	1	1	1	0.925	1	1	1	1	1	1	1
Rv0226c	1	0.985	1	1	0.995	0.99	1	0.95	0.99	1	1	1	0.995	0.995	0.975	1	1	1	1	0.945	1	1	1	1	1	0.985	1	1	1	0.99	1	0.975	1	0.96	1	1	1	0.995	1	0.695	1	0.98	1	1	0.995	1	0.975	1	1
Rv0227c	1	0.975	1	1	1	1	1	1	1	0.965	1	1	1	1	1	1	1	0.165	1	0.945	0.99	1	0.68	1	1	1	0.98	1	1	1	1	0.99	1	1	0.915	1	1	1	0.97	1	0.445	1	1	0.945	1	1	0.995	0.845	1
Rv0228	1	0.93	0.99	1	1	1	1	0.98	0.97	1	0.99	0.99	1	0.92	1	1	1	1	1	1	1	1	1	1	0.99	1	0.515	1	0.025	1	0.935	1	1	0.65	1	1	0.995	1	1	1	1	1	1	1	0.905	0.985	0.98	0.995	1
Rv0229c	1	0.995	1	1	1	1	0.94	1	1	0.91	1	0.995	0.72	0.99	1	0.98	1	1	0.935	0.995	1	1	0.985	0.355	1	1	0.87	1	1	1	1	1	0.945	1	1	0.935	1	1	0.745	0.955	1	0.99	0.985	1	1	1	1	0.995	1
Rv0230c	1	1	1	1	0.975	0.995	0.995	1	0.965	0.995	0.995	1	0.985	0.735	0.355	1	0.985	1	1	0.995	0.985	0.995	0.76	0.995	1	1	0.985	0.975	0.985	1	1	0.99	0.985	1	1	0.785	0.99	0.995	1	0.975	0.94	1	0.945	1	1	1	1	1	1
Rv0231	1	0.995	0.98	1	1	1	1	0.885	1	1	1	0.76	1	1	1	0.995	0.995	0.99	1	0.995	1	1	1	0.99	1	1	0.985	1	1	1	1	1	1	0.955	0.98	1	0.71	1	0.995	1	0.52	1	1	1	1	1	0.995	0.99	1
Rv0232	1	1	1	1	1	1	1	1	0.995	1	1	0.965	0.995	0.78	1	1	1	1	1	1	0.855	1	0.995	1	1	1	1	1	1	1	0.995	1	1	0.995	1	0.915	0.985	1	1	0.8	0.995	1	0.99	0.98	1	1	0.315	1	1
Rv0233	1	1	0.985	0.97	1	1	1	1	1	1	1	1	1	0.72	0	1	1	0.785	1	1	1	1	1	0.995	1	1	1	1	0.965	0.995	0.985	1	0.97	0.75	1	1	0.995	1	1	1	0.97	1	1	1	1	1	0.68	1	1
Rv0234c	1	0.91	0.995	0.97	0.995	1	1	1	0.875	1	1	1	1	0.99	0.525	1	1	1	1	1	0.095	1	0.985	1	0.995	1	0.995	1	0.99	1	0.97	0.99	0.985	1	1	1	1	1	1	1	0.99	1	0.945	1	1	0.935	0.995	0.985	0.995
Rv0235c	0.965	1	0.925	0.83	1	0.995	1	1	0.995	1	1	0.97	0.985	0.99	1	0.93	0.99	0.975	1	1	0.995	0.97	1	1	1	1	1	1	1	1	1	0.95	0.96	1	1	1	0.94	1	1	0.96	1	1	1	1	0.825	1	1	1	1
Rv0236c	1	1	0.83	0.9	0.425	1	0.895	1	0.99	1	0.995	1	1	1	1	0.99	1	1	0.995	1	1	0.955	0.96	0.99	1	0.995	1	1	0.995	0.68	1	1	1	0.98	1	1	1	1	1	0.94	1	1	0.755	1	0.99	1	1	0.99	0.76
Rv0237	1	1	1	1	1	1	1	1	0.995	0.995	1	0.965	1	0.835	0.945	0.99	0.99	1	1	0.985	1	0.985	0.865	0.98	0.995	1	1	0.975	1	1	0.975	0.96	1	1	0.995	0.995	1	1	1	0.995	0.995	0.72	1	1	1	1	1	1	1
Rv0238	1	1	0.965	0.97	0.995	1	0.995	1	1	1	1	0.8	1	1	1	1	1	0.925	0.895	1	1	1	1	0.995	1	1	0.98	0.965	1	1	1	1	1	1	0.975	1	0.68	1	1	1	1	0.995	1	1	0.78	1	1	1	1
Rv0239	1	1	0.995	1	1	0.99	1	1	1	1	1	0.99	1	0.995	1	0.97	0.995	1	1	1	1	0.98	1	0.995	0	1	0.975	1	1	1	0.985	0.825	1	0.995	1	0.99	1	1	1	1	1	1	1	1	1	0.995	0.975	1	1
Rv0240	1	1	0.525	0.97	1	0.985	1	1	0.87	1	0.955	1	1	1	1	0	0.99	0.975	0.88	1	1	0.995	1	1	1	1	0.955	1	0.94	1	1	1	1	0.965	1	1	1	0.995	1	0.98	0.98	1	1	1	0.445	1	1	1	1
Rv0241c	0.995	0.985	0.99	1	1	1	0.985	1	1	0.995	1	1	1	0.97	1	1	1	1	0.98	0.995	1	1	0.93	1	0.575	0.995	1	0.97	1	1	1	1	1	1	1	1	1	1	0.96	0.71	1	0.985	0.99	1	1	1	1	1	1
Rv0242c	0.995	1	1	0.995	1	0.905	1	1	1	1	1	0.965	0.985	1	1	1	1	0.91	1	1	1	1	0.99	1	1	0.995	1	0.97	1	0.89	1	1	0.97	1	1	1	1	0.99	1	0.065	1	1	1	1	0.93	1	1	1	1
Rv0243	1	0.99	0.98	0.825	1	1	1	1	1	1	1	0.995	0.995	0.81	1	1	1	0.995	0.505	1	1	1	1	1	0.85	1	1	0.995	1	1	1	1	1	1	1	1	0.99	1	0.925	0.915	1	0.995	0.435	0.95	0.985	1	1	0.91	0.995
Rv0244c	1	1	1	1	1	1	0.99	1	1	1	1	0.985	0.915	1	1	0.995	1	1	1	1	1	1	1	1	1	0.285	1	0.495	1	1	1	1	0.985	1	0.665	0.985	1	1	1	1	0.97	1	1	1	1	1	1	1	1
Rv0245	1	1	1	1	1	0.99	1	1	1	0.995	1	1	1	1	1	1	0.78	0.735	1	1	1	0.98	1	1	0	1	1	1	1	1	1	1	0.985	1	1	1	1	1	0.925	1	1	0.775	1	0.99	1	0.985	0.985	0.995	0.665
Rv0246	1	1	0.85	0.995	1	0.995	1	1	1	1	1	1	1	1	1	0.285	0.63	0.995	1	1	0.995	0.985	1	1	1	1	1	1	0.995	1	1	0.995	1	1	1	1	1	1	1	1	1	1	1	1	0	1	1	0.925	1
Rv0247c	1	1	1	1	0.995	0.985	1	1	1	0.985	1	1	1	0.76	1	1	1	1	1	0.995	0.995	0.98	0.985	0.995	0	1	0.44	1	1	1	0.96	1	0.99	1	1	1	0.945	0.66	0.985	0.995	1	1	0.885	1	0.995	0.995	0.995	1	0.995
Rv0248c	1	1	1	1	1	0.18	1	1	0.975	0.99	1	1	1	1	1	1	1	0.98	1	1	0.995	1	1	1	1	1	0.79	1	1	1	1	1	0.925	1	1	1	0.995	0.46	0.995	0.89	1	1	1	1	0.335	1	1	1	1
Rv0249c	1	1	0.995	1	1	0.98	1	0.98	1	0.88	1	1	1	0.995	1	1	1	1	1	1	0.93	1	1	1	0	1	0.26	1	1	1	0.995	1	1	1	1	0.985	1	0.99	0.995	0.98	1	1	0.99	0.92	0.99	1	0.99	0.985	0.995
Rv0250c	1	0.995	1	1	1	0.975	1	1	0.995	0.985	1	0.985	1	0.995	0.995	0.945	1	0.785	0.98	1	1	0.99	1	0.18	1	0.995	1	1	1	1	1	1	1	1	1	1	0.995	1	1	1	0.99	0.995	0.66	1	0.88	0.995	1	0.905	0.985
Rv0251c	1	1	1	1	0.995	1	1	1	1	1	1	1	1	1	1	1	1	1	1	1	1	1	1	0.74	1	0.095	1	1	1	1	1	1	1	1	0.775	1	1	1	1	1	1	1	1	1	1	1	1	1	1
Rv0252	1	0.92	0.995	0.92	1	0.94	1	1	0.995	1	1	1	1	0.995	1	1	0.66	0.94	1	1	1	0.665	1	1	0.995	1	1	1	1	1	0.98	0.76	1	1	1	0.995	1	0.98	0.985	1	0.995	0.95	0.99	1	0.985	1	1	1	1
Rv0253	1	0.87	1	0.995	1	0.95	1	0.915	0.99	0.98	1	1	1	0.985	1	1	0.97	1	1	1	1	1	1	1	1	1	0.92	1	1	0.98	1	0.99	0.985	0.995	1	1	1	0.775	0.995	0.81	1	0.995	1	1	1	1	0.995	1	1
Rv0254c	1	1	1	1	1	0.77	1	1	0.995	0.995	1	1	1	0.785	1	0.995	0.995	1	1	1	0.985	0.225	0.995	1	1	1	1	1	1	1	0.985	0.93	1	0.995	1	1	0.995	0.98	1	1	0.995	1	0.775	1	0.985	1	1	0.995	0.94
Rv0255c	1	0.94	0.99	1	1	1	1	1	0.98	0.99	1	1	1	0.52	1	1	0.995	1	1	1	0.98	0.87	0.89	1	1	1	0.935	1	1	1	0.98	0.72	1	0.995	1	1	1	0.98	1	1	1	1	1	1	1	1	0.995	1	1
Rv0256c	1	0.985	1	1	1	0.95	1	0.99	0.995	1	0.995	1	1	0.36	1	0.98	0.97	0.99	1	1	1	0.82	1	1	1	1	0.995	1	1	1	0.99	0.965	1	0.98	1	1	0.735	1	1	1	1	1	0.695	0.92	0.94	0.995	1	0.76	0.975
Rv0258c	1	1	0.995	0.99	1	0.895	1	1	0.995	0.99	1	0.135	1	1	1	0.975	1	1	1	1	0.96	0.25	1	1	0.995	1	1	1	1	1	1	0.99	1	1	1	1	1	1	1	1	1	1	1	1	0.91	1	1	0.99	1
Rv0259c	1	0.995	1	1	1	0.925	1	1	1	0.94	1	0.995	1	0.98	0.905	0.99	1	1	1	1	0.965	1	1	1	1	1	0.995	1	1	1	0.945	0.995	0.995	1	1	1	0.995	0.995	1	1	1	0.885	1	1	1	1	0.96	1	1
Rv0260c	0.995	1	0.995	0.985	1	1	1	1	1	1	1	0.935	0.44	0.51	1	0.995	1	1	1	0.995	1	1	1	0.995	0.995	1	0.985	1	0.995	1	0.995	1	0.99	1	1	1	1	1	1	1	1	1	1	1	1	1	1	0.995	1
Rv0261c	1	1	0.995	0.845	1	1	0.995	0.79	1	0.67	1	1	1	0.995	0.995	0.995	0.995	1	1	0.995	0.99	1	1	0.985	0.745	1	0.97	0.995	1	0.98	1	1	0.95	0.995	1	0.985	0.965	0.905	0.98	1	0.995	1	1	0.97	0.965	1	0.41	0.925	1
Rv0262c	1	1	1	0.985	1	0.97	1	1	1	1	1	0.985	0.995	0.995	1	0.995	1	1	0.995	1	1	0.995	1	0.995	1	1	1	1	1	1	1	1	1	1	1	0.995	1	1	1	1	1	1	0.97	0.96	1	1	1	1	0.99
Rv0263c	1	1	0.995	1	1	0.97	1	0.975	1	0.945	1	0.52	1	0.99	0.975	1	1	1	1	1	1	1	1	0.985	0.965	1	0.93	1	1	1	1	0.975	1	1	1	0.99	0.625	1	1	1	0.985	0.985	0.98	0.365	1	1	0.585	1	1
Rv0264c	1	0.92	0.985	0.935	1	0.965	1	1	1	1	1	0.915	1	0.985	0.98	1	0.94	1	1	1	1	0.995	1	0.965	1	1	1	1	1	1	1	1	0.82	1	1	0.995	1	1	1	1	1	1	1	1	0.76	1	1	0.995	0.995
Rv0265c	0.995	0.96	0.99	0.74	1	0.995	1	1	1	1	1	0.95	1	0.92	1	0.46	0.82	0.985	1	1	1	0.61	1	0.995	1	1	1	1	1	1	1	0.855	0.915	1	1	1	0.975	1	1	1	1	1	1	1	0.975	1	1	0.985	0.93
Rv0266c	0.89	1	1	1	1	1	1	0.99	1	0.955	1	1	0.995	0.99	0.98	0.985	1	0.975	1	0.86	1	1	1	1	0.61	1	1	1	0.885	1	0.71	1	1	0.995	0.985	0.995	0.99	1	0.975	1	1	1	1	0.965	0.96	1	1	0.965	1
Rv0267	1	1	1	0.385	1	1	1	1	1	0.785	1	1	1	1	1	1	1	0.955	1	1	1	0.85	1	1	1	0.99	1	1	1	1	0.645	1	0.955	1	1	1	1	1	1	1	1	1	0.935	1	0.99	1	0.755	1	1
Rv0268c	1	1	0.98	0.995	1	1	1	1	0.995	1	1	1	1	0.495	0.625	1	0.95	0.99	1	0.995	1	0.955	1	1	1	1	1	1	1	1	0.995	1	1	1	1	1	0.99	0.7	1	1	1	1	0.965	0.93	1	1	0.82	1	1
Rv0269c	1	0.85	1	0.99	1	0.895	1	1	0.965	0.975	1	1	1	0.94	1	1	1	0.975	1	1	0.905	0.92	0.995	1	0.68	1	0.505	1	0.975	1	0.975	0.995	1	0.995	1	1	1	1	0.995	0.985	1	1	0.99	0.995	0.88	1	0.245	1	1
Rv0270	1	0.965	1	1	1	1	1	1	1	0.99	1	1	1	0.85	0.97	1	0.855	0.98	1	1	0.99	1	1	1	1	1	1	1	1	0.87	0.865	0.995	1	0.975	1	1	1	0.995	1	0.98	1	1	1	0.355	1	1	0.945	0.745	1
Rv0271c	1	0.715	1	1	1	1	1	1	1	1	1	1	1	1	1	1	0.785	0	1	1	0.99	0.435	1	1	1	1	0.99	1	1	1	1	1	0.99	0.955	1	1	1	1	1	1	0.995	1	1	1	1	0.36	1	0.515	1
Rv0272c	1	1	0.93	0.98	0.99	0.745	1	1	1	0.99	1	1	1	0.995	1	1	0	1	1	0.98	1	1	1	1	1	1	1	1	1	1	1	1	1	1	1	1	0.98	1	0.88	1	0.805	1	1	1	1	1	1	0.5	1
Rv0273c	1	1	1	0.35	1	1	0.97	0.97	1	1	0.985	1	1	1	1	1	1	0.005	1	1	1	1	1	1	1	1	1	1	0.985	1	1	1	1	0.995	1	1	1	1	1	1	0.99	1	1	1	1	0.965	1	0.83	0.27
Rv0274	1	1	1	1	1	1	1	1	1	1	1	1	1	1	1	0.995	0.05	0.145	1	1	0.975	0.98	1	1	1	1	1	1	1	1	1	1	1	1	1	1	1	1	1	1	1	0.835	0.995	1	1	1	1	1	1
Rv0275c	1	0.985	0.995	1	0.995	0.95	1	1	1	0.995	1	0.995	1	0.995	1	0.84	0.005	1	1	1	1	0.99	1	1	1	1	0.99	1	1	0.995	1	0.97	1	1	0.51	0.995	0.91	1	1	1	1	0.69	1	0.17	0.965	1	1	0.94	1
Rv0276	1	1	0.985	0.995	1	0.995	1	0.995	1	0.995	1	0.995	1	1	1	1	0	0.19	1	1	0.99	1	1	1	0.995	1	1	1	1	1	1	1	1	1	1	1	1	1	0.94	1	1	1	0.995	0.85	1	1	1	1	1
Rv0277c	0.995	1	1	0.99	0.975	1	0.955	1	1	1	1	1	0.81	0.995	0.995	0.815	1	1	0.995	0.975	0.925	1	0.995	0.995	1	0.89	0.96	0.96	1	0.94	1	0.995	1	1	1	1	0.755	0.985	0.965	1	1	1	1	1	1	1	0.925	1	1
Rv0278c	0.985	1	1	0.99	1	0.655	1	0.97	1	0.96	1	1	1	0.995	1	0.98	1	1	1	1	1	1	1	1	0.06	1	0.92	1	0.905	1	0.705	1	1	1	1	1	1	1	1	0.98	1	1	1	0.995	0.85	1	0.935	1	1
Rv0279c	1	1	1	1	1	1	1	1	1	0.94	1	1	1	1	1	1	0.995	1	1	1	0.98	1	1	1	1	1	1	1	1	1	1	1	0.715	1	1	1	1	1	0.97	1	1	1	0.995	1	1	1	0.01	1	1
Rv0280	1	1	1	0.985	0.985	1	1	1	0.945	1	1	0.97	1	1	0.86	1	1	1	0.985	1	0.995	1	0.995	0.99	0.99	1	0.995	1	0.845	1	1	0.99	1	0.995	1	0.965	1	1	1	0.915	1	1	1	0.66	1	1	0.975	1	0.995
Rv0281	1	1	0.965	1	1	1	1	0.88	0.57	1	1	0.865	1	1	0.84	0.745	0.995	0.85	1	1	1	1	1	0.985	0.975	1	1	1	1	1	1	1	0.995	0.995	1	1	0.995	1	1	1	1	1	0.955	0.915	0.98	1	1	1	1
Rv0282	1	1	1	1	1	1	1	1	0.985	1	1	1	1	1	0.865	1	0.98	0.995	1	0.955	1	1	1	1	1	0.98	1	0.955	1	1	1	1	1	1	1	1	1	1	0.93	0.98	0.94	1	1	0.935	1	0.995	0.995	1	1
Rv0283	0.96	1	1	1	1	0.975	1	1	0.865	1	1	0.995	1	1	0.67	0.975	0.945	0.93	1	1	1	0.93	0.73	0.735	0.995	0.925	1	1	1	0.995	1	0.965	0.79	1	1	0.995	1	1	0.86	0.96	1	0.99	0.99	0.96	0.95	0.99	0.995	1	0.99
Rv0284	1	0.71	1	1	1	0.995	1	0.995	0.985	1	1	1	1	1	0.95	1	1	1	1	0.995	0.975	1	1	1	0.99	0.975	1	1	1	1	1	1	1	1	1	1	0.98	0.97	0.93	0.945	0.79	0.99	0.94	0.975	1	0.985	1	1	1
Rv0285	1	1	0.98	1	1	0.995	1	1	0.89	1	1	0.965	1	1	0.04	1	0.99	1	1	1	1	1	0.965	1	1	1	1	0.995	1	1	1	1	0.925	0.995	1	1	0.995	0.88	0.99	0.885	1	1	0.945	0.575	1	1	0.975	1	1
Rv0286	1	0.995	1	1	1	1	1	1	0.465	1	1	1	1	1	0.81	1	1	1	1	1	1	1	0.985	1	1	0.98	1	1	1	0.955	1	1	1	0.985	1	1	1	0.8	0.975	0.585	1	0.99	0.99	0.95	1	0.99	0.995	1	1
Rv0287	0.99	0.98	1	1	1	0.825	1	1	0.795	1	1	0.42	1	1	0.555	0.965	1	0.94	1	1	1	1	0.975	1	0.96	1	1	1	1	1	1	1	0.97	1	1	1	1	0.975	0.995	1	1	0.995	0.985	0.995	0.855	1	1	1	1
Rv0288	1	0.915	0.99	1	1	0.97	1	1	0.89	0.995	1	0.995	1	1	0.88	1	0.905	1	0.99	1	0.985	1	1	1	0.92	0.985	1	1	0.995	1	1	0.995	0.98	1	1	1	0.99	0.895	0.92	0.87	0.965	1	0.965	0.985	0.985	0.985	1	1	1
Rv0289	1	0.965	1	1	1	0.955	1	1	0.815	0.995	1	0.39	1	0.995	0.83	0.925	0.985	0.645	1	1	1	1	0.82	0.98	1	0.98	1	1	1	0.99	1	1	0.965	0.995	1	0.995	1	1	0.99	1	1	1	0.975	0.715	0.89	1	1	1	1
Rv0290	1	0.97	0.995	0.93	0.97	1	1	1	0.935	1	1	0.76	1	1	0.415	1	1	1	1	1	1	1	0.73	1	1	1	1	1	1	0.775	1	0.965	1	0.645	1	1	0.99	1	0.995	0.955	0.995	1	0.99	0.515	1	0.905	0.995	1	1
Rv0291	1	1	1	0.98	1	1	1	1	1	1	1	0.76	1	0.98	0.725	0.995	0.91	0.9	1	1	0.97	1	0.905	0.995	0.995	0.995	1	1	1	1	1	0.885	0.825	0.825	1	1	1	0.995	0.99	0.98	1	1	1	0.63	1	0.855	0.995	1	0.985
Rv0292	1	1	1	1	1	0.995	1	1	0.875	1	1	0.74	1	0.99	0.275	1	0.45	0.995	1	1	1	1	1	1	1	1	1	1	1	0.915	1	0.99	1	0.87	1	1	1	1	1	0.935	1	1	0.995	0.58	0.985	1	0.995	0.995	1
Rv0293c	1	1	1	0.795	1	0.98	1	1	0.995	0.995	0.975	0.98	0.975	0.975	1	1	0.02	0.63	1	1	1	0.845	1	1	0.97	1	0.995	1	1	1	1	1	1	0.99	1	1	0.955	1	1	1	1	1	1	1	0.84	1	1	1	1
Rv0294	1	1	1	1	1	1	1	0.99	0.82	1	1	0.95	1	0.805	1	1	0.345	1	0.96	1	0.955	1	0.945	1	0.98	1	0.995	0.995	1	1	0.865	1	1	0.975	1	1	0.99	0.97	1	0.955	1	1	0.89	1	0.795	1	1	0.815	0.995
Rv0295c	1	0.98	1	1	1	0.515	1	0.995	1	0.995	1	1	1	1	1	0.94	0.985	0.99	1	0.795	1	0.88	1	1	0.995	1	1	1	1	0.76	1	1	1	1	0.995	0.915	1	0.965	1	1	0.99	0.995	0.93	0.99	0.83	1	0.995	0.995	0.99
Rv0296c	1	1	1	0.965	1	0.41	1	0.905	0.98	0.985	1	0.865	1	1	1	0.995	1	0.965	0.97	1	1	1	0.895	1	0.995	1	0.965	1	1	1	1	1	1	0.99	1	1	0.92	0.97	1	0.885	1	1	0.765	0.89	0.96	1	1	0.71	1
Rv0297	1	0.985	0.935	0.975	0.975	1	1	1	0.98	1	1	0.975	0.995	1	0.945	0.905	1	1	0.995	1	1	1	0.99	0.965	0.99	0.995	1	0.99	0.975	1	0.995	0.985	0.99	1	0.97	0.96	1	1	1	0.975	0.995	1	1	1	0.99	1	1	1	0.98
Rv0298	1	0.965	1	0.99	1	0.955	1	0.7	0.99	0.995	0.975	0.99	1	0.955	1	0.965	1	1	0.89	1	1	1	0.925	0.9	1	1	0.115	1	0.785	1	1	0.985	0.99	0.96	0.985	0.99	0.995	1	1	0.995	0.975	1	1	1	1	1	0.96	0.965	0.995
Rv0299	1	0.985	1	1	0.985	1	1	1	1	0.99	1	0.98	0.945	0.93	1	0.985	1	1	1	1	0.995	0.995	1	1	1	1	0.78	1	1	1	0.53	0.855	1	0.975	1	0.905	1	1	0.995	0.955	0.97	1	0.94	1	1	1	1	1	1
Rv0300	1	1	0.995	1	1	0.965	1	1	1	1	1	0.965	1	0.99	1	0.675	1	1	0.61	0.985	1	1	0.93	1	0.985	1	0.92	1	1	0.96	1	0.98	1	1	0.84	0.985	0.995	1	1	0.935	1	1	1	1	1	1	0.995	1	1
Rv0301	1	0.995	0.95	0.975	0.86	1	0.855	1	1	0.715	1	1	0.98	1	1	1	1	1	0.94	1	1	0.995	1	0.965	1	1	0.77	1	0.89	0.985	1	1	1	0.915	1	0.57	1	1	0.785	1	1	1	0.995	1	1	1	1	1	1
Rv0302	1	1	0.62	1	1	1	0.875	1	1	0.975	1	0.525	1	1	1	0.815	1	1	1	1	0.93	0.965	0.995	1	1	0.995	1	0.835	0.995	0.985	1	1	0.985	1	0.99	0.995	1	1	0.99	1	1	1	0.61	1	1	1	1	0.925	0.995
Rv0303	1	1	1	1	1	1	1	0.985	0.805	1	0.215	0.975	0.995	0.955	0.56	1	0.945	1	1	1	1	1	1	0.925	1	1	0.965	1	0.99	0.985	1	0.96	1	1	1	0.955	1	0.995	1	0.99	1	1	1	0.98	0.99	1	0.98	1	1
Rv0304c	1	1	1	1	1	1	1	1	0.985	0.995	1	1	1	0.38	1	1	1	1	1	0.99	0.225	0.675	1	1	1	1	1	1	0.825	0.995	0.865	1	1	0.96	1	1	1	0.995	1	0.95	1	1	0.96	1	0.97	1	0.94	0.985	0.99
Rv0305c	1	0.995	0.93	1	1	1	1	1	1	0.845	1	0.985	0.995	0.5	0.91	1	1	1	1	1	0.78	1	1	1	1	1	1	1	0.995	1	0.665	1	0.995	1	1	1	0.985	0.985	0.825	0.75	1	1	1	0.995	0.975	1	0.455	1	0.985
Rv0306	1	0.995	0.99	1	1	1	0.995	1	0.925	1	0.81	1	1	1	0.985	1	0.995	1	0.87	0.6	0	1	1	1	1	1	0.99	1	0.49	0.185	1	1	1	1	1	1	1	1	1	0.995	1	1	1	0.985	1	1	1	1	0.975
Rv0307c	1	0.995	0.99	1	1	1	0.995	0.985	0.99	1	0.995	1	1	1	1	1	1	0.99	1	1	0.9	1	0.99	1	1	0.985	1	1	1	1	1	1	1	1	1	1	1	0.94	1	0.95	1	1	0.97	0.98	0.995	1	1	0.99	0.97
Rv0308	1	1	1	1	0.995	1	1	0.995	1	1	0.99	0.97	0.855	1	1	1	0.87	1	1	1	0.98	1	1	1	0.995	0.93	1	1	0.995	1	1	0.985	1	1	1	1	1	0.995	1	0.945	0.97	1	0.495	0.995	1	1	1	0.995	0.95
Rv0309	0.855	1	0.995	0.995	0.925	0.725	0.995	0.995	0.975	0.945	0.625	1	1	0.995	1	1	0.945	1	1	1	1	1	1	0.995	1	1	0.995	0.995	1	1	1	1	1	0.725	1	1	1	1	0.75	1	1	1	1	1	0.975	1	1	1	1
Rv0310c	1	1	0.945	0.99	1	1	1	0.995	0.995	1	0.995	1	1	1	1	1	0.985	1	0.975	1	0.015	1	0.985	1	1	1	1	1	1	1	1	0.98	0.995	0.97	1	1	0.99	1	1	1	1	1	0.145	1	1	1	1	0.07	0.995
Rv0311	1	0.995	1	1	1	1	1	0.995	1	1	0.945	1	1	1	1	1	0.195	0.975	1	1	1	1	1	1	1	1	0.985	1	1	1	1	1	1	1	0.99	1	1	0.915	0.4	0.98	1	1	1	1	1	1	1	0.93	1
Rv0312	1	1	1	0.99	1	0.995	1	0.265	1	1	0.995	0.995	1	0.99	1	0.99	1	1	0.995	1	1	1	0.98	0.815	0.99	0.99	1	1	0.895	1	1	1	1	0.93	1	1	0.825	1	1	0.99	0.995	0.935	1	0.995	1	1	1	0.97	0.985
Rv0313	1	0.98	0.515	0.955	1	1	1	1	1	0.995	0.975	0.99	1	0.985	0.99	1	1	0.99	0.96	0.995	1	1	1	1	1	1	0.955	0.99	1	1	0.99	1	1	1	1	0.94	1	1	1	1	1	1	1	0.995	0.995	1	1	0.98	1
Rv0314c	1	1	0.995	1	1	1	1	0.99	1	1	1	0.89	0.615	0.985	0.905	0.955	1	0.995	1	1	1	1	0.995	0.93	0.855	0.995	0.97	1	1	1	1	1	1	0.965	1	0.775	0.74	1	1	0.965	1	0.965	1	0.895	1	1	0.955	1	0.995
Rv0315	1	1	1	1	1	1	1	1	1	1	1	0.87	1	1	1	1	0.55	0.955	1	0.83	1	1	1	1	1	1	1	1	1	1	1	1	1	1	0.745	1	0.99	1	0.39	1	0.99	0.7	1	0.97	1	1	1	0.925	1
Rv0316	1	1	0.99	1	1	0.995	1	0.995	1	0.995	1	0.995	0.99	1	0.985	1	0.24	1	0.935	0.99	1	1	0.995	0.99	1	0.995	1	1	1	1	1	1	0.985	0.995	0.995	1	1	1	0.765	1	1	0.99	0.895	1	1	0.995	1	0.96	0.95
Rv0317c	1	0.915	1	0.99	1	0.995	1	1	0.83	0.995	0.995	0.45	0.995	0.945	0.995	0.995	0.945	0.985	1	1	1	0.99	1	1	1	1	0.995	1	1	1	0.985	0.9	0.995	1	1	1	0.985	1	1	1	1	1	0.99	0.985	1	1	1	0.99	1
Rv0318c	1	1	0.925	0.99	1	1	1	0.005	1	1	0.975	1	1	1	1	0.985	1	1	1	1	1	1	1	1	1	1	1	1	0.99	1	1	1	1	0.37	1	1	0.97	1	0.995	0.995	0.72	1	1	1	0.485	1	1	0.62	1
Rv0319	0.985	0.99	1	0.995	1	0.885	1	0.98	0.945	0.985	1	0.955	1	0.99	1	1	1	1	1	1	1	1	1	1	1	1	0.885	1	0.98	1	0.99	0.995	1	0.92	1	1	0.995	1	1	0.965	1	1	0.95	1	0.995	1	1	1	0.97
Rv0320	1	1	0.98	0.99	0.99	0.965	1	0.555	1	1	1	1	1	0.925	0.965	1	0.995	1	1	1	0.995	0.995	1	1	0.935	1	1	1	0.995	1	1	1	1	0.015	1	1	0.88	1	1	1	1	1	0.915	1	1	1	0.995	0.995	1
Rv0321	1	0.85	1	1	1	1	1	1	0.67	0.985	1	0.89	0.915	0.895	1	1	0.99	0.99	1	1	0.985	0.955	1	1	0.995	1	1	1	1	0.995	0.88	0.735	1	0.965	1	0.945	1	1	0.995	0.99	1	1	1	0.635	1	1	0.995	0.98	1
Rv0322	1	0.99	1	1	1	1	1	0.515	1	0.995	0.995	1	1	0.48	1	1	0.99	0.995	1	0.995	1	1	1	1	1	1	0.955	1	1	1	1	1	0.965	0.99	1	0.995	0.94	1	1	1	0.985	1	0.315	0.975	1	1	0.94	0.99	1
Rv0323c	1	1	1	1	1	1	1	1	0.975	1	1	1	0.075	0.94	1	1	1	1	1	0.705	1	0.7	1	1	1	1	1	1	1	1	0.995	0.88	0.99	1	1	1	1	0.99	1	0.98	1	1	1	1	1	1	1	1	1
Rv0324	0.995	1	1	1	0.985	1	0.99	1	1	1	1	1	1	1	1	1	1	1	0.97	1	0.995	1	0.99	0.995	1	1	1	0.955	0.985	1	1	1	1	1	0.93	1	1	1	1	1	0.99	1	1	1	1	1	1	1	1
Rv0325	1	1	1	1	1	1	1	1	1	1	1	1	0.995	1	1	1	1	1	1	0.455	1	1	1	0.82	1	1	1	1	1	1	1	1	0.94	1	1	1	1	1	0.55	0.98	1	1	0.99	1	1	1	1	1	1
Rv0326	1	1	1	0.995	1	1	1	1	0.99	1	1	0.95	0.995	1	1	0.96	0.99	0.965	0.89	0.955	0.185	1	1	1	1	1	1	0.995	1	1	1	1	1	0.99	1	1	0.9	1	1	0.9	1	1	0.97	1	1	1	1	0.975	1
Rv0327c	1	1	1	0.995	1	1	1	1	1	1	0.99	1	0.135	0.945	1	1	0.995	1	1	0.44	1	1	1	1	1	1	0.995	1	0.94	1	1	1	1	1	1	0.98	1	1	1	0.63	1	1	1	1	1	1	1	1	1
Rv0328	1	1	1	1	1	1	1	1	1	1	0.975	1	1	0.96	0.99	1	1	1	0.995	0.755	0	1	1	1	1	1	1	1	1	1	1	0.98	1	1	1	1	1	0.995	1	0.11	0.965	1	1	1	1	1	1	1	1
Rv0329c	1	1	1	1	1	1	1	1	1	1	1	1	0.985	1	0.97	1	1	1	1	1	0.93	1	1	1	1	1	1	1	1	0.985	1	0.98	1	1	1	1	1	0.99	1	0.125	1	1	1	1	1	1	1	1	1
Rv0330c	1	0.98	1	1	1	1	1	1	0.99	1	1	1	1	1	0.99	0.995	1	0.995	0.94	1	1	0.995	0.98	1	0.995	1	1	1	0.815	0.88	0.45	0.975	1	0.975	1	1	0.995	0.965	1	1	1	1	0.925	1	1	0.99	1	0.97	1
Rv0331	1	1	1	1	1	1	1	1	1	1	1	1	0.995	1	1	1	1	1	0.995	0.415	1	1	1	1	0.93	0.945	0.995	1	1	1	1	1	0.985	1	1	1	1	1	1	0.875	1	1	1	1	1	1	1	1	1
Rv0332	1	1	1	1	1	1	1	1	1	1	0.885	1	1	0.96	0.995	1	0.995	1	0.955	0.03	0.83	1	0.82	0.93	0.97	1	1	1	0.89	1	1	1	1	1	1	1	1	1	0.995	0.985	0.895	0.99	0.955	1	1	1	0.995	1	0.995
Rv0333	1	1	1	1	0.995	1	1	0.995	1	0.995	1	1	0.865	1	1	1	0.995	0.87	1	0.975	1	1	0.96	0.93	0.83	0.96	0.985	0.98	1	1	1	0.74	1	0.995	0.725	0.985	1	1	0.91	1	1	1	1	1	1	1	1	0.95	0.99
Rv0334	1	1	0.995	1	0.985	1	1	1	1	1	0.99	1	1	0.99	0.87	1	1	1	1	1	0.09	1	1	1	1	1	0.925	1	0.97	1	0.94	0.95	0.985	0.985	1	0.995	1	0.985	1	0.92	1	1	0.925	1	0.975	1	0.58	1	1
Rv0335c	1	1	0.99	1	1	0.945	1	1	1	0.975	1	1	1	0.965	0.995	1	1	0.985	1	1	0.795	0.155	1	1	0.995	1	1	1	1	0.995	1	1	0.72	1	1	1	1	1	0.99	0.91	1	1	0.975	1	1	1	0.99	0.995	1
Rv0336	1	1	1	0.695	1	1	1	1	0.97	1	1	1	0.985	0.99	0.98	1	0.965	0.995	1	0.995	1	1	1	0.995	1	1	0.86	1	0.985	0.96	1	0.975	1	1	1	1	1	0.995	1	1	0.96	0.995	1	1	1	0.48	0.96	1	0.98
Rv0337c	1	0.99	1	1	1	0.975	1	1	0.8	1	1	0.97	1	0.995	0.995	1	1	0.995	1	1	1	0	1	1	1	1	1	1	1	1	1	1	0.92	1	1	1	0.98	0.99	1	1	0.895	1	1	1	1	0.965	1	0.99	1
Rv0338c	1	1	1	0.995	1	0.995	1	1	1	0.97	1	1	1	1	1	1	0.995	0.985	0.995	1	1	1	1	1	1	0.93	0.99	1	1	1	1	1	1	1	1	1	1	1	1	0.99	1	0.995	0.645	0.98	1	1	1	1	1
Rv0339c	1	0.99	0.995	0.99	1	0.88	1	1	1	0.975	1	1	1	0.83	1	0.99	1	0.995	0.985	1	1	1	1	1	0.995	1	1	1	1	1	0.795	0.89	1	1	1	0.995	0.885	0.985	1	1	1	1	0.935	1	0.95	1	1	1	1
Rv0340	1	1	1	1	1	1	1	1	0.925	1	1	0.84	1	1	0.98	1	0.98	0.985	1	0.99	0.605	1	0.985	1	1	1	1	0.995	1	1	0.995	1	0.99	0.99	1	1	1	1	1	1	0.775	1	1	1	1	0.995	1	1	1
Rv0341	1	1	0.975	0.995	1	1	0.99	1	1	1	1	0.96	0.905	1	1	1	1	1	1	1	1	1	0.675	0.985	0.92	0.995	1	0.96	1	1	1	1	1	0.99	0.995	1	0.995	1	1	1	1	0.995	1	1	0.99	1	1	1	1
Rv0342	1	1	1	1	0.96	1	1	1	1	0.795	0.99	0.965	1	1	1	0.955	0.44	0.99	0.84	1	0.995	1	1	1	0.995	1	1	0.985	1	1	1	1	1	0.985	0.7	1	1	1	0.985	1	0.845	1	1	1	1	1	1	1	0.995
Rv0343	1	1	1	1	1	1	1	1	0.995	1	1	1	1	0.035	1	1	1	1	1	1	1	0.155	1	0.97	1	1	1	1	1	1	1	0.99	0.975	0.995	1	1	0.995	1	1	1	1	1	1	1	0.965	1	0.71	1	1
Rv0344c	1	1	1	1	1	1	1	1	0.945	1	1	1	0.99	0.2	1	1	1	1	1	1	1	1	1	1	1	1	1	1	1	1	0.72	0.995	0.99	1	1	1	1	1	1	1	1	1	1	0.99	1	0.995	0.68	1	1
Rv0345	1	0.875	1	0.815	1	1	1	1	1	1	1	0.97	1	0.855	1	0.9	1	1	1	1	0.975	0.965	1	0.81	0.815	1	1	1	1	1	0.98	0.92	0.935	0.99	1	1	0.905	1	1	1	1	0.64	0.995	0.985	0.405	1	0.96	0.99	0.985
Rv0346c	1	1	1	1	1	1	0.995	1	1	0.995	1	1	0.995	0.88	1	1	0.985	0.885	0.995	1	1	0.16	0.94	1	1	0.985	1	1	1	1	0.995	0.73	0.89	1	1	1	1	0.555	1	0.99	1	0.925	1	1	1	1	1	0.995	1
Rv0347	1	1	1	1	1	1	1	1	1	0.995	1	0.995	0.99	0.865	1	0.805	1	1	1	1	1	0.945	1	1	1	1	1	1	1	1	0.9	0.43	1	0.945	1	1	0.995	0.995	1	1	1	0.895	1	1	0.915	0.95	1	1	1
Rv0348	1	1	1	1	0.965	1	1	0.995	0.995	0.995	1	0.87	0.995	1	0.995	0.995	1	1	1	0.95	0.995	1	1	0.76	0.995	0.995	1	0.65	0.985	0.955	1	1	1	1	1	0.985	1	0.995	0.975	1	0.995	1	0.97	0.93	1	1	1	0.955	0.995
Rv0349	1	1	0.94	1	1	1	1	0.825	0.98	1	1	0.615	0.995	1	1	0.955	1	0.98	1	1	1	0.99	1	0.01	0.975	1	0.955	1	1	1	1	1	1	1	1	1	0.165	1	0.95	1	0.985	1	0.995	1	0.95	0.96	1	0.8	1
Rv0350	1	1	1	1	1	1	1	1	1	1	1	0.955	0.98	1	1	1	1	0.995	1	1	1	0.995	0.595	0	1	0.97	1	0.995	0.87	1	1	1	0.985	1	1	1	1	1	0.98	0.995	0.99	1	1	1	1	1	1	1	1
Rv0351	1	1	1	1	1	1	1	1	1	1	1	1	1	1	1	1	1	1	1	1	1	1	0.98	0	1	0.975	1	0.995	0.975	1	1	1	0.985	1	1	1	1	1	0.995	1	1	1	1	1	1	1	1	1	1
Rv0352	0.955	1	1	0.995	1	1	1	1	1	1	1	0.86	0.98	1	1	0.965	1	1	1	1	1	0.98	0.825	0	0.955	0.98	0.995	0.985	0.815	1	1	1	1	1	1	1	1	1	0.95	1	0.99	0.99	0.995	1	0.99	1	1	1	1
Rv0353	1	0.925	1	1	1	1	0.995	1	1	1	0.97	1	1	1	1	0.98	1	0.995	1	0.99	1	1	0.755	1	0.965	0.995	1	1	1	1	1	1	0.975	1	0.93	0.995	0.995	1	0.235	1	1	1	0.995	0.995	1	1	0.995	1	1
Rv0354c	0.985	0.98	1	0.995	1	0.905	1	1	1	1	1	0.965	1	0.99	0.545	1	1	0.955	0.975	1	0.4	1	0.995	1	1	1	0.995	1	0.955	1	1	1	0.975	1	1	0.995	0.995	0.985	1	1	1	1	1	1	1	1	0.995	1	1
Rv0355c	1	1	1	1	1	0.855	1	1	1	0.805	1	1	1	0.99	0.785	1	1	1	1	1	0.78	1	1	1	1	1	1	1	1	1	0.77	1	1	1	0.995	1	0.905	0.795	1	0.99	1	1	1	1	1	1	0.82	0.995	1
Rv0356c	0.995	1	1	1	1	1	1	0.995	0.72	1	1	0.84	1	1	1	0.935	1	0.995	1	1	0.92	0.17	0.96	1	1	1	1	1	1	1	1	0.77	1	0.975	1	1	0.875	1	1	0.975	1	1	0.935	1	0.965	1	1	0.99	1
Rv0357c	1	0.915	1	0.995	1	1	1	1	1	1	0.985	1	0.985	1	0.995	0.995	0.985	1	0.985	1	0.985	0.99	1	0.99	1	1	0.995	1	0.99	0.99	1	0.77	1	1	1	1	1	1	0.9	0.995	0.99	1	1	1	0.875	1	1	1	1
Rv0358	1	0.995	1	0.745	0.985	1	0.995	1	1	1	1	1	1	1	1	1	0.48	1	1	1	0.48	1	1	1	1	1	0.975	1	0.495	0.925	0.935	0.895	1	0.985	1	1	1	0.995	1	0.32	0.995	0.99	0.9	1	1	1	1	1	1
Rv0359	1	1	0.995	1	1	1	1	1	0.945	0.985	1	0.99	1	0.97	1	1	1	0.995	0.995	0.99	0.945	0.92	0.985	1	1	1	1	1	1	1	1	0.995	1	1	0.995	0.99	1	0.955	1	1	1	1	1	0.985	1	1	1	1	0.955
Rv0360c	1	0.995	0.995	0.06	1	1	0.96	1	1	0.995	1	0.975	1	1	1	0.6	0.985	0.95	1	1	1	0.92	1	1	1	1	0.59	1	0.97	1	1	1	0.995	0.99	1	1	0.825	1	1	0.965	0.98	0.96	0.985	1	0.995	1	0.995	1	1
Rv0361	1	0.895	0.99	0.985	1	1	1	1	0.925	0.895	1	0.995	1	0.99	1	1	1	0.985	0.99	1	0.94	1	1	1	1	1	1	1	0.995	0.995	1	0.99	0.995	1	1	0.99	0.99	1	1	1	1	1	1	0.58	1	1	0.97	0.92	1
Rv0362	0.99	1	0.95	1	1	0.99	1	0.98	1	1	0.99	0.965	1	1	1	0.88	0.9	0.965	1	1	1	0.82	0.985	0.85	0.99	1	1	1	1	0.955	1	1	1	1	1	0.995	0.38	1	0.995	1	1	0.955	1	1	0.94	1	1	0.94	0.995
Rv0363c	1	1	1	0.995	1	1	1	1	1	0.51	1	1	1	1	1	1	1	1	0.99	1	1	1	1	1	1	1	0.865	1	1	1	0.965	1	0.535	1	1	1	1	1	0.955	1	0.995	1	0.985	1	1	1	0.995	0.985	1
Rv0364	1	0.995	1	1	1	0.995	1	1	1	0.995	1	1	1	0.43	1	1	0.905	0.795	1	1	1	0.03	1	0.99	1	1	1	1	1	1	1	0.99	1	1	0.99	1	0.355	0.865	1	1	1	0.885	0.99	0.98	1	1	1	0.91	1
Rv0365c	1	1	0.985	0.995	1	1	1	1	0.98	1	0.95	0.985	1	0.865	0.95	0.99	0.99	0.985	1	1	1	0.975	1	1	1	1	1	1	1	1	0.975	1	0.95	0.92	1	1	0.995	1	1	0.995	1	1	1	0.845	0.97	0.985	0.695	1	1
Rv0366c	1	0.995	0.985	1	1	1	1	1	1	0.985	1	0.995	0.995	1	0.995	0.89	1	1	0.63	1	1	0.5	1	0.995	1	1	1	1	1	1	0.945	1	1	0.975	1	0.995	1	1	1	1	1	1	0.645	1	0.63	1	1	0.2	0.985
Rv0367c	1	1	0.96	1	0.67	1	0.905	1	1	1	0.995	0.985	1	0.99	1	1	0.93	0.42	1	0.965	1	1	1	0.99	1	0.995	1	0.995	1	1	1	0.93	0.98	1	0.82	0.985	1	1	1	1	1	0.92	1	0.965	1	1	1	1	1
Rv0368c	1	1	1	1	1	0.995	1	0.99	1	1	0.985	1	0.995	1	1	1	0.995	0.99	0.995	0.715	0.995	0.385	1	1	1	1	1	1	0.465	0.975	0.985	1	1	0.47	1	1	1	1	1	1	0.99	1	0.705	1	0.02	1	1	1	1
Rv0369c	1	0.875	0.985	1	0.995	0.995	1	1	1	0.975	0.875	1	1	0.84	1	1	0.45	0.745	0.945	1	1	0.91	1	1	1	1	0.985	1	1	1	0.985	0.945	0.985	1	1	0.995	1	1	1	1	1	0.945	1	1	1	1	1	0.89	0.99
Rv0370c	1	0.985	1	1	1	1	1	0.85	1	1	1	0.91	1	0.955	0.995	0.985	1	0.995	1	1	0.665	0.995	0.995	1	0.555	1	0.87	1	0.44	1	0.63	1	1	0.45	1	1	1	1	0.965	0.96	1	1	0.985	1	0.205	1	0.995	0.995	1
Rv0371c	1	1	1	1	1	0.995	1	0.995	1	1	1	1	0.995	0.775	1	0.995	1	1	1	1	1	0.925	1	1	0.995	1	1	1	1	1	0.365	0.59	1	0.765	1	1	1	1	1	1	1	1	1	1	1	0.52	1	1	1
Rv0372c	1	1	1	1	1	0.965	1	1	0.995	0.99	1	1	0.995	0.995	1	1	0.995	0.895	1	0.97	0.985	0.17	1	1	0.725	1	1	1	0.76	0.995	0.305	1	1	0.145	1	1	0.995	1	1	1	1	1	0.855	1	0.6	1	0.995	1	0.885
Rv0373c	1	1	0.995	0.985	1	1	1	1	0.985	1	1	1	0.995	0.995	1	1	0.585	1	1	1	0.31	1	1	1	0.995	1	1	1	1	0.995	1	1	1	0.995	1	1	0.93	0.04	1	0.855	1	1	1	1	0.995	0.905	1	1	1
Rv0374c	1	0.995	1	1	1	1	1	1	0.99	0.99	1	1	1	1	1	0.99	1	1	1	1	0.03	1	1	1	0.64	1	1	1	0.855	1	0.745	0.995	1	1	1	1	1	1	1	1	1	1	0.915	1	0.965	1	0.995	0.985	0.99
Rv0375c	1	1	1	1	1	1	1	0.99	1	0.995	1	1	1	0.995	1	1	1	1	1	1	0.025	1	1	1	1	1	0.97	1	0.985	1	0	1	1	0.98	1	1	1	0.885	1	0.965	1	1	1	1	1	1	1	0.995	1
Rv0376c	1	0.995	1	1	1	0.995	1	1	1	1	1	1	1	0.99	1	0.83	0.995	1	1	1	0.985	0.935	1	1	0.885	1	1	1	1	1	0.915	0.55	1	0.975	1	0.985	0.995	1	1	1	1	1	1	1	1	1	1	1	1
Rv0377	1	1	0.995	1	1	1	1	0.995	0.945	0.965	1	1	1	1	1	0.99	0.47	1	1	1	0.39	1	1	1	1	1	0.985	1	0.995	1	0.915	1	1	0.955	1	0.98	1	0.85	0.99	0.985	1	0.98	1	0.925	1	1	1	0.97	1
Rv0378	1	1	1	1	1	1	1	1	1	1	1	1	1	0.9	1	0.63	1	1	0.995	1	0.89	1	1	1	1	1	1	1	0.985	1	1	1	1	0.955	1	1	1	1	1	1	1	1	1	1	0.755	1	1	0.99	1
Rv0379	1	1	1	1	0.975	0.99	1	1	1	1	1	1	0.995	1	1	1	1	1	1	0.975	0.995	1	1	0.92	0.965	1	1	1	1	1	1	1	1	0.985	1	1	1	1	0.995	0.995	0.975	1	0.95	1	1	1	1	1	1
Rv0380c	1	1	1	1	1	1	1	1	0.905	1	1	1	1	0.165	1	0.995	1	1	0.995	1	0.91	0.995	1	1	0.99	1	1	1	0.965	1	1	0.995	0.955	0.97	1	1	1	1	1	0.955	1	1	1	1	0.86	1	0.945	1	0.975
Rv0381c	1	1	1	1	1	1	1	1	0.615	1	1	1	0.93	0.365	1	0.995	0.99	1	1	1	1	0.655	1	1	1	1	1	1	1	0.99	0.995	0.675	1	1	1	1	0.995	0.81	1	0.63	1	1	1	1	1	0.995	1	1	1
Rv0382c	1	1	1	0.995	1	1	1	1	0.28	1	1	1	1	0.985	1	0.555	1	0.975	0.115	1	0.98	0.67	1	1	1	1	1	1	0.995	0.94	1	1	1	0.995	1	1	1	1	1	1	1	1	1	0.945	0.995	1	1	1	0.8
Rv0383c	0.985	0.995	1	1	1	1	1	1	0.555	1	1	1	1	1	1	1	1	0.975	1	1	1	0.73	1	0.55	1	1	1	1	1	0.96	0.97	0.895	0.99	1	1	1	1	1	0.33	1	1	1	1	0.98	1	1	1	1	1
Rv0384c	1	1	1	1	1	1	1	1	1	1	0.995	1	1	0.945	1	1	1	0.545	1	0.3	1	0.98	1	0.735	1	1	1	1	1	1	1	1	1	1	0.28	1	1	1	1	1	0.975	1	1	1	1	1	1	1	1
Rv0385	1	1	0.995	1	1	1	1	1	0.975	0.995	0.99	0.995	1	1	1	1	0.115	0.99	1	1	1	1	1	1	1	0.985	1	1	1	1	0.9	1	1	1	1	1	1	1	1	0.74	1	0.995	0.99	1	1	0.995	1	0.97	1
Rv0386	1	0.965	0.995	1	1	0.99	1	0.985	1	1	1	1	1	0.995	1	1	0.86	0.04	1	1	1	0.43	1	1	0.87	1	1	1	1	0.99	1	1	1	1	1	1	0.995	1	1	1	0.99	0.755	1	0.925	0.06	1	1	0.935	1
Rv0387c	1	1	0.845	1	1	1	1	1	1	1	0.995	1	1	0.985	1	1	1	1	1	1	1	1	1	0.995	1	1	1	1	1	1	0.075	1	0.96	1	1	1	1	1	1	0.995	1	1	1	1	1	1	0.32	1	1
Rv0388c	1	1	1	1	1	0.995	1	0.99	0.995	0.97	1	1	1	0.995	1	0.98	0.99	0.875	1	1	0.635	0.185	1	1	1	1	0.985	1	0.92	1	0.405	1	1	0.82	1	1	0.995	1	1	0.97	1	1	0.985	1	0.62	1	1	0.99	1
Rv0389	1	1	0.8	0.965	1	0.995	1	1	0.995	0.98	1	0.905	1	1	0.995	1	0.995	0.995	1	1	1	0.995	1	1	1	1	0.99	1	1	1	1	1	0.925	1	1	1	0.95	0.995	1	0.995	1	0.78	0.26	0.71	0.99	1	0.975	0.985	0.995
Rv0390	0.99	0.965	1	0.98	0.995	0.965	1	1	0.995	1	0.57	1	1	0.995	0.99	1	0.98	1	1	1	1	1	1	1	1	1	1	1	1	0.835	1	0.79	1	1	1	1	1	1	1	0.85	1	1	1	1	1	1	0.995	1	0.91
Rv0391	0.955	1	1	1	1	0.99	1	1	0.99	1	1	0.995	0.995	1	1	0.92	0.99	1	1	1	0.81	0.995	1	1	1	1	1	1	1	1	1	1	1	0.895	0.98	0.995	0.775	0.895	1	0.915	0.99	1	1	1	1	1	1	0.815	0.995
Rv0392c	1	0.98	1	1	1	1	1	0.985	1	0.985	1	1	1	0.985	1	1	1	1	1	0.855	0.5	1	0.995	0.995	0.66	1	0.925	0.995	1	1	0.995	0.96	1	1	1	1	1	0.96	1	1	1	0.995	1	1	1	1	0.98	0.99	1
Rv0393	1	1	0.995	0.98	1	1	1	1	0.635	1	0.98	0.955	0.98	1	0.99	0.995	0.99	1	0.97	1	0.965	1	0.975	1	1	0.95	0.995	1	0.995	1	1	1	0.94	1	1	0.895	1	1	1	1	1	0.8	0.47	0.995	0.84	0.995	0.975	0.975	0.945
Rv0394c	1	0.99	1	1	1	0.995	1	0.765	1	1	0.99	1	1	1	1	1	1	1	1	0.99	0.985	1	1	1	0.84	1	0.96	1	0.995	1	0.985	1	1	1	1	1	1	1	1	0.99	1	1	0.975	0.99	0.505	1	0.775	1	0.975
Rv0395	1	1	1	1	1	0.995	1	1	0.815	0.965	1	0.98	1	1	1	0.99	0.985	1	1	1	1	1	1	1	1	1	0.99	1	1	1	0.905	1	1	1	1	1	1	1	1	0.99	1	1	0.94	1	0.9	1	1	0.67	0.995
Rv0396	1	0.83	0.995	1	1	1	1	0.965	0.92	1	1	1	1	1	1	0.975	0.995	1	1	0.56	0.995	1	1	0.97	0.995	1	1	1	1	0.995	0.98	0.96	0.985	0.99	1	1	0.995	1	1	1	0.835	1	0.99	0.99	0.075	0.995	1	0.995	1
Rv0397	1	1	1	1	1	1	1	1	1	1	1	1	1	1	1	1	1	1	1	1	1	1	1	0.995	1	1	1	1	1	1	0.065	0.905	0.985	1	1	1	1	1	1	1	1	1	1	1	1	1	0.75	1	1
Rv0398c	1	0.96	1	1	1	1	1	1	0.895	0.985	0.88	1	1	1	0.71	0.985	0.925	1	0.995	1	1	1	1	1	1	1	1	1	1	0.985	1	0.865	1	1	1	1	1	1	1	0.985	0.99	1	0.995	0.19	0.985	0.96	0.95	0.97	1
Rv0399c	1	0.995	1	0.985	1	0.955	1	0.405	1	1	1	1	1	0.995	1	1	1	1	1	1	1	1	1	1	1	1	0.985	1	1	0.98	0.27	0.995	1	1	1	1	0.99	0.995	1	1	1	1	1	1	1	1	0.99	1	1
Rv0400c	1	1	1	0.945	0.965	1	1	1	1	0.985	1	1	1	1	0.99	1	1	1	0.985	1	1	1	1	1	0.995	1	0.995	1	1	1	0.965	0.78	1	0.65	1	1	1	1	1	0.995	1	1	0.97	0.155	1	1	1	1	1
Rv0401	1	0.995	0.99	1	1	0.995	1	1	1	0.535	1	0.235	1	0.68	1	1	1	1	0.965	1	1	1	0.985	0.975	0.86	0.995	1	1	1	1	1	1	0.89	1	1	1	1	1	1	0.98	0.995	1	0.83	1	0.94	1	1	1	0.985
Rv0402c	1	1	0.745	0.97	1	1	1	1	1	1	1	0.965	0.99	1	1	1	1	0.995	1	1	1	1	1	1	1	1	1	1	1	1	1	1	0.12	0.99	1	1	1	1	0.995	0.995	0.975	1	0.985	0.565	1	1	1	0.88	1
Rv0403c	1	1	1	1	1	1	1	1	1	0.905	1	1	1	0.99	0.855	1	0.975	0.91	1	1	0.745	0.995	1	0.97	1	1	0.995	1	1	0.98	1	0.99	0.905	1	0.995	1	1	1	0.95	1	0.985	1	1	0.815	1	0.995	0.96	1	1
Rv0404	1	1	1	1	1	1	1	1	0.98	1	0.99	0.75	1	0.995	1	1	1	1	0.99	1	1	1	0.995	1	1	0.99	1	1	1	1	1	0.995	0.625	1	1	1	1	1	1	0.995	1	1	1	1	1	1	1	1	1
Rv0405	1	0.965	0.88	1	1	1	1	1	0.985	1	1	0.995	1	1	1	0.995	1	0.98	1	1	1	1	0.995	1	0.9	0.995	1	0.995	1	1	1	1	0.96	1	1	1	0.99	1	1	1	1	0.975	0.985	1	0.965	1	1	0.995	1
Rv0406c	1	1	0.85	0.52	1	1	1	1	1	0.675	1	0.995	1	1	1	0.99	0.995	1	0.995	1	0.97	1	0.99	1	1	1	1	1	0.975	1	1	0.99	1	0.88	1	0.98	0.995	1	1	1	0.995	0.995	0.99	0.98	0.995	1	1	1	0.975
Rv0407	0.96	0.995	0.995	0.81	1	0.515	1	0.995	0.96	0.795	0.995	1	1	1	1	0.775	0.995	1	0.935	1	1	1	1	1	1	1	0.99	1	1	1	0.99	1	0.995	1	1	1	0.98	1	1	1	1	1	0.985	1	0.58	0.96	1	0.97	0.905
Rv0408	1	1	1	1	0.99	0.98	0.99	1	1	0.965	1	0.975	0.995	0.935	0.985	1	1	0.91	1	1	1	0.995	1	1	1	0.975	0.975	1	0.99	1	1	1	0.99	0.995	1	0.755	0.995	0.97	1	0.83	1	0.825	1	0.98	0.995	1	0.925	1	1
Rv0409	1	0.98	1	1	1	1	1	1	0.945	1	1	0.995	1	1	0.98	0.97	1	1	1	1	0.965	1	0.96	1	0.945	1	1	1	1	1	1	0.99	1	1	1	0.995	1	1	1	0.98	1	1	0.99	1	0.995	1	1	0.995	1
Rv0410c	1	1	1	0.995	0.985	1	1	1	1	1	0.97	1	1	1	1	1	0.685	0.995	1	0.915	1	1	0.98	0.885	1	1	1	1	1	1	1	0.995	1	0.975	0.985	1	1	1	0.995	1	0.115	0.995	1	1	1	1	1	0.94	1
Rv0411c	1	1	0.995	1	1	1	1	1	1	1	1	1	1	1	1	1	0.685	0.995	1	0.965	0.99	0.99	1	0.975	1	1	1	1	1	1	1	0.995	0.61	0.995	0.955	1	1	1	1	1	0.84	0.985	1	1	1	0.99	1	1	1
Rv0412c	1	1	0.995	1	0.995	1	1	1	1	1	0.99	1	1	1	1	1	0.715	1	1	0.94	1	1	1	0.98	1	0.99	1	1	1	1	0.995	1	0.965	0.995	0.985	1	1	1	1	0.98	0.075	1	1	0.995	1	1	1	0.97	1
Rv0413	1	0.99	1	0.915	0.995	1	1	1	0.765	0.96	0.98	0.835	1	0.99	1	0.79	1	1	0.955	1	1	0.995	0.84	1	1	1	0.815	0.985	0.99	1	0.775	0.99	1	0.985	1	1	0.96	1	0.995	1	1	1	0.96	0.995	1	1	0.995	0.93	1
Rv0414c	1	0.94	1	0.98	0.97	1	1	0.92	1	0.995	1	1	0.995	1	0.96	1	1	1	1	0.99	0.985	1	1	0.995	1	1	0.745	1	1	1	0	0.995	0.97	1	1	1	0.99	1	0.93	0.9	1	1	0.955	1	0.995	1	1	0.97	0.98
Rv0415	0.995	0.945	0.815	0.63	1	1	1	1	0.995	0.975	0.97	1	1	0.935	0.925	0.915	1	1	1	1	1	1	1	1	1	1	0.46	1	0.785	1	0.98	1	0.995	0.995	1	1	0.96	1	1	0.97	0.975	1	0.925	1	1	1	0.995	0.99	1
Rv0416	1	0.935	1	0.995	1	0.99	1	0.99	1	1	1	1	1	1	1	0.56	1	0.995	1	1	1	1	1	0.995	1	1	0.985	1	1	1	0.975	1	0.97	0.995	1	1	0.95	1	1	1	0.325	1	0.985	1	1	1	1	0.06	0.99
Rv0417	1	0.985	1	0.985	1	1	1	1	0.995	1	0.975	0.995	1	1	1	1	0.985	1	0.995	1	0.99	1	1	1	1	0.92	0.68	1	1	1	1	1	1	0.99	1	1	0.985	1	1	0.985	1	0.96	1	0.995	1	1	0.995	1	1
Rv0418	1	1	1	0.975	1	0.9	1	0.33	1	1	1	1	1	0.995	1	0.56	1	1	1	1	1	1	1	0.985	1	1	0.995	0.915	0.995	1	1	1	1	0.995	0.99	0.925	0.98	0.93	1	1	1	0.64	1	1	0.995	1	1	1	1
Rv0419	1	1	0.995	1	0.925	0.94	1	1	0.715	0.995	0.985	0.955	0.93	1	1	0.985	1	1	1	1	1	0.975	1	0.99	0.97	1	1	0.985	1	0.995	1	0.86	1	0.96	0.995	0.925	1	0.995	1	0.995	0.99	1	0.995	1	1	1	1	1	0.995
Rv0420c	1	0.98	1	1	1	0.97	1	0.975	0.995	1	1	0.995	1	0.975	0.995	1	0.985	1	1	1	1	1	0.995	0.835	1	1	1	0.995	1	1	0.965	0.995	1	1	1	0.91	0.995	1	1	1	0.805	0.98	0.965	0.88	0.9	1	0.995	0.995	1
Rv0421c	1	0.215	0.86	1	0.995	1	1	1	1	1	0.975	1	1	1	0.995	1	1	1	1	0.935	1	0.93	0.98	1	1	1	0.99	1	0.995	0.995	1	1	1	0.94	1	1	0.985	1	1	0.91	0.88	0.95	1	1	1	1	1	1	0.9
Rv0422c	1	0.95	1	0.75	1	1	1	1	0.99	0.995	1	0.965	1	0.975	0.75	0.93	1	1	1	1	1	1	1	1	1	1	1	1	1	0.955	1	0.99	0.99	1	1	1	0.895	1	1	0.91	0.995	0.485	0.995	0.94	1	1	0.94	0.985	0.995
Rv0423c	1	1	0.995	0.09	0.995	0.99	1	1	0.97	0.695	1	1	1	1	1	1	0.955	0.995	1	1	0.99	0.975	1	1	0.995	1	1	1	0.985	0.975	0.88	1	1	1	1	0.99	1	1	1	0.99	1	1	0.635	1	0.905	0.995	1	0.995	0.995
Rv0424c	0.995	1	1	0.995	0.97	1	1	1	0.995	0.99	0.99	0.995	1	1	1	1	1	1	1	1	1	1	1	1	0.81	1	1	1	1	1	1	1	0.945	0.9	1	1	1	1	1	1	1	1	0.945	0.34	1	1	0.97	1	1
Rv0425c	1	1	0.995	0.705	0.965	0.965	1	1	1	0.96	1	0.985	1	1	1	1	1	1	0.965	0.89	1	1	0.98	0.905	1	0.995	1	0.96	0.95	0.995	1	1	0.98	0.91	1	1	1	1	0.935	0.99	1	1	0.94	0.99	1	1	0.985	0.915	1
Rv0426c	0.96	0.58	1	0.99	0.995	1	1	0.995	0.995	0.99	0.985	1	1	0.95	1	1	0.98	1	1	1	1	0.99	0.95	1	1	1	0.63	1	0.995	0.995	1	1	0.995	0.995	1	1	1	1	1	1	0.685	1	0.915	1	0.975	0.995	0.995	1	0.48
Rv0427c	1	0.98	1	0.795	1	1	1	1	1	0.615	1	0.98	1	0.96	1	1	0.99	1	0.98	0.995	0.995	1	1	0.98	1	1	1	1	1	1	0.995	0.99	1	0.985	1	0.985	1	1	1	0.59	0.995	1	0.89	1	1	1	1	0.97	0.995
Rv0428c	1	0.995	1	1	1	1	1	1	1	1	0.995	0.995	1	0.985	1	1	0.625	1	1	1	1	1	1	1	1	1	0.855	1	0.925	1	1	1	0.98	1	1	1	1	0.995	1	1	1	0.975	1	1	1	1	1	1	0.995
Rv0429c	1	0.45	1	1	1	1	1	0.995	1	1	1	0.995	1	1	1	1	0.895	0.91	1	1	1	1	1	1	1	1	0.95	1	1	1	1	1	1	1	0.91	0.995	1	1	0.855	1	1	0.905	1	0.03	1	1	1	1	1
Rv0430	1	1	1	1	1	0.6	1	1	1	0.99	0.995	1	1	0.995	1	1	1	1	1	1	1	1	1	1	1	1	1	1	1	1	1	1	1	0.94	1	1	1	1	1	1	1	0.99	1	1	1	1	1	1	1
Rv0431	0.94	1	1	1	1	0.8	1	1	1	0.795	1	1	1	1	1	1	1	1	1	1	1	1	0.99	1	0.98	1	1	1	1	1	0.65	1	0.955	1	1	0.995	1	1	0.99	0.985	1	1	1	0.87	1	1	1	1	1
Rv0432	1	1	0.82	1	0.995	0.96	0.975	1	1	1	0.995	1	1	1	1	1	0.425	0.99	1	1	1	0.99	1	1	0.815	1	1	0.985	1	1	0.95	1	0.995	1	0.975	1	1	0.935	0.995	0.93	0.975	0.985	1	0.99	0.995	1	1	1	0.99
Rv0433	1	0.995	1	1	1	0.68	1	1	1	0.75	1	1	1	0.985	1	1	0.995	0.995	1	1	0.02	0.935	1	1	1	1	0.99	1	1	1	0.955	0.995	0.985	0.855	1	1	1	0.985	1	0.805	0.97	1	1	0.965	1	0.995	0.955	1	1
Rv0434	1	1	1	0.995	1	1	1	1	0.985	1	0.99	0.995	1	1	1	1	0.995	1	1	1	1	1	0.815	1	1	1	1	1	1	1	1	1	0.975	1	1	0.99	1	1	1	0.195	0.96	1	1	0.985	1	1	1	1	0.995
Rv0435c	1	0.77	1	0.985	0.99	1	1	1	0.99	1	0.965	1	1	0.985	1	0.995	1	1	1	1	1	1	1	1	1	1	0.98	0.825	0.975	1	1	1	1	0.96	1	1	1	1	1	0.99	1	1	1	0.995	0.97	1	1	1	1
Rv0436c	1	1	0.925	1	0.975	0.875	1	0.985	1	0.905	1	0.99	1	0.99	0.955	1	0.465	0.95	1	1	1	0.885	1	1	0.995	1	1	1	0.985	1	1	0.985	0.995	0.99	1	1	1	1	1	0.995	1	1	0.995	1	0.94	1	0.455	0.995	1
Rv0437c	1	0.995	1	1	1	1	1	1	0.99	0.305	1	1	1	0.985	1	1	0.995	1	1	1	1	0.975	1	1	1	1	0.41	1	1	1	0.955	1	0.99	0.995	1	1	1	1	1	1	0.995	1	0.99	1	0.995	1	0.985	1	1
Rv0438c	1	1	1	0.995	1	0.205	1	0.88	1	0.995	1	1	1	1	1	0.985	0.99	0.975	1	1	1	0.25	1	1	1	1	1	1	1	0.925	1	0.995	1	1	1	1	1	1	1	1	1	1	0.6	1	0.005	1	1	0.975	0.925
Rv0439c	1	0.79	0.935	1	1	0.79	1	1	0.93	0.75	1	1	1	1	0.995	1	0.92	1	1	1	1	0.97	1	1	0.995	0.99	0.99	1	1	1	1	0.995	0.97	0.935	1	0.995	1	1	1	1	1	0.975	0.96	0.93	1	0.99	1	0.92	1
Rv0440	1	1	0.99	1	1	0.995	1	1	0.995	1	1	1	1	0.965	1	1	1	1	1	0.995	1	1	1	1	0.94	1	1	1	0.995	1	1	1	1	1	1	1	1	1	1	0.99	1	1	1	1	1	0.975	1	1	1
Rv0441c	1	1	1	0.995	0.995	1	1	1	0.985	0.915	0.995	1	1	1	0.995	0.995	0.78	0.995	1	1	0.995	0.995	0.995	0.97	0.84	0.995	1	1	0.995	1	0.665	0.94	0.26	1	1	1	1	1	1	1	1	1	0.99	0.995	1	0.995	0.905	0.985	1
Rv0442c	1	1	1	0.975	0.975	0.83	1	1	1	1	0.97	0.98	0.995	0.985	1	0.92	0.98	1	1	1	1	1	1	1	1	1	0.96	1	0.9	1	0.775	0.955	0.975	0.995	1	0.975	1	1	0.98	0.985	0.765	1	0.97	1	0.855	1	0.975	1	1
Rv0443	1	1	0.955	1	1	1	0.98	1	1	1	0.985	1	0.76	1	1	1	1	1	0.825	0.995	1	1	1	0.83	0.03	0.995	1	0.995	1	1	1	1	0.995	1	0.995	0.995	1	1	0.985	1	0.685	0.845	1	1	1	1	1	1	1
Rv0444c	1	1	1	1	1	0.975	1	0.995	1	1	1	0.995	1	1	1	0.99	1	1	1	1	1	0.995	1	0.995	0.995	1	1	1	1	1	1	1	0.98	1	1	1	1	1	1	0.96	1	1	1	1	0.48	1	1	1	0.955
Rv0445c	0.985	1	1	0.985	1	0.99	1	0.97	1	0.995	1	0.985	1	1	1	0.995	1	1	1	0.985	0.975	0.995	0.99	0.96	1	1	1	0.99	0.97	1	0.925	1	1	1	1	0.99	0.97	1	1	1	1	1	1	1	0.98	1	1	1	1
Rv0446c	1	1	0.905	1	1	0.995	1	1	1	1	1	1	1	1	1	0.96	0.995	1	1	1	1	1	1	0.99	0.995	0.95	1	1	1	1	1	1	0.99	1	1	1	1	1	1	0.995	1	0.965	0.995	0.87	0.42	1	0.995	1	0.975
Rv0447c	1	1	1	1	1	1	1	1	0.995	1	1	1	0.995	1	1	1	1	1	1	0.99	1	1	0.905	0.825	0	0.995	1	1	0.995	1	1	1	1	1	1	1	1	1	1	1	1	1	1	1	0.995	1	0.97	1	1
Rv0448c	1	1	0.995	1	1	1	1	1	0.99	0.995	1	0.94	1	1	1	0.305	1	1	1	1	1	1	1	1	0.995	1	1	1	1	1	0.825	1	1	1	1	1	0.985	1	1	1	1	1	1	1	0.33	1	1	0.99	1
Rv0449c	0.995	1	1	1	1	0.48	1	1	1	0.795	1	1	1	0.985	1	1	1	1	1	1	1	1	1	1	0.32	1	0.88	1	0.995	0.985	0.79	1	0.975	0.99	1	1	0.995	0.91	1	0.205	1	1	1	0.99	0.94	1	0.995	1	1
Rv0450c	1	1	1	0.995	1	1	1	1	0.99	0.99	1	1	1	0.975	1	0.445	1	1	1	1	1	1	1	0.76	1	0.99	1	1	1	1	1	0.89	1	1	0.985	1	0.78	1	1	0.99	1	1	0.995	1	0.955	1	0.975	0.995	1
Rv0451c	1	1	1	0.695	0.99	1	1	1	1	0.98	1	1	1	1	1	1	0.96	0.99	1	1	1	1	1	0.995	0.005	0.945	0.86	0.925	1	1	1	1	1	1	1	1	0.805	1	1	1	1	0.635	1	0.975	1	1	0.995	1	1
Rv0452	1	1	1	1	1	1	0.96	0.985	0.975	1	0.99	1	0.98	0.985	1	1	1	1	1	1	1	1	1	1	1	1	0.685	1	0.99	1	1	1	0.995	1	1	1	1	1	1	0.875	0.995	1	1	1	1	1	1	1	1
Rv0453	1	1	0.99	0.94	0.995	1	1	1	0.995	0.93	1	1	0.995	1	1	1	1	1	1	1	1	1	1	1	0.01	1	1	1	1	1	1	1	1	0.995	1	1	0.995	1	0.92	0.975	1	0.89	1	1	0.99	1	0.975	1	0.975
Rv0454	1	0.97	0.47	0.9	0.995	0.995	0.995	0.975	1	0.295	1	1	1	0.99	0.975	0.99	1	1	1	0.97	1	1	1	1	1	1	0.805	1	0.985	1	1	1	0.96	0.995	1	1	0.935	1	1	0.995	1	0.76	0.995	0.715	0.98	1	1	1	1
Rv0455c	1	1	0.995	0.77	0.855	0.985	0.935	0.93	1	1	1	1	0.995	1	1	0.975	0.285	0.95	1	1	1	1	1	1	0.975	1	1	0.99	1	1	1	1	1	0.995	1	0.985	1	1	1	1	1	0.875	1	1	1	1	1	1	1
Rv0456c	0.97	0.96	0.615	1	1	1	1	1	1	0.88	0.98	1	1	0.84	0.995	0.995	1	1	0.995	0.995	0.985	1	1	1	1	1	0.995	1	0.91	1	0.96	1	0.98	0.965	1	1	1	0.83	1	0.99	0.99	1	0.995	1	0.995	0.985	1	0.995	0.985
Rv0457c	1	0.995	1	0.97	1	1	1	1	0.955	0.995	0.99	0.95	1	0.99	1	1	1	1	0.955	1	1	1	1	1	1	0.63	0.825	1	0.945	1	0.95	1	0.995	1	1	1	1	1	1	0.345	1	1	1	1	0.99	1	1	0.92	1
Rv0458	1	0.94	1	0.93	0.965	0.94	1	1	0.995	0.995	1	0.74	1	0.97	0.995	0.985	0.96	1	0.995	1	1	1	0.995	1	0.955	1	0.985	0.995	0.98	0.81	0.825	0.695	0.995	0.51	1	0.955	1	1	1	0.95	1	0.97	1	0.975	1	1	0.99	1	1
Rv0459	1	1	1	1	1	0.995	1	0.995	0.95	0.975	0.995	0.935	0.995	0.995	0.995	0.91	0.98	1	1	1	1	1	0.995	1	0.925	0.95	0.805	1	1	1	0.965	0.995	0.955	1	1	0.99	0.94	1	0.99	0.99	1	0.995	0.98	1	0.995	0.995	1	0.615	0.975
Rv0460	1	1	0.995	1	1	0.395	0.985	0.96	0.9	0.99	0.995	0.84	1	1	1	0.985	0.97	1	1	1	1	0.985	1	0.995	1	1	1	0.995	1	1	1	1	1	1	1	0.995	1	1	0.995	1	1	0.835	0.685	0.97	0.715	0.995	1	0.945	0.43
Rv0461	1	1	0.995	1	1	1	1	1	0.995	0.995	0.985	0.995	1	1	0.86	0.975	0.995	1	1	1	0.935	0.995	0.95	1	1	0.99	1	0.835	1	1	1	1	0.905	0.995	0.965	0.9	0.99	0.86	0.98	1	0.975	1	0.955	1	1	1	1	0.96	1
Rv0462	1	0.975	1	1	1	0.01	1	1	1	0.965	1	1	1	0.995	1	1	1	1	1	1	0.94	1	1	1	1	1	0.11	1	0.995	1	0.95	1	0.99	0.865	1	1	1	0.84	1	0.62	1	1	1	1	1	0.995	0.99	1	1
Rv0463	1	1	0.985	0.995	1	0.97	1	1	1	0.64	1	0.995	0.985	1	1	1	1	0.98	1	1	0.985	1	0.895	1	0.985	0.88	0.995	1	1	1	1	1	0.89	1	1	0.355	0.975	0.85	0.975	0.99	0.97	1	0.975	0.75	0.6	0.995	1	0.98	1
Rv0464c	1	1	0.91	0.85	0.96	0.85	1	1	1	0.37	1	0.975	1	1	1	0.97	0.965	0.995	0.975	1	1	0.93	1	1	1	0.495	0.995	1	1	1	1	1	1	0.82	0.995	0.995	0.99	1	1	0.995	0.975	1	0.8	0.995	0.995	0.995	1	0.89	0.975
Rv0465c	1	1	1	1	1	1	1	1	1	1	1	1	1	1	1	1	1	1	1	1	1	1	1	1	1	1	1	1	1	1	1	1	1	1	0.375	0.78	1	1	1	1	1	0.95	1	1	1	1	1	1	1
Rv0466	1	1	1	1	1	0.015	1	0.995	1	0.95	1	1	1	1	0.99	1	0.995	1	1	1	0.99	1	1	1	1	1	1	1	1	1	0.54	0.995	0.955	0.895	1	1	1	1	1	0.95	0.855	1	1	0.285	1	1	0.995	1	1
Rv0467	1	1	1	1	0.975	1	1	1	1	1	1	1	1	1	1	1	1	1	1	1	1	1	1	1	0.46	0.01	1	1	1	1	1	1	1	1	1	1	1	1	0.28	1	0.77	1	0.96	1	1	1	0.995	1	1
Rv0468	1	1	1	0.645	0.64	1	1	1	1	1	1	0.915	1	1	1	1	1	1	1	1	1	1	0.985	0.985	1	0.715	0.985	0.96	1	1	1	1	1	1	0.995	0.995	0.995	1	0.965	1	0.97	1	1	0.62	1	1	0.99	0.995	1
Rv0469	1	1	1	0.945	0.425	0.975	1	1	1	0.985	1	1	1	1	1	1	1	0.98	1	1	0.62	1	1	1	0.515	1	0.83	1	0.99	1	0.94	0.995	1	0.68	1	0.99	1	1	0.755	0.99	0.975	0.995	1	0.775	1	0.995	1	1	0.96
Rv0470c	1	0.98	0.92	0.955	0.225	1	1	1	1	1	1	0.99	1	0.99	1	1	1	0.905	1	1	1	1	0.96	0.995	0.96	1	0.01	0.975	0.995	1	0.94	1	1	0.83	1	1	1	0.98	1	1	1	1	1	0.465	0.99	0.995	0.995	0.99	1
Rv0471c	1	1	1	1	1	0.515	1	0.965	1	0.97	1	1	1	0.98	1	1	1	1	1	1	1	0.985	1	1	0.025	1	1	1	1	0.99	1	0.995	1	0.985	1	1	1	0.95	1	1	1	1	1	1	0.83	1	1	1	0.995
Rv0472c	1	0.84	1	1	1	1	1	0.805	1	0.995	0.995	0.995	1	0.97	1	0.985	1	1	1	1	1	1	1	1	0.99	1	1	0.985	0.83	0.99	0.92	1	0.97	1	1	1	1	1	0.535	1	0.97	1	1	1	1	1	0.995	1	1
Rv0473	1	1	1	1	1	0.505	1	1	1	0.91	1	1	1	1	1	1	0.995	1	1	1	1	0.995	1	1	0.285	0.995	1	1	1	1	1	1	1	1	1	1	1	0.995	1	1	1	1	0.615	0.98	0.75	1	1	1	0.91
Rv0474	1	1	1	1	0.04	1	0.975	1	1	1	1	1	0.92	1	1	0.965	1	1	0.855	0.96	1	1	0.67	0.995	1	0.965	0.98	1	1	1	1	1	1	1	0.785	0.985	1	1	1	1	1	1	1	1	1	1	1	1	1
Rv0475	1	1	1	1	0.85	1	0.975	1	0.995	1	1	0.725	0.995	1	1	1	1	0.84	1	1	1	1	1	0.15	1	0.9	1	0.195	1	1	1	1	1	1	0.63	0.97	1	1	1	1	1	1	1	0.99	1	1	1	1	1
Rv0476	1	0.95	1	1	0.995	1	1	0.995	1	1	0.98	1	1	0.85	1	1	1	1	1	1	1	1	1	1	1	1	0.995	0.985	1	1	1	1	1	1	1	1	1	1	1	1	0.15	1	1	1	1	0.99	1	1	1
Rv0477	0.99	1	1	1	0.9	1	0.175	0.99	1	0.99	1	0.96	0.99	0.995	1	0.635	0.945	0.35	0.885	1	1	0.915	1	1	1	1	1	0.985	1	1	1	1	0.995	1	1	1	1	1	1	1	1	1	1	1	1	1	1	1	1
Rv0478	0.835	0.97	1	1	1	1	1	1	1	1	0.965	0.96	0.99	1	1	1	1	1	1	0.69	1	1	1	0.94	0.995	1	1	0.995	1	1	0.92	0.985	1	1	1	1	1	1	1	1	0.98	1	1	1	1	1	1	1	1
Rv0479c	0.99	1	1	0	1	0.99	1	1	0.985	0.965	1	0.73	1	0.935	1	0.995	1	1	1	1	1	0.955	1	1	0.995	1	0.99	1	0.625	1	1	0.83	1	1	1	1	0.995	1	1	0.62	0.955	1	0.995	1	0.995	1	1	0.98	1
Rv0480c	1	1	1	0.975	1	1	1	1	0.08	1	0.86	0.985	1	1	0.98	1	1	0.985	0.975	1	1	1	1	0.98	1	1	1	1	1	1	1	1	0.94	1	1	1	1	1	1	1	1	0.995	0.995	0.505	0.97	1	1	1	0.995
Rv0481c	1	0.985	0.995	1	1	0.905	1	1	1	1	1	1	1	0.965	1	1	1	0.825	1	1	0.99	0.865	1	1	1	1	0.86	1	1	0.89	1	1	1	1	1	1	0.99	0.975	1	0.81	1	1	1	1	0.875	1	1	0.995	1
Rv0482	1	0.805	1	1	1	1	1	0.85	1	1	0.905	1	1	0.97	1	1	1	1	1	0.995	1	1	1	1	1	1	1	1	0.905	0.975	1	0.915	0.99	1	1	1	0.99	1	0.99	0.97	1	0.98	0.995	1	0.86	1	1	1	0.995
Rv0483	0.995	0.995	1	1	1	0.875	1	0.995	1	1	1	1	0.99	1	1	0.975	1	1	0.995	1	1	1	1	0.905	0.895	0.99	0.94	1	0.995	1	1	1	1	0.81	1	1	0.985	1	1	0.98	1	0.99	1	1	0.94	0.995	1	0.975	1
Rv0484c	1	1	0.985	0.88	0.995	1	1	0.985	0.875	0.99	1	0.87	1	1	0.995	0.995	1	1	1	0.955	1	1	0.975	1	1	1	0.995	1	1	0.995	1	1	1	0.99	1	1	0.925	0.995	1	0.83	0.95	0.995	1	1	0.495	0.975	0.955	1	1
Rv0485	1	1	1	1	1	1	1	1	1	1	1	1	0.86	0.965	1	0.98	1	0.995	1	0.96	1	0.995	0.95	0.92	1	0.57	0.975	0.995	1	1	1	0.995	0.97	1	0.51	0.93	0.97	1	1	1	0.985	0.71	1	1	1	1	0.85	1	1
Rv0486	1	1	1	0.59	1	1	1	1	0.98	1	1	0.935	1	0.995	0.955	0.985	0.995	1	1	1	1	0.995	0.995	1	1	1	1	1	1	1	1	1	0.995	1	0.975	1	0.995	1	1	1	0.645	1	0.985	0.57	0.995	1	0.965	1	1
Rv0487	1	0.995	0.965	0.98	1	1	1	0.975	1	0.985	1	0.985	0.995	1	1	1	0.99	0.95	1	1	0.915	1	0.995	0.98	1	0.995	0.94	1	0.99	0.995	1	1	1	0.83	1	1	0.995	1	0.99	0.73	1	0.995	0.88	0.985	0.99	1	1	0.915	0.99
Rv0488	0.995	1	1	0.81	1	1	1	0.985	0.875	1	1	0.98	1	1	1	0.96	0.98	1	1	0.995	1	0.965	1	1	1	1	1	0.995	0.845	1	0.995	1	0.98	1	1	1	0.955	1	1	1	1	1	1	1	0.285	1	1	1	1
Rv0489	1	0.73	1	1	1	0.915	1	0.255	0.97	0.975	0.985	1	1	0.995	1	0.99	0.985	1	1	1	0.985	1	0.995	1	0.94	1	0.95	1	1	0.995	1	0.885	0.945	0.95	1	1	0.99	1	1	0.99	1	0.85	1	1	0.97	1	1	0.995	0.99
Rv0490	1	1	1	0.855	1	0.99	1	1	1	1	1	0.95	1	1	1	0.97	0.895	1	1	1	1	0.94	0.795	1	1	1	1	1	1	1	1	1	1	1	0.985	1	1	1	1	0.995	0.33	1	0.975	0.995	0.71	1	1	0.705	0.995
Rv0491	1	0.99	1	1	1	0.96	1	0.62	0.995	0.93	1	0.8	1	0.97	0.89	0.995	1	0.985	1	1	1	1	1	0.94	1	1	0.61	1	1	1	1	1	0.97	0.995	1	1	1	1	1	0.98	0.855	1	0.84	0.91	1	1	1	0.945	1
Rv0492c	1	1	0.995	0.195	1	1	1	0.945	0.98	1	0.92	0.745	0.995	1	1	0.935	0.995	1	1	1	1	0.805	1	1	1	1	1	1	0.59	1	1	0.995	1	1	1	1	0.925	1	1	1	0.995	1	0.975	1	0.8	1	1	1	1
Rv0493c	1	1	0.955	1	1	0.995	1	1	1	1	1	0.995	0.995	0.995	1	1	1	0.5	0.99	1	1	1	1	0.98	0.995	0.995	1	1	0.84	0.915	1	1	0.83	0.95	1	0.99	0.96	1	1	0.985	1	0.975	0.855	0.985	0.99	1	0.98	0.99	1
Rv0494	1	0.99	0.99	0.725	1	1	1	0.67	1	1	0.625	1	1	0.98	1	1	0.995	1	1	0.985	0.87	1	1	1	0.99	1	0.805	1	1	0.935	0.355	1	1	0.32	1	1	1	1	0.995	0.925	1	1	0.995	1	0.995	1	0.995	1	0.995
Rv0495c	1	0.985	1	0.985	0.995	0.955	1	1	1	0.985	0.995	1	1	1	1	1	0.99	0.99	0.995	1	1	1	0.98	1	0.995	1	0.94	1	1	1	1	1	0.945	1	1	1	1	1	0.985	1	1	1	0.995	0.705	0.85	0.795	1	0.825	1
Rv0496	1	1	0.99	1	1	1	1	1	1	0.985	1	0.35	1	1	1	0.995	0.425	0.945	1	1	1	0.96	0.995	1	1	1	0.995	1	1	1	0.995	1	0.98	1	1	1	0.525	1	0.995	1	1	0.955	0.38	1	0.905	1	1	0.73	1
Rv0497	1	1	0.995	0.98	0.99	0.995	1	1	0.995	1	1	0.995	1	1	0.995	0.73	1	1	1	0.99	1	0.995	0.985	0.975	0.995	1	1	1	1	1	1	1	0.58	1	0.98	0.995	0.895	0.995	0.955	0.995	1	0.94	0.725	0.95	0.99	1	0.955	1	1
Rv0498	1	1	1	0.725	1	1	1	1	0.95	0.995	1	0.995	1	1	1	1	0.205	1	1	1	0.99	1	1	1	1	1	1	1	0.905	0.955	0.99	1	0.865	1	1	1	1	1	1	0.96	1	0.945	0.98	1	1	0.965	1	1	1
Rv0499	1	1	1	1	1	1	1	1	1	0.995	0.99	0.995	1	1	1	1	0.975	0.975	1	1	0.975	0.995	0.825	1	0.99	0.945	1	1	1	1	1	0.99	1	1	1	1	1	1	1	0.955	1	0.995	1	1	0.755	1	1	0.905	1
Rv0500	1	1	1	0.98	1	0.99	1	1	1	1	0.995	0.87	1	1	1	0.995	0.885	1	1	1	1	1	1	1	1	1	1	1	1	0.82	1	0.98	0.99	1	1	1	1	1	1	0.97	1	0.98	1	1	1	1	1	1	1
Rv0501	1	1	0.995	1	1	0.955	1	0.965	0.99	0.95	0.93	1	1	1	1	0.975	0.74	0.935	1	1	0.975	0.95	1	0.995	0.93	1	1	1	0.995	1	0.995	1	1	1	0.99	1	0.945	1	1	0.995	1	0.99	1	1	0.955	1	1	0.95	1
Rv0502	1	0.995	1	0.985	1	1	1	1	1	0.97	1	0.995	1	0.885	1	0.99	1	0.97	0.83	1	1	1	1	0.99	1	1	1	1	1	1	1	1	0.96	1	1	1	0.995	1	1	1	1	1	0.995	1	1	1	1	0.88	0.995
Rv0503c	1	1	1	0.985	0.99	1	1	1	1	0.82	1	1	0.995	1	1	1	1	0.335	1	1	1	0.87	1	1	1	0.995	0.975	0.9	1	1	0.995	1	0.975	1	0.54	0.975	1	1	1	1	0.985	0.995	1	0.96	1	1	1	1	1
Rv0504c	1	1	1	1	1	1	1	1	0.995	0.96	1	0.315	1	0.995	0.94	1	0.995	0.775	1	0.975	1	1	1	1	1	0.995	1	1	0.935	0.985	1	0.98	1	1	0.925	1	0.99	0.995	0.98	1	1	0.985	0.68	0.69	1	1	0.9	0.99	0.95
Rv0505c	1	1	0.99	0.975	0.9	1	0.995	0.995	0.985	1	1	0.82	1	0.89	0.975	0.99	1	0.99	1	1	1	0.96	1	0.965	1	1	1	1	0.995	1	0.985	0.995	0.99	0.915	1	1	1	1	0.99	0.855	0.92	0.97	0.99	0.94	1	1	0.915	1	1
Rv0506	1	1	1	0.965	1	0.985	1	0.805	1	1	0.8	0.985	1	0.945	0.915	1	1	1	1	1	1	1	1	1	1	1	1	1	1	0.965	1	1	0.955	1	1	0.99	1	0.995	0.99	0.99	0.995	1	0.965	0.66	0.995	1	1	1	1
Rv0507	1	0.94	1	0.975	0.995	0.995	0.995	0.99	0.98	1	1	1	1	0.995	1	0.995	0.935	1	1	0.995	0.985	0.985	0.985	1	0.995	1	1	1	1	1	1	1	0.98	0.995	1	1	1	1	1	0.765	1	0.995	0.945	0.865	0.885	1	1	1	1
Rv0508	1	1	1	1	1	1	1	0.88	0.865	1	0.93	1	1	0.985	0.99	1	1	1	1	0.98	0.98	0.995	1	1	1	1	1	1	0.97	0.84	1	1	0.935	0.905	1	1	1	0.995	1	1	1	1	1	1	0.755	1	0.97	1	1
Rv0509	1	0.98	1	0.385	1	0.99	1	0.985	1	0.98	1	1	1	1	1	0.79	0.955	1	1	1	0.995	1	0.93	0.995	0.95	1	0.985	0.99	1	1	0.995	1	1	1	1	1	0.98	0.645	1	1	0.925	1	0.62	1	0.995	1	1	0.945	1
Rv0510	1	0.995	1	1	0.995	1	1	1	0.99	1	0.835	1	1	1	0.99	1	1	1	1	1	1	1	1	1	1	1	1	1	1	0.805	1	0.99	0.945	1	1	1	1	1	0.985	0.985	1	1	1	0.98	1	1	1	1	1
Rv0511	1	0.98	1	0.415	0.965	1	0.99	1	1	1	0.945	1	1	0.995	1	1	0.97	1	1	1	1	0.995	0.815	1	1	1	0.995	0.985	0.99	1	1	0.99	0.99	0.905	1	0.99	0.995	1	0.995	1	0.965	1	1	1	0.995	0.98	1	1	0.995
Rv0512	1	1	1	0.99	1	0.99	1	1	1	0.905	1	0.515	0.96	1	1	0.99	1	1	1	1	1	1	1	0.995	0.875	1	1	0.98	0.995	0.995	1	0.99	1	1	1	0.965	0.975	1	1	1	1	0.975	1	0.995	0.7	1	1	1	1
Rv0513	0.99	0.965	1	1	1	0.995	1	1	0.995	0.985	1	1	1	0.98	1	1	1	1	1	1	0.995	1	0.835	1	1	0.95	1	1	1	1	0.995	0.99	0.99	0.995	1	1	1	0.995	1	0.81	0.98	1	1	1	1	0.995	1	1	1
Rv0514	1	1	0.995	0.25	1	1	0.995	1	0.935	1	0.99	0.955	1	1	1	1	0.99	1	1	1	1	1	0.9	0.995	1	1	1	0.85	1	0.865	1	1	1	1	1	1	1	1	1	1	1	1	0.995	1	0.305	1	1	1	1
Rv0515	1	1	1	1	1	1	1	0.995	0.945	1	1	1	0.995	0.995	0.98	1	1	1	1	0.935	0.975	1	0.835	1	1	1	0.985	1	1	0.99	1	1	1	0.98	1	1	1	1	0.96	0.965	0.95	1	0.995	1	0.975	0.97	0.995	1	0.99
Rv0516c	1	0.945	0.99	1	1	1	1	1	1	0.995	0.995	0.98	0.965	0.895	1	1	1	1	0.98	1	0.99	1	1	1	0.995	0.755	1	1	1	1	1	0.985	0.995	1	1	0.995	1	1	0.985	1	1	0.935	1	1	1	1	1	1	0.995
Rv0517	1	0.965	1	0.89	1	0.96	1	1	0.97	0.995	0.995	0.955	1	1	0.98	1	0.96	1	0.995	1	0.99	1	1	1	1	0.995	0.9	1	0.875	1	1	1	0.985	0.995	1	1	0.995	1	0.685	0.645	1	1	1	0.995	1	1	1	0.915	1
Rv0518	1	1	0.575	1	1	1	1	1	1	1	0.97	0.795	0.99	0.99	1	1	0.605	0.94	1	1	1	0.945	1	1	1	0.985	1	1	0.825	0.975	0.99	0.99	0.97	1	1	0.995	0.98	0.99	1	0.985	1	1	0.92	0.99	1	0.995	1	0.99	1
Rv0519c	1	1	1	1	0.995	1	1	1	0.955	1	0.995	0.995	0.98	1	0.99	1	1	0.865	1	0.985	1	1	0.925	1	1	0.99	1	1	1	1	1	0.985	1	1	1	1	1	1	0.995	0.935	0.96	0.99	1	0.99	1	1	1	1	1
Rv0520	1	1	1	1	1	1	1	1	0.86	1	1	0.88	0.985	0.845	0.935	1	1	1	1	1	1	0.82	1	1	1	0.985	1	1	1	1	1	0.775	1	0.965	1	1	0.995	1	1	0.63	1	1	0.815	0.99	1	1	1	0.92	1
Rv0522	1	0.92	0.97	0.96	1	1	1	1	0.995	1	1	0.98	1	0.995	0.995	0.995	1	1	1	0.99	0.985	1	1	0.995	0.87	0.985	1	1	0.995	1	0.49	0.845	0.995	1	1	1	1	1	1	0.99	1	1	0.98	0.995	0.675	1	1	1	1
Rv0523c	1	1	0.98	0.995	1	1	1	0.995	1	0.585	1	1	1	0.97	1	1	1	0.995	1	1	1	1	1	1	0.975	1	0.855	1	1	1	0.89	1	1	1	1	1	1	1	0.94	1	1	1	0.995	1	1	1	0.99	1	1
Rv0524	1	1	1	0.065	1	1	1	1	1	0.995	0.99	0.88	1	1	1	1	0.79	1	1	1	1	0.96	0.995	1	0.995	1	1	1	1	0.025	1	1	1	1	1	1	1	1	1	1	1	1	0.975	0.985	1	1	1	1	1
Rv0525	1	0.895	0.93	1	1	1	1	1	0.995	0.9	1	0.995	1	0.99	0.965	1	0.95	0.98	1	1	1	1	1	1	0.95	1	1	1	1	0.99	0.995	1	1	1	1	1	0.995	1	1	0.995	1	1	0.395	0.585	1	1	1	0.93	1
Rv0526	1	0.99	1	0.86	1	1	1	1	0.995	0.95	1	0.91	1	1	1	0.97	0.13	0.92	0.995	1	1	1	1	1	0.995	1	1	1	1	1	1	1	1	0.97	1	1	1	1	1	1	0.995	1	1	1	0.98	1	0.995	0.99	1
Rv0527	1	0.9	0.995	1	0.985	1	1	1	1	1	1	0.99	1	1	1	0.97	0.995	0.99	1	1	0.99	1	0.96	1	0.26	1	1	1	1	0.99	1	1	1	1	1	1	1	0.995	1	0.98	1	0.99	0.925	0.99	1	1	1	1	0.995
Rv0528	1	0.985	1	1	1	1	1	1	0.92	1	1	1	1	0.995	1	1	1	1	1	1	1	1	1	1	1	0.96	1	1	1	0.01	1	0.975	1	1	1	1	1	1	1	0.25	1	0.985	1	1	1	0.94	0.995	1	0.875
Rv0529	1	1	0.965	1	0.95	1	1	1	1	0.985	1	1	1	1	1	0.975	0.83	0.99	1	1	1	1	0.755	1	0.955	1	1	0.955	1	1	1	1	0.995	1	1	1	1	1	1	0.975	1	0.985	0.93	0.995	0.99	1	1	1	1
Rv0530	1	0.96	1	0.98	1	0.745	1	1	0.85	1	1	0.925	0.995	1	0.545	0.995	1	0.995	1	1	1	0.97	1	1	1	1	1	1	1	0.99	1	0.985	0.99	0.99	1	1	1	1	1	0.995	1	1	0.98	0.815	0.985	1	0.99	1	0.995
Rv0531	1	1	0.995	1	1	0.84	1	1	1	0.955	1	0.99	1	1	0.99	0.955	1	0.97	1	1	1	1	1	1	0.95	1	1	0.995	1	1	1	1	0.92	1	1	1	1	0.98	0.99	0.84	1	1	1	1	0.775	1	1	1	1
Rv0532	1	0.975	1	0.91	0.865	1	0.995	1	0.995	1	1	0.575	0.985	0.995	0.99	1	1	1	0.995	1	1	1	0.98	0.995	1	1	1	0.995	1	0.995	0.995	0.945	1	1	1	1	1	1	1	1	1	1	0.675	1	1	1	1	1	1
Rv0533c	1	0.975	1	1	0.995	1	1	0.7	0.695	0.985	1	1	0.995	1	1	1	0.925	1	1	1	0.995	1	1	0.95	0.975	1	0.995	1	1	1	1	1	1	1	1	0.99	1	0.995	0.875	0.995	0.995	1	1	0.945	0.975	1	0.895	1	1
Rv0534c	1	0.99	1	1	0.655	1	0.99	0.945	1	1	1	1	1	1	0.995	0.96	0.76	0.965	1	1	0.985	0.995	0.99	1	0.99	1	0.985	1	1	1	1	1	1	1	1	1	1	1	1	0.915	0.99	0.98	0.925	1	0.995	1	0.995	0.97	0.995
Rv0535	1	0.995	0.995	0.99	0.99	1	1	1	0.995	1	1	1	0.975	0.915	0.99	1	1	1	1	1	1	0.995	1	1	1	1	0.595	1	1	1	0.755	0.97	0.99	1	1	0.995	1	0.995	0.96	0.995	1	1	1	0.89	0.95	1	1	0.985	1
Rv0536	1	1	1	0.785	1	1	1	0.99	0.995	1	1	1	1	1	1	0.63	1	0.995	1	1	1	0.995	1	1	1	1	1	1	1	0.19	1	1	1	1	1	1	0.805	1	1	1	1	0.945	1	1	0.865	1	0.98	1	1
Rv0537c	0.995	1	0.995	0.995	1	0.775	1	1	1	1	1	1	0.98	1	1	1	1	0.935	1	0.935	0.995	1	0.94	1	1	1	1	0.99	1	0.99	1	1	1	0.995	1	0.985	1	0.995	1	1	1	0.97	1	1	0.95	1	1	1	1
Rv0538	1	0.99	1	0.855	0.975	1	1	1	0.995	1	1	1	1	1	0.98	0.99	1	1	0.99	1	0.995	1	0.96	1	1	1	0.97	1	0.99	0.645	1	0.99	0.99	0.875	1	1	1	1	0.98	0.99	1	0.98	0.97	0.975	0.925	1	0.725	1	1
Rv0539	1	1	1	1	1	0.91	1	1	0.905	1	1	0.99	1	1	0.865	0.86	0.955	0.895	1	1	0.985	1	1	1	1	1	1	1	1	0.41	1	0.97	1	1	1	0.995	1	1	1	1	1	1	1	0.92	0.29	1	0.98	1	0.995
Rv0540	1	1	1	0.915	1	1	1	0.98	1	1	1	1	1	1	1	0.62	0.995	0.975	1	0.99	0.945	1	1	1	1	1	1	1	1	0.57	1	0.985	1	1	1	1	1	0.995	1	0.995	1	0.99	1	0.995	0.845	1	1	1	1
Rv0541c	1	0.99	0.99	0.995	0.995	1	0.995	1	0.99	1	0.98	0.485	0.99	0.99	0.97	1	1	1	1	1	1	0.995	0.83	0.985	1	0.98	1	1	1	0.985	1	0.975	1	1	1	1	0.985	0.995	0.995	0.715	0.995	1	0.995	1	1	1	1	1	1
Rv0542c	1	1	0.995	1	1	1	1	1	0.995	1	1	1	1	1	1	1	1	1	0.86	1	1	1	1	1	1	1	1	1	1	0.925	0.995	0.93	0.955	1	1	1	1	1	1	0.985	1	0.615	0.965	0.555	1	1	0.985	1	0.99
Rv0543c	0.98	1	1	1	1	0.925	1	1	1	1	0.99	1	1	1	1	0.615	1	1	1	1	1	0.965	1	1	1	1	1	1	1	1	0.975	1	1	1	1	1	0.94	1	1	1	1	1	1	1	0.955	1	1	0.93	1
Rv0544c	1	0.995	1	0.99	1	1	1	1	1	0.285	0.995	1	1	1	1	1	0.865	0.98	0.995	1	1	1	1	1	0.995	1	1	1	1	0.775	1	1	1	1	1	0.995	1	0.995	0.995	0.985	1	0.915	0.96	0.99	1	1	1	0.98	0.97
Rv0545c	1	1	1	1	1	1	1	1	1	1	1	1	1	1	1	1	0.115	1	1	1	1	1	1	1	1	1	1	1	1	1	0.815	1	1	1	1	0.98	1	1	1	1	1	0.87	1	1	1	1	1	1	1
Rv0546c	1	0.98	1	1	1	1	1	1	1	0.995	1	1	1	1	1	1	0.91	0.79	1	1	1	1	1	1	1	0.99	1	1	1	0.97	1	1	0.995	1	0.965	1	1	0.985	1	0.99	1	0.59	0.905	1	1	1	1	1	0.985
Rv0547c	1	0.39	1	1	1	0.99	1	0.65	1	0.955	1	0.995	1	1	1	0.96	1	0.925	0.995	1	1	1	1	0.945	0.635	1	1	1	1	1	1	0.97	1	1	1	1	0.985	1	0.975	1	1	0.96	1	0.985	1	1	1	1	1
Rv0548c	1	1	1	1	1	1	1	1	1	1	0.985	0.785	1	1	1	1	0.2	0.64	1	1	1	0.995	0.845	1	0.995	1	1	1	0.85	1	1	1	1	1	0.995	1	0.995	1	0.605	0.985	1	0.97	1	1	0.99	0.985	0.99	0.99	1
Rv0549c	1	1	0.995	1	1	1	1	1	1	1	1	1	1	1	1	0.645	0.92	0.96	1	1	1	1	0.99	0.995	1	0.86	1	1	1	1	1	1	0.925	1	0.97	1	1	1	1	0.995	1	0.97	1	1	1	1	1	0.995	1
Rv0550c	1	1	0.99	1	1	1	1	1	1	1	1	0.835	0.97	1	1	1	1	1	0.99	1	1	0.995	0.23	0.97	1	0.96	1	1	0.975	1	1	0.935	1	1	0.965	1	1	1	0.995	0.86	1	1	1	1	1	1	1	1	0.965
Rv0551c	1	0.995	0.95	0.99	1	1	1	0.985	1	0.91	0.98	0.99	0.99	0.985	0.985	1	0.995	1	0.995	1	0.99	1	1	1	0.975	1	0.9	1	1	1	0.99	1	0.875	1	1	1	1	1	0.99	1	1	0.94	0.795	0.99	1	1	0.98	1	0.84
Rv0552	1	1	0.98	0.635	1	1	1	0.995	1	0.975	0.97	0.825	1	1	0.95	1	0.92	0.995	1	0.995	0.995	0.995	0.98	0.99	1	1	0.99	1	0.45	0.775	1	0.995	1	1	1	1	1	1	0.985	0.99	1	1	0.76	1	0.965	1	1	1	0.995
Rv0553	1	0.97	1	1	1	1	1	0.98	1	0.945	1	1	1	0.995	0.985	1	1	1	1	1	1	1	1	1	0.995	1	0.995	1	1	1	1	1	0.865	1	1	1	1	0.95	1	0.99	1	0.895	0.69	1	0.89	1	1	0.975	1
Rv0554	1	0.995	1	1	1	0.905	1	1	1	0.83	1	1	1	1	1	1	0.825	0.94	1	1	0.975	1	0.94	1	1	1	1	1	1	0.995	1	1	1	1	1	1	1	0.96	0.975	1	1	0.98	1	0.985	1	0.925	1	0.97	1
Rv0555	1	0.915	1	1	0.97	1	0.905	0.85	1	0.975	1	1	0.98	1	1	1	0.965	0.99	1	0.915	1	1	1	1	0.65	1	1	1	1	1	1	0.995	1	0.9	1	0.975	0.96	1	1	0.99	1	0.995	1	1	0.995	1	0.945	1	1
Rv0556	1	0.995	1	1	1	0.995	1	0.99	1	0.76	1	1	1	0.995	1	1	1	1	1	1	0.975	1	0.995	1	1	1	0.815	1	1	1	0.99	1	1	0.995	1	1	1	0.99	1	0.73	0.995	1	1	0.995	1	0.98	0.995	1	1
Rv0557	1	0.98	1	1	1	1	1	1	0.94	1	1	0.905	1	0.96	0.995	0.995	1	1	1	1	1	1	0.87	0.995	0.815	1	1	1	1	1	1	0.98	1	1	1	1	0.99	1	0.995	0.985	1	0.99	1	1	0.95	1	0.98	0.995	1
Rv0558	1	0.99	1	0.995	1	1	1	1	0.955	1	1	0.945	0.87	1	0.855	1	1	1	1	1	1	1	0.97	1	1	0.995	1	1	1	0.995	1	0.995	1	1	1	0.855	1	1	1	0.975	1	1	1	0.53	0.995	1	0.985	1	1
Rv0559c	1	1	1	0.98	0.995	0.975	0.975	1	1	1	1	0.995	1	1	1	0.145	0.975	0.705	0.97	1	1	1	1	0.96	1	0.995	1	0.39	1	1	1	1	1	1	1	1	0.995	1	1	1	0.985	0.98	1	1	0.985	1	1	0.995	1
Rv0560c	1	1	1	1	1	1	1	1	1	1	1	0.96	0.07	1	1	1	1	1	1	1	1	1	1	1	1	0.945	1	0.91	1	1	1	1	1	1	0.085	0.98	1	1	1	1	1	1	1	1	1	1	1	1	1
Rv0561c	0.995	0.985	1	0.995	1	0.785	1	1	0.95	1	1	0.995	0.99	1	0.95	1	0.995	0.95	1	0.995	1	0.995	1	0.98	1	0.955	1	1	1	1	1	1	0.945	1	1	1	1	0.995	0.92	0.84	0.585	0.995	0.985	1	0.82	1	0.905	1	0.995
Rv0562	1	1	0.99	0.285	1	0.85	1	1	0.88	0.925	1	0.865	1	1	1	1	1	1	1	1	1	0.995	1	1	1	1	1	0.995	1	1	1	0.91	0.99	1	1	1	0.33	1	1	1	0.915	0.98	1	1	0.825	1	1	1	0.965
Rv0563	1	1	1	1	1	1	0.995	1	1	1	1	1	0.99	1	1	1	1	1	0.985	1	1	0.995	0.995	1	0.84	0.72	1	1	1	1	1	1	1	1	1	1	1	1	0.97	1	0.995	1	0.985	1	1	1	1	1	0.9
Rv0564c	1	1	0.995	1	1	1	1	1	0.995	1	1	1	1	0.99	1	1	0.99	0.965	1	0.975	0.93	1	0.995	1	1	0.995	1	1	1	0.91	1	0.97	1	0.975	1	0.99	0.995	1	1	0.99	1	0.87	1	1	0.385	1	1	0.99	0.98
Rv0565c	1	1	1	1	1	1	1	1	1	0.085	1	0.895	1	1	1	1	0.995	0.825	1	1	1	1	1	1	0	1	1	1	1	1	1	1	0.985	1	1	1	1	1	1	1	1	1	1	1	0.865	1	1	1	0.995
Rv0566c	1	1	1	1	1	1	1	1	1	1	0.98	0.995	1	1	1	1	0.995	1	1	1	1	1	0.935	1	1	0.995	1	1	0.655	0.975	0.99	1	1	1	1	1	1	1	0.76	1	0.29	1	0.33	1	1	1	0.995	1	0.985
Rv0567	1	1	0.975	0.99	1	0.955	1	0.98	1	0.99	1	1	1	1	1	1	1	0.995	1	0.92	1	1	0.995	1	1	0.98	1	1	1	1	1	1	1	1	0.985	0.99	1	1	0.785	1	0.99	0.98	0.995	0.925	1	1	1	0.995	0.99
Rv0568	1	1	0.93	1	1	1	1	1	0.98	0.99	0.995	1	0.995	0.985	1	0.99	0.99	0.945	1	1	1	1	1	1	1	1	1	1	0.995	0.22	1	1	1	0.82	1	1	0.995	1	1	1	0.99	1	0.77	0.445	1	1	1	0.81	0.94
Rv0569	1	1	1	1	1	1	1	1	0.935	1	1	1	0.96	1	1	1	0.99	1	0.995	1	1	1	1	1	1	1	0.995	1	1	1	1	1	1	0.94	1	0.995	1	1	1	0.98	0.985	0.995	1	1	1	0.88	1	1	1
Rv0570	1	1	1	1	1	1	1	1	0.99	1	1	1	1	0.98	1	1	1	1	1	1	0.87	1	1	1	1	1	1	1	0.94	1	1	1	1	0.975	1	1	1	0.72	1	0.765	0.985	1	1	1	1	1	1	1	1
Rv0571c	1	1	1	1	1	1	1	1	0.99	1	0.985	1	1	1	1	1	0.925	1	1	1	0.595	1	1	1	1	1	1	1	1	1	0.69	1	1	1	1	1	1	1	1	1	1	1	1	1	1	0.71	1	0.74	0.99
Rv0572c	1	1	1	1	1	1	1	1	0.815	1	1	1	1	1	1	1	1	1	1	1	0.5	1	0.99	1	1	1	1	1	1	1	1	1	1	1	1	1	1	1	1	1	0.995	1	0.98	1	1	1	1	1	1
Rv0573c	0.99	1	1	1	1	1	1	1	0.87	0.915	0.995	1	1	1	1	0.995	1	1	0.94	1	0.73	1	1	1	1	1	1	1	1	0.735	0.745	1	1	1	1	1	1	0.97	1	1	0.995	1	1	1	1	0.82	1	0.275	0.995
Rv0574c	1	1	1	1	1	1	1	1	1	1	1	1	1	0.995	1	1	1	1	1	1	0.17	1	1	1	1	1	1	1	1	0.265	0.905	1	1	0.985	1	1	1	1	1	1	1	1	0.975	1	1	1	1	0.995	1
Rv0575c	1	1	1	1	1	1	1	1	0.955	1	1	1	0.985	0.99	1	1	1	1	0.995	1	0.96	1	1	1	1	1	0.995	1	1	0.99	0.005	0.99	0.995	1	1	1	1	1	1	0	0.985	1	1	1	1	0.975	1	1	0.995
Rv0576	1	1	1	0.975	1	0.99	1	1	0.84	1	1	1	1	1	0.99	1	1	0.99	1	1	0.89	1	0.985	0.995	1	1	0.985	1	0.905	1	0.955	0.97	1	0.92	1	1	1	0.77	1	0.98	1	1	0.99	0.61	1	1	1	1	0.995
Rv0577	1	1	0.995	0.985	0.685	1	0.955	1	0.985	1	0.95	0.735	1	0.995	0.935	1	0.915	0.995	0.99	0.995	1	1	1	0.995	0.99	1	0.86	1	0.99	0.83	1	0.995	0.595	0.955	1	0.995	1	1	0.97	0.88	0.985	1	1	0.99	1	1	1	1	1
Rv0578c	1	1	0.995	0.99	1	0.99	1	1	1	1	1	0.93	1	0.955	1	1	0.94	0.975	1	1	0.985	0.995	0.995	1	1	0.905	0.99	1	1	0.695	1	0.985	0.88	1	1	0.99	1	1	1	0.985	1	1	0.93	1	1	1	1	0.985	0.97
Rv0579	1	1	0.955	1	1	0.97	1	1	1	0.55	1	0.94	1	1	1	1	0.885	0.965	1	1	1	0.94	1	0.995	0.525	1	1	1	1	1	1	1	1	1	1	1	1	1	1	1	1	1	0.795	0.985	0.995	0.995	1	0.255	0.695
Rv0580c	1	0.985	0.98	1	1	0.995	1	1	0.97	0.995	1	0.955	0.975	1	0.975	1	0.98	1	1	1	1	0.985	0.985	1	1	1	1	1	1	0.865	1	1	1	0.965	1	0.99	1	1	1	1	1	0.99	0.995	0.42	1	1	0.94	0.97	1
Rv0581	1	1	0.8	0.99	0.995	1	1	1	1	1	1	0.775	0.905	0.9	0.995	1	1	0.995	0.695	1	1	0.97	1	1	0.79	1	1	1	1	1	1	0.975	1	1	1	1	0.97	1	1	0.61	1	1	1	0.905	1	1	1	1	1
Rv0582	1	1	1	1	0.995	1	1	1	0.92	1	1	1	0.98	0.815	1	0.99	1	1	1	0.995	0.99	0.6	1	0.995	0.995	1	0.975	0.995	1	0.995	0.69	0.09	1	0.925	1	1	1	1	1	0.995	1	1	1	0.995	1	0.995	0.995	1	1
Rv0583c	1	1	0.995	1	1	0.995	1	0.96	1	0.72	1	1	1	1	1	1	1	0.985	1	1	0.995	1	1	1	0	1	1	1	1	1	1	1	0.99	1	1	1	0.995	0.955	1	1	1	1	1	0.985	0.99	1	1	1	1
Rv0584	1	1	0.995	1	1	0.995	0.99	1	1	0.65	1	0.96	0.43	1	1	1	1	1	1	0.995	1	1	0.995	1	0.995	1	0.995	1	0.985	1	0.91	1	1	0.98	0.875	0.995	1	0.485	1	0.995	1	0.885	0.985	1	0.95	1	1	1	1
Rv0585c	0.975	1	1	1	1	0.895	1	0.875	1	0.35	1	1	1	1	1	1	1	1	1	1	1	1	1	1	0	1	0.78	1	0.985	1	0.995	1	1	0.97	1	1	1	1	1	0.935	1	1	1	1	0.69	0.995	0.975	1	1
Rv0586	1	1	1	1	0.995	1	0.915	1	1	1	1	0.96	0.995	1	1	0.985	0.985	0.815	0.95	1	1	1	1	0.995	1	0.99	1	0.98	1	1	0.985	0.905	1	1	0.74	0.835	1	1	1	1	0.965	1	1	1	1	1	1	0.935	1
Rv0587	1	0.965	0.975	0.99	0.94	0.995	1	1	1	1	0.99	0.96	1	1	1	0.96	0.9	0.95	0.99	1	0.995	0.985	0.78	0.99	0.995	1	0.99	1	0.995	0.65	1	0.72	1	0.92	0.99	1	1	1	0.995	0.99	1	1	1	0.85	1	1	1	0.99	1
Rv0588	1	1	0.995	1	1	1	0.995	1	1	0.985	1	0.935	0.68	0.965	1	0.99	1	1	0.995	1	0.975	0.995	1	0.99	0.93	1	1	0.995	1	1	0.835	0.895	1	0.995	1	0.975	0.98	0.985	1	0.99	1	1	1	1	0.985	0.74	1	1	0.99
Rv0589	1	0.99	1	1	1	1	0.995	1	1	1	1	1	1	0.89	1	1	1	1	0.99	1	0.965	0.955	1	0.99	1	0.995	1	1	1	1	0.88	0.015	1	1	1	1	1	1	0.91	0.97	0.995	1	1	1	1	1	1	1	1
Rv0590	1	0.995	1	0.995	0.99	1	1	1	0.95	0.975	1	0.99	1	1	0.995	0.815	1	1	0.975	1	0.755	1	1	1	1	0.99	1	1	1	0.945	1	1	1	1	1	1	1	0.99	0.625	1	1	0.98	1	1	0.495	1	1	1	1
Rv0591	0.97	1	1	1	1	0.955	1	1	1	0.995	1	1	0.99	1	0.915	1	1	1	1	1	0.275	0.99	1	1	1	1	1	1	1	1	0.965	0.995	0.995	1	1	1	1	0.7	1	0.905	1	1	1	1	1	0.48	1	1	1
Rv0592	1	0.95	1	1	1	1	1	1	1	0.995	1	0.94	1	0.935	0.91	1	1	1	1	0.99	0.58	0.99	0.995	1	0.995	1	0.64	1	0.99	1	1	1	0.95	1	1	1	1	0.955	1	1	1	0.99	0.98	1	1	1	1	1	1
Rv0593	1	0.995	1	0.985	1	1	1	1	0.995	0.995	1	1	0.995	1	0.875	1	0.99	1	1	1	0.115	1	1	1	1	1	0.885	1	0.995	1	0.97	0.98	1	0.985	1	0.99	0.99	0.7	1	0.945	0.995	1	0.995	1	1	0.64	1	1	1
Rv0594	0.93	0.99	1	0.985	1	1	1	1	1	1	1	0.965	1	0.625	0.955	1	0.995	1	1	1	0.34	0.995	1	1	0.985	1	0.485	1	0.64	1	0.98	1	1	0.985	1	1	0.995	0.98	0.995	0.995	1	1	1	1	1	1	1	0.985	0.995
Rv0595c	1	1	1	0.995	1	1	0.295	1	1	1	0.995	0.995	0.965	1	1	1	1	1	0.96	1	1	1	1	1	1	0.975	1	0.99	1	1	1	0.99	1	1	0.995	1	1	0.9	0.79	0.965	1	1	1	1	0.96	1	1	1	1
Rv0596c	1	1	1	1	1	1	1	1	0.98	1	1	0.305	0.65	0.35	1	1	1	1	0.99	1	1	1	1	1	1	1	1	0.985	1	1	1	0.735	1	0.97	0.995	1	1	0.995	1	0.975	1	1	1	1	1	0.99	1	1	1
Rv0597c	1	0.995	0.985	1	1	1	1	1	0.89	1	1	1	1	0.985	1	1	1	1	0.97	1	0.945	0.94	0.65	1	1	1	1	1	1	1	0.97	0.07	1	1	1	0.995	1	0.965	0.995	0.945	1	1	1	1	1	1	1	1	1
Rv0598c	1	0.985	1	1	1	1	1	1	0.995	0.725	0.98	0.995	1	0.585	1	0.995	1	0.995	0.455	1	0.995	0.985	1	1	1	1	1	1	1	0.995	1	0.98	1	0.985	1	0.96	1	1	0.965	0.965	1	1	1	1	1	0.57	1	1	0.995
Rv0599c	1	0.285	1	0.995	1	0.995	1	1	1	1	1	1	0.97	0.96	1	1	1	1	0.975	1	0.995	1	0.995	0.935	1	1	1	1	0.965	1	1	0.26	1	0.955	1	0.995	1	1	0.995	0.97	1	0.99	0.975	0.995	1	1	0.995	0.995	0.995
Rv0600c	1	1	1	1	1	0.995	1	1	0.99	1	0.995	1	1	0.6	1	1	0.97	1	1	1	0.995	0.995	1	1	1	1	0.98	1	0.99	1	0.955	1	0.91	0.93	1	1	1	1	1	0.98	1	1	1	1	0.83	1	1	0.86	1
Rv0601c	1	1	1	0.87	1	1	1	1	1	0.99	1	0.99	1	0.955	1	1	1	1	1	1	1	0.96	1	1	0.995	1	0.475	1	0.995	1	0.56	1	1	1	1	1	1	1	1	1	1	1	0.9	1	1	1	0.375	1	1
Rv0602c	0.8	0.945	1	1	1	0.995	1	1	0.995	1	1	1	1	1	1	1	1	1	1	1	0.54	0.98	1	1	1	1	0.75	1	0.555	0.99	1	0.945	1	0.98	1	1	1	0.995	1	1	1	1	1	1	1	0.995	1	0.99	1
Rv0603	1	1	1	0.915	1	1	0.99	1	1	1	1	0.925	1	1	1	1	0.995	0.66	1	1	1	0.67	1	1	1	1	0.995	1	1	1	0.845	1	0.925	1	1	0.995	0.985	1	1	0.995	1	1	0.955	0.995	0.99	0.94	1	0.985	1
Rv0604	1	1	1	0.975	1	1	1	1	0.97	1	1	0.98	0.995	0.92	1	0.5	1	1	1	1	1	0.95	1	1	0.995	1	0.955	1	1	0.975	0.98	0.165	0.965	1	1	1	1	0.995	1	1	1	1	1	1	1	1	1	0.905	1
Rv0605	0.995	1	1	1	1	0.995	1	1	1	0.975	1	1	1	0.965	1	1	1	1	1	1	1	0.99	0.995	1	0.29	1	0.98	1	1	1	0.95	0.775	1	1	1	1	1	1	0.795	0.995	0.995	0.995	1	0.98	0.99	1	1	0.77	0.995
Rv0606	1	1	1	1	1	1	1	1	1	1	1	1	1	0.995	1	1	1	1	1	0.92	0.995	0.975	1	1	1	1	1	1	1	1	0.92	0.86	0.995	1	1	1	1	1	1	1	1	1	1	1	1	1	1	0.73	1
Rv0607	1	1	1	1	1	1	1	1	1	1	1	1	0.93	0.735	1	1	1	1	1	0.99	1	0.99	1	0.99	0.965	1	1	1	1	0.955	1	0.03	0.995	0.99	1	0.995	1	1	1	0.94	1	1	1	1	1	1	1	1	1
Rv0608	1	0.955	1	1	1	0.87	1	1	0.995	0.99	0.995	1	1	0.885	1	1	1	1	1	1	1	0.99	0.985	1	1	1	0.99	1	1	0.97	0.975	0.065	0.995	1	1	0.995	1	1	1	0.995	1	1	0.995	1	0.96	1	1	1	1
Rv0609	1	0.96	1	1	1	1	1	1	1	1	1	1	0.97	0.87	1	1	1	0.995	1	1	0.995	0.78	1	1	1	1	1	1	1	1	1	0	1	1	0.99	0.995	1	1	1	0.99	1	0.995	1	1	1	1	1	1	1
Rv0610c	1	1	1	1	1	1	1	1	0.835	1	0.995	1	0.99	0.06	0.995	1	1	1	1	1	1	0.78	1	1	1	1	1	1	1	1	1	0.035	0.92	1	1	1	1	1	1	0.78	1	1	1	1	0.99	1	1	1	1
Rv0611c	1	0.995	1	1	1	0.995	1	1	0.995	1	1	1	1	0.35	1	1	1	1	1	1	0.995	0.865	1	1	1	1	1	1	1	1	1	0.005	1	0.975	1	1	1	0.99	1	0.895	0.995	1	1	1	1	1	1	0.97	0.995
Rv0612	1	1	1	1	1	1	1	1	1	1	1	1	0.975	0.12	1	1	1	1	1	1	1	1	1	1	1	1	1	1	1	0.965	0.945	0.1	1	0.995	1	1	1	1	1	0.565	1	1	1	1	1	1	1	1	1
Rv0613c	1	1	1	1	1	1	1	1	0.99	1	1	1	1	0.555	1	1	1	1	1	1	1	1	0.985	1	1	1	1	0.885	1	1	1	0.585	1	0.98	0.98	1	1	0.91	1	0.98	0.985	0.985	1	1	1	1	1	1	1
Rv0614	1	0.995	1	1	1	1	1	1	0.975	0.995	0.995	1	1	0	1	1	1	1	1	1	1	1	1	1	1	1	0.96	1	0.875	0.97	0.935	0.865	1	0.945	1	1	0.995	0.995	1	0.98	1	1	1	1	1	1	0.97	1	1
Rv0615	1	1	1	0.99	0.97	1	0.995	0.99	0.97	1	0.79	0.98	1	1	1	1	0.995	1	1	1	1	0.965	1	1	1	1	0.995	1	0.99	1	1	0.91	1	0.995	1	0.995	0.97	1	0.98	0.79	0.585	1	0.885	1	1	1	0.995	1	0.75
Rv0616c	1	1	0.73	0.98	0.98	0.995	0.99	1	0.995	1	0.975	1	1	0.87	1	0.825	0.985	1	1	0.955	0.995	1	1	1	1	1	0.865	1	0.915	0.98	0.955	1	0.98	0.94	1	1	0.93	0.96	1	0.99	0.91	1	1	1	0.985	1	1	0.995	0.965
Rv0617	1	1	1	1	0.995	1	0.855	1	1	1	1	0.995	0.88	1	1	1	1	1	0.995	1	1	1	1	0.99	1	1	1	0.99	0.995	1	1	0.84	1	0.955	1	0.87	1	1	1	0.985	0.98	1	0.985	1	1	1	1	1	0.975
Rv0618	1	0.97	0.995	1	1	1	1	1	0.985	1	0.995	1	0.985	0.405	0.98	0.995	1	1	0.995	1	0.99	0.89	1	0.985	0.995	1	1	1	0.99	1	0.765	1	0.995	1	1	1	0.645	0.52	1	0.88	1	1	0.92	1	1	1	0.78	0.915	1
Rv0619	1	1	1	1	1	1	1	1	0.995	0.975	0.975	0.995	1	0.995	1	0.93	0.99	0.965	1	1	1	0.995	1	1	1	1	1	1	0.995	1	0.98	0.29	1	1	1	1	1	0.835	0.98	1	1	1	0.915	1	0.68	1	1	1	0.93
Rv0620	1	0.94	1	1	1	1	1	1	1	1	1	1	1	0	0.99	1	1	1	1	1	0.97	0.98	1	1	1	1	0.755	1	0.875	0.745	0.975	0.71	1	0.965	1	1	1	0.895	1	0.965	0.995	1	1	1	1	1	0.975	1	1
Rv0621	1	0.995	0.95	1	0.995	0.995	1	1	1	1	1	0.94	1	0.705	1	1	1	0.955	1	1	0.97	0.455	1	1	1	1	0.99	1	1	0.975	0.99	0.065	1	0.99	1	0.99	0.99	0.8	1	0.855	1	1	1	0.94	1	1	0.94	0.985	1
Rv0622	0.995	1	1	1	1	1	1	1	0.995	1	1	0.98	0.96	0.17	1	0.99	1	1	1	1	1	1	1	1	1	1	1	1	1	1	0.995	0.495	0.955	0.995	1	1	1	0.99	1	0.955	1	1	1	1	0.99	1	1	0.93	1
Rv0623	1	0.885	1	1	0.955	1	0.96	1	0.985	1	0.995	1	1	0.955	1	1	1	0.995	0.995	1	0.93	0.955	1	1	1	1	1	1	1	0.955	0.83	1	1	0.795	1	1	1	0.91	1	1	1	1	0.995	1	1	0.995	1	1	0.995
Rv0624	1	1	1	1	1	1	1	1	0.895	1	1	0.845	0.745	0.97	1	0.97	1	1	1	1	1	0.955	1	1	1	1	1	1	1	1	0.995	0.67	0.99	0.635	1	1	1	1	1	0.99	1	1	1	1	1	0.825	1	1	1
Rv0625c	1	1	1	1	1	1	1	1	1	1	1	1	0.995	0.99	0.995	1	1	1	1	1	1	1	0.95	1	0.985	1	1	0.97	1	1	1	0.03	1	0.89	1	1	1	1	1	0.665	1	1	1	1	1	1	1	1	1
Rv0626	1	1	1	1	1	1	1	1	0.995	1	1	0.985	1	1	1	1	1	1	1	1	1	1	1	1	0.72	1	1	1	1	1	1	0.72	1	1	1	1	1	1	1	1	1	1	1	1	1	1	1	1	1
Rv0627	1	0.96	1	1	1	1	1	1	0.955	1	0.995	1	0.905	0.58	1	1	1	1	1	1	1	0.915	0.9	1	1	1	1	1	1	1	1	0.045	0.55	1	1	1	1	1	1	0.93	1	1	1	1	1	0.99	1	1	1
Rv0628c	1	1	0.99	0.975	1	0.99	0.995	1	1	0.98	0.99	1	1	0.985	0.92	1	1	1	0.995	1	1	0.98	1	1	1	1	0.99	1	0.935	1	0.85	0.995	1	0.935	1	1	1	0.84	0.985	0.825	1	1	1	1	1	0.995	1	1	1
Rv0629c	1	0.935	1	0.98	1	1	1	1	1	1	0.995	0.98	0.965	1	0.97	0.795	0.995	1	1	0.995	1	1	1	0.975	0.97	1	0.8	0.995	1	0.985	1	0.695	1	1	1	0.99	0.99	0.995	1	0.975	1	1	0.825	0.92	0.995	1	0.995	1	1
Rv0630c	1	1	1	1	1	1	1	1	1	1	0.995	1	0.995	0.875	0.915	0.805	1	1	1	0.995	1	1	1	0.97	0.995	0.935	1	1	1	1	0.985	1	1	1	0.995	1	1	1	0.97	0.92	0.995	0.94	0.995	1	0.945	1	0.995	1	1
Rv0631c	1	0.995	0.955	1	1	0.995	1	0.97	1	0.995	1	0.83	1	0.995	1	0.935	1	1	1	1	1	1	1	0.98	0.445	1	0.745	1	1	1	1	1	1	1	1	1	0.845	1	0.98	1	1	1	0.98	0.98	1	1	0.995	1	1
Rv0632c	1	0.985	1	1	1	0.995	1	1	0.995	0.99	1	1	1	0.99	1	0.99	1	0.995	1	1	0.985	0.96	1	1	1	1	0.655	1	1	1	0.95	0.995	0.945	1	1	1	0.965	0.845	0.995	0.15	0.995	1	0.995	1	1	1	0.955	0.995	1
Rv0633c	1	1	1	0.35	1	1	1	1	1	0.78	1	1	1	1	0.955	1	1	1	1	0.975	1	1	1	0.995	0.995	1	0.995	1	0.89	1	0.875	1	0.945	1	1	1	1	1	0.945	1	1	1	1	0.825	1	1	0.885	1	0.96
Rv0634c	1	0.99	1	1	1	1	1	1	0.99	0.935	1	0.98	1	0.5	0.995	0.295	0.995	0.935	1	1	0.965	1	0.99	1	1	1	0.99	1	0.995	1	0.98	0.985	1	1	1	1	1	1	0.655	0.99	0.99	0.995	0.995	1	0.63	1	0.995	0.37	1
Rv0635	1	1	1	0.985	0.905	0.53	1	1	1	0.85	1	1	1	1	1	1	1	1	1	0.995	0.97	1	1	1	0.995	1	0.985	1	1	0.875	1	1	0.96	1	1	0.985	1	1	0.99	1	0.995	1	1	0.01	1	1	1	0.53	1
Rv0636	1	1	1	1	1	0.005	1	0.98	1	1	1	1	1	1	1	1	0.925	0.985	1	1	0.985	1	1	1	1	1	0.99	1	1	1	1	1	1	1	1	1	1	1	1	0.98	0.98	1	0.995	0.995	0.995	0.98	1	0.97	1
Rv0637	1	0.995	1	0.96	1	0.795	1	1	1	0.85	1	1	1	1	0.995	1	1	1	1	0.8	0.97	1	1	1	0.86	1	1	1	1	0.955	0.975	1	0.995	0.95	1	1	1	1	0.825	1	0.99	1	1	0.775	1	1	1	0.975	1
Rv0638	1	1	0.995	0.995	1	0.435	1	1	0.97	0.76	1	1	1	0.965	1	0.1	1	1	0.955	1	1	0.975	1	0.99	1	1	0.975	1	1	1	0.955	0.955	0.815	0.595	1	1	1	1	0.995	0.99	0.975	1	1	1	0.97	0.99	1	0.985	0.955
Rv0639	1	1	1	0.98	0.885	0.995	0.935	1	1	0.87	1	1	0.995	0.97	1	1	1	1	1	1	0.945	0.89	1	0.975	1	0.995	0.805	1	0.91	0.99	0.995	1	1	0.335	1	1	1	1	0.63	0.93	0.87	1	0.635	1	1	1	1	1	1
Rv0640	1	1	0.92	0.96	1	0.34	1	1	0.895	0.22	1	1	1	0.995	1	0.32	1	0.96	0.99	1	1	1	1	0.925	1	1	0.975	1	1	1	1	1	1	0.96	1	1	0.995	1	0.975	1	0.99	1	1	1	0.995	0.985	1	0.865	1
Rv0641	1	0.995	1	1	0.955	0.82	1	1	0.995	0.995	1	1	1	0.46	1	1	1	1	1	1	0.995	0.995	1	1	1	0.995	0.835	1	0.99	1	0.95	1	1	0.59	0.99	1	1	1	0.99	0.94	1	1	0.95	1	1	1	1	1	1
Rv0642c	1	1	1	1	1	0.775	1	1	1	0.92	1	1	0.995	1	1	0.78	1	0.96	1	1	1	1	1	0.995	1	1	1	0.99	1	1	1	1	0.98	1	0.745	1	1	0.995	0.995	1	0.965	0.995	0.68	1	0.785	1	1	0.97	1
Rv0643c	1	1	1	1	0.98	0.97	0.995	1	1	0.975	1	1	1	1	1	1	1	1	1	0.995	1	1	1	1	1	1	1	1	1	1	1	1	0.995	0.985	0.72	1	1	1	0.995	1	0.485	1	1	0.095	1	1	1	0.87	1
Rv0644c	1	1	0.805	0.97	1	0.835	1	0.905	1	0.98	0.995	0.995	1	0.995	1	0.565	0.995	0.99	1	1	1	1	1	1	0.99	1	1	1	1	1	1	1	1	1	1	1	0.935	1	1	1	0.995	1	0.675	0.905	0.67	1	1	0.04	0.985
Rv0645c	1	0.995	0.995	0.8	0.925	1	0.975	1	1	1	0.975	1	1	1	0.985	1	0.995	1	1	0.995	1	1	1	1	1	1	0.995	0.995	0.865	1	0.995	0.94	0.915	0.3	1	1	1	1	0.985	0.99	0.97	1	1	0.705	0.995	1	0.995	1	0.985
Rv0646c	1	1	0.125	1	1	0.99	1	0.995	1	0.89	1	1	1	1	1	0.895	0.845	0.99	1	1	0.985	0.995	1	1	0.7	1	1	1	1	1	0.97	0.87	1	1	1	1	1	1	0.995	1	1	0.995	0.98	1	0.98	1	1	0.26	0.92
Rv0647c	1	0.955	1	1	0.995	1	1	1	1	0.89	0.985	1	1	0.97	0.47	1	1	1	0.995	0.91	1	1	0.92	0.955	1	1	0.99	1	1	1	0.995	0.995	0.77	1	1	0.99	1	0.995	1	1	1	1	0.995	1	1	1	0.99	1	1
Rv0648	1	1	0.96	1	1	1	1	1	1	1	0.995	1	1	0.85	0.865	0.99	1	0.985	1	1	0.075	0.585	1	1	1	1	0.99	1	0.95	1	0.98	1	1	0.965	1	1	0.98	1	1	1	0.98	1	0.81	1	1	1	0.94	0.99	0.98
Rv0649	1	1	1	1	1	0.965	0.995	1	1	0.97	1	1	1	0.99	1	1	1	1	1	1	1	0.995	1	1	1	1	0.72	1	1	1	0.12	1	0.965	0.995	1	1	1	0.97	1	0.965	1	1	1	0.99	0.955	0.86	1	0.985	1
Rv0650	1	1	1	1	1	0.995	1	1	1	1	1	1	1	0.985	0.99	1	1	1	1	1	0.725	1	1	1	1	1	0.995	1	0.875	1	0	0.99	1	0.9	1	1	1	0.715	1	0.485	1	1	0.99	1	1	0.97	0.74	1	1
Rv0651	0.995	1	1	1	0.99	0.45	1	1	1	0.965	1	1	1	0.895	1	1	1	1	1	0.945	1	1	1	1	0.955	1	1	1	1	1	0.995	0.955	0.825	1	1	0.945	1	0.995	1	1	1	0.865	1	1	1	1	1	1	1
Rv0652	1	1	1	1	1	0	1	1	1	0.895	1	1	1	1	1	1	0.99	1	1	0.9	1	1	1	1	0.975	1	1	0.995	1	1	1	1	0.98	1	0.99	0.98	1	0.99	1	1	1	0.885	0.995	1	1	1	0.965	1	1
Rv0653c	1	1	0.95	1	0.99	0.99	1	1	1	0.99	0.88	1	0.995	0.94	1	0.995	1	1	1	1	1	1	0.995	0.85	0.995	1	0.925	1	1	1	1	1	1	1	1	0.99	1	1	0.965	0.995	0.95	1	1	1	1	1	0.88	1	1
Rv0654	1	1	1	1	1	1	1	1	1	1	1	1	1	0.995	0.995	1	1	1	1	1	1	0.99	1	1	0.985	1	1	1	0.995	1	0.995	0.99	0.945	1	1	1	1	1	1	0.51	1	1	1	1	1	1	1	1	1
Rv0655	1	0.915	0.955	1	1	0.995	1	1	1	1	1	0.99	1	0.965	0.93	0.98	1	0.98	1	1	0.975	1	1	0.965	1	0.985	1	1	1	1	0.995	0.93	0.955	0.83	0.895	0.995	1	1	1	1	0.88	1	1	1	1	0.985	1	0.855	0.98
Rv0656c	1	1	1	0.985	1	0.995	1	1	0.71	1	1	1	0.985	0.93	0.995	1	0.985	1	1	1	1	0.92	1	1	1	1	1	1	1	1	1	0.885	0.985	0.965	1	1	1	1	1	0.935	0.99	1	1	1	1	0.99	1	1	1
Rv0657c	1	0.995	1	0.995	1	1	1	1	1	1	1	1	0.995	1	1	0.65	0.82	0.99	1	1	1	1	1	0.995	1	1	1	1	1	1	1	0.85	0.365	0.58	1	1	1	1	1	0.985	1	0.815	1	1	1	0.515	1	1	0.97
Rv0658c	1	1	0.835	1	1	1	1	1	0.98	1	1	1	1	0.335	0.98	1	1	0.99	1	1	0.97	0.79	1	1	1	1	0.98	1	0.995	1	0.955	0.745	0.98	0.95	1	1	1	1	1	0.935	0.975	1	1	1	1	1	0.99	0.98	1
Rv0659c	0.995	0.775	0.945	1	1	0.98	1	1	0.99	1	0.995	0.98	1	0.31	1	0.925	1	0.965	1	1	1	0.995	1	0.995	1	1	0.89	1	1	1	0.965	1	0.905	1	1	1	0.995	0.985	1	0.895	1	1	1	1	1	1	0.97	1	1
Rv0660c	1	1	0.845	0.705	1	1	1	1	0.995	0.985	1	0.975	1	0.975	0.975	0.97	1	1	1	1	1	0.99	1	1	0.99	1	1	1	1	1	1	1	0.995	1	1	1	0.995	1	1	1	1	0.995	1	0.93	0.955	1	0.67	1	1
Rv0661c	1	0.99	0.96	1	1	0.965	1	1	1	0.995	1	1	1	1	1	0.99	1	0.925	1	1	0.985	0.915	1	1	0.665	1	0.93	1	1	1	0.99	1	0.695	0.955	1	1	0.75	0.995	1	0.91	0.94	1	0.97	0.98	0.995	1	0.96	1	0.98
Rv0662c	0.935	1	0.965	0.95	1	0.975	1	1	1	1	1	1	1	1	0.975	0.995	0.98	0.995	1	0.995	0.41	1	1	1	1	1	1	1	1	1	0.99	1	1	1	1	1	1	0.945	1	0.32	1	1	1	1	0.745	1	1	1	1
Rv0663	1	1	0.97	0.88	1	0.885	1	1	0.725	1	1	0.73	1	1	0.76	0.225	0.985	0.92	1	1	1	0.985	0.98	0.995	1	1	1	1	1	0.905	0.98	1	0.96	1	1	1	1	0.995	1	1	1	1	0.96	1	1	1	1	1	0.99
Rv0664	1	1	1	1	1	1	1	1	0.9	1	1	1	0.995	0.805	1	1	1	1	0.995	1	0.83	0.965	1	1	1	1	1	1	1	1	1	0.325	1	0.965	1	1	1	1	1	0.945	1	0.99	1	1	1	0.175	1	1	0.235
Rv0665	1	1	1	1	1	0.995	1	1	0.92	0.995	1	1	0.99	0.97	0.97	1	1	1	0.955	1	1	0.41	0.505	0.985	1	0.995	1	1	1	0.995	1	0.555	1	0.87	1	1	0.995	1	1	0.975	1	1	1	1	0.995	1	1	1	1
Rv0666	1	1	1	0.885	1	1	1	0.985	1	1	1	1	1	0.84	1	1	0.84	0.995	0.995	1	0.99	1	1	1	1	1	1	1	1	0.755	1	0.975	1	1	1	1	1	1	1	0.995	1	0.375	1	1	1	0.97	0.99	1	0.995
Rv0667	1	1	1	1	1	1	1	1	1	0.535	1	1	1	0.99	1	1	0.62	1	1	0.995	0.88	1	0.995	0.99	1	1	0.995	0.995	1	1	1	1	0.995	1	1	1	1	1	0.94	1	1	0.96	0.995	0.99	1	0.995	1	0.65	1
Rv0668	1	1	0.965	0.99	1	0.605	1	0.995	1	0.74	1	1	1	1	1	1	0.32	1	1	1	1	1	0.945	1	1	1	0.98	1	0.995	1	1	1	1	1	1	0.995	0.91	0.865	1	1	1	1	1	1	1	1	0.985	0.995	1
Rv0669c	1	1	1	0.91	1	0.895	1	1	0.995	0.965	1	1	1	1	1	1	0.975	0.96	1	0.805	0.99	1	1	0.995	1	1	1	1	1	0.845	1	0.995	1	0.995	0.99	1	1	0.995	0.965	0.995	0.975	0.885	0.96	0.445	1	1	0.975	0.975	1
Rv0670	1	0.99	1	1	1	1	1	1	1	1	1	1	1	1	0.96	0.97	1	0.925	1	1	0.345	1	1	0.995	0.995	1	1	1	1	1	1	1	1	1	1	1	1	1	1	1	1	1	1	1	1	1	0.995	0.995	1
Rv0671	1	1	1	0.995	1	0.995	1	0.975	1	1	1	0.995	1	0.995	1	0.985	0.835	1	1	1	1	0.98	1	1	1	1	1	1	1	1	1	1	1	0.98	1	1	1	1	1	1	0.995	1	0.985	1	1	1	1	1	0.995
Rv0672	1	1	0.975	0.955	0.74	1	0.875	1	0.955	1	0.995	0.885	0.98	0.945	0.95	1	1	1	1	1	1	1	0.995	1	1	0.99	0.995	0.975	0.995	0	1	0.98	0.995	0.21	1	1	1	0.995	1	0.865	1	1	1	0.91	1	1	1	1	0.98
Rv0673	1	1	0.935	1	1	1	1	1	0.98	0.985	1	0.955	1	0.98	0.945	0.925	0.995	1	1	1	0.895	0.98	0.985	1	1	1	1	1	1	0.945	1	0.995	0.995	0.51	1	0.975	0.97	1	1	0.925	1	1	0.02	0.995	0.705	1	1	0.53	1
Rv0674	1	1	1	1	0.97	0.97	1	0.95	1	0.995	0.855	1	1	0.995	1	1	1	1	1	1	0.95	1	1	1	1	1	0.99	1	0.12	0.965	0.91	0.83	1	1	1	0.995	1	1	1	0.99	0.995	1	1	0.91	1	0.8	0.995	1	1
Rv0675	1	1	0.985	1	1	0.935	1	1	0.995	0.97	1	0.945	0.995	1	1	0.955	1	1	0.98	1	1	0.99	1	1	0.235	1	1	1	1	1	1	0.99	1	0.455	1	1	0.995	1	1	0.96	0.98	1	0.815	1	0.505	1	1	0.835	0.965
Rv0676c	1	1	1	0.99	1	1	0.975	1	1	1	1	1	1	1	1	1	1	1	1	1	1	1	1	1	1	0.875	0.935	0.46	1	1	1	1	1	1	0	1	1	1	0.995	1	1	1	1	1	1	1	1	1	1
Rv0677c	1	1	1	1	0.99	1	1	1	1	1	1	1	1	1	1	1	1	1	1	1	1	1	1	1	0.02	1	1	1	1	1	1	1	1	1	0	1	1	0.99	1	1	1	1	1	1	1	1	0.945	1	1
Rv0678	1	1	1	1	1	1	0.985	1	1	1	0.985	0.995	1	1	1	0.975	1	0.3	1	1	1	1	1	0.955	1	0.48	1	0.925	1	1	1	1	1	1	1	0.985	1	0.985	0.99	1	1	1	1	0.995	1	1	1	1	1
Rv0679c	1	1	0.92	0.995	0.995	1	0.995	1	1	1	1	1	1	0.995	0.99	1	0.99	1	1	1	1	1	1	1	1	1	0.925	0.995	0.97	1	0.99	1	1	0.995	0.94	0.775	1	1	1	0.975	1	1	1	1	1	1	0.965	1	0.995
Rv0680c	1	0.995	0.925	0.985	1	1	1	1	1	0.99	1	1	1	1	0.99	0.95	0.87	0.835	0.995	0.995	0.955	0.975	0.885	1	1	1	0.97	1	0.99	0.295	0.98	0.92	1	0.6	0.885	0.995	0.93	1	1	0.995	1	1	0.875	1	0.99	1	1	1	1
Rv0681	1	1	1	1	0.99	1	0.705	1	1	0.87	0.84	0.945	0.995	1	0.91	1	1	0.995	0.98	0.975	1	0.99	0.995	0.99	0.995	0.79	1	0.99	1	1	1	1	0.985	1	0.995	1	1	1	0.885	1	1	0.98	1	1	1	1	1	1	1
Rv0682	1	1	1	1	1	0.89	1	1	1	0.97	0.995	0.975	1	1	1	0.99	1	0.99	0.965	1	1	0.995	0.99	0.98	1	1	0.99	1	1	1	1	1	0.86	1	1	1	1	1	0.99	1	1	1	0.98	1	1	1	1	0.235	1
Rv0683	1	1	1	1	0.995	0.38	1	1	1	0.85	1	1	1	1	1	1	0.905	1	1	1	1	1	1	0.995	1	1	1	0.985	1	1	1	1	1	1	1	0.68	1	1	0.98	0.985	0.995	1	1	1	1	1	1	1	1
Rv0684	1	1	1	1	1	0.995	1	1	1	0.975	1	1	1	1	1	1	0.995	1	1	1	1	1	0.92	0.92	1	1	1	1	1	1	1	1	1	1	0.56	1	0.975	0.98	0.825	1	1	0.985	0.985	1	1	1	1	1	1
Rv0685	1	1	1	0.92	1	0.98	1	1	0.96	1	1	1	1	1	1	1	0.325	0.645	1	1	1	0.935	1	1	1	1	1	1	1	1	1	1	1	0.99	0.99	1	1	1	0.87	1	1	0.905	0.975	0.895	0.98	1	0.99	0.995	1
Rv0686	1	0.995	0.965	1	1	0.995	1	1	0.995	1	1	0.18	0.99	1	1	0.97	0.98	0.995	0.99	1	0.995	0.82	1	1	1	1	1	1	1	1	1	1	0.995	1	1	1	0.975	1	0.995	1	1	1	0.995	1	0.82	1	1	0.915	1
Rv0687	1	1	0.99	0.98	0.98	1	0.995	1	1	0.985	1	0.995	1	1	0.995	1	1	1	1	1	1	1	1	0.995	1	1	1	0.745	1	0.94	1	0.985	1	1	1	1	1	0.39	0.975	1	1	1	1	1	1	1	0.965	1	1
Rv0688	0.97	1	1	0.945	1	1	1	1	1	1	1	0.94	1	1	1	0.95	0.91	0.43	1	1	1	0.195	1	1	0.925	1	1	1	0.995	0.975	1	1	1	1	1	1	0.97	0.995	1	1	1	0.965	0.995	1	0.995	1	1	0.975	1
Rv0689c	0.995	1	0.995	1	1	0.995	1	1	1	1	1	0.45	1	0.995	0.985	1	1	1	1	1	1	1	1	0.995	0.99	1	1	1	1	1	0.98	1	0.995	1	1	0.995	0.805	0.99	1	0.8	0.995	1	0.955	1	0.995	1	0.985	0.975	0.985
Rv0690c	1	0.995	0.72	0.895	0.995	1	1	1	1	0.995	1	0.975	0.995	0.975	1	1	1	0.995	0.13	1	0.975	1	1	1	1	1	0.965	1	1	1	1	1	0.94	1	1	1	0.98	1	1	0.965	1	1	0.98	0.99	1	1	0.95	1	1
Rv0691c	1	1	0.995	0.94	1	1	1	0.86	1	0.885	1	1	1	0.995	1	0.685	1	0.83	1	1	1	0.905	1	1	0.93	1	1	1	1	1	1	1	1	0.995	1	1	1	0.495	1	0.885	0.995	0.935	0.985	0.995	1	1	0.91	0.445	1
Rv0692	1	1	1	0.965	0.895	1	0.92	1	0.995	1	0.97	1	0.985	0.995	1	1	1	0.52	1	0.82	1	0.96	1	0.81	1	0.995	1	0.995	0.995	0.975	1	1	0.815	1	0.79	0.925	0.99	0.905	0.99	1	1	0.985	0.995	1	1	1	1	0.995	1
Rv0693	0.995	1	1	1	0.995	1	1	0.88	1	0.575	1	1	1	1	1	1	1	1	1	0.925	1	1	0.965	1	0.115	1	1	1	1	0.995	1	1	1	1	1	1	0.975	1	0.76	0.98	1	1	1	0.995	1	1	1	1	1
Rv0694	1	0.995	1	1	0.84	1	0.995	1	1	1	1	1	1	1	1	0.955	1	0.98	0.99	1	0.995	1	0.49	0.945	1	0.99	0.995	0.705	1	0.985	1	1	0.825	1	1	1	1	0.985	1	1	0.995	0.96	1	1	1	1	1	0.995	1
Rv0695	1	1	1	1	0.71	1	0.955	1	1	1	0.975	0.995	0.955	1	1	1	0.995	1	0.935	1	1	1	0.035	1	1	0.94	1	0.985	1	0.975	1	1	1	1	1	0.995	1	1	1	1	0.925	1	1	1	1	1	1	1	0.995
Rv0696	1	0.995	1	0.925	0.975	1	0.86	1	1	1	0.98	0.995	1	1	0.96	1	1	1	1	1	0.96	1	0.995	1	1	0.92	0.985	1	0.84	0.995	1	1	1	0.89	0.995	1	1	0.99	1	0.965	0.98	0.995	1	1	1	1	0.995	1	1
Rv0697	1	1	0.955	1	0.995	0.975	0.995	1	1	0.945	1	0.835	1	0.99	1	0.975	0.985	1	1	1	1	1	0.935	0.97	1	1	1	1	1	1	0.63	0.925	0.99	0.885	1	1	1	1	1	1	1	1	0.995	0.995	1	1	1	1	0.995
Rv0698	0.76	1	1	1	1	0.96	1	1	1	0.975	1	1	1	1	0.935	1	1	1	1	1	1	1	1	1	0.34	1	1	1	0.98	1	0.335	1	1	0.995	1	1	1	1	0.99	0.995	1	1	1	1	1	1	0.22	1	1
Rv0699	1	1	0.995	1	1	1	1	1	0.945	1	0.995	1	1	1	1	1	1	0.995	1	1	1	0.965	1	1	0.9	1	1	1	1	0.975	0.995	0.965	1	1	1	0.99	0.99	1	1	0.995	0.995	1	0.99	1	0.975	0.995	1	0.98	0.995
Rv0700	1	1	1	1	1	0.37	1	0.99	1	0.985	1	1	1	1	1	1	1	1	1	1	1	1	1	1	1	1	1	1	1	1	1	1	1	1	1	1	1	0.995	0.9	1	1	1	0.985	0.995	1	1	1	0.77	1
Rv0701	1	1	1	1	1	0.645	1	1	1	0.99	0.995	1	1	1	1	1	0.97	1	1	1	0.95	1	1	1	1	1	0.995	1	1	1	1	1	1	1	1	1	1	1	1	1	0.985	1	1	0.95	1	1	1	0.94	1
Rv0702	1	1	1	0.995	1	0.385	1	1	0.995	0.71	1	1	1	1	1	1	0.83	1	1	0.995	1	1	1	1	1	1	1	1	1	1	1	1	0.98	1	1	0.995	1	0.88	0.995	1	1	1	1	0.995	1	1	0.995	1	1
Rv0703	1	0.89	1	1	1	0.895	1	0.7	1	1	0.97	1	1	1	1	1	0.985	0.995	1	0.99	1	1	1	0.97	1	1	1	1	1	1	1	1	1	1	1	1	0.995	1	0.97	1	0.97	0.995	0.99	0.995	1	1	1	0.325	1
Rv0704	1	1	1	0.995	1	0.93	1	1	1	1	1	0.99	1	0.99	1	1	0.44	0.975	1	1	1	0.96	1	1	1	1	1	1	1	1	1	1	1	1	0.995	1	0.95	0.835	0.99	1	1	1	1	1	1	1	1	1	1
Rv0705	1	0.995	1	1	1	0.84	1	1	1	1	1	1	1	0.995	1	1	0.99	1	1	0.99	0.96	1	0.995	1	1	1	0.99	1	1	1	1	1	1	1	1	1	1	0.925	0.995	1	1	1	1	0.94	1	1	1	0.975	1
Rv0706	1	1	1	1	1	0.99	1	1	0.97	1	1	1	1	0.98	1	1	1	0.915	1	1	1	0.695	1	1	1	1	1	1	1	1	1	1	1	1	0.995	1	0.965	0.995	0.95	1	1	1	1	0.995	1	1	0.985	0.995	1
Rv0707	1	1	1	1	1	0.975	1	1	1	1	1	1	1	0.965	1	1	0.94	0.95	1	0.98	0.945	0.905	1	1	1	1	0.99	1	1	1	1	1	0.94	1	0.98	1	1	1	0.735	1	1	1	0.95	0.995	1	1	1	1	1
Rv0708	1	1	1	1	1	0.955	1	1	1	1	1	1	1	0.985	1	1	1	1	1	1	1	1	1	1	1	1	1	1	1	1	1	1	0.99	1	0.935	1	0.995	0.935	0.49	1	1	0.98	0.995	1	1	1	0.88	1	1
Rv0709	1	1	1	1	0.995	0.45	1	1	1	0.995	1	1	1	1	1	1	1	1	1	0.97	1	1	1	0.955	1	1	1	0.995	1	1	0.885	1	0.99	1	0.995	1	1	1	0.995	1	1	1	1	1	1	1	1	1	1
Rv0710	1	1	0.985	1	1	0.96	1	1	1	0.52	1	1	1	0.96	1	1	0.995	0.875	1	1	1	1	0.995	0.98	0.995	1	0.865	1	1	1	1	0.99	0.72	1	0.995	0.99	0.985	0.885	0.775	1	1	0.95	0.89	0.975	1	1	1	1	1
Rv0711	1	1	1	1	1	1	1	1	1	1	1	1	0.955	1	1	1	1	1	1	1	1	1	1	1	1	0.37	1	0.9	1	1	1	1	1	1	0.52	1	0.995	0.995	1	0.955	1	1	1	1	1	1	1	1	1
Rv0712	1	1	1	1	1	0.99	0.975	1	1	1	1	0.74	0.95	1	1	0.995	1	1	1	1	0.995	1	1	0.995	1	0.815	1	0.96	1	1	1	1	1	1	0.59	0.995	0.985	1	1	1	1	1	1	1	1	1	1	1	0.89
Rv0713	1	1	1	1	1	0.965	1	0.82	1	1	1	1	1	1	0.995	1	1	0.99	1	0.77	1	1	1	0.8	1	0.99	1	1	1	1	1	1	1	1	1	0.995	0.93	1	0.97	1	1	0.935	1	1	0.995	1	1	0.97	1
Rv0714	1	1	1	1	1	0.64	1	1	1	0.95	1	0.975	1	1	1	1	0.835	0.995	1	1	1	1	0.985	0.995	1	1	1	1	1	1	1	1	0.995	1	1	1	1	1	1	0.975	0.98	0.995	0.98	0.645	1	1	1	0.675	1
Rv0715	1	0.995	1	0.995	1	0.03	1	1	1	0.735	1	1	1	1	1	1	0.995	1	1	1	1	1	1	0.995	1	1	0.995	1	1	1	1	1	0.995	0.995	0.995	1	1	0.995	1	1	0.94	1	0.97	0.905	1	1	1	0.835	1
Rv0716	1	1	1	1	1	0.83	1	1	1	0.58	1	1	1	1	1	1	0.875	1	0.995	1	1	1	1	1	1	1	1	1	1	1	1	1	1	1	0.975	0.99	1	0.46	1	1	1	0.995	1	0.98	1	1	1	0.915	1
Rv0717	1	0.995	1	1	1	0.695	1	1	1	0.82	1	1	1	1	1	1	0.91	1	1	0.98	1	1	1	0.975	1	1	0.995	1	1	1	1	1	1	1	1	1	1	1	0.995	1	0.96	1	0.985	0.995	1	1	1	0.665	1
Rv0718	1	1	1	1	1	0.085	1	1	1	0.72	1	1	1	1	1	1	0.98	0.935	1	0.985	1	1	1	1	0.985	1	1	1	1	1	1	1	1	1	0.695	0.995	1	0.965	0.85	1	1	0.965	0.985	0.855	1	1	1	0.7	1
Rv0719	1	1	1	1	1	0.065	1	1	1	0.84	1	1	1	1	1	1	0.93	0.965	1	0.925	1	1	1	1	1	1	1	1	1	1	1	1	1	1	0.92	0.995	1	1	0.99	1	0.995	0.995	1	0.955	1	1	1	0.975	1
Rv0720	1	1	1	0.98	1	0.97	1	1	1	0.985	1	1	1	1	1	1	0.705	0.96	1	1	1	0.585	1	0.995	1	1	1	1	1	1	1	1	0.985	1	0.915	1	0.105	0.98	0.99	1	1	0.275	0.995	0.995	1	1	0.96	0.995	1
Rv0721	1	1	1	1	0.975	0.315	1	1	1	1	1	1	1	0.795	0.98	1	1	1	1	0.925	1	1	0.865	1	1	0.99	1	0.985	1	1	1	1	0.845	1	1	0.995	1	1	0.995	1	1	0.855	1	0.995	1	1	1	1	1
Rv0722	1	1	1	1	1	0.915	1	1	1	0.745	1	1	1	1	1	1	1	0.985	1	1	1	1	1	0.99	0.975	1	1	0.825	1	1	1	1	0.985	1	1	0.975	0.975	0.945	0.9	1	1	0.985	1	1	1	1	1	1	0.995
Rv0723	1	1	1	1	1	0.65	1	1	1	1	1	1	1	0.995	1	1	1	1	1	0.88	1	1	1	1	0.995	1	1	0.985	1	1	1	1	1	1	0.945	0.935	1	0.965	1	0.995	1	1	1	1	1	1	1	1	1
Rv0724	1	1	1	1	1	1	1	0.88	1	1	0.985	1	0.97	0.795	1	1	1	1	1	1	1	0.885	1	1	1	1	1	1	1	1	0.995	0.9	1	0.995	1	1	1	0.995	1	1	0.93	1	0.99	1	1	1	1	1	0.985
Rv0725c	1	1	1	1	0.975	1	0.295	0.99	0.98	1	1	1	1	1	0.96	1	1	1	1	0.995	1	1	1	1	1	1	0.975	1	0.89	1	1	0.98	1	0.985	1	0.955	1	1	1	0.67	0.655	1	1	1	1	0.99	0.905	1	1
Rv0726c	1	1	1	1	1	1	1	1	1	1	1	0.385	0.95	1	1	0.82	1	1	0.98	0.985	1	1	0.705	0.995	0.99	0.375	1	0.65	1	1	1	0.995	1	1	0.42	0.64	1	1	1	1	1	1	0.995	1	1	1	1	1	1
Rv0727c	1	1	0.995	0.965	1	1	1	0.41	1	0.865	1	0.905	1	1	1	0.94	0.995	0.97	0.995	1	0.98	0.2	1	1	0.85	1	0.99	1	1	1	1	1	1	1	1	1	0.745	1	1	1	1	0.975	0.97	1	0.85	1	1	0.945	1
Rv0728c	1	0.985	1	1	1	1	1	1	1	1	1	1	0.99	0.985	1	0.975	0.995	1	1	0.995	1	0.86	1	0.995	1	1	1	1	0.935	1	0.89	0.985	0.96	0.99	1	0.995	1	1	1	1	1	1	1	1	0.965	1	1	0.995	1
Rv0729	1	0.84	1	1	1	0.955	1	0.955	1	0.98	1	0.985	1	1	0.99	0.94	1	0.995	0.995	1	0.965	0.5	1	1	1	1	1	1	0.985	1	0.985	1	1	1	1	1	1	1	1	0.965	0.905	1	0.995	0.98	1	1	0.99	1	0.97
Rv0730	1	0.995	0.995	1	1	1	1	1	0.985	0.995	0.995	1	0.99	0.98	1	1	1	1	1	1	0.885	0.86	0.575	1	0.97	0.995	0.85	1	1	1	0.36	0.85	1	0.87	1	1	1	0.98	1	0.995	0.985	1	0.91	1	1	1	1	0.985	0.995
Rv0731c	1	0.755	1	1	1	1	1	0.98	1	1	1	1	1	0.68	0.995	1	0.995	1	1	1	0.92	1	1	1	1	1	0.96	1	0.975	0.99	0.995	0.775	1	0.99	1	1	1	0.855	0.98	0.995	0.96	1	1	0.965	1	1	0.98	1	0.98
Rv0732	1	1	1	1	1	0.685	1	1	1	0.96	1	1	1	1	1	1	0.98	0.965	1	1	1	1	1	1	1	1	1	1	1	1	1	1	1	0.97	0.955	1	1	1	0.995	0.91	0.975	0.835	0.74	0.935	1	0.845	1	0.99	1
Rv0733	1	1	1	1	1	0.55	1	1	1	0.975	1	1	1	1	1	1	0.995	0.995	1	0.84	0.985	0.995	1	0.985	1	1	1	1	1	1	0.92	0.99	0.995	1	0.975	1	1	1	0.38	1	0.95	1	1	1	1	0.965	1	1	1
Rv0734	1	1	1	1	0.985	0.99	0.975	0.995	1	0.935	1	0.995	1	1	1	0.99	0.99	0.93	1	1	1	0.97	1	0.99	0.02	1	1	1	1	1	0.995	1	0.995	1	0.985	1	1	0.995	1	1	1	0.78	1	0.965	0.7	1	1	1	0.985
Rv0735	1	1	0.995	0.99	1	0.98	1	1	0.955	1	0.97	1	1	0.955	1	1	1	1	1	1	0.995	0.985	1	1	1	1	1	1	1	0.745	0.975	0.955	1	1	0.99	1	0.465	1	1	0.465	1	0.99	1	1	0.94	0.99	1	1	1
Rv0736	1	1	1	1	1	0.895	1	1	0.94	1	0.985	0.995	1	0.995	1	0.975	0.955	0.995	1	1	1	0.81	1	1	0.99	1	0.995	1	1	1	1	0.995	0.83	1	1	1	1	0.32	1	0.87	1	1	1	1	0.87	1	1	0.99	0.985
Rv0737	1	1	0.995	1	1	1	1	1	0.995	0.99	0.995	1	1	0.43	1	1	1	1	1	1	1	0.995	0.995	1	1	1	1	0.99	1	1	0.935	0.115	0.995	1	1	1	1	0.155	0.995	0.895	1	1	1	1	1	1	0.99	1	1
Rv0738	1	0.99	1	0.98	1	0.995	1	1	0.78	1	1	0.98	0.995	0.23	1	1	1	1	1	1	1	0.94	1	1	1	1	1	1	1	1	1	0.19	0.86	0.995	1	1	1	1	1	0.98	1	1	1	1	1	0.96	1	0.995	0.985
Rv0739	0.67	0.98	1	1	1	1	1	1	1	0.995	0.995	1	0.995	0.415	0.975	1	1	1	1	1	0.99	1	1	1	0.99	1	0.7	1	0.995	0.995	0.99	0.76	0.98	0.995	1	0.995	0.86	0.23	1	0.96	0.99	1	1	1	1	1	0.96	1	0.995
Rv0740	1	0.89	0.985	0.99	1	1	1	1	1	0.995	0.995	0.735	1	0.93	0.915	1	0.445	1	1	1	1	0.895	0.98	1	1	1	0.99	1	1	1	1	0.98	0.96	0.99	1	0.99	0.995	0.995	1	1	1	0.97	0.84	0.95	1	1	1	1	1
Rv0741	1	1	0.995	0.995	0.98	0.99	1	1	1	0.995	1	0.965	1	1	1	1	0.995	0.745	1	0.985	1	1	0.965	0.985	1	1	1	1	1	0.98	0.995	1	0.995	1	0.46	0.93	1	1	0.975	0.995	1	1	1	0.41	1	1	1	0.93	1
Rv0742	1	1	1	0.945	1	1	1	1	1	1	1	1	1	0.995	1	1	1	1	1	1	1	0.415	1	1	0.97	1	0.985	1	1	1	1	0.635	0.765	1	1	0.99	1	1	1	1	1	0.995	1	1	0.97	1	1	1	1
Rv0743c	1	1	1	1	0.985	1	0.58	1	1	1	1	0.98	0.98	0.975	0.985	1	1	1	1	1	0.98	1	1	1	1	0.975	0.97	1	0.95	1	0.89	0.6	1	0.425	1	0.99	1	0.955	0.98	0.97	0.955	1	1	1	1	1	1	1	1
Rv0744c	1	1	0.98	1	1	1	1	0.995	1	0.98	1	1	0.99	1	1	1	1	1	1	1	1	0.9	0.99	1	0.32	1	1	1	1	1	1	0.98	0.995	1	1	1	1	1	1	1	1	1	1	1	0.945	1	1	1	1
Rv0745	0.995	1	0.99	0.995	1	1	1	0.865	1	1	1	1	1	0.8	1	1	1	1	1	1	1	0.99	1	1	1	1	0.87	1	1	1	0.98	1	1	1	1	0.975	1	0.965	1	0.215	0.98	1	1	1	0.965	1	0.225	1	1
Rv0746	1	1	1	0.995	1	1	1	1	1	1	1	1	1	1	0.98	1	1	1	1	1	0.845	1	1	1	0.85	1	0.79	1	0.095	1	0.605	1	1	0.85	1	1	1	1	0.93	0.96	1	1	1	1	1	1	0.765	1	1
Rv0747	1	1	1	1	1	1	1	1	1	1	1	1	0.965	0.13	1	1	1	1	1	1	1	1	1	1	1	1	0.995	1	1	1	1	0.86	0.99	0.975	0.97	1	1	0.95	1	0.67	1	1	1	1	1	1	0.525	1	1
Rv0748	1	1	1	0.99	0.99	0.995	1	1	1	0.82	1	0.945	1	0.78	0.81	0.965	1	1	0.365	1	1	0.995	0.99	1	0.995	1	1	0.995	1	0.995	1	0.74	0.82	0.76	1	1	1	1	1	0.96	1	1	1	1	1	0.995	0.99	1	1
Rv0749	0.995	1	0.99	0.59	0.99	1	0.87	0.995	0.995	1	1	0.995	1	1	1	0.4	0.95	0.985	1	1	0.995	0.245	1	1	1	0.995	0.47	0.92	1	1	1	1	1	1	0.995	0.99	0.89	0.92	1	0.965	0.99	1	0.875	1	1	1	1	0.995	1
Rv0750	1	1	1	1	1	1	1	1	0.99	1	0.99	1	0.975	1	0.75	0.995	1	1	1	1	1	0.94	0.575	1	1	1	1	0.99	1	1	1	0.91	1	1	1	1	1	1	1	0.915	1	1	1	1	1	1	1	1	1
Rv0751c	1	1	1	1	1	1	1	1	0.99	0.995	1	1	1	0.205	1	1	0.93	1	0.995	1	1	0.92	1	1	1	1	0.95	1	1	1	0.995	0.99	1	0.99	1	1	1	0.995	1	0.995	1	1	1	1	1	1	0.16	1	1
Rv0752c	1	1	0.99	0.485	1	1	1	0.995	1	1	0.995	1	1	1	1	1	1	1	1	1	0.985	0.99	1	1	0.9	1	0.73	1	0.955	1	0.675	1	0.995	0.815	1	0.995	0.995	1	1	0.63	0.975	1	1	1	1	1	1	0.9	1
Rv0753c	1	1	0.985	1	1	1	1	1	1	1	1	0.995	1	1	1	1	0.64	1	1	1	1	1	0.995	1	0.995	1	0.995	1	1	1	1	0.995	0.99	0.995	1	1	1	1	1	0.15	0.975	0.98	1	1	0.995	0.995	0.99	1	1
Rv0754	0.995	0.995	0.985	0.54	1	1	1	1	1	1	1	1	1	0.995	1	1	1	1	1	1	1	1	1	1	0.96	0.975	0.915	1	0.825	1	0.545	1	1	0.985	1	1	1	1	0.995	0.87	1	1	0.985	1	0.99	1	0.98	0.88	1
Rv0755c	1	1	1	0.185	1	1	1	1	1	1	1	1	1	0.965	1	0.99	0.17	0.995	1	1	1	0.05	1	0.995	1	1	1	1	1	1	1	0.995	1	1	0.975	0.995	0.985	0.98	0.97	1	1	1	1	1	1	1	1	0.915	1
Rv0756c	1	1	1	0.99	1	0.92	1	1	1	1	0.99	1	1	0.72	0.975	1	1	0.965	1	1	1	0.995	1	1	1	1	1	1	0.995	0.91	1	0.965	1	1	1	1	0.985	1	1	0.94	1	1	1	0.735	0.77	1	0.995	1	1
Rv0757	1	1	0.95	1	0.995	1	1	0.96	1	0.92	0.9	1	1	1	1	1	0.995	0.97	0.995	1	1	1	0.97	0.34	1	1	0.22	1	0.985	1	1	1	1	1	0.975	0.91	1	0.995	1	1	0.86	0.99	0.99	0.95	0.975	1	1	1	0.995
Rv0758	1	1	1	1	1	1	1	1	0.995	1	1	1	1	0.99	1	0.38	1	0.975	0.975	1	0.61	1	1	1	1	1	1	1	1	1	1	1	1	1	1	1	1	0.99	0.805	1	1	1	1	1	1	1	1	1	1
Rv0759c	1	1	0.97	0.985	0.995	1	1	1	1	0.68	1	0.835	1	1	0.99	1	0.96	1	1	1	0.995	0.985	1	1	1	1	0.995	1	1	1	1	1	1	0.995	1	1	0.98	0.99	1	1	0.935	1	0.94	0.95	1	1	0.25	0.555	0.995
Rv0760c	1	1	1	1	1	0.8	1	0.675	1	1	0.985	1	1	1	1	1	0.89	0.985	1	0.985	1	1	0.98	0.95	1	0.995	1	1	1	1	1	1	1	1	0.9	1	0.96	0.985	1	1	0.975	0.975	0.995	1	1	1	1	0.57	0.995
Rv0761c	1	0.995	1	1	1	1	1	1	1	0.94	1	1	1	1	1	1	0.665	0.595	0.99	0.885	0.985	0.945	0.94	0.94	1	1	0.995	1	1	1	1	1	1	1	0.635	1	1	1	1	1	0.95	0.995	1	1	1	1	1	0.885	1
Rv0762c	1	0.995	0.925	0.99	1	0.98	1	1	0.99	1	1	0.99	1	1	1	0.99	0.955	1	1	1	0.995	0.975	1	1	1	1	0.995	1	0.99	1	1	1	1	0.985	1	0.995	0.995	1	1	0.965	0.985	1	0.995	0.995	0.93	0.98	0.995	1	1
Rv0763c	1	1	1	1	1	1	1	1	0.945	0.995	1	1	0.995	0.025	0.745	1	1	1	1	1	1	0.98	1	1	1	1	1	1	1	1	1	0.91	1	1	1	1	0.935	0.86	1	0.535	1	1	1	0.955	1	1	0.115	1	1
Rv0764c	1	1	1	1	1	1	1	1	0.925	1	1	0.6	1	0	0.965	0.94	1	1	0.975	1	1	0.99	0.97	1	1	1	1	1	1	1	1	0.99	0.995	0.975	1	1	0.955	1	1	0.885	1	1	1	0.98	1	0.99	1	1	1
Rv0765c	1	0.995	0.995	0.99	1	1	1	0.9	1	1	1	1	1	0.88	1	1	0.985	1	1	1	1	1	0.995	0.995	0.995	1	0.975	1	1	1	1	0.99	1	0.99	1	1	0.98	0.865	1	0	1	1	0.99	1	1	1	0.91	1	1
Rv0766c	1	1	1	1	1	1	1	1	1	1	1	0.98	1	0.965	1	0.985	1	0.995	1	1	0.58	1	1	1	0.995	1	0.995	1	1	1	1	0.865	1	0.97	0.995	1	0.645	1	1	0.865	1	1	0.995	1	1	1	1	1	0.84
Rv0767c	1	1	1	1	1	1	0.995	1	0.98	1	1	1	0.995	0.635	0.705	1	1	1	1	1	1	1	1	1	1	1	1	1	0.935	1	1	0.995	1	0.935	1	1	0.945	0.545	1	1	0.985	1	1	1	1	1	0.995	1	1
Rv0768	1	1	1	1	1	1	1	0.875	1	1	0.985	0.985	1	0.885	1	0.925	1	0.975	0.96	0.94	0.885	1	0.99	1	1	1	1	1	0.395	0.995	1	1	1	1	1	1	0.97	1	1	0.945	1	0.985	0.715	1	0.545	1	1	0.98	1
Rv0769	1	0.995	1	0.92	1	1	1	0.995	0.99	1	0.995	1	0.995	1	1	1	1	0.995	0.995	1	0.98	1	1	1	1	0.995	1	1	1	1	1	0.985	0.955	1	1	1	0.965	1	0.99	0.645	0.99	0.965	0.995	1	1	1	0.995	1	0.93
Rv0770	1	1	0.985	1	1	0.945	1	0	1	1	0.81	1	1	1	1	0.985	1	0.97	1	1	1	1	1	0.995	1	1	1	1	0.995	1	1	1	0.995	0.955	1	1	0.66	0.99	1	0.995	1	0.935	1	1	0.015	1	1	1	1
Rv0771	1	0.95	0.99	0.97	1	1	1	0.995	0.825	1	0.99	1	1	1	0.875	1	0.985	0.99	0.995	1	0.955	1	0.955	0.995	0.975	0.92	1	1	1	0.995	1	1	0.995	1	1	0.99	0.995	1	1	0.65	1	0.81	0.995	0.63	1	1	0.985	1	0.96
Rv0772	1	1	1	1	1	1	1	0.705	1	1	0.265	1	1	0.965	1	0.995	1	1	1	1	1	1	1	1	1	1	1	1	1	1	1	1	0.91	1	1	1	1	0.99	1	0.975	1	1	1	0.985	1	1	1	1	1
Rv0773c	1	1	1	1	1	0.985	1	1	1	0.555	1	1	1	0.995	1	1	0.97	0.99	1	1	0.82	0.95	0.985	1	1	1	1	0.995	1	1	1	1	0.98	0.915	0.995	0.97	0.81	0.975	1	0.985	0.99	1	0.99	0.935	1	0.995	1	0.995	1
Rv0774c	1	1	1	1	0.93	0.905	1	0.99	1	1	0.94	1	1	1	1	1	1	1	1	1	1	0.98	1	1	1	1	1	0.935	1	0.93	1	0.995	1	1	1	1	1	1	0.99	1	1	1	0.975	0.995	0.94	1	1	1	0.78
Rv0775	1	1	1	1	1	1	0.985	0.815	0.415	1	0.955	1	0.985	0.915	0.995	1	0.985	1	0.995	1	0.975	1	1	0.995	1	0.995	0.86	1	0.98	0.92	0.995	0.915	1	0.93	1	1	1	1	1	0.73	0.75	1	0.94	1	1	1	1	1	0.995
Rv0776c	1	0.875	1	1	1	0.99	1	0.92	1	1	0.985	1	1	0.98	1	1	0.995	0.99	1	0.995	0.695	1	1	1	1	0.985	0.995	1	0.975	1	0.995	0.995	1	0.81	1	1	1	1	1	0.995	0.995	1	0.995	1	0.995	0.56	1	1	1
Rv0777	1	0.99	0.925	1	1	1	0.995	1	0.76	0.985	1	1	1	0.98	0.97	1	1	1	1	1	0.755	1	1	1	0.995	1	0.995	1	0.525	1	0.995	0.99	1	0.995	1	1	1	1	0.995	0.96	0.99	1	0.88	1	1	1	0.985	0.97	1
Rv0778	1	1	1	1	1	1	1	0.95	0.895	1	0.99	0.915	0.995	1	1	1	1	1	1	1	1	0.995	1	1	1	1	1	1	1	1	1	1	0.97	1	1	0.995	1	1	1	0.87	1	1	1	1	0.97	1	0.765	1	0.995
Rv0779c	1	1	1	0.99	0.975	1	1	1	0.355	0.975	1	1	0.995	1	0.98	1	1	1	0.985	0.995	0.985	1	1	1	1	0.855	1	1	1	0.995	1	1	0.965	1	1	0.96	0.62	1	1	0.995	0.95	1	0.39	1	1	1	1	0.895	0.975
Rv0780	1	1	1	1	1	1	1	1	1	0.675	0.99	0.86	0.985	1	0.99	1	1	1	0.62	1	1	1	0.8	1	1	0.995	1	0.97	1	1	1	1	1	0.99	1	0.935	1	1	0.995	0.96	1	1	0.99	0.04	0.97	1	0.995	0.965	1
Rv0781	1	0.66	1	0.85	0.94	1	0.98	1	1	1	0.99	0.99	0.91	1	0.985	1	1	1	0.96	1	1	1	1	0.875	1	1	1	0.98	1	0.995	1	0.995	1	0.995	1	0.915	1	1	1	0.98	0.835	1	1	1	1	1	0.995	0.955	1
Rv0782	0.995	1	0.52	0.97	0.915	1	0.855	1	1	0.995	0.99	1	1	0.995	0.995	0.98	0.98	0.985	0.99	0.985	0.97	1	0.99	1	0.985	0.995	1	0.995	1	1	1	1	0.985	0.995	0.985	0.89	1	1	1	1	1	1	1	0.985	0.975	1	1	0.98	1
Rv0783c	1	0.205	1	0.54	1	1	1	0.995	1	1	0.965	1	1	0.99	0.995	1	0.995	1	1	0.99	1	1	1	0.995	1	1	0.97	1	1	1	1	1	0.975	0.99	1	0.995	1	1	1	0.98	0.985	1	1	1	1	1	1	1	1
Rv0784	1	0.92	1	0.86	1	1	1	1	1	1	1	0.995	1	0.985	0.995	0.915	1	1	1	1	1	1	0.995	1	0.95	1	0.98	1	1	1	1	1	1	1	1	1	0.985	1	1	1	1	0.975	0.995	0.975	0.975	1	1	0.995	1
Rv0785	1	0.995	1	1	1	1	1	0.995	1	0.99	0.995	1	1	0.98	0.84	1	1	1	1	1	0.97	1	0.985	0.99	0.91	0.975	0.995	1	1	1	1	1	1	1	1	1	1	0.995	1	1	1	1	0.9	1	1	1	0.995	1	1
Rv0786c	1	0.98	0.985	0.92	1	0.97	1	0.945	1	1	0.99	0.975	1	0.99	1	0.995	0.94	1	1	1	1	0.995	0.95	0.995	1	1	1	1	1	0.995	1	1	1	1	1	0.96	1	1	1	1	0.985	1	0.865	0.995	0.92	1	1	1	0.595
Rv0787	0.99	0.975	1	0.96	1	0.97	1	1	0.985	0.135	1	0.995	1	0.99	1	1	0.975	0.98	1	1	1	0.905	1	1	0.99	1	1	1	1	1	1	1	1	1	1	0.92	0.995	1	1	1	1	1	0.6	0.87	0.985	1	0.41	1	1
Rv0788	1	0.985	1	1	1	1	1	1	0.915	1	0.675	0.9	1	0.71	1	1	1	1	1	1	1	0.985	0.995	1	1	1	0.475	1	0.995	0.905	1	1	1	0.97	1	1	1	1	1	0.995	0.965	1	1	1	0.99	1	1	1	0.985
Rv0789c	1	1	0.99	0.9	0.94	1	0.845	1	1	0.955	1	1	0.905	1	1	1	1	1	1	1	1	1	1	0.995	1	0.83	0.995	0.955	1	0.565	0.995	1	0.995	1	1	0.845	1	0.87	1	0.985	1	0.995	1	1	1	1	0.745	1	1
Rv0790c	1	1	0.995	1	1	1	1	1	0.915	1	0.965	0.635	0.825	1	1	1	1	1	1	1	1	1	0.99	1	1	1	0.995	0.995	1	0.985	1	0.985	0.995	1	1	1	1	1	1	0.395	1	1	1	1	1	1	1	1	0.845
Rv0791c	1	0.96	1	1	1	1	0.91	1	1	1	1	1	0.995	1	0.995	1	1	0.975	1	1	1	1	1	0.97	1	0.71	1	1	1	1	1	0.99	0.995	1	1	1	1	1	1	0.655	1	1	1	1	1	1	1	1	1
Rv0792c	1	1	1	1	1	1	1	1	1	1	1	1	1	1	0.955	1	1	1	1	1	1	1	1	1	1	1	1	0.565	0.905	1	1	1	0.995	1	1	1	1	1	1	0.24	1	1	1	1	1	0.995	1	1	1
Rv0793	1	1	1	1	1	1	1	1	0.415	1	1	0.96	0.915	1	1	1	1	0.995	1	1	1	0.915	1	1	0.965	1	1	1	1	0.975	1	0.995	1	1	1	1	0.905	1	1	0.89	1	1	1	1	0.995	1	1	0.995	0.985
Rv0794c	1	0.99	1	1	1	0.995	1	1	1	1	1	1	1	1	1	1	1	1	0.995	0.715	1	1	0.99	1	1	1	1	1	1	0.99	1	1	0.945	1	1	1	1	0.995	1	1	1	1	0.945	1	1	1	1	1	1
Rv0795	1	0.995	1	0.995	0.995	1	1	0.995	1	0.885	1	0.995	1	1	1	1	0.99	1	1	1	1	1	1	1	0.04	1	1	1	1	1	1	1	0.95	1	1	1	1	1	1	1	1	0.785	1	1	1	1	0.845	1	1
Rv0796	1	1	1	1	1	1	1	1	0.995	1	1	1	1	1	0.955	1	0.81	0.995	1	1	1	0.925	1	1	1	1	1	1	1	0.81	0.92	0.99	0.935	1	1	0.995	1	1	1	1	0.99	1	1	0.895	1	0.985	0.905	1	1
Rv0797	0.96	1	1	0.995	0.995	0.905	1	0.995	0.875	0.955	1	1	0.995	1	1	0.885	0.99	1	1	1	1	0.98	1	1	1	1	0.68	1	0.995	1	0.825	1	1	1	1	1	1	1	1	1	1	1	0.985	1	1	1	0.975	1	1
Rv0798c	1	1	1	1	0.91	0.99	1	0.985	1	0.985	1	1	1	1	1	0.995	0.675	0.535	1	0.995	1	0.975	1	1	1	0.95	1	0.695	1	1	1	1	1	1	0.775	0.975	1	0.995	0.995	1	1	1	1	0.685	0.94	1	1	1	1
Rv0799c	1	0.935	1	1	1	1	1	1	0.985	1	1	1	1	1	1	1	0.995	1	0.995	1	0.705	1	1	1	0.955	1	1	1	1	1	1	1	1	1	1	1	1	0.835	1	0.965	1	1	1	1	1	1	1	1	1
Rv0800	1	0.935	1	1	0.83	1	0.995	0.965	1	1	1	1	1	0.995	1	1	1	1	1	1	1	1	1	1	1	1	0.74	1	0.905	1	0.98	0.97	1	0.965	1	1	1	1	0.965	0.91	1	1	0.98	1	1	0.98	0.975	1	1
Rv0801	1	1	0.775	1	1	1	1	1	0.99	0.985	1	0.995	1	1	1	0.895	0.995	0.985	1	1	0.98	0.985	1	1	0	1	1	1	1	1	1	1	1	1	1	0.99	0.805	1	1	1	1	1	0.575	0.98	0.99	1	1	0.59	0.99
Rv0802c	1	1	1	1	1	1	0.945	1	0.995	1	0.99	0.995	0.995	1	0.975	1	0.86	1	0.995	0.97	1	1	0.95	0.995	0.985	1	1	1	1	0.93	1	0.995	1	1	1	1	1	0.99	1	0.995	0.95	0.99	1	0.98	0.975	1	1	0.99	1
Rv0803	1	1	1	0.995	1	1	1	0.995	0.98	0.985	1	1	1	1	0.975	0.78	0.995	1	1	1	1	0.975	0.975	1	0.83	1	0.99	0.995	1	1	1	0.985	1	1	1	0.96	0.88	0.995	1	1	1	1	0.805	0.995	1	1	1	0.78	1
Rv0804	1	0.97	1	0.98	0.48	1	1	1	0.995	1	1	1	1	0.89	1	0.98	0.995	1	1	1	1	1	0.92	0.995	1	1	0.99	0.985	1	0.995	0.995	1	0.98	0.97	1	1	1	0.995	1	0.925	0.99	0.99	0.97	1	1	1	1	1	1
Rv0805	1	1	1	1	0.845	1	1	1	0.93	1	1	1	1	0.965	1	1	0.99	1	1	0.995	0.995	1	1	1	0.995	1	0.985	0.95	1	1	0.995	1	0.985	1	1	1	1	0.99	1	0.99	1	1	1	1	1	1	1	1	1
Rv0806c	1	1	1	0.955	0.99	1	0.995	1	0.995	0.995	1	0.995	0.995	0.83	1	0.995	1	1	1	1	1	1	1	0.975	1	1	1	0.735	1	1	0.635	0.79	1	1	1	0.935	1	1	1	1	1	1	0.99	0.995	1	1	1	1	1
Rv0807	1	1	0.99	1	1	0.98	1	1	1	1	1	0.73	1	1	1	1	0.93	0.97	0.99	1	1	1	1	0.995	0.995	1	0.76	1	1	1	0.935	1	0.995	1	1	0.91	1	1	1	0.97	1	1	0.995	0.97	1	1	1	0.505	0.99
Rv0808	1	0.995	1	0.79	0.61	0.98	0.99	0.995	0.975	0.995	0.85	0.99	1	1	0.995	1	0.785	0.985	1	1	0.995	1	1	1	0.99	1	1	1	1	0.97	1	0.85	1	0.2	1	1	1	1	1	0.975	0.995	0.995	1	0.825	1	0.995	1	1	0.995
Rv0809	1	1	1	0.99	0.87	1	0.99	1	1	1	0.865	1	1	0.98	1	1	0.985	1	1	0.99	0.935	1	0.995	1	0.995	1	0.37	1	0.015	0.995	0.715	1	0.98	0.96	1	1	1	1	1	1	0.545	1	0.975	1	1	1	1	1	1
Rv0810c	1	1	1	1	1	0.99	1	0.99	1	0.745	1	1	1	0.99	0.91	1	1	1	1	1	1	1	0.985	1	0.16	1	1	1	1	1	1	1	1	0.995	1	1	0.98	1	1	0.66	1	0.98	1	1	1	0.985	0.57	1	0.99
Rv0811c	1	0.995	0.995	1	1	0.99	0.99	0.99	1	1	1	1	1	0.995	1	1	0.99	1	0.995	1	0.99	1	1	0.995	1	1	0.825	1	0.925	1	1	0.97	0.99	1	0.995	0.995	1	0.98	0.975	0.995	0.995	1	0.9	1	1	0.995	0.995	0.87	0.95
Rv0812	1	1	1	1	1	0.675	1	1	1	0.96	1	0.995	1	1	1	1	1	0.99	1	1	0.99	0.99	1	1	0.205	1	0.99	1	0.995	1	0.865	0.985	0.995	0.915	1	1	1	1	1	1	1	1	1	1	0.995	1	0.995	1	1
Rv0813c	1	1	1	1	0.295	0.995	0.585	0.995	1	0.99	1	1	0.99	0.98	0.835	1	1	1	1	1	1	1	1	0.96	1	1	0.72	0.985	0.64	1	0.955	0.91	0.945	0.97	1	0.975	1	0.995	0.96	1	0.96	1	1	1	1	1	0.995	1	1
Rv0814c	1	1	1	0.775	1	1	1	1	0.99	0.995	1	1	1	1	0.995	1	0.995	1	1	0.995	1	1	1	1	0.97	1	0.985	1	1	1	1	1	0.995	1	1	1	0.885	1	1	0.975	1	1	0.755	1	1	1	0.995	1	1
Rv0815c	0.995	1	0.995	0.96	0.945	0.735	1	1	1	0.995	1	1	1	1	1	0.525	1	1	1	0.89	1	0.91	1	0.93	1	0.935	0.995	0.855	0.995	1	1	1	0.995	0.915	0.965	0.995	1	1	1	0.965	0.985	1	1	1	1	1	1	1	1
Rv0816c	0.995	1	1	1	1	0.995	1	1	1	1	1	1	1	1	1	1	1	1	1	1	0.265	1	1	1	1	1	1	1	1	1	0.925	1	1	1	1	1	1	1	1	1	0.975	1	1	1	1	1	1	0.995	1
Rv0817c	1	1	0.995	0.96	1	1	1	0.99	0.985	0.99	0.995	1	1	1	1	0.955	1	0.995	1	1	1	0.88	1	1	0.995	0.96	1	1	1	1	1	1	1	1	1	0.965	1	1	1	1	1	0.99	1	0.96	0.385	1	1	0.99	1
Rv0818	1	0.675	0.995	0.99	0.895	1	1	1	0.98	1	0.62	1	1	1	0.99	1	0.97	1	0.995	1	0.985	0.98	1	1	1	1	0.97	1	0.985	0.98	1	1	0.995	1	1	1	0.995	1	0.895	0.995	1	0.995	0.755	1	1	0.97	1	0.87	0.985
Rv0819	1	1	1	1	0.98	0.945	1	0.935	1	0.44	1	0.99	1	1	1	1	1	1	1	1	1	1	1	1	0	1	1	1	1	1	1	1	0.985	1	1	0.93	1	1	1	1	1	1	1	1	0.695	1	1	1	1
Rv0820	1	0.97	1	1	1	1	1	1	1	0.995	1	1	1	1	0.96	1	0.995	0.995	1	1	0.86	1	1	1	1	1	0.865	1	0.64	1	1	1	0.965	0.94	1	1	1	1	1	0.465	0.005	1	1	0.99	1	1	1	1	1
Rv0821c	0.99	1	1	0.715	1	1	1	1	1	1	1	0.995	1	0.93	0.995	1	0.69	0.97	0.995	1	0.945	0.995	1	1	1	1	0.98	1	0.96	1	1	1	0.995	1	1	1	1	0.995	1	0.88	1	0.97	1	1	1	1	1	0.995	1
Rv0822c	1	0.97	1	1	1	1	1	1	0.885	0.995	1	0.99	1	0.92	0.99	1	1	1	1	1	0.865	1	1	0.99	1	1	1	1	0.98	0.995	1	0.98	0.54	0.975	1	1	1	1	1	0.9	0.895	1	1	0.985	1	1	0.985	1	0.86
Rv0823c	1	1	1	1	0.96	1	1	1	0.96	1	0.995	1	1	0.985	1	1	0.87	0.98	1	1	1	1	0.58	0.975	0.995	0.995	1	0.91	1	1	1	1	1	0.925	1	1	1	1	0.995	0.995	1	1	1	1	1	1	1	1	1
Rv0824c	1	0.995	1	1	1	0.995	1	0.995	0.985	1	0.995	1	1	1	1	1	0.995	1	0.995	1	0.99	1	0.89	0.65	0.995	1	1	0.89	1	1	1	1	1	1	1	1	1	1	0.98	1	0.905	1	1	1	1	1	1	1	1
Rv0825c	1	0.955	1	0.87	1	1	0.995	1	0.79	1	1	1	1	0.97	0.88	1	1	1	1	1	1	1	0.995	1	1	0.845	0.985	1	1	0.95	0.925	1	1	0.995	1	1	1	0.995	1	0.88	1	0.955	1	0.995	1	0.995	0.84	1	1
Rv0826	1	1	1	1	1	1	1	1	0.995	1	0.985	1	0.955	1	1	1	1	1	1	1	1	1	0.985	1	1	1	1	0.995	0.99	1	1	0.995	1	0.935	0.995	1	1	1	1	0.58	0.935	1	1	1	1	0.995	1	1	0.995
Rv0827c	1	0.63	1	1	1	1	0.995	1	1	0.995	1	1	0.925	1	1	0.99	0.98	0.735	1	1	1	1	1	1	0.96	1	0.995	0.995	1	1	1	1	1	1	1	1	0.94	0.965	0.985	1	1	1	0.99	0.985	1	0.995	1	1	0.82
Rv0828c	0.98	1	0.995	0.98	1	0.895	1	0.595	0.935	0.85	1	1	0.955	1	0.995	0.98	1	1	1	1	0.995	1	1	1	0.815	1	0.995	1	0.99	1	0.995	1	0.985	0.975	1	1	1	1	1	0.9	1	0.955	1	1	0.945	1	1	0.995	0.97
Rv0829	1	0.995	1	1	1	1	1	1	1	0.99	1	0.995	1	1	1	1	0.85	0.95	1	1	1	1	0.995	0.29	0.675	1	1	1	1	1	1	1	0.985	1	1	1	1	1	1	1	1	0.335	0.985	0.98	1	1	0.755	1	1
Rv0830	1	1	1	1	0.835	1	0.995	1	1	1	1	0.96	0.95	1	1	0.995	1	0.995	1	1	1	1	1	0.995	1	0.95	0.96	0.215	1	1	1	1	1	1	0.73	0.93	1	1	1	0.995	0.98	1	1	1	1	1	1	1	1
Rv0831c	0.965	0.995	1	0.98	1	0.98	1	0.99	1	0.995	0.975	0.975	0.995	0.97	1	0.98	1	0.915	1	0.995	0.855	1	1	0.98	0.04	1	0.01	1	0.99	1	1	0.98	1	0.995	0.985	0.995	0.72	1	0.99	0.96	0.98	1	1	1	0.995	0.995	0.965	0.99	1
Rv0832	1	1	0.685	0.995	1	1	1	1	1	0.935	1	0.965	0.99	1	1	1	0.985	1	1	1	1	1	1	1	1	1	1	1	1	1	1	1	0.875	1	1	1	1	1	1	1	0.995	0.995	0.99	1	1	0.99	1	0.98	1
Rv0833	1	1	0.995	0.995	1	1	1	1	1	1	1	1	1	0.99	1	1	0.995	0.995	0.99	1	1	1	0.995	1	1	1	1	1	1	1	0.745	0.99	0.36	1	1	0.975	1	1	1	0.995	1	1	1	1	0.995	0.99	0.835	1	1
Rv0834c	1	1	1	1	1	1	1	1	0.985	1	0.995	1	1	1	0.58	1	0.995	1	0.995	1	1	0.975	0.99	1	1	1	1	1	1	1	0.985	0.9	0.94	0.745	1	0.995	1	1	1	0.725	1	1	1	1	1	1	1	1	1
Rv0835	1	1	1	0.93	1	1	0.995	1	1	1	1	1	1	0.985	1	1	0.835	1	1	1	0.98	1	0.995	1	0.375	1	0.26	0.995	0.645	0.895	0.995	1	1	0.995	1	1	1	0.98	1	0.995	1	0.995	0.995	0.99	0.995	1	0.955	1	0.91
Rv0836c	1	1	1	1	1	0.99	1	1	1	0.895	1	1	1	1	0.985	1	1	1	1	1	1	0.955	1	1	1	1	0.99	1	0.99	1	0.21	0.98	1	1	1	1	1	1	1	0.88	1	1	1	1	1	1	0.965	1	1
Rv0837c	1	0.99	1	0.995	1	1	1	0.955	1	0.92	1	1	1	1	0.965	1	0.995	1	1	1	1	1	1	1	1	1	1	1	0.995	1	0.37	1	0.985	0.985	1	1	1	0.955	1	0.75	1	0.98	1	1	1	1	0.09	1	1
Rv0838	0.885	1	0.92	0.78	1	0.61	1	1	1	0.99	1	0.99	1	0.995	0.99	1	0.895	0.995	0.995	1	1	0.995	1	1	1	1	0.99	1	1	1	1	1	1	0.995	1	1	0.985	0.995	1	0.99	1	1	0.95	0.96	0.885	1	1	0.995	1
Rv0839	1	1	1	1	1	1	1	1	1	0.99	1	1	1	1	0.985	1	1	1	1	0.99	1	1	1	1	1	0.98	1	0.995	1	0.99	1	1	1	1	1	1	1	1	1	1	1	1	0.995	1	0.995	1	1	1	1
Rv0840c	0.985	1	1	1	1	1	0.875	1	1	1	1	1	0.98	1	1	1	0.97	1	1	0.59	0.995	1	1	1	1	1	0.995	1	1	1	0.955	1	0.995	1	1	1	1	1	1	0.995	1	1	1	1	0.995	1	1	1	1
Rv0842	1	1	1	1	1	0.955	1	0.945	1	0.97	1	0.995	1	1	0.995	0.99	1	0.825	1	1	1	0.97	1	1	0.57	1	0.815	1	1	1	0.835	1	1	1	1	1	0.995	1	1	0.98	1	1	0.68	1	0.325	1	0.96	1	1
Rv0843	1	0.99	0.985	1	1	1	1	0.945	0.315	0.995	1	1	1	1	1	0.995	1	1	1	1	0.995	1	1	1	0.985	1	0.795	1	1	0.99	0.98	0.99	1	1	1	1	0.99	0.985	1	0.97	0.895	0.965	0.98	1	1	0.515	0.995	0.97	0.985
Rv0844c	0.995	0.965	1	0.825	1	0.995	0.99	0.975	1	0.98	1	1	0.985	1	1	1	1	0.945	1	1	1	0.995	0.96	1	0.995	1	1	0.975	1	0.92	1	1	0.995	1	1	1	0.99	1	1	0.965	1	1	1	1	0.79	1	0.92	1	0.835
Rv0845	1	0.995	1	0.975	0.875	0.965	0.99	1	0.84	0.995	1	1	1	1	0.96	1	1	1	1	0.995	0.985	1	0.995	1	1	1	0.89	1	0.89	1	1	0.98	1	0.825	1	1	1	1	0.995	0.505	0.585	0.99	0.995	0.83	1	0.995	1	1	1
Rv0846c	1	1	1	1	1	1	1	1	1	1	1	1	1	1	1	1	1	0.935	1	0.345	0.985	1	1	0.995	1	0.965	1	0.51	1	0.995	1	0.995	0.985	1	1	1	1	1	1	1	1	1	1	1	1	0.995	1	1	1
Rv0847	1	1	1	1	0.965	1	1	1	1	1	1	1	1	0.995	1	1	1	1	1	1	1	1	1	0.995	1	0.99	1	0.74	1	1	1	1	0.96	1	1	1	1	1	1	1	0.92	0.99	1	1	1	0.88	1	1	1
Rv0848	1	1	1	1	1	1	1	1	1	1	1	1	0.98	1	1	1	1	1	1	0.97	0.985	1	1	0.995	1	0.97	1	0.9	1	1	1	1	0.995	1	0.99	1	1	1	1	1	1	0.995	1	1	1	0.99	1	1	1
Rv0849	1	1	1	1	0.975	1	0.98	1	0.875	1	1	1	0.965	1	1	1	1	1	0.975	1	1	1	1	0.985	1	0.935	1	1	0.99	0.98	1	1	0.955	0.995	1	1	1	1	1	0.79	0.99	0.92	1	1	1	0.87	1	1	1
Rv0850	1	1	1	1	1	0.985	1	0.995	1	1	1	1	1	1	1	1	1	0.95	1	0.955	0.71	1	1	0.77	1	1	1	1	0.995	0.99	0.985	0.995	0.965	1	1	1	1	1	0.935	1	0.99	1	1	1	1	1	0.995	0.995	1
Rv0851c	1	0.99	0.73	0.995	1	0.995	1	1	0.99	0.99	1	0.93	1	0.985	1	1	0.885	1	0.995	0.97	0.965	1	1	0.995	1	1	1	1	1	1	0.99	1	1	1	1	1	0.99	1	1	0.94	0.835	0.835	0.99	0.98	0.98	1	0.885	0.925	0.975
Rv0852	1	0.98	1	1	1	0.98	1	0.18	0.995	0.84	1	1	1	0.995	1	1	0.995	1	1	1	1	1	1	1	0.995	1	0.995	1	1	1	1	1	1	1	1	1	0.975	1	0.995	1	1	0.825	1	0.995	0.975	1	0.9	1	1
Rv0853c	1	1	1	0.325	1	1	1	1	0.99	0.985	0.995	1	1	1	1	1	1	1	0.95	1	0.995	0.965	0.775	0.995	0.99	1	1	1	0.955	0.52	1	0.995	0.995	1	1	0.99	1	1	0.995	0.975	1	1	0.88	1	0.44	1	1	1	0.445
Rv0854	1	1	1	0.99	1	1	1	1	1	0.905	1	1	1	0.985	1	1	1	0.995	1	1	1	1	0.55	1	0.955	0.995	1	1	1	1	1	1	1	0.98	1	0.965	0.61	1	1	1	1	0.64	1	1	0.995	1	1	1	1
Rv0855	1	1	0.86	1	0.995	0.895	1	1	1	0.675	1	1	0.99	0.9	1	0.95	0.975	0.955	1	1	0.99	0.915	0.995	1	0.68	1	0.995	1	1	0.98	0.99	1	0.8	1	1	0.995	1	1	1	0.995	1	1	0.88	1	0.655	1	1	1	0.955
Rv0856	1	0.995	0.895	0.89	1	1	1	1	1	1	1	1	1	0.99	1	0.955	1	1	1	1	1	1	0.99	0.995	0.99	1	0.835	1	1	1	1	1	1	0.905	1	1	0.46	1	1	1	1	1	1	0.99	1	1	1	1	0.995
Rv0857	1	0.99	1	1	0.99	0.98	1	1	1	0.99	1	1	1	1	0.94	1	0.31	0.99	1	1	1	1	0.985	0.93	0.97	1	1	0.995	1	0.985	1	0.98	0.99	1	1	0.95	1	0.98	0.995	0.99	1	0.99	1	1	1	1	0.995	1	0.97
Rv0858c	1	0.995	0.01	1	1	1	1	1	1	0.94	1	0.995	1	1	1	1	1	0.985	1	1	1	1	1	1	0.92	1	0.995	1	0.995	1	1	0.95	0.965	1	1	1	1	1	0.97	1	0.99	1	0.995	0.54	1	1	0.735	0.975	1
Rv0859	1	1	1	0.985	0.935	1	0.985	1	1	1	0.99	0.965	0.955	1	1	1	1	1	0.97	1	1	1	1	0.165	1	0.955	1	0.67	0.995	1	1	1	0.995	1	0.235	1	1	1	1	1	1	1	0.93	1	1	1	0.9	1	1
Rv0860	1	1	1	0.995	0.985	1	1	1	1	1	1	1	0.975	1	1	1	1	0.975	0.995	0.995	1	1	1	0.16	0.985	1	0.99	0.475	0.995	1	1	1	0.92	0.915	0.595	0.995	1	1	0.985	1	0.98	1	0.99	0.94	1	1	0.995	1	1
Rv0861c	1	1	1	0.975	1	1	1	0.995	0.985	0.975	1	0.995	1	0.99	0.875	1	0.7	0.965	1	1	0.995	1	1	0.965	1	1	0.99	1	1	1	1	0.965	0.835	1	1	1	1	1	1	0.99	1	0.995	0.865	0.96	1	1	1	0.99	0.995
Rv0862c	1	0.99	1	0.945	0.995	0.96	1	1	0.975	0.975	1	1	1	1	0.99	1	1	1	1	1	0.99	1	1	1	0.955	1	1	1	0.995	1	1	0.98	0.995	0.995	1	1	1	0.995	0.98	1	0.995	1	0.995	1	1	0.985	0.995	1	0.995
Rv0863	0.995	0.56	0.99	1	1	0.985	1	1	1	0.73	1	1	1	1	1	1	1	1	1	0.775	1	1	0.985	0.925	0.58	1	0.975	0.995	1	1	0.535	1	1	1	1	0.975	1	1	0.98	1	0.955	1	1	1	1	1	1	0.98	1
Rv0864	1	1	0.955	1	1	0.63	1	1	0.985	1	1	1	1	1	0.975	0.93	1	0.985	1	1	1	1	1	0.995	1	1	1	1	1	1	1	1	0.83	0.925	1	1	1	1	1	1	1	0.99	1	0.99	0.905	0.97	1	0.995	1
Rv0865	1	0.995	1	1	1	1	1	1	1	0.995	1	1	0.995	1	0.95	1	0.07	1	1	1	1	0.945	1	1	1	1	1	1	1	1	1	1	0.925	0.965	1	1	1	1	0.965	0.915	0.695	0.98	1	1	1	0.885	1	1	1
Rv0866	1	0.995	1	1	1	0.925	1	0.965	1	1	1	0.995	1	0.885	1	0.995	1	1	1	1	1	0.9	1	0.995	1	1	1	1	1	1	1	1	1	0.905	1	1	1	1	1	1	1	1	1	1	0	1	1	0.99	0.935
Rv0867c	1	1	1	1	1	0.925	1	1	1	0.945	1	1	1	1	1	1	1	1	1	1	1	1	1	1	1	1	1	1	1	1	1	1	1	1	1	1	1	1	1	1	1	0.94	0.94	0.445	1	1	1	1	1
Rv0868c	1	1	1	1	1	1	1	1	0.9	0.965	0.99	1	0.995	0.945	1	0.88	1	1	0.995	1	1	0.99	0.995	1	1	1	1	0.995	1	0.995	1	1	0.42	1	1	0.945	1	1	1	0.985	0.985	1	0.83	1	0.57	0.985	1	1	0.985
Rv0869c	1	0.925	0.945	0.92	1	1	1	0.92	0.98	1	0.995	0.79	0.995	0.695	0.935	1	1	1	0.995	1	0.995	1	1	1	1	1	0.995	1	0.995	0.99	1	1	1	1	1	0.895	1	1	1	0.835	0.795	0.99	0.97	0.95	1	1	0.99	0.95	1
Rv0870c	0.995	1	1	1	1	1	1	0.99	1	0.975	0.865	0.995	1	1	1	0.88	0.965	0.95	0.995	1	1	1	1	1	1	1	0.995	1	1	0.995	1	1	1	1	1	1	1	1	0.995	0.95	1	1	0.975	1	0.445	1	0.995	1	1
Rv0871	1	0.995	0.965	0.985	0.99	0.895	1	0.995	1	0.995	0.955	1	1	1	0.95	1	0.985	1	1	1	1	1	0.995	1	1	1	0.89	1	0.97	0.995	1	0.995	1	0.99	1	1	1	1	0.985	0.995	0.985	0.98	0.995	0.975	0.995	1	0.995	1	0.995
Rv0872c	1	1	0.96	0.995	1	1	1	1	1	1	0.98	0.985	1	1	1	1	1	0.995	0.995	1	1	0.97	0.995	1	1	1	1	1	1	0.995	0.99	0.835	1	0.99	0.975	0.96	1	1	1	0.98	0.995	1	1	1	1	1	1	1	1
Rv0873	1	1	1	0.99	1	1	1	1	0.995	1	1	1	1	1	0.915	1	1	1	1	1	1	1	0.995	1	1	1	1	0.995	1	0.995	1	0.995	1	1	1	1	1	1	0.985	1	1	0.825	1	0.55	1	1	0.8	1	1
Rv0874c	1	0.995	1	1	1	1	1	1	1	1	1	1	1	1	1	1	0.95	1	1	1	1	0.71	1	1	1	1	1	1	1	1	1	0.885	1	0.755	0.995	1	1	0.99	1	0.995	0.595	1	1	1	0.985	0.935	1	0.99	1
Rv0875c	1	0.98	0.975	0.995	1	1	1	1	0.99	1	0.98	0.925	0.995	1	1	0.995	0.965	0.985	1	1	1	0.96	0.99	1	1	1	1	1	1	1	1	1	0.915	0.745	1	1	0.995	1	1	0.99	0.985	1	0.995	0.89	0.745	1	1	0.985	0.995
Rv0876c	1	1	0.995	0.93	1	1	1	1	0.985	0.995	1	1	1	1	0.92	1	0.995	0.995	1	1	0.995	1	1	1	0.99	1	1	1	1	0.435	1	1	1	1	1	1	0.975	0.945	0.995	0.94	1	0.985	1	0.885	0.45	1	0.94	1	1
Rv0877	1	0.995	1	1	1	1	1	0.96	1	1	1	1	1	1	1	1	0.69	1	0.995	1	1	1	1	1	1	1	1	0.975	1	1	1	1	1	1	1	1	1	1	0.935	1	0.99	1	1	1	0.995	1	1	1	1
Rv0878c	1	1	0.83	1	1	0.93	1	1	0.995	0.99	1	1	1	0.995	1	1	1	1	1	1	1	0.88	1	1	0.905	1	1	1	1	1	0.87	0.24	1	1	1	1	0.995	1	1	1	1	1	0.23	1	1	1	1	0.995	1
Rv0879c	0.98	1	1	1	1	1	0.985	1	1	1	0.995	1	0.985	0.97	1	0.68	1	1	0.985	1	1	1	1	0.91	0.995	0.995	0.795	0.98	1	1	1	1	1	0.99	1	0.995	0.94	1	0.915	1	0.995	0.99	1	1	1	1	1	1	0.995
Rv0880	1	0.995	0.995	0.965	1	0.915	0.995	1	1	0.985	1	0.995	1	1	0.99	1	0.995	1	0.74	1	0.905	0.91	0.97	0.995	0.995	1	0.99	1	0.97	0.985	0.965	0.995	1	0.995	1	0.995	0.965	1	0.985	1	0.77	0.99	1	0.995	0.99	1	1	0.84	0.67
Rv0881	1	0.995	0.995	1	1	0.755	1	1	1	0.995	1	0.985	1	1	1	1	1	1	1	1	1	0.04	1	1	1	1	1	1	1	1	1	1	0.995	1	1	1	1	1	0.995	0.99	0.995	1	0.22	1	1	1	1	1	1
Rv0882	0.995	1	0.985	0.995	1	0.985	1	0.97	0.945	1	1	1	1	1	1	1	1	0.82	1	0.985	1	0.995	0.98	1	0.865	1	1	1	1	1	0.97	1	0.995	1	1	1	1	1	1	1	0.995	1	0.215	0.975	1	1	1	0.92	1
Rv0883c	1	1	1	1	1	0.635	1	1	1	1	0.995	0.98	1	1	1	1	1	1	1	0.995	1	0.94	0.995	1	1	0.995	1	0.85	1	1	1	1	0.72	1	1	1	1	1	1	1	0.95	1	0.995	1	1	1	1	1	0.99
Rv0884c	1	0.995	1	1	1	1	1	1	1	0.995	1	1	0.995	1	1	1	0.995	1	1	0.995	0.76	1	0.8	0.995	1	1	1	0.99	1	1	0.895	0.895	0.995	0.97	1	0.975	1	1	0.98	0.995	1	0.995	0.98	1	1	1	0.975	1	1
Rv0885	1	1	1	0.99	1	1	1	1	0.745	1	1	1	1	0.985	1	1	0.995	0.985	1	1	1	0.81	1	1	1	0.985	1	0.8	1	1	1	1	0.96	0.985	1	1	0.985	1	1	1	1	1	1	1	1	0.995	1	1	1
Rv0886	1	0.995	1	1	1	1	1	1	0.87	1	1	1	1	0.95	1	1	1	1	1	1	0.99	1	0.84	1	0.995	0.99	1	0.595	1	1	1	1	1	0.99	1	1	1	0.925	1	0.91	1	1	1	1	1	1	1	1	1
Rv0887c	1	1	1	1	1	0.935	1	1	1	0.92	0.955	1	1	1	1	1	1	1	1	1	1	1	1	1	0.99	1	1	1	1	1	0.995	1	1	1	1	0.995	1	0.78	1	0.76	1	1	1	0.98	0.88	1	1	0.99	1
Rv0888	1	1	0.995	1	1	1	1	1	0.97	1	0.96	1	0.9	0.97	1	1	1	1	1	1	1	1	1	0.955	1	0.92	1	1	1	1	1	1	1	1	1	1	1	0.995	1	1	0.81	0.955	1	1	0.875	1	1	0.985	0.87
Rv0889c	1	0.995	1	0.855	1	1	1	1	0.94	1	1	1	1	0.965	0.95	1	0.89	1	0.995	1	1	1	1	1	1	1	1	1	1	1	1	1	0.765	0.98	1	1	1	1	1	0.965	0.955	1	0.975	0.975	1	0.99	0.97	1	1
Rv0890c	1	1	1	1	1	0.54	1	0.965	1	1	1	1	1	1	1	1	1	1	1	1	1	1	1	1	1	0.985	1	1	1	1	1	1	0.93	1	1	1	0.995	0.995	1	0.65	1	0.995	0.995	0.975	0	1	1	1	0.92
Rv0891c	1	0.955	0.98	0.865	0.99	0.945	1	1	0.89	0.995	0.985	1	1	1	0.97	1	1	0.21	1	1	1	1	0.99	1	0.99	1	1	1	1	0.67	1	1	1	0.905	0.99	1	1	1	0.995	1	1	0.985	1	1	0.945	1	0.975	0.965	0.98
Rv0892	1	1	0.99	0.965	0.99	0.025	1	0.965	1	0.97	1	0.98	1	1	1	1	1	0.995	1	1	1	1	1	1	1	1	0.98	1	0.98	1	1	1	1	0.945	1	1	1	1	1	1	1	1	1	0.1	0	1	1	0.985	1
Rv0893c	0.985	0.99	1	0.995	0.895	0.995	0.975	1	1	1	1	0.98	1	0.965	0.985	0.99	1	0.975	1	0.985	1	0.825	1	1	1	1	0.97	1	0.995	1	1	0.99	0.995	0.755	1	1	0.995	1	1	0.975	0.95	1	0.9	0.465	0.94	1	1	0.995	0.795
Rv0894	0.99	0.995	0.59	1	1	0.6	1	0.625	1	0.99	0.995	1	1	1	1	0.825	1	1	1	1	1	0.995	1	1	0.97	1	1	1	0.995	1	1	1	1	1	1	1	0.995	0.94	0.995	1	1	1	1	0.98	1	1	1	0.98	0.995
Rv0895	1	0.995	1	1	1	0.98	1	0.98	0.965	1	1	1	1	0.995	1	0.57	0.925	0.96	1	1	1	0.98	1	1	1	1	1	1	1	1	1	1	1	1	1	1	0.995	1	1	1	1	1	0.995	1	0.65	0.97	1	0.99	0.995
Rv0896	0.94	1	0.985	0.995	1	0.665	1	1	1	1	0.96	0.985	0.99	1	1	1	1	0.995	1	1	1	1	1	1	1	1	0.96	1	0.995	1	0.995	0.665	1	1	1	0.965	0.99	1	1	0.45	1	0.99	1	0.935	0.95	1	1	0.975	1
Rv0897c	1	1	0.945	0.97	1	0.645	1	0.97	0.995	1	1	1	1	1	1	0.95	0.89	0.99	1	1	1	0.995	1	0.995	1	1	1	1	1	1	1	1	1	0.99	1	1	1	1	1	0.94	0.965	1	0.965	1	0.915	1	1	0.985	0.965
Rv0898c	1	1	1	1	1	1	1	1	0.985	0.995	1	1	1	0.895	0.99	1	0.995	1	1	1	0.98	1	0.995	1	1	1	1	1	1	1	1	0.99	0.985	1	1	1	1	1	1	0.98	1	1	1	0.865	1	0.975	0.475	1	1
Rv0899	1	1	1	0.92	1	0.99	0.98	0.87	0.925	1	0.99	1	1	0.98	0.895	1	0.995	1	1	1	1	0.975	1	1	1	1	0.99	1	0.99	1	1	0.99	1	0.975	1	0.995	1	1	1	0.885	1	1	0.79	0.755	1	0.99	1	1	1
Rv0900	0.98	1	1	0.94	1	0.99	1	0.985	1	0.995	1	0.92	1	1	0.995	0.77	0.975	0.975	1	1	1	1	1	1	0.935	1	0.97	1	0.995	1	0.9	1	1	0.995	1	1	0.995	1	1	1	1	0.965	0.84	1	0.565	1	1	0.995	0.99
Rv0901	1	1	0.97	0.54	1	1	0.995	1	0.965	1	0.975	0.965	1	1	0.99	1	0.54	0.9	1	1	1	0.96	1	0.995	1	1	1	1	1	1	1	1	1	0.995	1	0.995	1	1	1	0.99	1	0.995	1	1	1	1	0.97	0.95	0.95
Rv0902c	1	1	0.995	1	1	0.72	1	0.995	1	1	1	0.975	1	1	0.98	1	0.925	1	1	1	0.77	1	1	1	0.995	1	0.995	1	0.89	1	0.945	1	1	0.99	1	1	1	1	0.995	0.95	1	1	0.945	0.965	0.91	1	0.965	0.32	1
Rv0903c	1	1	1	1	1	0.995	1	0.985	1	0.785	0.975	0.99	1	1	1	1	0.975	0.725	1	1	0.985	0.995	0.985	1	1	1	1	0.995	1	1	1	1	1	0.995	1	1	1	1	0.34	1	0.995	0.9	0.965	0.935	0.93	0.935	1	0.64	1
Rv0904c	1	1	1	1	0.995	1	0.99	1	1	1	1	1	1	1	0.985	1	0.98	1	1	0.995	0.925	1	1	1	0.845	1	0.725	1	0	1	0.71	0.99	1	0.995	1	1	1	0.995	0.625	0.945	0.99	0.995	0.965	0.98	0.955	1	0.98	1	1
Rv0905	1	0.975	1	1	1	0.63	1	0.97	0.99	1	1	1	1	1	0.965	0.995	1	0.755	1	1	1	0.8	1	1	1	1	1	1	1	1	1	1	0.995	0.99	1	1	1	0.99	1	0.995	1	1	0.995	1	0.99	1	1	0.99	1
Rv0906	1	0.985	1	1	1	1	1	0.975	0.99	1	1	0.995	0.99	0.995	0.84	1	1	1	0.975	1	0.985	1	1	1	1	1	1	1	1	0.995	1	1	1	1	1	1	1	1	1	0.9	0.745	1	1	1	1	0.985	0.965	0.995	0.955
Rv0907	0.995	1	0.995	1	1	0.985	1	1	0.97	1	1	1	0.985	0.99	0.21	1	1	0.99	1	1	0.985	0.99	1	1	1	1	1	1	1	0.995	0.995	1	0.985	1	1	0.99	0.995	1	1	1	1	1	0.985	1	0.9	1	1	0.715	1
Rv0908	1	1	1	1	1	1	1	1	0.7	1	1	0.97	1	0.99	1	1	0.895	0.945	1	1	0.985	0.755	1	1	1	1	1	1	1	1	0.965	0.995	0.99	1	1	1	1	1	1	0.97	1	0.945	1	1	1	0.26	1	1	1
Rv0909	1	0.885	1	0.995	0.915	0.8	1	1	1	0.995	1	1	1	1	1	0.84	0.94	1	1	1	1	1	0.98	1	0.99	1	0.99	0.86	1	1	1	1	0.955	1	1	1	1	1	1	0.98	1	1	1	0.995	0.995	1	1	0.905	1
Rv0910	1	0.995	1	1	1	0.995	1	1	1	0.86	1	0.87	1	0.995	1	1	1	0.85	0.99	1	0.99	1	0.845	1	1	0.995	1	1	1	1	0.995	1	1	1	0.99	0.99	1	1	0.92	1	1	0.985	0.985	0.975	1	0.95	1	0.86	1
Rv0911	1	0.99	0.895	0.995	1	1	1	0.98	1	1	0.95	0.995	1	0.995	0.98	1	0.99	0.815	1	0.985	0.965	1	1	1	0.99	1	1	1	0.965	1	0.96	1	0.78	0.915	0.975	1	0.995	1	1	0.955	1	1	0.915	0.99	1	1	1	0.99	0.995
Rv0912	1	1	0.965	1	1	1	1	1	0.985	1	0.98	0.41	0.995	0.99	1	1	1	0.99	1	1	0.995	0.975	1	0.99	1	0.995	1	1	0.94	0.98	1	1	0.975	1	1	1	1	0.995	1	0.95	1	0.99	0.995	1	0.985	0.98	0.995	1	0.95
Rv0913c	1	0.995	1	1	1	1	1	0.975	0.96	0.99	0.975	1	1	1	0.985	1	0.76	1	1	1	1	1	1	1	1	0.995	0.975	1	1	1	1	1	0.925	1	1	0.805	1	1	0.98	0.86	1	0.19	0.995	1	0.925	1	0.9	1	0.995
Rv0914c	1	1	0.995	0.95	1	0.885	1	0.98	1	0.995	1	0.96	1	0.98	0.995	1	1	0.99	1	1	1	0.945	1	1	0.985	1	1	1	1	1	1	1	0.995	1	1	0.995	0.46	1	1	1	1	1	0.99	0.975	0.99	1	0.98	0.965	1
Rv0915c	1	0.995	1	1	1	0.89	1	0.99	1	0.95	0.995	1	1	1	1	1	1	1	1	1	0.945	1	1	1	1	0.99	1	1	0.81	0.99	0.99	1	1	0.6	1	0.995	1	1	1	0.975	0.99	0.655	0.995	1	1	0.955	0.995	1	1
Rv0916c	0.995	0.985	1	0.39	1	0.995	1	0.995	0.995	1	1	0.66	1	0.965	1	0.89	1	1	1	1	1	0.995	1	1	1	1	0.555	1	0.88	1	0.805	1	1	0.995	1	1	0.99	1	1	1	1	1	1	1	0.995	1	1	1	1
Rv0917	1	1	1	0.975	1	1	0.985	1	0.175	1	1	1	1	1	0.995	1	1	1	1	1	0.995	1	1	0.995	0.98	1	1	1	0.995	1	1	1	0.785	1	1	1	1	0.995	1	0.995	0.9	1	0.96	0.34	0.93	1	0.99	1	0.99
Rv0918	1	1	1	0.995	1	0.99	0.995	0.99	0.865	1	1	0.925	1	1	0.98	0.955	0.945	1	1	1	1	1	1	0.8	1	1	1	1	0.935	0.99	1	1	0.995	1	1	1	0.985	1	1	0.995	0.95	1	0.975	0.995	0	1	1	0.995	1
Rv0919	1	1	0.68	0.715	1	1	1	0.99	0.965	0.97	1	1	1	1	1	0.93	1	1	1	0.995	1	1	1	1	1	1	0.995	1	0.995	0.91	1	0.99	0.735	0.99	1	1	0.995	1	1	1	0.995	1	1	0.995	0.675	1	0.995	1	1
Rv0920c	0.995	1	1	1	1	1	1	1	0.995	1	1	1	0.995	1	0.985	1	1	1	1	1	0.985	0.97	0.82	0.975	1	0.995	1	1	1	1	0.995	0.66	0.98	0.995	1	0.98	1	1	1	0.97	0.99	0.99	0.91	1	1	0.92	1	1	0.995
Rv0921	1	1	1	1	1	1	1	0.87	1	1	1	0.995	0.97	0.92	1	1	1	1	1	1	1	0.99	1	1	1	0.905	1	0.995	1	0.995	1	0.99	0.78	1	1	1	1	1	1	0.75	1	1	0.98	0.995	0.645	0.96	1	0.995	1
Rv0922	1	0.98	1	0.86	0.965	1	0.975	1	0.985	1	0.995	0.985	1	1	1	1	1	1	0.745	0.96	1	0.985	1	1	0.99	1	1	0.985	1	1	1	0.98	1	1	1	1	1	1	1	0.825	0.035	1	1	1	1	1	0.985	1	1
Rv0923c	1	0.835	0.995	0.995	0.995	0.985	1	0.785	1	0.93	0.995	0.995	1	1	1	1	0.95	0.99	1	1	1	0.95	0.995	1	1	1	0.93	1	1	1	1	1	1	0.97	1	1	1	1	0.935	0.995	0.985	1	0.645	0.81	0.42	1	0.98	0.995	0.975
Rv0924c	1	1	1	0.985	0.995	0.985	1	0.975	0.995	0.995	0.995	1	1	1	1	1	0.98	0.995	1	1	0.985	1	1	1	1	1	0.93	1	0.655	1	0.92	1	1	0.99	1	1	0.995	1	0.97	0.995	1	0.975	0.885	0.705	0.88	1	0.985	1	0.955
Rv0925c	1	1	0.995	1	1	1	1	1	0.935	1	1	1	1	0.995	1	1	1	0.99	1	1	1	1	1	0.995	1	1	1	1	1	1	1	1	1	1	1	1	1	1	1	0.995	0.015	1	1	1	0.845	1	1	0.99	0.945
Rv0926c	1	0.87	1	1	1	0.995	1	1	0.99	1	1	0.995	1	1	1	0.99	1	0.91	1	0.99	1	0.985	0.63	0.985	0.99	0.985	0.995	0.995	1	1	1	1	1	1	1	1	0.995	1	0.975	0.955	1	0.79	0.95	0.625	1	1	1	1	0.98
Rv0927c	1	0.985	1	1	1	0.89	1	0.995	0.995	0.97	1	0.94	1	1	0.995	0.99	1	0.995	0.99	1	1	1	1	1	0.985	0.995	1	1	1	1	1	1	1	1	1	0.965	1	1	1	0.985	0.995	1	0.995	0.99	0.7	1	1	0.995	1
Rv0928	1	0.935	1	1	1	0.99	0.995	1	1	0.995	1	0.925	1	0.83	1	0.985	1	0.97	1	1	1	1	0.825	1	0.995	0.995	0.995	0.99	1	1	1	1	1	1	1	0.98	1	0.995	1	0.895	1	0.91	0.995	0.995	0.975	1	1	0.985	1
Rv0929	1	0.97	1	0.99	1	0.985	1	0.995	1	1	1	0.95	1	0.99	1	1	1	1	1	0.925	1	1	1	1	0.98	1	1	1	0.995	1	1	1	0.995	1	1	1	1	1	1	1	1	0.995	1	1	0.265	1	1	1	1
Rv0930	1	0.385	1	1	1	0.995	1	1	1	1	1	1	1	0.945	1	0.985	1	0.985	0.99	0.99	1	0.985	1	1	1	1	0.98	1	1	1	1	1	1	0.995	1	1	0.995	1	1	0.915	0.9	0.97	0.98	0.99	1	1	0.98	1	0.995
Rv0931c	0.995	1	1	0.975	1	0.91	1	0.95	1	1	0.825	1	0.995	1	0.975	0.995	0.995	1	0.995	1	0.99	0.995	0.99	1	0.995	1	0.905	0.995	0.64	1	0.96	0.995	1	0.995	1	1	0.995	0.995	1	0.98	0.935	1	0.955	1	0.97	1	1	1	0.995
Rv0932c	0.97	1	0.95	1	1	0.935	1	1	1	0.995	1	0.985	1	0.99	1	0.9	1	1	1	0.99	1	0.995	1	1	0.98	1	1	1	1	1	0.98	0.995	0.99	1	1	0.985	0.985	1	1	0.995	1	0.995	0.86	1	0.52	1	1	0.96	0.995
Rv0933	0.995	1	1	1	1	0.975	1	0.995	1	0.775	0.975	0.995	0.995	1	1	1	1	0.965	1	0.875	1	1	1	0.99	0.995	1	1	1	1	0.995	1	1	1	1	0.94	0.89	1	1	1	1	0.995	0.715	1	0.02	1	1	1	1	1
Rv0934	0.995	1	1	1	1	0.59	0.995	1	1	1	1	1	1	0.98	1	0.985	0.995	1	1	1	1	1	1	0.995	1	0.995	1	0.93	1	0.98	1	0.92	1	1	1	1	1	0.98	0.995	1	0.99	1	0.995	1	0.41	0.995	1	0.945	0.995
Rv0935	1	1	1	1	1	0.915	1	1	0.99	0.86	0.995	1	1	0.96	0.985	0.985	1	0.935	1	1	0.98	1	0.995	1	0.955	1	1	0.985	1	0.995	1	0.995	0.975	0.98	0.775	0.975	0.945	0.775	0.995	0.575	1	0.95	1	0.825	1	1	0.99	1	1
Rv0936	1	1	1	1	1	1	0.985	1	1	1	0.975	1	1	1	1	0.995	1	0.985	1	1	1	0.995	1	1	1	0.99	1	0.995	1	0.11	1	1	1	1	1	1	1	0.975	1	0.725	0.83	0.965	0.935	1	0.38	1	1	1	0.59
Rv0937c	1	0.995	0.99	0.995	1	0.985	1	0.965	1	0.66	1	0.995	1	1	0.99	1	0.98	0.995	0.975	1	1	1	0.975	1	0.99	1	1	1	1	1	1	0.995	0.99	1	1	0.97	0.855	1	1	0.995	1	0.63	0.925	0.98	1	1	1	1	0.915
Rv0938	1	1	1	1	1	1	1	1	1	1	0.985	1	1	0.91	0.46	1	0.385	1	1	1	0.82	1	1	1	1	1	0.935	1	0.94	1	0.92	1	1	0.25	0.98	1	1	1	1	0.995	1	1	1	0.98	0.965	1	0.975	0.99	1
Rv0939	1	1	1	1	0.995	1	1	1	1	0.995	0.975	1	1	1	1	1	0.87	1	1	1	0.97	1	0.99	1	1	1	1	1	1	1	1	1	1	0.985	1	0.995	1	1	0.995	0.985	0.915	0.97	0.95	0.775	1	1	1	0.795	1
Rv0940c	1	1	1	1	1	1	1	1	0.99	0.995	1	0	1	0.995	0.48	1	0.99	1	1	1	1	1	0.97	0.96	1	1	1	1	0.985	1	1	1	1	0.995	1	1	1	1	1	0.84	0.985	1	1	0.97	0.95	0.99	1	1	1
Rv0941c	1	1	1	0.97	1	1	1	1	1	1	1	1	1	1	0.99	1	0.955	1	1	1	0.995	1	1	1	1	1	1	1	0.965	0.995	1	1	1	1	1	1	0.985	0.87	1	0.985	0.97	0.145	1	1	1	0.045	1	1	0.99
Rv0942	1	0.995	0.96	0.995	1	1	1	0.99	0.845	1	0.995	0.995	1	1	1	0.97	0.98	1	1	1	0.995	0.98	1	1	1	1	0.455	1	0.68	1	0.995	1	1	1	1	1	0.925	0.995	1	0.99	0.995	1	1	1	1	1	0.99	1	1
Rv0943c	1	1	1	1	1	1	1	1	0.99	1	1	1	0.995	1	0.965	1	0.995	0.995	1	1	1	1	1	1	1	1	1	1	1	1	0.085	0.99	1	1	1	1	1	1	1	0.985	1	1	1	0.995	0.84	0.895	1	1	1
Rv0944	1	1	0.99	0.89	1	1	1	1	0.915	1	1	0.925	1	0.995	1	0.955	0.945	0.99	1	1	1	0.92	1	0.97	0.99	1	1	1	0.98	1	1	1	0.98	1	1	1	0.685	1	1	1	1	1	0.945	0.985	0.11	1	0.755	0.995	0.995
Rv0945	1	0.99	1	1	1	1	1	1	0.975	1	1	0.68	0.995	0.965	0.325	1	1	1	1	1	1	1	1	1	1	1	0.99	1	1	1	1	1	1	0.995	1	0.995	1	1	1	0.835	0.945	1	0.955	0.98	0.955	1	0.93	1	0.975
Rv0946c	1	1	1	0.92	1	1	1	1	1	1	0.995	0.975	1	1	1	0.775	1	0.995	0.995	0.995	1	0.425	1	1	0.89	1	1	1	1	1	1	1	1	1	1	1	0.765	1	1	0.99	1	0.995	0.975	1	0.945	1	1	0.96	0.98
Rv0948c	1	1	1	1	1	0.99	1	1	1	0.38	1	0.475	1	1	1	1	0.955	0.965	1	0.935	1	1	1	0.995	0.91	1	1	0.84	1	1	1	1	0.995	1	0.995	0.95	0.995	1	0.985	1	1	1	0.995	0.675	0.98	1	0.995	0.81	1
Rv0949	1	0.98	1	0.95	1	1	1	1	1	0.84	1	1	1	1	1	0.995	0.88	0.975	1	1	0.955	1	1	1	1	1	1	1	1	0.975	1	1	1	0.99	1	0.98	1	1	0.97	0.915	1	1	0.79	0.995	0.725	0.915	1	0.95	0.985
Rv0950c	1	1	1	1	1	1	1	1	1	0.995	1	0.995	1	1	1	1	0.945	0.97	1	1	0.985	1	0.995	1	1	1	1	1	1	1	1	1	1	1	0.765	0.975	0.99	0.59	1	0.98	1	1	1	1	1	0.97	1	1	1
Rv0951	1	1	1	0.995	1	0.915	0.995	1	0.985	1	1	0.995	1	1	1	1	1	0.98	1	0.985	1	1	0.935	1	1	1	1	0.985	1	1	0.995	0.97	0.985	0.93	1	0.955	1	1	0.975	1	1	0.92	1	0.995	1	1	1	1	1
Rv0952	1	1	1	1	1	0.92	1	1	0.99	0.97	1	1	1	0.96	1	1	1	1	1	1	0.985	1	1	1	1	1	1	1	1	1	0.815	0.98	0.985	0.67	1	1	1	1	1	0.945	1	1	1	1	1	0.655	1	1	1
Rv0953c	1	1	1	0.995	1	1	1	0.995	1	1	1	0.975	1	0.995	1	1	0.975	1	1	1	1	1	1	1	1	1	1	1	1	1	1	0.99	0.99	1	1	1	1	1	1	0.995	1	0.95	1	1	1	1	1	0.995	1
Rv0954	1	0.96	1	0.985	1	0.995	0.995	1	0.995	0.965	1	1	1	1	0.995	1	0.99	1	1	1	1	1	0.995	1	1	1	1	0.94	1	0.985	0.995	1	1	1	1	1	1	1	1	0.89	1	0.83	0.985	1	1	0.99	1	1	1
Rv0955	1	1	1	0.98	1	1	1	1	0.99	1	0.99	1	0.995	0.955	0.61	1	1	1	1	1	1	0.97	0.995	1	1	1	1	1	0.94	1	1	0.99	1	0.995	1	1	1	1	1	0.88	1	1	0.985	1	1	1	0.885	0.995	0.99
Rv0956	1	0.985	1	1	1	1	1	1	1	0.995	1	1	1	0.995	0.985	1	0.88	0.865	1	1	0.995	0.995	1	1	1	1	1	1	0.99	1	0.13	0.955	0.995	0.995	1	1	1	1	0.985	1	0.995	0.995	0.295	1	1	1	0.995	1	0.99
Rv0957	1	0.985	1	1	0.99	0.895	0.945	0.995	1	1	1	0.99	1	1	1	0.995	0.97	1	1	0.995	1	1	1	1	1	1	0.975	0.995	0.99	1	1	1	1	1	1	1	1	1	0.99	1	0.27	0.995	0.985	1	1	1	0.995	1	0.995
Rv0958	1	0.97	1	0.705	0.865	1	0.99	1	1	1	0.995	1	1	1	0.995	0.98	0.995	0.995	1	1	1	1	1	1	1	1	1	1	0.955	0.26	1	0.965	1	0.22	1	1	1	1	1	1	1	0.955	1	0.25	1	1	0.985	0.83	0.995
Rv0959	1	1	0.955	0.99	1	0.94	0.99	1	1	0.985	1	1	1	1	1	1	1	1	1	1	1	0.995	1	1	0.97	1	1	1	1	0.995	1	0.99	1	1	1	1	1	0.995	1	1	1	1	1	0.96	0.955	1	1	0.98	1
Rv0960	1	0.775	0.995	1	0.99	1	1	0.975	0.975	1	1	1	0.995	1	0.985	1	0.995	0.98	1	1	1	0.955	1	0.99	1	1	1	1	1	0.915	1	1	0.965	0.995	1	1	0.93	1	1	0.995	1	0.995	1	0.925	0.99	1	0.97	0.05	0.995
Rv0961	1	1	0.995	1	1	0.935	1	1	0.88	0.995	1	1	0.985	0.96	1	0.995	1	1	1	1	1	0.925	1	1	1	0.995	1	1	1	1	0.95	0.95	1	0.99	1	1	1	1	1	1	1	1	0.995	0.995	0.99	0.445	0.99	0.995	0.82
Rv0962c	1	1	1	1	1	1	1	1	0.2	1	1	0.82	1	0.98	0.555	1	1	1	1	1	1	1	1	1	1	1	1	1	1	1	0.975	1	1	1	1	1	0.995	1	1	0.99	1	1	0.96	0.75	0.99	1	0.06	0.75	1
Rv0963c	1	0.925	1	0.965	1	1	1	1	0.995	1	1	1	1	0.95	1	1	1	0.995	1	1	1	1	1	1	1	1	0.725	1	0.985	1	1	0.995	1	1	1	1	1	0.995	1	0.98	1	1	1	1	1	0.09	0.025	1	1
Rv0964c	1	0.995	1	0.98	1	0.99	1	1	0.705	1	1	0.815	1	0.985	1	0.775	0.995	1	1	1	1	1	1	1	0.975	1	0.865	1	0.945	1	0.99	1	1	0.975	1	1	0.995	1	1	1	1	1	1	1	1	0.985	1	0.98	0.99
Rv0965c	1	0.995	1	1	1	1	1	1	0.905	1	1	1	1	1	1	1	1	1	1	1	1	1	1	1	1	1	0.99	1	1	1	1	1	0.995	1	1	1	1	1	1	1	1	1	0.975	1	1	0	0.74	1	1
Rv0966c	1	1	1	0.99	1	1	1	1	0.975	1	1	0.895	0.99	1	1	0.78	0.995	0.985	1	1	1	0.99	1	1	0.96	1	1	0.985	1	0.99	0.995	1	1	1	1	1	0.925	0.995	1	1	1	0.995	0.995	1	0.925	0.995	1	0.905	0.815
Rv0967	1	1	1	1	1	1	1	1	0.67	0.99	1	1	0.98	1	0.995	1	0.925	1	1	1	0.875	1	1	1	1	1	1	1	1	1	0.995	0.99	1	0.82	1	1	1	1	1	0.985	0.995	0.99	1	1	1	1	1	0.955	0.985
Rv0968	1	1	1	1	1	1	1	1	1	1	1	1	1	1	1	1	0.98	1	1	1	1	0.965	1	1	0.995	1	0.875	1	0.82	1	1	1	1	0.97	1	1	0.955	0.99	1	1	1	1	1	1	1	0.08	0.78	1	1
Rv0969	1	0.955	1	1	1	1	1	1	0.915	1	1	1	0.805	0.955	0.99	1	0.995	1	1	1	0.945	0.975	1	1	1	1	1	1	1	0.97	0.995	0.52	1	0.985	1	1	1	1	1	0.835	1	0.98	1	1	1	0	0.995	1	1
Rv0970	1	1	1	1	1	1	1	1	0.985	1	1	1	0.655	0.365	0.995	1	0.99	1	1	1	1	0.995	1	1	1	1	0.98	1	0.875	1	1	1	0.995	0.995	1	1	1	1	1	0.965	0.9	1	1	1	1	0.81	0.465	1	1
Rv0971c	1	1	1	0.835	1	1	1	1	0.16	1	1	1	1	1	0.33	1	0.99	1	1	1	1	1	1	1	1	1	1	1	1	1	1	1	0.98	0.995	1	1	1	1	1	0.975	1	1	1	0.14	1	0.93	0.165	1	1
Rv0972c	1	1	1	0.995	1	0.985	1	0.965	0.995	1	1	0.965	0.895	0.955	1	1	0.955	1	1	0.995	1	1	0.995	1	1	0.995	0.975	0.985	0.845	1	1	1	1	0.83	1	0.99	1	1	0.985	0.995	1	0.995	0.995	0.99	0.98	0.51	0.955	0.99	0.99
Rv0973c	1	0.99	1	1	0.995	1	0.53	1	1	1	0.99	0.99	0.76	1	1	1	1	1	0.96	0.995	1	1	1	0.25	1	1	1	0.93	1	1	1	0.99	0.995	0.995	0.435	1	1	1	1	0.995	1	1	1	1	1	1	0.865	1	1
Rv0974c	1	0.97	1	1	1	1	1	1	0.71	1	1	0.945	0.995	0.355	0.23	1	1	1	1	1	1	1	0.995	1	1	1	1	1	1	1	1	1	1	0.99	1	1	1	1	1	1	1	1	1	0.685	1	1	0.005	1	1
Rv0975c	1	0.91	1	1	1	1	1	1	1	0.995	1	1	1	0.95	0.995	1	0.955	1	1	1	0.835	0.85	1	1	1	1	0.885	0.995	0.99	1	1	0.995	1	0.885	1	0.995	0.915	1	1	1	1	0.995	1	1	1	0.905	0.005	1	1
Rv0976c	1	0.99	0.99	0.995	1	0.935	1	0.995	1	0.965	0.995	0.9	0.995	0.98	0.85	1	0.965	1	1	1	0.955	1	1	1	1	1	0.995	0.99	0.845	0.995	1	0.995	0.99	0.86	1	0.995	0.885	1	0.995	0.88	1	1	1	1	1	1	0.97	1	1
Rv0977	1	1	1	1	1	1	1	0.98	1	1	1	1	0.87	0.98	1	1	1	1	1	1	1	0.99	1	1	1	1	1	1	1	1	1	0.995	0.81	0.695	1	1	0.42	1	1	0.72	0.995	1	1	1	1	0.805	0.645	1	1
Rv0978c	1	1	1	1	1	1	1	1	0.985	0.99	0.995	0.9	0.985	0.96	0.95	1	1	1	0.99	1	0.98	1	1	1	0.995	1	1	1	0.995	1	1	1	1	0.995	1	1	0.995	1	1	0.995	1	0.995	1	0.995	1	1	0.985	1	0.965
Rv0979c	1	0.995	0.985	0.95	1	0.995	1	0.61	1	0.985	1	0.995	1	1	1	0.88	1	0.995	1	1	1	0.95	1	1	0.98	1	1	1	1	1	1	1	0.995	1	1	1	0.055	0.99	1	0.975	1	1	1	1	1	0.95	0.56	1	1
Rv0980c	1	1	0.98	1	1	1	1	1	0.935	1	1	1	1	0.62	1	1	1	1	1	1	1	1	1	1	0.945	1	1	1	1	1	1	0.995	1	0.905	1	1	0.67	0.97	1	0.995	0.995	0.965	1	1	0.97	1	0.135	1	1
Rv0981	1	1	1	1	1	1	1	0.995	0.985	0.81	1	1	1	0.945	0.405	1	1	1	1	1	0.99	1	1	1	1	1	0.995	1	1	1	1	1	0.95	1	1	1	0.915	0.995	1	0.995	1	1	0.995	0.975	1	1	1	1	1
Rv0982	1	1	0.995	1	1	1	1	0.88	1	1	0.995	1	1	0.185	1	1	0.995	1	1	1	1	0.01	1	1	0.99	1	1	1	0.99	1	0.995	0.995	1	0.975	1	1	0.63	0.97	1	1	0.9	1	0.97	1	1	1	0.555	0.99	0.995
Rv0983	1	1	1	0.975	1	0.995	1	1	0.76	1	1	0.99	1	0.99	0.735	1	1	1	1	1	1	1	1	1	0.755	1	0.995	1	1	1	1	0.99	1	0.99	1	0.995	0.95	1	1	1	1	1	1	0.215	0.995	1	0	1	1
Rv0984	1	0.99	0.97	0.995	1	1	1	0.94	0.995	1	0.91	1	1	0.835	0.93	0.995	1	1	1	1	0.99	0.955	1	1	1	1	1	1	0.955	0.995	0.975	0.73	0.995	0.815	0.995	1	0.665	1	1	1	0.985	1	0.99	1	0.995	0.975	0.535	0.99	0.925
Rv0985c	1	0.845	1	0.99	1	1	1	0.84	1	0.995	1	1	1	0.995	1	1	1	1	1	1	0.97	0.975	1	1	0.935	1	0.985	1	0.995	1	1	1	1	0.995	1	1	0.795	1	1	0.975	1	1	1	1	0.975	0.61	0.06	1	1
Rv0986	1	1	1	1	1	1	1	1	0.565	1	1	0.775	0.915	1	0.115	1	1	1	1	1	1	1	0.98	1	1	1	1	1	1	1	1	1	0.99	1	1	0.795	1	1	0.995	0.88	1	1	1	0.8	1	1	0.635	1	1
Rv0987	1	1	1	0.385	1	1	1	1	0.73	1	1	1	0.99	1	0.875	1	0.995	0.99	1	1	1	1	1	1	1	1	1	1	1	1	1	1	1	0.995	1	1	1	1	1	0.87	1	1	0.955	0.875	1	0.66	0.015	1	1
Rv0988	1	0.985	0.875	0.965	1	1	1	0.875	0.995	1	0.99	1	1	1	1	1	1	0.995	1	1	1	0.295	1	1	1	1	0.945	1	0.945	1	0.98	1	1	0.775	1	1	0.89	1	1	1	0.94	1	0.475	1	0.96	1	0.735	1	0.995
Rv0989c	1	0.985	1	1	1	0.995	1	0.995	1	0.995	1	1	1	1	1	0.995	1	1	1	1	1	1	1	1	1	1	0.465	1	1	1	0.92	1	1	1	1	1	0.99	1	1	0.95	1	1	1	1	0.99	0.03	0.66	0.995	1
Rv0990c	1	1	1	1	1	1	1	1	0.805	1	1	1	1	0.985	0.99	1	0.995	0.995	1	0.99	0.995	0.825	1	1	1	1	1	1	1	1	1	0.99	0.995	0.995	1	1	1	0.995	1	0.835	1	1	0.905	1	1	0.015	0.655	1	1
Rv0991c	1	0.99	0.985	1	1	1	1	1	0.85	0.96	1	1	0.995	1	1	0.99	0.955	1	1	1	1	1	1	0.995	1	1	0.995	1	1	1	1	1	1	0.995	1	1	0.995	1	1	0.99	1	0.99	1	0.985	0.985	0.005	0.935	0.73	0.99
Rv0992c	1	0.995	1	0.995	1	1	1	1	0.985	0.98	1	1	1	1	0.955	1	0.975	1	1	1	0.975	0.955	1	1	1	1	0.995	1	0.83	1	0.985	0.995	1	0.665	1	1	1	1	1	0.98	1	1	0.235	0.995	1	0.215	0.5	1	0.995
Rv0993	1	0.825	1	0.99	0.99	0.985	1	1	0.96	0.955	0.995	1	1	0.855	1	0.275	0.995	0.995	1	0.995	0.995	0.995	1	1	1	1	0.685	1	0.98	1	0.97	0.99	1	0.89	1	1	0.99	1	0.99	0.96	0.945	1	0.995	1	0.775	1	0.87	0.97	1
Rv0994	1	1	0.995	1	1	1	1	1	0.955	1	0.985	0.995	0.985	1	0.34	1	0.99	1	1	1	1	0.995	0.995	0.995	1	0.95	1	1	1	1	1	0.965	0.99	1	1	0.99	1	0.995	0.995	0.965	0.995	0.995	0.155	0.91	1	1	0.805	1	1
Rv0995	1	1	1	0.985	1	0.79	1	1	1	0.99	1	0.95	1	0.93	1	0.34	1	0.94	1	0.99	1	0.985	1	0.955	1	1	1	1	1	1	0.985	0.98	1	1	1	1	0.97	1	1	1	0.99	1	1	1	0.285	1	1	0.3	1
Rv0996	1	0.9	0.995	0.85	0.995	1	1	1	0.995	0.99	0.985	1	1	0.995	1	1	0.995	0.995	1	0.92	0.995	0.99	0.99	1	0.985	1	1	1	1	0.995	0.995	1	0.99	1	1	1	1	1	0.825	1	0.85	0.98	0.97	0.815	1	1	1	0.97	1
Rv0997	1	1	1	1	1	1	1	1	1	1	0.995	0.99	1	0.995	1	1	1	1	1	1	1	1	1	1	1	0.8	0.78	1	0.985	1	1	0.995	1	1	1	1	1	1	0.92	0.99	0.82	1	0.52	1	1	1	1	1	0.95
Rv0998	1	1	1	1	1	1	1	1	0.73	1	1	0.865	1	0.98	0.71	1	1	1	0.99	1	0.995	1	0.995	1	1	0.99	1	1	1	1	1	1	1	1	0.99	0.995	1	1	1	1	1	1	1	0.895	1	1	0.9	1	0.905
Rv0999	1	1	1	1	1	1	1	1	0.965	1	0.995	0.98	0.995	0.975	1	1	0.995	1	1	1	1	1	0.985	1	1	1	1	0.995	1	1	0.98	0.905	1	0.635	1	1	0.925	1	1	0.86	0.995	0.99	0.955	1	1	0.99	1	0.995	0.945
Rv1001	1	1	1	1	1	1	1	0.985	1	1	0.995	1	0.995	0.93	0.97	1	1	1	0.99	1	1	0.99	1	1	1	1	1	1	1	1	1	0.1	1	0.975	1	0.99	1	0.97	0.99	0.985	1	0.94	0.995	1	1	0.995	0.92	0.985	1
Rv1002c	1	1	0.99	1	1	1	1	1	0.98	1	1	1	1	0.83	1	1	1	1	0.995	1	0.99	0.98	0.995	1	1	1	1	0.995	1	0.985	1	0.805	0.32	0.74	1	1	1	0.98	1	0.585	1	1	1	1	0.98	0.89	1	1	0.995
Rv1003	1	0.99	0.935	1	1	1	1	1	0.955	1	1	0.99	1	1	1	0.975	0.96	1	1	1	1	1	0.965	1	0.745	1	0.975	1	1	1	1	0.2	1	0.995	1	1	1	1	1	0.995	0.995	1	1	0.99	0.57	1	0.93	1	0.995
Rv1004c	1	0.99	1	0.995	1	1	1	1	1	1	0.99	0.99	0.995	1	0.995	0.99	0.95	0.995	1	1	1	0.99	1	1	0.995	1	1	1	1	1	1	1	0.985	1	1	1	1	1	1	0.75	1	0.995	0.99	1	0.67	1	0.87	0.995	1
Rv1005c	1	0.995	0.995	1	1	0.975	1	0.985	1	0.995	1	1	1	0.915	1	1	0.985	0.92	1	1	0.995	1	1	1	1	1	0.96	1	1	1	1	1	1	0.98	1	1	1	1	1	0.985	1	1	1	0.91	1	1	0.02	0.955	0.995
Rv1006	1	1	0.995	0.995	1	1	1	1	1	0.825	1	1	1	1	0.975	1	0.89	0.745	1	1	1	1	1	0.995	0.985	1	1	1	1	1	1	1	1	1	1	1	0.995	1	0.95	1	1	0.88	0.98	0.865	0.96	1	0.945	0.925	1
Rv1007c	1	0.995	0.995	1	1	0.755	1	0.985	1	0.97	1	0.985	1	0.995	0.97	1	0.995	0.995	0.99	0.995	1	1	0.96	1	0.99	1	1	0.995	1	1	1	1	0.535	1	1	0.95	1	0.985	0.995	0.985	1	1	0.995	0.995	0.98	1	1	0.76	1
Rv1008	1	1	0.975	0.99	1	0.995	1	1	0.99	1	0.99	0.995	1	0.975	1	1	0.995	1	0.995	1	0.995	1	1	0.995	1	1	1	1	0.99	1	1	1	1	1	1	1	1	1	1	0.995	1	1	0.995	1	1	1	1	0.99	0.69
Rv1009	1	1	1	1	1	0.855	0.995	1	1	1	0.915	1	1	0.875	1	1	1	1	1	0.995	1	1	0.995	1	1	0.995	0.54	1	0.955	1	1	1	0.895	1	1	1	1	0.88	0.985	0.92	0.97	0.99	0.965	1	1	1	1	1	0.945
Rv1010	1	1	0.69	0.985	1	1	1	1	0.95	1	0.97	0.905	1	0.995	0.765	1	1	0.995	1	1	0.995	0.995	1	0.985	0.995	1	1	1	0.99	1	1	1	0.985	1	0.995	0.975	1	1	1	0.92	0.77	1	0.975	0.855	0.995	1	0.845	0.995	1
Rv1011	1	0.965	1	1	1	0.995	1	1	1	1	0.94	1	1	0.995	1	1	1	1	0.98	1	1	0.97	0.785	0.99	0.99	1	1	1	1	0.995	1	0.57	0.97	1	1	1	1	1	1	0.985	1	1	0.99	1	1	1	0.995	1	1
Rv1012	1	1	1	1	1	1	1	1	0.96	1	1	0.985	1	0.42	1	1	1	1	1	1	1	0.86	1	1	1	1	1	1	1	0.765	0.88	0.985	1	0.995	1	1	1	1	1	0.98	1	1	0.855	1	0.995	0.99	1	0.995	1
Rv1013	1	0.995	1	1	0.995	1	1	1	1	1	0.97	1	1	0.98	1	1	1	1	1	1	0.995	1	1	0.975	0.815	1	0.96	1	1	1	1	1	0.915	1	1	1	1	0.995	0.885	1	1	1	1	1	0.99	1	0.845	1	1
Rv1014c	1	1	1	1	0.99	0.985	1	1	1	1	1	0.92	0.88	1	1	1	1	0.995	0.985	1	1	1	0.995	0.99	0.995	1	1	0.99	0.96	1	0.98	1	0.96	1	1	1	1	1	0.99	0.875	1	1	1	1	1	0.95	1	1	1
Rv1015c	1	0.99	1	1	0.815	0.745	0.995	1	1	0.94	0.985	1	1	1	1	0.995	1	1	1	1	1	0.99	1	0.995	0.92	1	1	1	1	1	1	1	0.995	0.88	1	0.41	1	1	1	1	1	1	0.955	0.415	1	1	1	1	1
Rv1016c	1	1	1	1	0.95	1	1	1	1	1	0.99	0.92	1	1	1	1	1	0.96	0.99	0.995	1	1	1	1	1	1	1	1	1	0.965	1	1	1	1	0.995	1	1	1	0.995	1	1	1	0.105	0.995	0.925	0.995	1	1	0.97
Rv1017c	1	0.995	0.995	0.92	1	1	1	1	1	0.975	1	0.985	1	1	1	1	1	1	1	0.995	0.98	1	0.995	0.995	0.995	1	0.92	1	1	1	1	1	0.99	1	1	0.92	0.99	1	1	1	0.98	1	0.985	0.995	1	1	0.98	0.595	0.99
Rv1018c	0.995	1	1	0.99	1	1	1	1	0.975	1	0.995	0.945	1	0.99	1	0.99	0.715	0.93	1	1	1	0.955	1	1	1	1	0.975	1	1	0.795	0.995	0.995	0.675	1	1	1	1	1	1	1	1	1	1	0.985	0.99	1	0.935	0.81	1
Rv1019	1	0.98	0.82	1	1	0.88	1	0.97	0.995	0.985	1	1	1	1	1	0.935	0.62	0.61	0.925	1	0.985	1	0.985	1	0.995	1	1	1	1	1	1	1	1	1	1	1	0.305	0.99	1	1	0.95	0.995	0.88	0.93	0.96	0.96	1	1	0.705
Rv1020	1	0.995	1	1	1	0.99	1	1	0.995	0.9	1	1	1	1	1	0.995	1	1	1	1	0.85	0.965	1	0.995	0.965	1	0.985	1	0.99	1	0.33	1	1	0.595	1	1	1	1	1	1	1	1	1	1	1	1	0.97	0.99	1
Rv1021	1	1	1	1	1	1	1	1	0.865	1	1	1	0.995	0.685	1	1	1	1	1	1	1	0.985	0.97	1	1	1	1	1	1	0.995	0.865	0.785	1	1	1	1	1	1	1	0.985	1	1	1	1	1	1	1	0.855	0.945
Rv1022	1	1	1	0.995	1	1	1	1	0.52	1	1	0.975	1	0.995	0.465	1	1	1	1	1	1	1	0.995	1	0.985	1	1	1	1	1	1	1	0.995	1	1	0.995	1	1	0.98	0.985	1	1	0.99	0.24	1	1	0.415	1	1
Rv1023	1	1	1	1	1	1	1	1	0.995	0.99	0.995	1	1	1	0.985	1	0.995	0.99	1	0.965	0.995	1	1	0.995	1	1	1	0.99	1	1	1	1	1	1	0.99	0.99	0.89	0.8	0.995	0.995	0.995	0.875	0.975	0.885	1	1	0.99	0.9	1
Rv1024	1	1	1	1	1	1	1	1	1	1	0.97	0.99	1	0.975	0.99	1	0.94	0.985	0.98	1	1	1	1	1	1	1	1	1	1	0.99	1	1	0.875	0.985	1	1	1	1	0.99	0.99	0.995	0.97	0.21	1	1	1	1	0.995	0.995
Rv1025	1	0.945	1	1	1	1	1	1	1	0.98	1	1	1	1	0.995	0.905	1	1	0.99	0.915	1	1	0.935	0.995	1	1	0.975	0.835	1	1	1	0.995	0.995	0.995	1	0.975	0.99	1	1	0.965	1	0.79	1	0.995	1	1	0.99	1	0.995
Rv1026	1	1	1	1	1	1	1	1	1	0.985	0.985	1	1	0.995	1	1	1	1	0.965	1	0.605	1	1	1	1	1	1	1	0.975	1	0.975	0.915	0.745	0.74	1	0.99	1	1	1	0.935	1	0.935	0.765	1	1	0.96	0.905	1	0.955
Rv1027c	1	0.995	1	0.905	1	1	1	1	0.97	1	1	0.945	0.905	0.99	0.97	1	0.995	1	1	1	1	0.94	1	1	1	1	1	1	1	0.805	1	1	1	1	1	1	0.99	1	1	0.81	1	1	1	0.985	0.875	1	0.995	1	0.21
Rv1028c	1	1	1	1	1	1	0.995	1	0.905	1	1	1	1	0.99	0.98	1	1	1	1	0.995	0.99	1	1	1	1	1	1	1	0.995	1	1	0.92	0.99	0.95	0.99	0.995	1	0.92	0.935	1	1	0.99	0.88	1	0.985	0.935	1	1	0.99
Rv1029	1	0.935	1	0.99	1	1	1	0.98	0.97	1	0.945	0.915	0.995	1	0.99	1	1	1	1	1	1	0.99	1	1	0.995	1	0.97	1	0.745	1	1	1	0.985	0.53	1	1	0.995	1	0.995	0.98	1	0.99	0.99	0.99	1	1	0.995	1	0.995
Rv1030	1	0.955	1	1	1	1	1	1	1	1	0.95	1	1	0.905	1	0.99	0.935	0.975	1	1	1	1	1	1	1	0.715	1	1	1	1	1	1	0.97	1	1	1	1	0.945	0.765	1	1	1	1	1	0.715	1	1	1	0.97
Rv1031	1	1	0.995	1	1	0.99	1	1	1	0.935	1	0.97	1	0.99	1	0.94	1	0.995	1	1	1	0.965	1	1	1	1	1	1	1	1	0.99	1	1	0.98	1	1	0.985	1	1	1	1	1	1	1	0.61	1	1	1	0.475
Rv1032c	1	0.955	0.985	0.93	1	1	1	1	0.995	1	0.98	1	1	0.87	0.43	0.865	1	1	0.95	1	0.82	1	1	1	1	1	0.95	1	0.995	1	1	1	0.995	0.98	1	0.995	1	1	1	0.995	1	1	0.9	0.895	0.995	1	1	0.99	1
Rv1033c	1	1	1	0.99	1	1	0.99	0.995	0.905	0.975	0.92	0.905	0.995	0.995	0.995	1	0.145	1	0.995	1	1	0.965	1	1	1	1	1	1	0.965	0.98	1	0.995	1	0.995	1	1	0.995	1	1	1	0.995	0.725	0.645	0.93	0.98	0.98	1	0.635	1
Rv1034c	1	0.985	1	0.985	1	1	1	1	0.97	1	1	1	0.965	0.99	1	0.965	1	1	0.98	1	1	1	1	1	1	0.99	1	0.995	1	1	0.79	0.675	1	0.985	1	1	1	1	1	0.985	1	1	1	1	1	1	1	1	0.75
Rv1035c	1	0.995	1	0.985	1	0.995	1	1	0.905	0.995	1	0.995	0.84	0.975	1	0.995	1	1	1	0.995	1	0.925	1	0.99	0.95	1	1	1	1	1	0.99	0.975	0.96	1	1	1	0.795	1	0.995	1	1	1	0.845	1	0.99	1	1	0.11	0.495
Rv1036c	1	1	1	0.99	1	1	1	1	0.9	1	1	1	1	0.985	0.55	1	1	1	1	1	1	1	1	1	1	1	1	1	1	0.975	1	0.995	0.92	0.985	1	1	1	1	1	0.96	1	1	0.98	0.645	1	1	0.71	1	1
Rv1037c	1	0.985	1	1	0.99	1	1	1	1	1	0.995	1	1	0.945	1	1	1	1	1	1	0.995	0.995	1	1	1	1	1	1	0.765	1	0.495	0.565	1	0.635	1	0.99	1	0.735	0.995	0.97	0.97	0.99	0.995	1	1	1	1	0.995	1
Rv1038c	1	0.705	1	0.99	1	0.935	1	1	1	0.98	0.975	1	1	0.995	0.985	1	1	1	1	1	1	0.995	1	1	0.985	1	0.36	1	0.9	1	1	0.995	1	1	1	1	1	0.79	0.97	0.775	0.77	1	1	0.995	1	1	0.95	1	1
Rv1039c	1	1	0.995	1	1	1	1	1	1	0.805	1	1	1	1	1	0.98	1	1	0.94	1	1	0.995	1	0.965	0.99	0.99	0.995	1	1	1	0.825	1	0.99	1	1	1	1	1	1	1	1	0.99	1	1	1	1	0.99	0.195	0.995
Rv1040c	1	0.595	1	1	0.99	1	1	1	1	1	0.995	0.945	0.985	1	1	0.98	1	0.99	1	0.85	1	1	1	0.92	1	1	1	1	1	1	1	0.995	1	1	0.995	1	1	1	1	1	0.99	1	0.975	1	1	0.995	1	0.95	1
Rv1041c	1	1	1	0.87	0.985	0.99	1	1	1	0.825	0.665	1	1	0.97	1	1	0.995	1	1	1	0.99	1	1	0.995	0.98	1	1	1	0.995	0.975	0.99	0.95	0.99	0.995	1	1	0.995	1	0.99	0.98	1	1	0.995	0.965	1	1	0.925	1	1
Rv1042c	1	1	0.995	1	0.995	0.97	0.935	1	1	0.765	1	0.995	0.99	1	1	1	1	0.99	0.95	0.97	1	0.995	0.995	0.995	0.99	1	0.995	1	0.98	0.995	0.995	0.995	1	0.995	1	0.985	1	1	1	0.99	1	1	0.985	1	1	1	1	1	1
Rv1043c	1	1	1	0.995	1	0.945	1	1	0.995	0.995	1	1	1	0.77	1	0.99	1	0.98	1	1	1	0.99	1	0.985	0.995	0.965	1	1	1	1	0.96	0.975	1	1	1	1	0.995	1	1	0.99	1	1	1	0.995	0.97	1	1	0.33	0.355
Rv1044	1	1	0.995	1	0.99	1	1	1	0.995	1	0.91	0.96	0.995	0.97	0.995	1	1	1	1	1	0.965	0.99	1	1	1	1	1	1	1	1	0.87	0.955	0.98	1	1	1	1	1	1	1	0.8	1	1	0.99	1	1	0.995	1	0.83
Rv1045	1	1	1	1	1	1	1	0.995	1	1	0.895	1	0.995	0.945	1	1	1	1	1	1	1	0.995	1	1	1	0.98	0.98	1	1	0.995	1	0.98	0.995	1	1	1	1	1	0.98	0.865	0.825	1	0.98	1	1	0.99	1	1	0.79
Rv1046c	1	1	1	0.975	1	1	1	1	0.995	1	0.965	1	1	0.93	0.95	0.89	1	0.65	0.965	1	1	1	1	0.98	0.995	1	1	1	1	0.995	1	1	0.93	0.88	1	1	0.855	0.995	0.95	0.995	0.995	1	0.795	0.995	1	0.995	1	0.975	1
Rv1047	1	1	1	1	0.985	1	0.97	0.92	1	0.99	0.95	1	0.985	1	1	1	1	1	0.995	0.885	1	0.945	1	0.995	1	1	0.995	1	0.96	0.95	0.99	1	0.89	0.83	1	0.98	0.935	1	0.98	0.995	0.935	1	0.98	1	1	1	0.93	0.99	1
Rv1048c	1	1	0.98	0.995	0.99	1	1	0.995	1	0.4	1	1	1	0.96	1	1	1	1	1	0.93	1	1	1	0.99	0.98	1	1	1	1	1	0.995	1	0.965	1	1	1	1	1	1	1	1	1	0.985	1	0.99	1	1	1	0.99
Rv1049	1	1	1	1	1	1	0.97	1	1	0.99	1	1	1	1	1	1	1	1	1	0.64	1	1	1	0.475	1	1	1	0.995	1	1	1	1	1	1	1	1	1	1	0.805	1	1	0.985	1	1	1	1	1	1	1
Rv1050	1	0.995	1	1	1	0.995	1	1	1	0.99	1	0.99	1	1	1	1	1	1	1	0.995	1	0.985	1	0.995	0.89	1	0.98	1	1	1	1	1	1	1	1	1	1	1	0.99	0.995	0.97	1	0.975	1	1	1	1	1	1
Rv1051c	0.99	0.995	0.99	0.71	1	0.995	1	0.99	0.98	0.995	1	0.995	1	1	0.985	0.815	1	1	1	1	1	0.995	1	1	1	1	1	1	1	1	1	1	1	1	1	1	0.935	0.995	1	0.985	1	1	0.975	0.995	0.965	1	1	0.96	1
Rv1052	1	0.96	0.985	1	0.99	1	0.975	1	0.995	1	0.865	1	1	1	0.995	0.89	0.83	1	1	0.97	0.64	1	1	1	1	1	0.455	1	0.98	1	0.945	1	1	0.94	1	1	1	1	0.995	0.995	0.95	1	1	1	0.97	1	0.96	1	1
Rv1053c	1	1	1	0.805	1	0.995	0.985	1	0.925	1	0.995	0.965	1	1	1	0.93	0.885	1	1	1	0.985	1	1	1	1	1	1	1	0.8	1	0.995	0.965	1	1	1	1	1	1	1	0.99	0.955	0.995	1	1	0.79	1	1	0.995	1
Rv1054	1	0.91	1	1	1	1	1	0.965	1	0.98	0.935	1	0.99	0.87	1	0.975	1	1	1	1	0.935	0.765	1	0.965	1	1	1	1	0.94	1	0.81	0.95	0.98	0.995	1	1	1	1	1	0.89	0.98	0.99	0.985	1	1	1	0.935	1	1
Rv1055	0.995	0.995	1	0.75	1	0.975	1	1	1	0.925	1	1	1	0.94	1	0.995	0.985	1	1	1	1	0.995	1	1	1	1	1	1	0.725	1	1	1	1	0.925	1	1	1	1	1	0.95	1	1	1	1	0.855	1	0.99	0.97	1
Rv1056	1	1	1	1	1	1	1	1	1	1	0.995	1	1	1	0.995	0.615	1	1	1	1	0.165	0.975	1	1	1	1	1	0.985	1	0.99	0.98	0.58	1	1	1	1	1	0.975	1	1	1	1	1	1	1	1	1	1	1
Rv1057	1	1	1	1	1	1	1	1	1	1	1	0.99	0.995	1	1	0.61	1	1	1	1	1	1	1	1	1	0.005	1	1	1	1	1	1	1	1	0.1	1	1	1	1	1	1	1	1	1	1	1	1	1	1
Rv1058	1	0.99	0.915	0.995	1	1	1	1	0.98	1	0.945	0.985	1	0.985	1	0.995	0.455	0.96	1	0.94	0.52	0.985	0.875	1	0.995	1	1	1	0.74	1	0.98	1	1	0.98	0.985	1	1	1	0.995	1	1	0.985	1	1	0.93	1	1	1	1
Rv1059	0.99	0.99	1	0.83	1	0.965	1	1	0.975	0.925	1	0.96	1	0.73	1	0.8	0.755	0.715	1	1	1	0.935	1	1	1	1	1	1	1	1	1	1	0.97	1	1	1	1	1	1	1	1	1	0.995	1	0.795	1	1	1	0.995
Rv1060	1	0.995	1	0.995	1	0.235	1	0.985	0.995	0.86	1	0.98	0.99	1	0.995	1	0.95	1	1	0.975	1	1	1	0.99	1	1	0.995	1	1	1	1	1	0.99	0.995	1	0.995	1	0.995	1	0.815	1	0.98	0.18	0.97	0.905	1	0.995	0.99	1
Rv1061	1	1	0.995	0.935	1	0.995	1	1	1	1	1	1	1	1	1	0.405	0.765	0.745	1	1	1	0.505	1	1	0.99	1	1	1	1	1	1	1	0.98	1	1	1	1	1	1	0.995	1	1	1	1	0.895	1	1	1	1
Rv1062	0.995	1	1	0.7	1	1	1	1	0.885	0.985	0.995	0.98	1	1	0.99	1	0.95	1	0.995	0.9	0.97	1	1	0.96	0.995	1	1	1	0.995	0.975	0.99	1	1	0.995	1	1	1	1	0.995	1	1	1	0.865	0.995	0.94	1	0.98	1	1
Rv1063c	1	0.695	1	1	1	1	1	1	0.995	0.405	0.98	1	1	0.8	1	1	0.99	0.91	1	1	1	0.985	1	1	1	1	1	1	0.995	1	1	1	1	0.985	0.945	1	0.91	0.995	0.995	1	1	0.055	1	0.275	1	1	0.52	0.925	1
Rv1064c	1	1	0.975	0.99	0.97	1	1	0.86	0.995	1	1	1	0.995	0.965	1	1	1	0.995	1	1	0.995	0.85	0.725	1	1	1	1	1	0.995	1	0.985	0.8	1	0.105	1	1	1	0.98	0.9	0.985	0.995	0.995	1	1	0.995	1	1	1	1
Rv1065	1	0.98	0.96	1	1	1	1	0.995	1	0.98	0.995	1	1	0.895	1	0.955	1	0.995	1	1	1	0.975	0.96	1	0.885	1	0.985	1	1	1	1	1	1	1	1	1	0.995	1	1	1	1	0.745	1	1	0.95	1	0.41	1	0.99
Rv1066	1	1	0.995	0.995	0.995	1	1	1	0.995	1	0.995	0.995	1	1	0.815	0.995	1	1	1	0.995	1	1	1	1	0.995	1	1	0.975	1	1	1	1	1	0.99	0.995	1	1	1	0.755	0.995	1	1	1	0.965	0.995	1	0.935	1	1
Rv1067c	1	1	0.995	1	1	1	1	0.63	1	1	1	0.965	1	0.96	1	1	0.995	0.925	1	1	1	0.805	0.97	1	0.655	1	0.995	1	0.995	1	0.99	0.995	1	0.955	1	1	0.895	1	1	0.795	1	1	1	0.985	0.955	1	0.995	1	1
Rv1068c	1	1	0.99	0.99	1	1	1	1	1	1	1	0.99	1	1	0.965	0.99	0.975	1	1	0.995	0.995	1	0.905	1	1	0.99	1	0.99	1	0.935	1	0.98	0.995	0.945	1	1	1	1	0.99	0.99	1	1	0.99	0.995	0.525	1	0.99	1	1
Rv1069c	1	0.975	1	0.965	1	0.99	1	0.96	0.99	1	1	0.995	0.695	0.745	1	0.955	1	1	1	0.98	1	0.995	1	0.54	0.81	1	0.96	1	1	1	1	0.985	0.99	1	1	1	0.625	0.915	0.995	0.995	1	0.99	1	1	0.93	1	0.995	1	1
Rv1070c	1	1	1	1	0.935	1	0.99	1	1	0.99	1	0.875	0.995	0.995	0.84	1	0.99	1	1	1	1	0.975	0.02	0.99	1	1	0.995	1	0.995	1	1	0.875	1	0.995	1	0.95	1	0.995	1	1	1	0.995	1	1	1	1	1	1	1
Rv1071c	1	0.885	0.995	0.845	1	1	1	1	0.97	1	1	0.995	1	1	1	0.96	0.985	0.95	1	1	1	1	1	0.835	0.855	1	0.99	1	1	1	1	0.975	0.995	1	1	0.995	0.195	1	1	1	1	0.945	1	0.915	1	1	0.89	0.96	1
Rv1072	1	1	1	1	1	1	1	1	1	1	1	0.835	1	1	1	0.74	1	1	1	1	1	0.775	0.95	0.88	1	0.755	1	0.995	1	1	1	1	1	1	1	1	1	1	0.945	1	1	1	0.775	1	0.91	0.99	1	1	0.965
Rv1073	1	1	0.96	0.78	0.97	1	0.99	1	1	1	1	1	1	1	1	0.67	1	0.995	1	1	0.995	1	1	0.015	0.995	0.525	0.825	0.905	0.985	0.995	1	1	1	1	1	1	0.985	1	1	1	0.995	1	1	0.995	1	1	0.985	0.96	1
Rv1074c	1	1	0.975	0.905	1	0.995	1	1	1	0.955	1	0.165	1	0.995	1	1	0.99	1	1	1	1	0.83	0.97	0.995	0.995	1	1	1	1	1	1	1	0.99	1	1	0.86	0.995	1	0.94	0.995	1	1	0.99	1	0.9	1	0.995	1	0.975
Rv1075c	1	0.98	1	0.96	1	1	1	1	1	1	1	1	1	1	1	0.99	0.985	0.695	1	1	0.72	0.765	0.995	1	1	1	1	1	1	1	1	1	1	1	1	0.995	0.765	0.495	0.995	1	1	0.985	1	0.995	1	1	1	0.895	1
Rv1076	1	0.8	1	1	0.995	0.995	1	1	1	0.99	0.985	1	0.98	1	1	1	0.435	0.995	1	1	0.92	1	0.925	1	1	1	1	0.995	1	0.99	1	1	1	1	0.985	0.98	1	1	1	1	0.995	1	1	0.54	1	0.995	1	0.975	1
Rv1077	1	0.985	1	1	1	0.99	1	1	0.94	1	1	0.995	1	0.965	1	0.735	0.995	0.945	1	1	0.87	0.585	1	1	0.97	1	1	1	1	1	0.97	0.665	0.985	1	1	1	0.995	0.97	0.995	0.985	1	1	1	0.77	0.96	1	1	0.995	1
Rv1078	1	1	1	0.99	0.855	0.95	0.995	0.975	1	1	0.985	0.99	1	1	1	1	0.705	0.95	1	1	1	1	1	0.97	0.96	1	1	1	1	1	1	1	1	1	0.965	0.995	1	0.93	0.975	0.995	0.995	0.97	0.995	0.98	1	1	1	0.985	0.99
Rv1079	1	1	1	1	1	0.97	1	0.995	1	1	1	1	1	1	1	1	0.985	0.995	1	1	1	1	1	1	1	1	1	1	1	1	1	1	1	0.995	0.985	1	1	0.85	0.91	0.99	0.995	0.905	1	1	1	1	1	1	1
Rv1080c	1	1	1	0.915	0.98	0.95	0.995	1	1	0.625	1	0.995	1	1	1	0.92	1	1	0.055	1	1	1	1	0.99	1	1	0.955	0.985	1	1	1	1	0.995	1	0.995	0.785	0.985	1	0.995	1	1	1	1	1	1	1	0.995	0.795	1
Rv1081c	1	0.995	0.995	1	0.96	1	1	1	0.995	0.86	0.985	1	1	1	0.995	0.42	0.95	0.965	1	1	1	0.875	1	0.995	0.845	1	1	1	1	1	1	1	1	1	1	0.965	0.995	1	1	1	1	1	0.93	0.93	0.995	1	1	0.99	1
Rv1082	1	0.98	1	0.995	1	0.995	1	1	1	0.995	1	0.995	1	1	1	0.08	1	0.99	0.75	0.725	0.94	1	0.965	1	0.985	1	0.875	1	1	1	1	1	1	1	0.985	1	1	1	1	1	1	1	0.69	0.99	0.855	1	0.99	1	1
Rv1083	1	1	1	0.875	0.87	1	0.98	1	1	0.385	0.99	1	1	1	1	0.995	0.875	1	1	1	1	0.97	1	1	0.995	1	0.7	1	0.58	1	0.995	1	1	0.97	1	0.385	1	1	0.775	0.995	1	1	1	1	0.935	1	0.995	1	1
Rv1084	1	1	1	0.98	1	1	1	1	1	1	0.895	0.935	1	1	1	0.85	0.925	0.995	0.995	0.975	0.755	0.975	0.98	1	0.865	1	0.995	1	0.985	1	1	1	1	0.775	0.995	1	1	1	1	0.995	1	1	1	1	0.565	1	1	1	1
Rv1085c	1	0.98	0.995	1	1	1	1	0.99	1	1	0.635	0.995	1	0.335	1	1	1	0.975	0.99	1	1	1	1	0.91	1	1	0.995	1	1	1	1	1	0.95	0.965	0.985	0.995	1	1	0.945	0.995	1	0.955	1	0.92	1	1	0.97	1	1
Rv1086	1	0.985	1	0.985	1	1	1	1	0.99	1	1	0.99	1	0.995	1	0.84	0.995	1	1	1	0.995	1	0.98	1	1	0.995	0.87	1	1	1	1	1	1	1	0.83	1	1	1	1	1	1	1	1	0.99	0.985	1	0.98	0.995	1
Rv1087	1	1	1	0.995	0.995	1	0.995	0.835	1	1	0.855	1	1	1	0.985	1	0.86	0.995	1	0.995	1	1	0.995	0.995	0.995	1	1	1	1	1	1	1	1	0.995	1	0.815	0.98	1	1	0.91	0.915	1	0.77	0.99	1	1	1	0.98	0.96
Rv1088	1	1	1	1	1	1	0.99	0.975	1	1	0.91	1	1	1	1	0.99	0.99	0.985	1	0.825	1	0.98	0.99	1	1	1	1	1	0.955	1	0.97	1	1	0.36	0.925	0.785	1	1	1	1	1	0.915	0.965	1	0.98	1	1	1	1
Rv1089	1	1	1	1	1	1	1	1	0.885	1	1	0.99	0.015	0.945	0.82	1	1	1	1	1	1	1	1	0.925	1	1	1	1	1	1	1	0.97	1	0.99	1	1	1	1	1	0.95	1	1	0.985	0.93	1	1	1	1	1
Rv1090	1	0.99	0.985	0.995	1	1	1	0.05	0.95	0.99	0.9	1	1	0.8	1	0.995	1	1	0.995	1	0.995	0.9	1	1	0.39	1	0.98	1	0.93	0.98	1	1	1	0.82	1	1	0.615	1	1	1	1	1	0.965	1	0.91	1	0.605	1	1
Rv1091	1	1	0.99	0.925	1	0.995	1	1	0.975	1	0.995	0.99	0.73	0.975	1	0.7	1	1	1	1	1	1	0.88	0.98	1	1	1	0.92	1	1	0.995	0.935	0.98	1	1	1	0.99	1	0.995	1	1	1	0.995	1	1	0.995	1	0.95	1
Rv1092c	1	1	0.945	1	0.99	1	1	1	1	0.95	1	0.99	1	0.95	1	0.99	0.905	0.94	1	1	1	0.99	1	0.995	0.905	1	0.995	0.995	1	1	1	0.84	1	0.97	1	0.985	0.265	1	0.985	1	1	0.99	1	1	0.98	1	0.745	0.995	0.985
Rv1093	1	1	0.995	1	0.995	1	1	1	0.975	0.95	0.985	0.78	0.975	0.79	0.93	0.99	1	1	1	1	1	1	1	1	0.995	1	1	1	0.995	0.945	0.75	0.96	0.83	0.67	1	1	1	1	1	0.99	1	1	1	1	1	0.99	0.805	1	1
Rv1094	1	1	0.99	1	0.99	1	0.985	1	1	1	0.965	0.995	0.99	0.995	0.97	0.99	1	1	0.95	0.965	1	1	0.935	0.92	1	0.905	1	0.99	1	1	1	1	0.995	1	0.95	0.97	1	0.99	0.95	0.985	1	1	0.99	1	1	1	0.995	0.98	1
Rv1095	1	1	1	0.95	0.89	1	0.99	1	1	1	1	0.96	0.995	1	1	0.96	1	1	1	1	1	1	0.32	1	1	0.99	1	0.97	1	0.995	1	1	1	1	1	1	1	1	0.995	1	1	0.975	0.99	0.995	1	1	1	1	0.995
Rv1096	1	0.995	1	1	1	1	1	0.575	1	0.995	1	1	1	0.995	1	0.925	0.92	0.995	1	1	1	1	0.99	0.94	0.8	1	0.995	1	1	1	1	1	1	1	1	1	0.15	1	1	1	0.98	0.955	0.9	1	1	1	0.955	0.195	0.97
Rv1097c	1	1	1	1	1	1	1	1	1	0.985	1	1	0.945	0.575	1	1	0.995	0.995	1	0.915	1	0.955	1	1	0.98	1	1	0.995	1	1	1	0.655	0.995	1	0.835	1	1	1	1	0.895	1	1	1	1	1	0.97	1	0.97	1
Rv1098c	1	1	1	1	1	0.72	0.995	1	1	0.98	1	1	1	1	1	1	0.14	0.955	1	1	0.99	0.965	1	1	1	1	0.98	1	1	1	1	1	1	1	0.73	1	1	1	0.985	1	0.995	0.99	1	1	1	0.995	1	0.955	1
Rv1099c	1	1	0.985	0.985	1	1	1	0.975	0.995	0.69	1	0.35	1	1	1	1	0.74	0.49	1	1	0.995	1	0.995	1	1	1	1	1	0.99	0.985	1	1	1	0.925	1	0.995	0.995	1	1	1	1	1	1	0.61	0.985	0.995	0.97	0.98	1
Rv1100	0.995	0.99	1	1	1	1	1	0.99	1	0.785	1	1	0.995	0.985	1	0.28	1	0.9	1	1	0.99	1	1	1	0.945	1	0.965	1	1	1	1	1	1	0.995	1	1	1	1	1	1	1	1	1	0.995	0.92	1	1	1	1
Rv1101c	1	1	0.995	1	0.98	1	0.78	1	1	0.915	0.995	1	0.98	1	1	0.855	1	1	0.725	1	1	0.995	1	0.955	1	1	0.83	0.995	0.99	1	1	0.965	1	1	0.99	0.255	1	1	0.085	1	1	1	1	1	1	1	1	1	1
Rv1102c	1	1	0.89	0.99	1	1	1	1	1	0.9	1	0.98	1	0.98	1	0	1	1	0.15	1	1	1	1	0.99	1	0.995	1	0.985	1	1	1	1	1	1	0.99	1	1	1	0.96	1	1	1	0.945	1	0.99	1	1	0.965	1
Rv1103c	1	1	0.995	1	0.95	1	1	1	1	0.745	1	1	1	1	0.99	0.99	1	0.95	1	1	1	1	1	0.655	1	0.92	1	0.705	1	1	1	0.975	0.99	1	0.995	1	0.995	1	0.63	0.99	1	1	0.99	1	1	1	1	1	1
Rv1104	1	0.995	0.96	0.97	1	1	1	1	0.63	0.99	1	1	0.99	0.995	0.985	0.805	0.995	0.965	1	1	0.895	0.995	1	1	1	1	0.915	1	1	1	1	1	1	1	1	1	0.995	1	1	0.965	1	1	0.995	1	0.53	0.905	0.575	1	1
Rv1105	1	0.97	0.995	1	1	1	1	1	0.975	0.75	0.995	1	1	0.875	1	1	1	1	1	1	0.96	0.63	1	1	1	1	0.99	1	1	1	0.665	0.83	1	0.995	1	1	1	0.92	1	0.87	1	1	1	1	0.99	1	0.98	1	1
Rv1106c	1	1	0.915	0.995	1	1	1	0.995	1	1	1	1	1	0.975	0.995	0.985	1	0.985	1	1	0.965	0.985	1	1	0.99	1	0.935	1	1	1	0.935	0.975	1	1	1	1	0.845	1	1	1	1	1	0.545	0.995	0.14	1	0.905	0.96	1
Rv1107c	0.955	0.995	1	1	1	1	1	1	1	0.69	1	0.96	0.98	1	1	0.975	1	1	1	1	1	0.995	1	0.865	0.955	0.99	1	0.995	0.995	1	0.995	1	1	1	1	0.995	0.995	1	0.995	1	1	1	0.995	1	0.99	1	1	1	1
Rv1108c	1	1	0.975	0.935	1	0.995	1	1	0.99	1	1	0.995	1	1	0.995	0.84	1	0.995	0.995	1	1	0.985	0.995	1	1	1	1	1	1	1	1	1	0.99	0.995	1	1	1	1	1	1	1	0.995	0.795	0.995	0.045	1	0.985	1	0.99
Rv1109c	1	1	0.995	1	1	0.995	1	0.995	1	0.855	1	0.935	1	1	1	0.63	0.82	0.99	1	1	1	1	1	1	0.945	1	0.995	1	1	1	1	1	1	1	1	1	1	1	0.97	1	1	1	0.61	1	0.995	1	1	0.995	0.99
Rv1110	0.98	0.995	1	1	1	1	1	1	0.98	1	1	0.995	1	0.995	1	0.165	1	0.705	1	1	1	1	1	1	1	1	0.81	1	1	1	1	1	1	1	1	1	0.99	0.99	1	1	1	1	1	1	0.8	1	1	1	1
Rv1111c	0.975	0.995	1	1	1	0.805	1	1	1	0.97	1	1	0.95	0.73	1	1	1	1	1	1	1	1	1	1	1	1	1	1	0.99	1	0.95	1	0.895	1	0.97	1	1	0.995	0.835	0.895	1	0.705	1	1	1	1	1	1	1
Rv1112	1	0.78	1	0.995	0.995	1	1	1	0.995	1	1	0.855	1	0.675	1	0.97	1	1	1	0.99	0.985	0.93	1	1	1	1	0.98	1	1	1	1	1	1	1	1	1	1	1	1	1	1	0.995	0.62	1	0.995	1	0.975	0.99	1
Rv1113	1	1	0.995	0.64	1	1	1	1	1	1	1	1	1	0.985	0.995	0.955	0.995	1	1	1	1	0.995	1	0.985	1	1	1	1	1	1	0.99	0.995	1	1	1	0.405	1	1	1	0.905	1	1	0.99	0.925	0.995	1	0.95	0.98	1
Rv1114	1	0.895	1	1	1	0.785	1	0.995	0.955	0.95	0.795	1	1	0.975	0.97	1	1	1	0.985	1	1	0.98	1	1	0.965	1	0.92	1	1	0.985	0.955	1	0.985	0.995	1	1	0.985	0.215	1	0.935	0.995	1	0.995	1	1	1	0.75	1	1
Rv1115	0.995	1	1	0.905	1	1	1	1	0.91	1	1	1	1	0.985	1	1	0.975	1	1	1	1	0.995	1	1	1	1	1	1	1	1	0.215	0.87	1	1	1	0.995	1	1	1	0.99	1	1	0.99	1	0.82	0.97	1	0.885	0.92
Rv1116	0.995	1	0.995	1	1	1	1	1	1	1	0.995	1	1	0.99	0.975	1	1	1	1	1	0.88	1	1	1	1	1	0.925	1	0.31	1	0.365	0.905	1	0.4	1	1	1	1	0.99	0.985	0.975	1	0.955	1	1	1	0.78	1	1
Rv1117	1	1	0.995	1	1	0.98	1	0.985	1	0.895	1	0.99	1	0.99	1	1	0.995	0.395	1	0.99	1	1	0.995	1	0.995	1	0.995	1	1	1	1	0.985	0.77	0.975	1	1	1	1	0.79	0.995	1	1	0.81	1	1	1	0.995	0.945	0.995
Rv1118c	1	0.965	1	0.99	1	0.85	1	1	0.96	1	1	1	1	1	1	1	0.99	1	0.985	1	0.995	0.99	1	1	1	1	1	1	1	0.995	1	1	0.995	0.995	1	1	1	1	1	0.625	1	0.96	0.06	0.995	1	0.965	0.99	1	0.785
Rv1119c	1	0.99	1	1	1	1	1	0.995	1	0.975	0.99	1	1	0.755	1	0.995	1	1	1	1	1	0.485	1	1	1	1	1	1	1	1	0.995	0.9	1	0.625	1	1	1	0.96	1	0.97	1	1	1	1	0.965	1	1	0.59	1
Rv1120c	1	0.975	0.975	1	1	0.995	1	0.985	1	1	0.96	0.995	1	0.92	1	1	1	1	1	1	0.02	0.86	1	1	1	1	0.99	1	0.765	1	1	1	1	0.99	0.995	1	1	1	1	1	0.99	1	0.855	1	0.97	1	1	0.99	0.985
Rv1121	1	0.995	1	1	1	1	1	1	0.975	0.96	0.16	1	1	0.96	1	1	0.995	1	1	1	1	0.995	1	1	1	1	0.995	1	0.98	1	0.995	1	0.525	0.81	1	0.895	0.99	1	0.95	0.985	0.98	1	1	1	1	0.985	1	0.55	1
Rv1122	1	0.715	1	0.99	1	1	1	1	0.92	1	1	1	1	0.985	1	1	1	1	0.985	1	0.995	1	1	1	0.995	1	0.995	1	1	0.99	1	1	0.995	1	1	1	1	0.845	1	0.03	1	0.995	1	1	1	0.68	1	1	0.995
Rv1123c	1	0.99	1	0.985	1	0.995	1	0.985	1	0.985	1	1	0.995	1	0.85	0.99	1	1	1	1	1	1	0.925	1	1	1	0.995	1	1	1	1	0.985	1	1	1	0.925	0.76	0.96	0.99	0.975	1	0.89	0.94	0.99	0.915	1	1	0.95	1
Rv1124	1	0.97	1	0.94	1	1	1	1	1	0.995	0.995	0.99	0.97	0.89	0.865	1	0.995	0.995	1	1	0.32	0.985	1	1	1	0.985	0.985	1	1	1	1	0.99	1	0.925	1	0.925	1	1	1	0.975	1	1	1	0.995	0.985	0.975	0.99	1	0.995
Rv1125	0.995	1	0.975	0.975	1	0.99	1	0.96	0.975	1	0.995	0.99	1	0.98	0.985	0.995	0.915	0.92	1	1	1	0.9	1	1	0.925	1	0.995	1	1	1	1	1	1	1	1	1	0.74	1	1	1	1	1	0.885	1	0.885	1	1	1	0.97
Rv1126c	1	1	1	1	1	1	0.99	0.975	0.795	1	0.965	1	1	0.8	1	0.98	1	1	0.995	1	0.975	1	0.92	1	1	1	0.535	1	1	1	1	1	0.995	0.995	0.99	1	1	1	1	0.755	1	1	1	1	1	0.87	0.985	1	1
Rv1127c	1	1	0.995	0.97	1	1	1	0.905	1	1	1	0.765	1	0.805	0.995	1	1	1	1	1	1	0.115	1	0.995	1	1	1	1	1	1	1	0.995	1	1	1	1	0.55	1	0.995	1	0.995	0.995	0.2	0.94	0.87	1	1	0.935	0.94
Rv1128c	1	1	0.995	1	0.995	1	0.995	1	1	1	0.995	0.985	1	1	1	1	1	1	0.725	0.5	1	1	1	1	1	1	1	1	1	1	1	1	1	1	1	1	1	1	0.995	0.985	0.99	1	1	1	1	1	1	1	1
Rv1129c	1	1	1	1	0.995	1	1	1	1	1	1	0.95	0.59	1	1	1	1	1	1	0.765	1	1	1	0.995	1	0.935	1	1	1	1	1	1	1	1	1	0.965	1	1	1	0.945	1	1	1	1	1	1	0.985	1	0.995
Rv1130	1	1	1	1	0.93	1	1	1	1	1	1	1	1	1	0.975	1	1	1	1	0.435	1	1	0.99	0.975	1	0.99	1	0.995	1	0.995	1	1	1	1	1	1	1	1	1	1	1	1	1	0.985	1	1	0.95	1	1
Rv1131	1	0.96	1	1	0.9	1	1	1	1	1	0.935	1	1	1	1	1	1	1	0.995	0.755	1	1	1	0.995	1	0.925	1	0.995	1	0.995	1	1	1	1	1	1	1	1	1	0.975	1	1	1	0.97	1	1	0.995	1	1
Rv1132	1	0.975	0.96	0.935	0.995	0.975	1	1	0.965	1	0.995	0.86	1	1	1	1	1	0.97	1	0.99	0.99	1	0.935	1	0.985	0.985	1	1	1	1	0.985	1	0.995	1	1	1	1	0.96	1	0.815	0.99	0.98	1	0.815	0.915	1	1	0.98	0.94
Rv1133c	1	1	0.995	0.985	1	1	0.975	1	1	1	1	0.975	1	0.985	1	0.645	0.235	0.785	1	1	1	0.995	0.98	1	1	1	1	0.985	1	1	0.995	1	0.965	1	1	1	0.27	1	1	1	1	0.985	0.97	1	1	1	1	1	1
Rv1134	1	1	1	1	1	1	1	1	1	1	0.985	1	0.995	0.695	0.995	1	1	1	1	1	0.995	0.855	1	1	1	1	1	1	0.985	1	1	0.97	1	0.145	1	1	1	0.98	1	0.7	1	1	1	1	1	0.985	1	1	1
Rv1135c	0.94	0.99	1	0.935	1	0.955	1	1	1	1	0.82	1	1	1	0.99	0.78	0.995	0.99	1	1	1	0.975	1	0.99	0.985	1	1	1	1	0.845	0.845	1	0.9	1	1	0.99	0.97	1	1	1	0.985	1	0.99	1	0.875	1	1	0.965	0.995
Rv1136	0.955	0.99	0.985	0.995	1	1	1	0.995	0.92	0.995	1	1	1	0.995	1	1	0.995	1	1	0.945	0.945	1	0.955	0.99	1	1	1	1	0.995	1	0.96	0.995	0.99	0.4	1	0.995	0.985	1	0.97	0.995	1	1	0.79	0.99	0.97	0.915	1	0.995	0.995
Rv1137c	0.88	1	1	1	1	1	1	1	0.895	0.875	1	0.995	1	1	1	0.965	1	1	1	1	1	0.95	1	0.985	0.995	1	1	1	1	1	1	0.755	0.995	0.995	1	1	0.995	1	1	0.93	1	1	1	1	0.87	1	1	0.835	1
Rv1138c	1	1	1	1	1	0.995	1	1	0.98	1	1	0.985	0.99	0.995	1	0.98	1	1	1	1	0.945	0.195	1	1	1	1	0.995	1	1	1	0.39	0.88	0.98	0.685	1	1	1	1	1	1	1	1	0.745	1	1	1	1	0.885	0.995
Rv1139c	1	1	1	0.995	1	0.83	1	0.98	1	0.8	1	0.995	1	1	1	0.95	0.995	0.995	0.99	1	1	0.995	1	1	0.985	1	0.59	1	0.98	1	0.985	1	0.99	1	1	1	0.765	1	0.995	0.995	1	1	0.81	1	1	1	0.995	0.415	1
Rv1140	1	0.995	1	1	0.995	1	1	0.995	0.99	0.985	1	1	1	1	0.995	1	1	0.995	1	1	0.915	1	0.98	1	1	1	0.985	1	1	1	0.95	0.695	1	1	1	0.99	0.995	1	0.755	1	1	1	0.6	1	0.99	1	0.85	0.98	0.805
Rv1141c	0.985	1	1	1	1	1	1	0.905	1	0.885	1	0.985	1	1	0.995	1	0.995	1	1	1	0.995	1	1	1	1	1	0.985	1	1	1	0.88	0.945	1	1	1	0.995	0.995	1	1	0.735	1	1	1	0.96	0.985	1	0.795	1	1
Rv1142c	1	0.985	1	1	1	1	1	1	1	1	1	1	0.99	1	0.785	1	1	1	1	1	0.2	1	1	1	1	1	1	1	1	1	1	1	1	1	1	1	1	1	0.995	0.97	0.955	1	1	0.995	1	1	0.96	1	1
Rv1143	0.97	1	1	0.98	1	1	1	1	0.97	1	1	0.95	1	1	1	0.8	0.835	0.905	1	1	1	0.88	1	1	1	1	1	0.995	1	0.89	0.98	0.985	1	1	1	1	0.995	1	1	0.99	1	0.995	1	0.995	0.64	1	1	1	1
Rv1144	1	1	0.83	0.845	1	1	1	1	0.955	0.985	0.995	0.98	1	1	1	1	0.57	0.975	1	0.995	0.995	0.97	0.99	1	1	1	0.955	1	1	0.98	0.975	1	0.995	1	1	0.995	1	1	1	0.83	1	0.995	0.995	0.95	1	0.94	0.99	0.99	0.545
Rv1145	1	1	0.98	1	1	0.985	1	1	0.995	1	1	0.21	1	0.985	1	0.995	0.995	1	1	1	1	0.98	1	1	0.995	1	0.985	1	1	1	1	1	1	1	1	0.99	1	0.975	1	0.99	1	1	0.995	1	0.655	1	1	1	0.99
Rv1146	1	0.995	0.965	0.985	1	1	1	0.985	0.995	0.985	0.98	0.865	1	1	0.93	1	0.92	0.98	1	1	1	0.995	0.995	1	1	1	0.915	1	0.99	1	1	0.995	1	0.99	1	1	0.975	0.995	0.985	0.995	1	1	0.975	0.55	1	1	1	1	1
Rv1147	1	1	0.995	1	1	1	1	0.75	1	1	0.995	0.795	1	1	1	0.995	1	0.995	1	1	1	0.995	1	1	1	1	1	1	0.995	1	1	1	1	1	1	1	1	0.995	1	0.99	1	1	0.905	1	0.66	1	1	0.995	1
Rv1148c	1	1	1	1	1	1	1	0.95	1	0.715	0.995	0.985	1	0.955	0.995	1	1	1	1	0.86	0	1	0.935	1	1	1	1	1	0.865	1	1	1	1	0.98	1	0.945	0.985	0.965	1	1	1	1	1	1	1	1	1	0.975	1
Rv1149	1	1	0.975	0.995	1	0.995	1	0.99	1	1	0.98	0.985	0.985	1	1	0.925	1	0.86	0.955	1	1	0.74	1	0.96	1	1	1	1	1	0.99	1	1	1	1	1	0.99	0.985	1	0.87	1	1	1	0.99	1	0.775	1	1	0.955	1
Rv1151c	1	1	0.975	1	1	1	1	0.97	0.925	1	1	0.015	0.99	0.99	1	1	1	1	1	1	1	1	1	0.99	1	1	1	1	0.995	0.95	1	0.96	0.995	0.97	1	1	0.955	0.985	1	0.77	1	1	1	1	1	1	1	0.995	1
Rv1152	1	1	0.99	1	1	1	1	1	1	1	1	1	1	1	0.995	1	1	0.92	1	1	0.595	1	0.905	0.985	1	0.995	1	1	1	0.995	1	0.875	1	1	0.12	0.985	1	1	0.975	0.985	1	1	1	0.91	1	1	0.99	1	1
Rv1153c	1	1	1	1	1	0.99	1	1	0.9	0.985	1	0.785	1	1	1	0.86	0.995	1	1	1	1	0.995	1	1	1	1	0.885	1	1	1	1	1	1	1	1	1	1	1	1	1	1	1	1	1	0.98	1	1	0.725	0.86
Rv1154c	1	1	1	0.985	1	0.89	1	1	0.985	0.465	1	0.97	1	1	1	0.995	0.985	0.94	1	1	1	0.85	0.985	1	1	1	1	1	1	1	1	1	1	1	1	1	0.99	1	1	1	0.995	1	0.22	0.97	0.795	1	1	0.74	0.935
Rv1155	1	1	0.955	0.995	1	1	1	0.985	1	1	0.995	1	0.985	0.995	1	0.855	1	0.985	0.995	1	1	0.615	1	0.99	0.99	1	1	1	1	1	1	1	0.99	1	1	0.995	0.99	1	1	0.995	1	1	0.895	1	0.965	1	1	0.935	0.98
Rv1156	1	0.995	0.995	1	1	0.87	1	0.99	1	0.595	0.965	1	1	0.995	1	1	0.985	1	1	1	1	1	1	1	1	0.995	0.63	1	0.96	1	0.615	0.99	0.93	1	1	1	1	0.995	0.9	0.965	0.29	1	1	1	1	1	1	1	1
Rv1157c	1	1	1	0.985	1	1	1	1	0.935	1	1	1	0.975	0.985	1	0.845	0.975	1	1	1	1	1	1	1	0.99	1	0.995	1	1	1	1	1	1	1	1	1	0.93	1	1	1	1	0.995	0.925	1	1	1	1	0.96	1
Rv1158c	1	1	1	1	1	1	1	1	0.995	1	1	0.98	1	1	1	1	1	1	1	1	1	1	0.94	0.995	0.975	1	1	1	1	1	1	1	1	1	1	1	1	1	1	1	1	1	1	1	1	0.975	1	1	0.985
Rv1159	1	1	0.995	1	1	1	1	0.995	0.99	0.88	1	0.995	1	0.995	1	0.33	0.985	0.995	1	1	1	0.985	0.995	0.97	0.975	1	0.98	0.96	1	1	1	1	1	1	1	1	0.645	1	1	1	1	1	1	1	0.965	1	1	0.51	1
Rv1160	1	0.995	1	1	0.995	0.74	1	0.995	1	0.885	0.995	0.99	1	1	1	1	1	1	0.97	1	1	0.985	1	1	1	0.995	1	1	1	1	1	0.995	1	0.96	1	1	0.995	1	1	0.99	1	1	0.875	0.98	0.925	1	0.995	0.995	0.875
Rv1161	1	0.965	1	1	1	0.97	1	0.96	0.96	1	1	1	1	1	1	0.99	1	1	1	1	1	1	0.985	1	0.985	1	1	1	1	0.995	0.945	1	1	0.995	1	1	0.975	1	1	1	0.495	0.975	0.99	1	0.995	0.995	1	0.975	1
Rv1162	1	1	1	0.83	0.97	0.88	1	1	1	0.995	1	1	1	1	1	1	1	0.99	1	1	1	1	1	1	0.995	1	0.98	1	1	0.995	1	1	0.995	0.07	1	0.975	1	1	1	0.995	0.98	0.86	1	0.76	1	1	0.995	1	0.995
Rv1163	1	0.985	1	1	1	0.73	1	1	0.97	1	0.99	1	1	1	1	1	1	1	1	1	0.52	1	0.975	1	0.99	1	0.965	1	1	0.995	0.22	1	1	0.775	1	0.985	1	1	1	1	0.99	0.85	1	0.995	1	1	0.98	0.895	0.995
Rv1164	1	1	1	0.99	0.91	0.995	1	1	1	1	0.995	0.97	1	0.98	1	1	1	0.995	1	1	0.985	0.995	0.925	1	1	0.995	1	0.995	1	0.535	1	0.99	0.575	0.375	0.995	0.995	1	0.985	1	0.91	1	0.885	1	1	0.96	0.995	1	0.975	0.995
Rv1165	1	0.585	1	1	1	1	1	0.99	1	1	0.985	1	1	0.985	0.925	0.995	0.995	1	1	0.995	1	0.925	1	1	1	1	0.655	1	1	1	1	0.99	1	0.68	1	0.765	1	1	1	0.99	0.995	1	1	1	1	1	0.89	0.99	1
Rv1166	1	0.995	0.995	1	1	1	1	1	0.99	1	1	1	0.995	1	1	1	0.995	1	1	1	1	1	0.965	0.99	0.995	0.97	1	1	1	1	1	0.995	0.98	1	1	0.99	1	1	1	0.985	1	1	0.98	0.985	1	1	0.83	1	1
Rv1167c	1	0.935	1	1	1	1	1	0.96	1	0.995	0.97	1	0.98	0.97	0.99	1	1	1	0.965	1	1	0.995	0.97	1	1	1	0.995	1	0.985	0.925	0.965	1	1	1	1	0.975	1	1	1	0.995	1	1	0.995	1	0.995	1	1	1	1
Rv1168c	1	1	1	1	1	1	1	1	1	1	1	1	0.99	0.98	1	1	1	1	1	1	1	1	1	1	1	1	1	0.395	1	1	1	0.995	1	1	1	1	1	1	1	0.045	0.99	1	0.995	1	1	0.995	1	1	1
Rv1169c	1	1	1	1	1	1	1	1	0.995	1	1	1	0.99	1	1	1	1	1	1	1	1	1	1	1	1	0.88	1	0.85	1	1	1	0.985	1	1	1	1	1	1	1	0.025	1	1	1	1	1	0.995	1	1	1
Rv1170	1	0.995	1	0.9	0.975	1	0.975	1	1	0.94	1	0.975	0.995	0.995	0.975	1	1	1	1	1	0.925	1	1	1	1	0.995	0.995	1	0.99	1	0.975	0.975	0.995	0.995	1	1	1	1	1	1	1	1	0.955	0.99	1	1	0.865	1	0.95
Rv1171	1	1	0.99	0.995	0.995	0.98	0.995	1	1	1	1	0.93	0.99	0.995	1	0.99	1	0.99	0.995	0.99	0.985	1	0.965	1	0.995	1	0.925	0.995	1	1	1	0.995	1	1	1	0.995	1	0.995	0.995	0.985	1	1	1	1	1	1	1	1	1
Rv1172c	1	1	1	1	0.995	1	1	1	0.985	1	1	0.975	0.995	0.965	0.985	0.995	1	0.995	0.995	1	1	0.975	1	1	1	1	1	0.92	1	1	1	1	1	1	1	0.96	0.995	1	1	0.975	0.98	0.985	0.285	0.66	1	1	1	0.16	1
Rv1173	1	0.975	1	1	1	1	1	0.985	1	1	1	1	0.9	0.99	0.575	0.585	1	1	1	0.985	1	1	1	1	0.96	1	1	0.535	1	1	1	1	1	1	1	0.715	0.855	1	1	1	1	1	0.83	1	1	1	1	0.835	1
Rv1174c	1	1	1	0.97	0.73	0.985	1	1	1	1	0.89	1	1	0.985	0.985	1	1	1	1	1	1	1	1	1	1	0.935	0.59	0.63	1	0.99	0.98	1	0.995	0.985	1	1	0.995	1	0.985	1	1	1	1	1	1	1	1	0.98	1
Rv1175c	1	0.99	0.995	1	0.99	0.995	1	1	1	0.905	1	0.995	1	1	1	0.755	0.995	0.98	0.99	0.995	1	1	1	1	0	1	1	0.995	1	1	1	1	1	1	0.97	1	0.975	1	0.985	1	0.995	0.995	0.985	0.965	0.98	1	1	1	1
Rv1176c	1	0.995	1	1	1	1	1	1	0.315	1	1	1	1	0.995	0.28	1	1	1	1	1	1	1	1	1	1	1	1	1	1	0.9	1	0.92	1	0.995	1	1	1	0.97	1	0.93	1	1	0.995	0.365	0.995	0.94	0.86	0.995	0.995
Rv1177	1	1	0.995	1	1	0.97	1	1	1	0.98	1	1	1	0.98	1	1	1	1	1	1	1	1	1	1	0	1	1	0.995	1	1	1	1	1	1	1	1	1	1	1	1	0.99	1	0.98	1	0.955	1	1	1	0.995
Rv1178	1	1	0.945	0.665	1	1	1	0.985	0.98	1	1	0.98	1	0.935	1	0.975	1	0.995	1	1	1	0.895	0.995	0.995	0.645	1	1	1	1	1	1	1	1	1	1	1	0.82	1	1	0.99	0.32	0.905	0.925	1	1	1	1	1	1
Rv1179c	1	1	0.995	1	1	0.54	1	1	0.995	0.81	1	0.97	1	1	1	0.93	0.995	0.97	1	1	1	1	1	1	0.29	1	0.93	1	1	1	1	1	0.98	1	1	1	1	1	0.99	1	1	1	0.955	1	0.965	1	0.985	0.955	0.965
Rv1180	1	1	1	1	1	0.99	1	1	0.995	0.99	0.98	1	1	0.9	1	1	0.995	1	1	1	1	1	1	1	0.73	1	0.985	1	1	1	1	1	0.93	1	1	1	1	0.995	0.985	0.875	1	0.965	1	1	0.92	1	1	1	1
Rv1181	1	1	1	0.99	0.995	1	1	1	1	1	1	1	1	1	1	1	1	1	1	1	1	1	1	1	0.13	1	1	1	1	1	1	1	0.96	1	1	1	0.995	1	1	1	1	0.45	1	1	1	1	1	1	0.955
Rv1182	1	1	1	1	1	1	1	1	0.895	1	0.975	1	1	0.955	1	1	1	1	1	1	1	0.995	0.995	1	0.98	1	1	1	1	1	1	1	0.965	0.99	1	1	0.96	1	1	1	0.975	1	0.995	0.665	0.895	1	1	0.895	1
Rv1183	1	1	0.975	1	1	0.705	1	1	0.995	1	0.99	0.99	1	0.965	0.985	1	1	1	1	1	0.975	1	1	1	0.84	1	0.995	1	1	1	1	1	0.69	1	1	1	1	0.97	0.995	0.995	1	1	1	1	0.945	1	1	1	1
Rv1184c	1	1	0.995	1	1	0.99	1	1	1	1	1	1	1	1	0.995	1	1	0.985	0.995	1	1	0.995	1	1	0.655	1	1	1	1	1	1	1	0.94	1	1	1	1	1	1	0.975	1	1	1	0.235	0.94	1	1	1	1
Rv1185c	1	1	1	0.965	1	1	1	1	1	1	0.995	1	1	1	1	1	0.98	0.98	1	1	0.785	0.965	1	1	0.995	1	1	1	0.995	1	1	1	1	0.515	1	1	1	1	1	0.92	1	1	0.975	0.825	1	0.985	1	1	0.925
Rv1186c	1	1	1	1	0.995	1	1	1	1	1	1	1	1	0.87	0.995	1	1	1	1	1	0.85	1	1	0.995	0.95	0.9	0.965	1	0.985	1	0.125	1	1	0.995	0.92	0.99	1	1	1	1	1	1	1	1	1	1	0.81	1	1
Rv1187	0.99	1	1	1	1	0.985	0.995	1	1	0.995	1	1	0.855	1	0.99	1	1	0.995	1	1	1	1	1	1	1	0.985	1	1	1	1	0.925	1	1	1	1	1	1	1	1	0.38	1	0.49	1	1	1	1	0.85	1	1
Rv1188	1	0.995	0.995	1	1	1	1	1	1	1	1	0.995	1	1	1	0.995	1	1	1	1	1	1	1	1	1	1	1	1	1	1	1	1	1	1	1	1	0.99	1	1	0.935	0.995	0.95	1	1	0.845	1	1	0.985	1
Rv1189	1	1	1	1	1	0.995	1	0.99	1	0.985	1	1	1	1	1	0.915	0.995	0.95	1	1	1	1	1	1	1	1	1	1	1	1	1	1	1	1	1	1	1	1	1	1	1	1	1	0.99	0.795	1	1	0.36	1
Rv1190	0.945	0.975	1	0.995	1	0.995	1	1	0.98	0.995	1	0.995	0.99	1	1	0.985	1	0.99	1	1	1	0.955	1	0.98	0.995	1	1	1	1	1	0.97	1	1	1	1	0.99	0.92	1	1	1	1	1	1	1	0.87	1	1	0.995	1
Rv1191	1	0.365	1	1	1	1	0.97	0.995	1	1	0.825	1	0.985	1	1	0.99	1	1	1	1	1	0.985	1	1	0.985	1	1	1	0.995	1	1	1	1	1	1	1	0.89	1	0.995	0.985	0.07	1	1	1	1	1	1	0.99	1
Rv1192	1	1	0.99	0.735	1	0.995	1	0.965	0.985	0.99	0.925	1	0.995	1	1	0.965	0.995	0.925	1	1	1	0.97	1	0.965	0.96	1	1	1	1	1	1	1	1	1	1	1	1	1	1	1	1	1	0.97	1	0.74	1	0.995	1	1
Rv1193	1	0.785	1	1	1	1	1	0.995	0.995	0.99	1	0.905	1	0.965	0.655	0.97	1	1	1	0.995	0.985	1	0.995	0.965	0.64	1	0.995	1	1	1	0.92	0.995	0.995	1	1	1	1	1	1	1	1	1	0.995	0.945	1	1	0.985	0.995	1
Rv1194c	1	1	1	1	1	0.995	1	0.98	0.665	1	0.89	0.965	1	0.995	1	0.99	1	1	1	1	1	0.75	1	1	1	1	1	1	1	1	1	1	1	1	1	1	1	1	1	1	0.995	1	1	1	0.795	1	1	1	1
Rv1195	1	0.865	1	1	0.735	0.995	1	1	1	0.995	1	1	0.99	0.955	0.955	1	1	1	1	1	0.995	1	1	0.995	1	1	0.99	0.795	0.98	1	1	0.955	1	1	0.995	0.955	0.995	1	1	0.825	0.99	1	1	1	1	1	0.895	1	1
Rv1196	1	0.96	1	0.935	1	1	1	1	0.955	1	1	0.995	1	0.975	0.88	0.87	1	1	1	1	1	0.895	1	1	1	1	1	1	1	1	1	0.995	0.945	1	1	1	0.535	1	1	0.965	0.995	1	0.915	1	1	1	0.915	0.89	1
Rv1197	1	1	1	0.885	1	0.62	1	0.995	1	0.985	1	1	1	0.995	0.935	1	1	1	1	1	1	0.995	1	1	0.99	1	0.995	1	0.965	1	1	0.99	1	0.95	1	1	1	0.825	0.995	0.7	0.995	1	1	1	0.92	0.98	1	1	1
Rv1198	1	0.75	1	1	1	1	1	1	1	1	1	1	1	0.945	0.985	1	1	1	1	1	1	1	1	1	1	1	0.9	1	0.995	1	1	0.995	1	0.96	1	1	1	0.73	0.995	0.635	0.98	1	1	1	1	1	0.965	1	1
Rv1199c	1	0.995	0.785	0.855	0.705	0.975	0.995	1	1	0.98	1	0.995	0.96	0.98	1	0.995	1	0.97	1	0.99	1	1	1	1	0.99	0.99	0.99	0.97	0.995	0.995	1	1	0.865	1	1	0.99	1	1	1	1	1	1	1	1	0.88	1	1	1	1
Rv1200	1	0.72	0.98	0.985	1	0.985	1	0.92	1	1	1	0.97	1	1	0.99	0.96	1	1	0.965	1	1	1	1	0.995	1	0.965	0.995	1	1	1	1	1	0.985	1	1	1	0.985	1	1	0.985	1	0.97	1	0.985	0.945	1	0.96	0.96	1
Rv1201c	0.985	1	0.99	1	1	0.425	1	1	1	0.99	1	1	1	1	1	1	0.965	0.995	1	0.74	0.995	1	1	0.995	0.99	1	0.995	0.62	1	1	1	1	1	1	0.925	1	1	0.97	0.995	1	1	1	1	0.995	1	1	1	1	1
Rv1202	1	0.995	0.985	0.975	0.99	1	1	1	0.925	1	0.995	1	1	1	1	0.93	0.945	1	1	1	1	0.995	0.995	1	1	1	0.98	1	0.995	1	0.995	0.93	0.98	0.98	1	1	1	0.995	0.995	1	0.995	1	0.96	0.96	0.99	1	1	1	1
Rv1203c	1	1	0.96	0.995	1	0.79	1	1	0.1	0.985	1	0.995	1	0.975	1	0.99	1	0.765	1	1	1	0.785	1	1	0.985	1	0.965	1	1	1	1	0.99	1	1	1	1	1	1	1	0.99	1	1	0.98	1	0.485	0.955	0.98	0.995	0.99
Rv1204c	1	1	0.99	0.83	1	1	1	0.96	1	1	1	1	1	0.955	0.995	0.995	0.935	0.99	1	1	1	1	1	0.995	1	1	0.975	1	0.9	1	0.825	1	1	1	1	1	0.99	0.99	0.915	0.98	1	1	0.995	0.995	1	1	0.99	1	1
Rv1205	0.995	1	0.985	0.945	1	0.45	1	1	1	0.995	1	0.96	1	1	1	1	1	0.465	1	1	1	1	1	1	0.95	1	0.995	1	1	1	1	1	0.995	1	1	1	0.99	0.995	1	1	1	1	1	0.93	0.97	1	0.995	1	1
Rv1206	1	0.99	1	0.985	1	1	1	1	1	0.89	1	1	0.93	0.895	1	0.315	0.995	1	1	1	1	0.7	1	1	0.98	1	1	0.99	0.98	1	1	0.88	0.98	0.91	0.985	1	1	1	1	0.98	1	1	0.995	0.995	0.995	1	1	1	1
Rv1207	0.985	1	1	0.995	1	0.855	1	1	0.995	0.975	1	1	1	1	1	1	1	1	1	1	1	0.99	1	0.985	0.805	1	1	1	1	1	0.99	1	0.795	1	1	0.995	1	1	0.99	1	1	1	1	1	1	1	1	1	1
Rv1208	1	1	1	0.55	0.995	0.995	1	1	0.9	1	1	0.98	1	1	0.995	0.9	0.95	0.905	0.995	1	0.995	1	1	1	1	1	1	1	1	1	1	1	1	1	1	1	0.865	1	1	0.93	0.995	0.995	0.945	0.645	0.97	1	0.995	1	1
Rv1209	1	1	0.97	0.98	1	1	1	1	1	1	0.995	0.645	0.995	0.995	0.995	0.985	1	0.995	0.975	1	1	1	0.995	0.98	0.95	1	0.995	0.955	1	1	1	0.99	0.985	1	1	1	0.995	1	1	1	1	1	0.955	0.96	0.99	1	1	1	1
Rv1210	1	1	1	0.985	1	1	1	0.995	1	1	1	1	1	0.995	1	0.96	0.985	0.985	1	1	1	0.49	1	1	0.97	1	1	1	1	1	1	1	1	1	1	1	0.97	1	1	1	0.37	1	0.99	0.995	0.79	1	1	1	1
Rv1211	1	0.99	0.99	1	1	0.73	1	1	0.985	1	1	0.96	1	1	1	0.965	1	0.985	1	1	0.985	1	0.99	1	0.99	1	1	1	1	1	0.985	1	0.87	1	1	1	1	0.995	1	0.995	0.95	1	0.435	1	0.79	1	1	0.99	1
Rv1212c	1	1	0.995	0.995	1	1	1	1	1	0.925	1	0.99	1	1	1	1	1	0.995	1	1	0.995	0.94	1	1	1	1	0.955	1	0.99	1	0.98	1	0.995	0.995	1	1	1	1	0.995	0.865	0.075	1	0.33	1	1	1	1	1	1
Rv1213	1	0.975	1	0.975	1	1	1	1	0.995	0.99	1	1	1	1	1	1	0.385	0.675	1	1	1	1	1	1	1	1	1	1	1	1	1	1	1	0.96	1	1	0.74	1	1	1	1	0.015	1	0.975	0.975	0.845	1	0.75	0.995
Rv1214c	0.995	1	0.66	1	1	0.855	1	1	1	0.995	1	1	1	0.99	1	0.845	1	0.14	1	1	0.985	0.63	1	1	0.97	1	0.99	1	0.835	1	0.93	1	1	0.985	1	1	0.98	1	1	0.99	1	1	0.98	1	0.965	1	1	0.79	1
Rv1215c	1	0.965	0.975	1	1	1	1	1	1	0.975	1	0.995	0.935	1	0.95	0.71	1	1	0.98	1	1	0.96	1	1	0.875	1	0.995	0.995	1	1	0.985	0.685	1	1	0.995	0.995	1	1	1	1	1	1	0.97	1	1	1	1	1	1
Rv1216c	1	1	0.81	1	1	1	1	0.995	0.915	1	1	0.73	0.995	0.865	1	0.765	1	0.98	1	1	1	0.985	1	0.995	1	1	0.905	1	0.985	1	1	1	1	0.995	0.94	1	0.89	1	1	1	0.99	1	1	0.995	0.895	1	1	1	1
Rv1217c	1	1	1	0.995	1	1	1	0.995	1	0.985	1	0.91	0.995	0.91	0.995	1	1	0.995	1	1	1	1	1	1	1	1	1	1	1	1	1	1	1	1	1	1	1	1	1	0.94	1	1	0.995	0.83	1	1	0.995	0.97	1
Rv1218c	1	0.995	1	0.995	1	1	1	1	1	1	1	0.685	1	0.99	1	1	1	1	1	1	1	1	1	1	1	1	1	0.995	1	1	1	1	1	1	0.96	1	1	1	1	1	1	1	1	1	0.995	1	1	1	0.995
Rv1219c	1	1	1	1	0.835	1	0.73	1	1	1	1	0.995	0.98	0.995	0.99	1	0.915	1	1	1	1	1	1	1	1	1	0.495	1	0.735	1	0.925	0.99	1	0.995	0.94	1	0.995	0.98	1	0.845	1	1	1	1	1	1	0.975	1	1
Rv1220c	1	1	1	0.96	1	1	1	1	0.71	1	1	0.995	0.93	0.755	0.92	1	1	1	1	1	1	1	1	1	1	1	1	1	1	1	0.99	0.965	0.975	1	1	1	1	1	1	0.805	1	0.985	1	1	1	1	1	1	1
Rv1221	1	1	0.97	1	1	1	1	1	1	1	1	0.995	1	1	1	1	0.995	1	1	0.995	1	1	1	1	0.955	0.59	0.995	0.9	1	1	1	1	1	1	0.14	0.94	0.995	1	0.79	1	1	1	0.995	1	1	1	0.995	1	0.99
Rv1222	1	1	1	1	1	0.73	1	1	1	0.6	1	1	1	1	1	1	1	1	1	0.975	1	1	1	1	1	1	1	0.995	1	1	1	1	1	1	1	0.99	1	1	0.735	1	1	1	1	0.995	0.99	1	1	1	0.99
Rv1223	1	1	0.86	0.995	1	0.725	1	0.975	1	1	1	0.975	0.995	0.995	1	0.99	1	0.995	1	1	1	0.985	1	0.96	0.95	1	1	1	1	1	1	1	0.995	1	1	1	0.995	1	0.89	1	1	1	0.225	0.955	0.715	1	1	0.4	0.24
Rv1224	1	1	1	1	1	0.995	1	1	1	1	0.99	0.98	1	1	0.985	0.985	1	1	1	0.99	1	0.995	1	0.985	1	1	0.64	0.995	1	1	1	1	1	0.97	1	1	0.995	1	1	1	1	0.935	0.99	1	1	1	1	1	1
Rv1225c	1	1	0.54	1	1	1	1	1	0.96	1	1	0.97	1	0.82	1	0.995	0.99	1	0.995	1	1	1	1	1	1	1	0.995	0.995	1	1	1	1	0.925	1	1	1	0.785	1	1	1	0.965	1	0.665	0.995	0.995	1	1	0.91	0.865
Rv1226c	1	0.88	1	0.92	0.515	1	0.995	1	1	1	1	0.97	1	0.995	0.995	0.985	0.935	0.965	1	1	1	0.98	0.995	0.995	1	1	1	0.935	1	1	1	0.95	1	1	1	1	0.985	1	1	0.98	0.935	0.975	0.975	1	1	1	1	1	1
Rv1227c	1	0.885	0.995	0.985	1	1	1	1	0.79	0.99	1	0.755	1	0.995	1	0.1	1	1	0.995	1	1	0.985	1	1	1	1	0.935	1	1	1	1	1	0.995	1	1	0.98	0.635	1	1	1	1	1	0.94	0.985	0.985	1	1	0.99	1
Rv1228	1	1	1	1	1	1	1	0.785	1	1	1	1	1	1	1	1	0.96	0.995	1	1	0.99	1	1	1	1	1	1	1	1	1	0.91	0.615	0.98	0.77	1	1	1	1	1	1	1	0.995	1	1	1	0.58	1	1	1
Rv1229c	1	1	0.985	1	1	1	1	1	0.945	0.805	0.915	0.995	0.905	0.805	0.99	0.995	1	1	0.985	1	1	1	0.975	0.985	0.985	1	1	0.925	0.99	1	1	1	0.835	0.995	0.99	1	0.99	1	0.915	0.86	0.815	1	1	1	1	0.995	1	1	1
Rv1230c	1	1	1	0.935	1	1	1	1	1	1	1	1	1	1	1	0.105	1	0.995	1	1	1	1	1	1	1	1	1	1	1	1	1	1	0.975	1	0.125	1	0.875	0.995	1	1	1	1	0.99	0.995	0.97	1	1	1	1
Rv1231c	1	0.995	1	1	1	1	1	1	0.995	0.995	1	0.95	1	0.96	0.96	1	1	1	1	1	1	0.985	1	1	1	1	0.495	1	1	1	0.99	1	1	1	1	1	1	1	1	0.88	1	1	0.98	1	1	1	0.985	1	1
Rv1232c	1	1	1	1	0.975	1	1	1	0.995	1	1	1	1	1	1	0.58	0.095	0.985	0.995	1	1	1	0.995	1	1	1	0.99	1	1	1	1	1	0.995	1	1	1	1	1	1	1	0.98	1	0.99	0.985	0.995	1	1	0.75	1
Rv1233c	0.995	1	1	1	1	1	1	1	1	0.64	1	1	1	1	1	1	1	1	1	0.99	0.86	1	0.945	1	0.935	0.995	1	0.93	1	0.985	1	1	0.995	0.96	1	0.845	1	0.97	1	0.965	0.995	1	1	1	1	1	1	1	1
Rv1234	1	1	0.995	0.945	1	0.88	1	0.995	0.995	1	1	1	1	1	1	0.995	0.98	1	0.97	1	1	0.66	1	0.99	0.935	0.995	0.975	1	1	1	1	0.995	1	1	1	0.99	0.755	0.935	0.99	0.995	0.36	1	1	1	1	1	1	0.31	1
Rv1235	0.995	0.975	0.885	0.995	1	0.805	1	0.985	0.975	1	1	0.885	0.995	0.995	1	0.945	0.995	0.955	1	1	1	0.67	1	0.995	1	1	0.995	0.995	1	1	1	1	0.985	1	1	0.955	1	1	1	1	1	1	1	1	0.86	1	1	1	1
Rv1236	1	1	1	1	0.985	1	1	0.965	1	0.98	1	1	1	1	1	0.965	0.995	1	1	1	0.98	1	1	1	1	1	1	0.995	1	1	1	1	0.99	1	1	0.875	0.995	1	0.99	1	0.97	0.995	1	0.99	0.94	1	1	1	1
Rv1237	1	0.93	0.995	0.795	0.99	1	1	1	1	0.895	1	1	0.995	1	1	1	1	0.96	1	1	0.965	0.995	1	0.935	0.215	1	1	1	0.76	1	0.625	0.995	1	0.99	1	1	1	1	1	0.995	0.825	1	1	0.965	1	1	1	1	1
Rv1238	1	1	0.99	1	1	0.98	1	0.84	1	0.415	0.99	1	1	1	1	1	0.995	0.915	1	1	0.955	0.96	0.99	1	0.33	1	0.97	1	1	1	1	1	1	1	1	1	0.925	1	0.97	1	0.97	0.99	0.99	1	0.995	1	1	1	1
Rv1239c	0.995	0.985	1	1	1	0.995	1	1	0.995	0.94	1	1	1	1	1	1	1	1	0.995	1	1	1	1	1	1	1	1	1	1	0.63	1	0.975	0.995	1	1	1	1	0.975	1	0.62	1	1	1	1	1	1	0.365	1	0.97
Rv1240	1	1	1	1	0.99	1	1	1	1	0.86	1	1	1	1	1	0.84	0.69	1	1	1	1	0.98	1	1	0.03	1	1	1	1	1	1	1	1	1	1	1	1	1	0.99	1	1	0.965	1	0.97	0.93	1	1	1	1
Rv1241	1	1	1	1	1	0.325	1	1	1	0.97	1	1	1	1	1	1	1	1	1	1	0.745	1	1	1	0.835	1	1	1	1	1	0.99	0.94	0.995	0.99	0.995	1	1	1	1	0.975	0.97	1	1	0.985	1	1	1	1	1
Rv1242	1	1	0.995	1	1	1	1	1	1	0.995	0.995	1	1	1	1	1	0.47	0.96	1	1	1	1	1	1	0.705	1	1	0.99	1	1	1	1	0.675	1	0.995	1	1	1	1	1	1	1	1	0.99	0.995	0.995	1	1	1
Rv1243c	0.995	0.995	1	0.995	1	0.98	1	1	1	1	1	0.995	0.99	0.915	1	0.995	1	1	1	1	1	0.955	1	1	1	1	0.995	1	1	1	0.82	0.815	0.995	0.985	1	0.995	0.985	1	1	0.925	1	1	0.855	1	1	1	1	1	1
Rv1244	1	1	1	0.955	0.985	0.98	0.99	1	0.99	0.97	1	0.995	1	1	1	0.995	0.085	0.91	1	1	1	0.995	1	1	0.6	1	0.975	1	0.985	1	1	1	0.98	0.995	1	1	0.99	1	0.905	1	1	0.995	1	0.845	0.98	1	1	1	0.975
Rv1245c	1	1	0.995	1	0.925	1	1	1	0.805	1	1	1	1	0.995	0.89	1	1	0.995	0.995	1	1	1	0.965	1	0.355	1	1	0.845	1	1	1	1	0.97	0.995	1	1	1	0.995	1	0.995	1	0.985	1	0.995	0.53	1	0.995	1	0.985
Rv1246c	1	1	1	1	1	0.995	1	0.985	1	0.93	1	0.99	1	1	1	1	1	0.93	1	1	1	1	1	1	0	1	1	1	1	1	1	0.995	1	1	1	1	1	1	1	1	1	1	1	0.965	0.735	1	1	1	1
Rv1247c	1	1	0.995	0.005	0.68	1	0.935	1	1	0.985	1	1	1	1	1	0.95	0.935	1	1	1	1	1	1	0.97	0.885	1	0.93	0.995	0.935	0.985	0.955	0.985	0.98	0.995	1	1	1	0.995	0.89	0.985	1	1	0.995	1	1	1	1	1	1
Rv1248c	1	1	1	1	0.995	0.97	1	0.99	1	0.955	1	0.995	1	1	1	1	1	0.99	1	1	1	1	1	1	0	1	0.735	1	1	1	1	1	0.98	1	1	1	1	1	1	1	1	1	0.975	0.935	0.665	1	0.995	1	1
Rv1249c	1	0.98	0.995	0.93	1	0.95	1	1	1	1	1	0.99	0.995	0.975	0.83	1	0.36	1	1	1	0.97	0.985	1	1	1	1	0.99	1	0.86	0.99	1	1	1	0.99	1	1	0.985	0.99	0.985	0.985	1	0.985	0.995	1	1	1	1	0.98	1
Rv1250	1	0.945	1	0.995	1	1	1	0.985	0.995	1	1	1	1	1	1	0.985	1	1	1	1	0.99	1	1	1	0.015	1	0.95	1	1	1	0.42	0.99	1	0.97	1	1	1	0.995	1	0.99	1	0.975	0.87	1	0.855	1	1	1	1
Rv1251c	1	1	1	1	1	1	1	0.9	1	1	1	1	1	0.975	1	1	1	1	1	1	1	0.835	0.98	1	1	1	1	0.885	1	0.995	1	1	0.995	1	1	1	1	1	1	1	0.955	1	1	0.995	0.965	1	1	1	0.995
Rv1252c	1	1	1	1	1	1	1	0.94	0.965	1	1	0.99	1	1	1	1	0.93	0.945	1	1	0.82	0.985	1	1	0.995	1	1	1	1	1	1	1	1	1	1	1	0.995	1	0.995	1	1	1	1	0.99	1	0.625	1	1	1
Rv1253	1	1	1	0.845	1	1	1	0.65	0.995	1	1	1	0.99	0.995	1	1	0.995	1	1	1	0.995	1	1	0.995	0.805	0.995	0.865	1	0.995	1	0.995	1	0.965	0.995	1	1	0.78	1	1	1	1	0.98	0.985	0.9	0.995	1	0.985	1	0.815
Rv1254	0.995	1	0.995	1	1	1	1	1	0.995	1	1	0.705	0.9	0.995	0.69	1	0.985	0.94	1	1	0.995	1	0.825	1	0.995	1	1	1	1	1	0.995	0.995	1	1	1	1	1	1	1	0.98	1	1	0.98	0.875	0.985	1	0.99	1	1
Rv1255c	1	0.765	1	0.88	1	1	0.96	0	1	1	0.895	1	1	0.995	1	1	1	0.99	1	1	1	1	1	0.985	1	1	1	1	0.96	1	1	1	1	0.74	1	0.99	0.995	1	1	1	1	0.99	0.995	0.99	0.9	1	0.98	1	1
Rv1256c	1	1	1	0.92	1	1	1	1	1	1	1	0.76	0.905	1	1	0.825	1	1	0.995	1	1	0.995	1	0.995	0.96	1	0.865	1	0.99	0.95	1	1	1	1	1	1	0.965	1	1	0.96	1	1	0.995	1	0.915	1	1	0.995	1
Rv1257c	1	0.985	1	1	1	0.995	1	1	0.94	1	1	1	1	0.91	1	1	0.995	1	1	1	1	0.98	1	1	1	1	0.995	1	1	1	0.97	1	0.99	1	1	1	1	1	1	0.795	0.84	1	0.82	1	1	1	1	1	1
Rv1258c	1	1	1	0.75	1	1	1	0.98	0.97	0.995	1	0.995	0.995	0.995	1	0.99	0.925	1	1	1	1	0.91	1	0.99	1	1	0.975	1	1	1	1	1	1	1	1	1	0.935	1	0.985	1	1	1	0.995	0.97	0.785	1	0.995	0.945	1
Rv1259	1	1	1	1	1	1	1	1	0.735	1	1	0.97	1	1	0.87	1	0.99	1	1	1	1	1	1	0.995	0.985	0.99	1	1	1	1	1	0.835	1	1	1	0.945	1	1	1	0.995	1	0.935	0.925	0.19	1	1	0.99	1	0.995
Rv1260	1	1	1	1	1	1	1	1	0.995	0.745	1	0.46	0.995	0.99	0.975	1	1	1	1	1	1	1	1	1	1	1	0.995	1	1	0.985	1	1	1	0.84	1	0.98	1	1	1	0.77	0.995	1	1	0.405	0.42	1	0.99	1	1
Rv1261c	1	1	1	0.395	1	1	1	0.915	1	1	1	1	1	1	1	1	0.225	1	1	1	0.95	0.995	1	1	1	1	1	1	1	1	1	1	0.98	1	1	1	1	1	1	1	0.98	1	0.97	0.995	1	1	1	1	0.995
Rv1262c	1	1	0.995	0.99	1	1	1	0.98	0.995	0.895	0.97	0.965	1	0.96	0.995	0.995	1	1	1	1	0.955	1	0.705	1	0.995	1	0.55	1	0.9	1	0.995	1	0.62	0.965	1	1	1	1	0.995	1	0.985	1	0.2	0.995	1	1	0.98	1	1
Rv1263	1	0.925	1	1	1	1	1	1	0.995	0.82	1	1	1	0.99	0.88	1	1	1	0.995	1	0.185	1	1	1	1	1	1	1	1	1	1	1	1	1	1	1	1	1	0.98	0.985	1	0.925	0.995	0.995	1	1	1	0.975	1
Rv1264	1	0.98	1	0.875	1	1	1	1	0.96	1	1	1	1	0.995	1	1	1	0.995	1	1	0.04	1	0.98	1	1	1	1	1	1	0.675	1	1	0.965	1	1	1	0.995	1	1	1	0.995	0.975	0.99	0.94	1	0.98	0.825	0.735	1
Rv1265	1	1	1	1	1	1	1	0.94	1	1	1	1	1	1	1	1	0.87	1	1	1	1	1	1	1	1	1	1	1	1	1	1	1	1	1	1	1	1	1	1	0.995	1	1	1	1	1	1	1	1	1
Rv1266c	1	0.865	1	1	1	1	1	1	0.91	0.96	0.995	0.995	1	0.32	0.995	1	1	1	1	1	0.95	0.965	0.975	1	0.98	1	0.78	1	0.855	1	0.77	0.97	1	0.99	1	1	0.995	1	0.99	1	1	1	0.97	1	1	1	0.995	1	1
Rv1267c	1	1	1	1	1	1	0.995	1	1	0.885	1	1	1	0.99	1	1	1	0.97	1	1	0.985	1	1	1	1	1	1	1	1	1	0.865	0.995	1	0.98	1	1	1	1	1	0.785	1	0.995	1	1	0.995	0.98	1	0.995	1
Rv1268c	0.815	0.99	1	1	1	0.945	1	0.995	1	0.995	1	0.99	1	1	1	0.995	1	0.995	1	0.995	0.995	1	1	1	0.68	1	0.64	1	0.105	1	0.555	1	1	0.99	1	1	1	1	1	0.99	0.995	1	0.825	1	1	1	1	0.995	1
Rv1269c	0.92	0.88	1	1	1	0.99	1	1	1	0.155	1	1	0.995	0.965	1	1	1	1	1	1	1	1	1	1	1	1	0.995	1	1	1	0.995	0.995	0.98	0.995	1	1	1	1	1	1	1	0.96	0.995	1	0.93	1	1	0.975	1
Rv1270c	1	0.975	1	1	1	1	1	1	1	0.99	1	1	1	0.93	0.955	1	1	1	1	1	1	1	1	1	0.915	1	0.415	1	0.995	1	1	0.99	1	0.975	1	0.995	0.995	1	1	1	1	0.99	0.93	0.95	1	1	0.99	1	0.98
Rv1271c	1	0.975	0.99	0.995	1	1	1	1	1	1	0.995	0.98	1	0.995	0.975	1	1	1	1	1	1	1	1	0.995	1	0.995	0.995	1	1	1	1	0.985	0.97	1	0.955	1	1	1	1	0.87	0.075	1	1	1	1	1	1	1	1
Rv1272c	1	1	1	1	1	1	1	1	0.995	1	1	0.93	1	1	1	1	1	1	1	1	1	1	1	1	1	1	1	1	0.975	0.655	1	1	0.985	1	1	1	0.98	1	1	0.63	1	1	0.995	0.995	0.93	1	0.995	1	1
Rv1273c	1	1	0.78	1	1	1	1	1	1	0.965	1	0.99	1	1	1	1	1	0.645	1	1	1	0.99	0.995	1	0.945	1	0.995	1	1	1	1	0.995	1	1	1	1	1	1	0.98	1	1	1	0.955	0.995	0.185	1	1	1	0.99
Rv1274	1	0.995	0.995	1	1	0.22	1	1	0.99	1	0.995	0.99	0.99	1	1	1	1	1	1	1	1	0.67	0.96	1	0.995	1	1	1	1	1	1	1	0.99	0.945	1	1	0.81	0.99	1	0.99	0.92	0.965	0.99	1	1	1	1	1	1
Rv1275	1	0.995	0.995	0.995	1	0.92	1	1	0.995	0.99	1	1	1	0.96	0.935	1	1	1	0.985	1	0.94	0.835	1	1	1	1	0.95	1	0.99	0.85	1	1	0.995	0.98	1	1	1	0.995	1	0.66	0.44	1	0.99	1	1	1	0.995	1	0.99
Rv1276c	1	1	1	0.855	1	1	1	0.995	0.955	1	0.955	0.245	1	1	1	0.865	0.97	1	1	1	1	0.995	1	1	1	1	1	1	0.995	1	1	1	1	1	1	1	0.635	1	1	1	1	0.865	0.98	0.995	0.895	1	1	1	0.98
Rv1277	1	1	0.995	1	1	1	1	0.995	1	1	1	1	1	0.995	1	1	1	1	1	0.88	1	1	0.99	0.885	0.995	1	1	0.94	1	1	1	1	1	1	1	1	0.985	1	1	1	1	0.93	1	1	1	1	1	1	1
Rv1278	1	1	0.995	0.545	1	1	1	1	0.85	1	1	0.845	0.995	1	1	0.995	0.995	1	1	1	1	1	1	0.985	0.925	1	1	1	1	0.94	1	1	1	1	1	1	0.955	1	1	1	1	1	0.975	0.985	0.975	1	1	1	1
Rv1279	1	1	0.99	1	0.995	1	1	0.95	0.92	1	1	0.985	0.985	1	0.98	1	1	1	0.995	1	1	1	0.975	0.665	1	1	0.995	0.94	1	1	1	1	0.995	1	1	0.97	1	0.95	1	0.96	1	1	1	1	1	0.93	1	1	1
Rv1280c	1	1	1	1	1	1	1	1	0.995	0.645	0.985	0.475	0.965	1	1	1	1	0.975	1	1	1	1	0.96	1	0.995	1	1	1	1	1	1	1	0.75	0.99	1	1	0.995	0.845	0.965	0.9	1	0.985	1	1	0.93	1	1	1	1
Rv1281c	1	1	1	1	1	1	1	0.995	0.98	1	0.875	1	1	1	1	1	0.995	0.995	1	1	1	1	1	1	1	1	1	1	1	1	1	1	0.585	0.99	1	1	1	0.975	1	0.255	0.955	1	1	1	1	0.995	1	1	1
Rv1282c	1	1	1	1	1	0.955	1	0.915	0.99	0.995	1	1	1	1	1	1	1	1	1	1	1	0.95	1	1	1	1	1	1	1	0.995	1	0.985	0.9	1	1	1	1	0.99	0.995	0.93	1	0.99	0.2	1	0.015	0.92	1	0.955	0.955
Rv1283c	1	1	1	1	1	1	0.995	1	0.995	1	1	0.98	0.99	0.995	1	0.77	0.905	0.775	0.995	1	0.83	0.93	1	1	0.995	1	0.95	0.995	1	1	0.995	1	1	0.995	1	1	0.875	1	1	0.98	0.985	1	0.96	0.595	1	1	1	0.965	1
Rv1284	1	1	1	0.995	1	1	1	1	0.995	1	1	1	1	0.75	0.25	1	1	1	1	1	1	1	1	1	1	1	1	0.98	1	1	1	1	1	1	1	1	0.995	1	1	0.98	1	0.165	0.995	0.985	1	1	0.94	1	1
Rv1285	1	1	1	1	0.925	1	1	1	1	1	1	1	0.995	1	1	1	1	1	1	0.715	1	1	1	1	1	0.865	1	0.785	1	1	1	1	1	1	1	1	1	1	1	0.995	1	1	1	1	1	1	1	1	0.985
Rv1286	1	1	1	1	1	1	1	1	1	1	1	1	1	1	1	1	1	1	1	0.075	1	1	1	0.67	1	0.78	1	0.925	1	1	1	1	1	1	0.84	1	1	1	1	1	1	1	1	1	1	1	0.9	1	1
Rv1287	1	0.985	1	0.995	0.8	1	0.995	0.995	1	1	1	0.64	0.995	1	1	1	1	1	0.985	0.75	1	0.995	0.99	0.865	1	0.995	0.91	1	0.975	1	0.995	0.995	0.995	0.99	1	1	0.98	1	0.99	1	0.985	1	0.805	1	1	1	1	1	0.995
Rv1288	1	1	1	1	0.985	1	0.995	1	1	1	1	0.995	1	0.995	1	1	1	1	1	0.005	0.99	1	1	0.995	1	1	1	0.985	1	1	1	1	1	1	0.925	0.995	1	1	0.995	1	1	1	1	1	1	1	1	1	1
Rv1289	1	0.795	1	1	1	1	1	0.97	1	0.98	0.92	0.91	1	0.945	1	1	1	0.985	1	0.975	1	1	1	1	0.905	0.99	1	1	1	1	1	0.985	1	1	1	0.75	0.995	1	1	0.995	1	1	1	0.945	1	1	0.99	1	0.825
Rv1290c	0.995	0.995	1	1	1	1	1	1	1	1	1	1	1	1	0.85	1	1	1	1	0.92	0.215	1	1	1	1	1	1	1	1	1	0.29	0.975	1	1	1	1	1	0.995	1	1	1	1	0.885	1	1	1	0.995	0.995	1
Rv1291c	0.98	1	1	1	1	1	1	1	0.99	0.995	1	1	1	0.995	1	1	1	1	1	1	1	0.995	1	1	1	1	1	1	1	0.975	0.495	1	0.99	1	1	1	0.995	1	1	0.98	1	1	1	1	1	1	0.87	1	1
Rv1292	1	1	0.995	0.995	0.99	1	1	1	1	0.875	1	0.445	1	0.98	1	0.77	0.995	1	0.86	1	1	1	0.145	1	1	1	0.975	1	0.995	1	1	1	1	0.975	1	0.965	1	1	1	0.95	1	1	0.125	1	1	1	1	0.99	0.99
Rv1293	1	1	1	1	1	1	1	0.675	0.99	0.995	0.99	0.995	1	0.995	0.97	1	1	0.985	1	1	1	1	1	1	0.995	0.995	1	1	1	0.795	1	0.985	1	0.985	0.995	0.61	0.775	1	0.985	0.96	1	0.995	0.59	0.96	0.99	1	1	0.995	1
Rv1294	1	1	1	1	1	1	0.995	1	1	0.995	1	0.3	0.985	0.97	0.98	1	1	1	0.98	0.99	1	1	0.985	1	1	1	0.925	0.995	1	1	0.965	0.94	1	1	0.995	0.95	1	0.97	1	0.53	1	1	1	1	1	1	1	1	1
Rv1295	1	1	0.95	1	1	1	0.995	0.98	1	0.995	1	0.79	1	1	0.975	0.96	0.895	0.985	1	0.995	1	0.975	1	0.98	0.985	1	0.99	0.935	1	1	1	0.995	1	1	1	0.89	0.265	0.995	0.995	0.995	1	0.98	0.205	1	1	1	1	0.98	1
Rv1296	1	0.995	0.955	1	1	1	1	1	1	0.975	0.995	0.57	1	0.655	0.995	1	0.99	0.995	0.89	1	1	1	1	1	1	1	1	1	1	0.94	1	1	0.87	1	1	0.995	1	1	1	0.825	1	0.985	0.95	1	1	1	1	1	0.995
Rv1297	1	1	1	1	1	0.995	0.985	0.995	0.99	0.99	1	1	1	1	1	0.855	0.93	1	1	1	0.955	0.995	0.78	0.98	1	1	0.98	0.945	1	1	1	1	0.99	1	1	0.995	0.95	0.935	0.995	0.995	0.99	0.95	0.985	1	1	1	1	0.89	1
Rv1298	1	1	1	0.995	1	0.785	1	1	1	0.78	1	0.99	1	0.99	0.985	1	1	0.995	0.985	0.995	1	1	1	0.865	1	1	0.975	1	1	0.99	1	1	0.98	0.99	1	1	1	1	0.995	0.93	0.975	1	1	0.99	1	1	0.98	1	1
Rv1299	1	1	0.995	1	0.995	1	1	0.98	1	1	1	0.96	0.995	1	1	0.985	0.9	0.995	1	0.995	0.99	1	1	0.99	0.95	1	0.67	1	1	1	0.995	1	1	1	1	0.99	0.895	1	1	1	0.92	1	0.935	1	1	1	0.995	0.995	1
Rv1300	1	1	1	0.98	1	1	1	1	1	0.99	0.995	0.985	1	1	0.99	1	0.44	0.9	1	1	1	0.985	0.995	0.99	1	1	1	1	1	1	0.975	1	1	1	1	1	1	1	1	1	0.99	1	0.99	1	1	1	1	1	1
Rv1301	1	1	0.995	0.995	1	1	1	1	0.945	0.87	0.99	0.605	1	0.995	1	0.7	0.985	0.99	1	1	1	1	0.945	1	1	1	1	0.985	1	1	1	1	0.99	1	1	0.995	0.98	1	1	1	0.98	0.99	0.545	0.995	1	1	0.995	1	0.985
Rv1302	1	1	1	0.93	0.985	1	0.765	0.995	1	1	0.995	0.995	0.97	1	1	1	0.785	0.995	0.995	1	1	1	1	0.995	0.96	0.96	1	0.965	1	1	1	1	0.96	1	0.985	0.99	1	1	0.69	0.99	1	1	1	1	1	1	1	0.995	0.985
Rv1303	1	1	1	1	0.995	0.975	1	1	0.91	1	0.92	0.985	1	0.99	1	0.995	0.99	0.995	1	1	1	0.98	1	1	1	1	1	1	1	0.99	0.965	1	0.995	0.83	0.85	1	1	1	1	0.995	0.59	0.96	1	0.95	1	0.97	1	1	1
Rv1304	1	1	1	1	1	0.96	1	1	0.995	0.96	1	1	1	1	1	0.96	1	0.99	1	1	1	1	0.57	1	1	1	0.995	0.995	0.995	1	0.915	0.985	0.505	1	0.985	1	1	1	1	0.925	0.965	1	1	0.995	1	1	1	1	1
Rv1305	1	1	1	1	1	0.905	1	1	1	0.76	1	1	1	1	1	0.855	1	1	1	0.995	0.975	1	1	1	1	1	1	0.995	0.97	1	0.99	1	1	0.85	0.93	0.98	0.985	0.86	1	0.89	0.775	0.72	1	1	1	0.93	1	1	1
Rv1306	1	1	1	1	1	0.995	1	1	1	1	1	1	1	1	1	0.98	1	1	1	1	1	0.99	1	1	1	1	1	1	1	1	0.95	0.975	0.995	0.995	1	1	1	0.93	1	0.945	0.985	0.905	1	1	1	0.975	1	1	1
Rv1307	1	1	1	1	1	1	1	1	1	0.995	1	0.935	1	1	1	0.165	0.995	1	1	1	1	0.87	1	1	0.995	1	1	1	1	1	0.995	1	0.955	1	1	1	0.71	1	1	1	1	0.98	0.435	1	1	1	1	1	1
Rv1308	1	1	1	1	1	1	1	1	0.98	0.995	1	1	1	1	1	0.97	0.92	0.99	1	1	1	0.92	1	1	1	1	1	1	1	1	0.995	0.995	0.995	1	1	1	0.95	1	1	0.995	1	0.99	0.965	1	1	1	1	1	1
Rv1309	1	1	1	1	1	1	1	1	1	0.985	1	0.985	0.995	0.995	1	0.96	0.995	1	1	1	0.995	1	1	0.985	1	1	1	1	1	1	0.925	0.985	0.815	1	1	1	1	0.93	1	0.995	1	1	0.89	1	1	1	1	0.94	0.995
Rv1310	1	1	1	1	1	0.935	1	1	1	1	1	1	1	0.995	1	0.995	1	0.985	1	1	1	0.98	1	1	1	1	1	0.99	1	1	0.99	0.97	0.875	1	0.995	1	1	0.98	1	0.98	1	1	0.995	1	1	1	1	1	1
Rv1311	1	1	1	1	1	1	1	1	1	1	1	1	0.945	0.995	1	0.74	0.995	1	1	1	1	1	1	1	1	1	1	0.975	1	1	1	0.77	0.95	1	0.99	1	0.99	0.45	1	0.795	1	0.99	1	1	1	1	1	1	1
Rv1312	1	1	1	1	1	1	1	1	1	1	1	1	1	0.985	1	1	1	1	0.995	1	1	1	1	1	1	0.78	1	1	1	1	1	0.95	0.93	1	1	1	1	1	1	0.905	1	0.455	1	1	1	1	1	1	1
Rv1313c	0.985	1	0.84	0.995	1	1	1	0.99	1	0.895	0.985	1	1	1	1	1	0.985	0.505	1	1	0.93	0.995	1	0.99	0.97	1	0.955	1	0.99	0.965	0.975	1	0.995	0.98	0.99	1	0.985	0.995	0.97	1	1	1	1	0.86	1	1	0.995	0.985	1
Rv1314c	1	1	0.99	0.98	1	1	1	1	1	1	1	0.98	1	0.995	0.995	0.65	1	0.655	0.89	1	0.705	1	1	1	0.995	1	1	1	0.99	1	1	1	1	0.995	0.98	1	0.995	1	1	1	1	1	0.605	1	1	1	1	0.935	0.99
Rv1315	1	0.975	1	1	0.995	0.98	1	1	1	0.93	0.99	1	1	0.99	0.93	1	1	1	1	1	1	1	1	0.995	0.995	1	0.555	1	0.94	1	0.875	1	1	0.995	1	0.94	1	0.82	0.985	0.855	1	1	1	1	1	1	1	1	1
Rv1316c	1	1	1	0.995	1	0.995	1	1	0.91	1	1	1	1	1	1	0.865	1	1	1	1	0.995	1	0.985	0.995	0.995	1	1	1	0.89	1	0.96	0.915	1	0.755	1	1	0.945	1	1	0.865	0.975	1	0.91	1	1	1	1	1	1
Rv1317c	1	0.995	1	0.975	1	0.845	1	0.885	0.995	0.995	0.79	1	1	1	1	1	1	1	1	1	1	0.995	1	0.985	0.995	1	1	1	1	0.985	1	0.985	1	1	1	1	1	1	1	0.995	1	1	0.995	1	0.91	1	1	1	0.795
Rv1318c	1	0.9	0.94	1	1	0.785	1	1	0.985	1	1	0.995	1	1	1	0.915	1	0.785	1	1	0.97	1	1	1	0.925	1	1	1	1	1	0.985	1	1	0.975	1	1	0.985	1	1	1	0.995	1	0.875	0.98	0.435	1	1	0.995	1
Rv1319c	1	1	1	0.995	0.98	0.99	0.99	1	1	1	1	0.995	0.995	1	0.925	0.965	1	1	1	1	1	1	0.995	0.985	1	0.96	0.995	1	1	1	1	1	0.98	1	1	0.985	0.995	1	0.89	0.87	0.885	1	1	0.995	1	1	1	1	1
Rv1320c	1	1	0.155	0.995	1	0.825	1	1	1	0.99	1	0.99	1	1	1	0.77	1	0.945	0.955	1	1	0.97	1	0.995	1	1	1	1	1	1	1	1	0.93	1	1	1	1	0.99	1	0.935	0.99	0.995	0.24	1	0.64	1	1	0.995	0.99
Rv1321	1	1	0.995	0.995	0.905	0.995	0.99	1	1	1	1	0.995	1	1	0.95	1	0.975	1	1	1	0.985	1	1	1	1	1	1	1	0.965	1	1	1	1	0.77	1	1	1	1	1	0.26	0.73	1	1	0.915	1	1	0.985	1	1
Rv1322	1	0.985	0.85	0.88	0.99	0.8	1	0.995	1	0.99	1	1	1	1	1	0.995	1	0.99	1	1	1	1	1	1	1	1	0.995	1	0.965	1	1	1	1	0.945	1	1	1	1	1	0.555	0.89	1	0.945	0.96	0.135	1	1	1	0.995
Rv1323	1	0.99	0.995	1	0.995	0.985	1	1	1	0.99	1	0.96	1	1	0.82	1	1	1	1	0.995	1	1	1	1	1	1	1	0.995	1	1	1	1	0.99	1	1	1	1	1	0.09	0.53	0.535	0.995	0.975	1	1	1	1	1	1
Rv1324	1	0.995	0.945	1	1	0.71	1	1	1	0.965	1	1	1	1	1	1	1	1	1	1	0.98	0.995	1	1	0.815	1	0.995	1	1	1	0.41	1	1	1	1	1	0.995	1	1	1	1	1	1	1	0.975	1	1	0.995	1
Rv1325c	1	1	0.99	0.995	0.985	1	1	1	1	0.995	1	1	1	1	1	0.995	1	0.985	0.975	1	1	1	0.97	1	0.995	0.96	1	1	1	1	1	0.91	1	1	1	0.975	1	1	1	1	0.945	1	0.855	1	0.885	1	1	1	0.995
Rv1326c	1	1	0.995	1	1	1	1	0.965	1	1	1	1	1	1	1	0.99	1	1	1	1	1	1	1	1	1	1	0.995	1	1	1	1	0.955	0.93	0.93	1	1	1	1	1	1	0.555	1	0.98	1	0.585	1	1	1	1
Rv1327c	1	1	1	1	1	1	1	0.99	1	1	1	1	1	0.99	1	1	0.96	1	1	1	1	1	0.195	1	1	1	0.99	1	1	1	1	1	1	0.97	1	1	1	0.99	1	0.98	0.995	1	1	1	1	0.79	1	1	1
Rv1328	1	0.995	1	1	1	0.4	1	0.125	0.935	1	0.97	1	1	1	1	1	1	1	1	1	1	1	1	1	1	1	1	1	1	0.72	1	0.995	0.99	1	1	1	1	0.97	1	0.945	1	1	1	1	0.645	1	1	1	0.93
Rv1329c	1	1	1	1	1	1	1	1	0.125	0.995	1	0.845	1	0.995	1	1	0.955	0.93	0.96	1	1	1	0.935	0.995	1	1	1	1	1	0.985	1	1	0.985	1	0.995	1	1	1	0.855	1	1	0.995	1	0.695	1	1	1	1	1
Rv1330c	1	0.99	1	1	1	1	1	0.995	0.995	1	1	1	1	0.995	1	1	1	1	1	1	0.87	1	1	1	0.775	1	0.72	1	0.515	1	0.995	1	0.98	0.425	1	0.995	1	1	0.995	0.985	1	1	0.995	1	0.47	1	0.985	1	0.995
Rv1331	1	1	1	0.995	1	1	1	1	1	0.98	1	1	1	0.68	1	1	0.91	1	1	1	1	0.995	0.995	1	1	1	1	1	1	0.99	0.98	1	1	0.995	1	0.86	1	1	1	1	0.99	0.995	0.985	1	1	1	0.945	0.955	0.98
Rv1332	1	1	0.935	1	1	1	1	1	1	0.95	0.995	1	1	1	1	0.86	1	0.96	0.985	1	1	0.91	1	0.89	0.99	1	0.99	1	1	1	0.995	1	0.995	0.37	0.99	0.995	0.96	1	1	1	0.895	1	0.995	0.98	1	1	1	1	1
Rv1333	1	1	1	1	0.99	0.9	0.98	1	1	1	0.99	0.995	0.98	1	0.975	1	0.995	1	1	1	1	1	1	0.98	1	1	0.87	0.995	0.9	1	0.93	0.92	0.995	0.995	1	0.99	1	1	1	0.955	0.99	1	0.955	1	1	0.995	1	0.995	1
Rv1334	1	1	0.98	1	1	1	1	1	0.99	1	0.98	1	1	1	1	1	1	1	1	0.98	1	1	1	0.975	1	1	0.935	1	1	1	1	1	0.965	1	1	1	1	1	1	1	1	1	1	1	1	0.995	1	1	1
Rv1335	1	1	1	1	1	1	1	1	1	0.98	1	1	1	1	1	1	0.995	1	1	0.99	1	1	1	1	1	1	0.955	1	1	1	1	1	0.98	1	1	1	1	1	0.99	1	1	1	0.985	1	1	1	1	1	1
Rv1336	1	1	1	1	1	1	1	1	0.995	1	1	1	1	1	1	1	1	0.965	1	0.97	1	1	1	0.95	1	1	1	0.99	1	1	1	1	1	1	1	1	1	1	1	1	1	1	0.975	0.99	0.98	0.99	1	0.95	1
Rv1337	1	0.98	1	0.955	0.995	0.975	1	0.98	0.98	1	0.96	0.995	0.98	0.965	1	0.945	1	0.98	1	1	1	1	0.965	0.995	1	0.995	1	1	1	1	1	1	0.995	0.995	1	1	1	1	0.975	0.99	1	1	0.805	1	0.71	1	1	0.67	1
Rv1338	1	1	0.745	1	1	1	1	1	1	1	1	0.995	1	0.91	1	1	0.98	1	0.8	1	0.995	0.975	1	1	1	1	1	1	1	0.94	1	0.99	0.98	0.87	1	0.99	1	1	1	0.55	1	1	1	0.985	1	0.995	1	1	0.995
Rv1339	1	0.63	0.985	0.865	0.995	1	1	0.97	1	0.975	0.99	1	1	0.995	0.965	1	0.99	1	0.995	1	0.99	0.985	0.945	1	1	1	0.975	1	0.985	1	0.965	0.995	1	0.995	1	1	0.975	1	1	0.98	0.93	1	0.61	1	0.835	1	0.995	0.565	1
Rv1340	1	0.98	1	1	1	1	1	1	1	0.935	1	1	1	1	0.78	1	0.985	1	1	1	0.9	1	0.965	1	1	1	1	1	1	0.795	0.535	1	1	1	1	1	1	0.985	0.99	0.46	1	0.975	1	0.99	1	1	0.995	1	1
Rv1341	1	0.96	1	0.995	1	1	1	0.93	0.98	0.945	1	1	1	0.83	0.445	1	1	1	1	1	0.895	1	1	1	1	1	0.945	1	1	0.995	1	1	1	0.995	1	1	0.99	1	1	0.745	0.985	1	0.96	0.955	0.905	1	0.97	0.785	0.995
Rv1342c	1	0.97	1	1	1	1	1	1	1	0.945	0.93	1	1	1	1	1	1	0.995	1	0.925	1	1	0.95	1	1	1	0.95	1	1	1	1	1	1	0.985	1	1	1	1	1	1	0.995	0.995	0.99	1	1	1	1	1	1
Rv1343c	1	0.955	1	1	0.995	1	1	0.86	0.705	1	0.71	1	1	0.985	1	1	0.985	1	1	1	0.995	0.985	0.945	1	1	1	1	1	1	0.995	1	1	1	1	1	1	1	1	1	1	0.545	1	1	0.995	0.99	0.995	1	0.99	0.59
Rv1344	1	1	1	1	1	1	1	1	1	1	1	1	1	1	1	1	1	0.99	1	1	1	1	0.76	1	1	0.975	1	0.995	1	1	1	1	1	1	1	0.98	1	1	1	0.985	1	1	1	1	1	1	1	1	1
Rv1345	1	0.95	1	0.995	1	1	1	0.92	0.995	0.995	1	0.99	1	0.995	0.995	0.935	1	1	1	1	1	0.98	1	1	0.995	1	1	1	1	1	1	1	1	1	1	1	0.97	1	1	1	1	1	0.52	1	0.74	1	1	0.13	0.835
Rv1346	1	0.95	0.995	1	1	1	1	1	1	0.995	0.99	1	1	1	1	0.99	1	0.995	1	1	0.63	1	0.97	1	1	0.905	1	0.995	1	0.99	1	0.995	1	0.995	1	1	0.995	1	1	0.995	1	0.99	1	0.995	1	1	1	0.665	1
Rv1347c	1	1	1	0.995	1	0.975	1	1	0.995	1	1	1	1	1	1	1	1	1	0.995	0.995	0.995	1	1	0.99	1	0.215	0.845	1	0.99	1	1	1	1	1	1	1	1	1	1	0.98	1	1	1	1	1	1	0.98	1	1
Rv1348	1	1	1	1	1	1	1	1	1	0.99	1	1	0.995	0.625	1	1	1	1	1	0.93	1	0.85	1	1	0.995	0.46	0.99	1	0.98	1	0.99	1	0.995	0.99	1	1	1	1	1	0.955	0.995	0.82	0.92	1	1	0.995	1	1	1
Rv1349	1	1	1	1	1	0.995	1	1	1	1	1	1	0.93	1	1	0.99	1	1	0.99	0.915	1	1	1	1	1	0.555	1	1	1	1	1	0.995	0.995	1	1	1	1	1	1	0.935	1	1	0.96	1	1	1	1	0.995	1
Rv1350	1	1	1	1	1	1	1	1	1	1	1	1	0.85	0.875	1	1	0.98	0.95	1	1	1	0.68	1	1	1	1	1	1	1	1	1	0.99	1	1	0.29	0.995	1	1	1	1	1	0.98	1	1	1	1	1	0.98	1
Rv1351	1	1	1	0.995	0.995	1	1	1	1	1	0.995	0.97	0.075	1	1	0.97	1	1	0.95	1	1	1	1	0.89	1	0.37	1	1	1	1	1	0.96	1	1	0.985	1	1	1	1	1	1	1	1	1	1	1	1	1	0.995
Rv1352	1	0.675	0.995	0.855	1	1	1	1	1	1	1	1	0.995	0.45	1	1	0.98	1	1	1	1	0.985	1	1	0.89	1	1	1	1	1	1	0.99	0.995	1	1	0.995	1	1	1	0.695	0.99	0.945	1	0.895	0.775	0.955	1	0.945	0.99
Rv1353c	1	1	0.99	0.98	1	1	0.98	1	1	0.99	1	1	1	1	1	0.86	0.725	1	1	1	1	0.96	1	0.995	1	1	1	1	1	1	1	1	1	1	1	0.995	1	1	1	1	1	1	1	1	0.98	1	1	1	0.745
Rv1354c	1	1	1	1	1	1	1	1	0.98	0.94	1	1	1	0.98	0.995	1	1	1	1	1	0.495	0.645	1	1	0.995	1	1	1	0.995	1	0.015	0.72	1	0.585	1	1	1	1	1	0.99	1	1	0.99	1	0.91	1	1	0.99	0.995
Rv1355c	0.995	0.99	0.99	0.835	0.995	1	1	1	0.995	1	1	1	0.99	0.995	0.975	0.665	0.96	0.96	1	0.995	1	1	1	0.99	1	1	1	0.975	1	1	1	0.985	0.985	1	1	1	0.995	1	1	0.94	0.98	1	0.95	0.995	0.965	1	1	0.815	1
Rv1356c	1	1	1	0.995	1	1	1	0.99	1	0.915	1	1	1	0.795	1	0.77	0.995	0.905	1	1	0.965	0.135	1	1	1	1	1	1	0.935	1	0.8	1	0.995	0.66	0.55	1	0.79	1	1	0.995	0.945	1	0.985	1	1	1	1	1	1
Rv1357c	1	1	0.985	0.835	1	0.995	0.99	1	0.945	1	1	0.925	1	1	1	1	0.995	1	1	1	0.995	0.995	1	1	1	1	0.99	1	0.96	1	1	1	1	1	1	1	1	1	1	0.925	1	1	1	0.985	0.99	1	1	0.995	1
Rv1358	1	0.995	1	1	1	1	1	0.965	1	0.995	1	1	1	0.85	0.97	1	1	1	1	1	0.905	0.985	1	1	0.985	1	0.97	1	0.815	1	0.895	1	0.98	0.985	1	1	0.885	0.67	1	0.975	0.99	1	0.98	1	0.995	1	0.98	1	1
Rv1359	1	1	0.98	1	1	0.195	0.99	0.685	1	0.895	1	1	1	0.995	1	0.985	1	0.995	1	1	0.995	0.965	1	1	1	1	0.97	1	1	0.99	1	1	1	1	1	0.985	0.975	0.615	1	1	1	1	1	1	0.795	0.635	0.995	0.995	1
Rv1360	1	1	0.805	1	1	0.99	1	1	1	1	1	1	1	1	1	0.795	0.995	0.98	1	0.795	1	1	1	0.995	1	1	1	1	1	1	1	1	0.89	1	0.995	1	1	1	0.975	0.995	0.9	1	0.965	1	0.885	1	1	0.54	1
Rv1361c	1	1	1	0.82	1	1	1	1	0.985	1	1	0.93	0.995	1	0.985	0.525	1	0.995	1	1	1	0.865	1	1	0.97	1	1	0.99	1	1	1	1	1	1	0.985	1	0.96	1	1	1	1	1	0.805	1	0.995	1	1	0.96	1
Rv1362c	1	1	0.995	0.995	1	0.985	0.995	0.91	0.99	0.99	0.99	1	1	0.155	1	0.45	0.995	1	0.955	1	1	1	1	0.995	0.995	1	1	1	1	1	1	0.995	0.875	1	1	1	0.99	1	1	0.995	0.72	1	0.965	1	0.775	0.81	1	0.815	0.965
Rv1363c	1	1	1	0.07	0.98	1	0.995	0.95	1	0.995	0.935	1	1	0.995	1	0.975	1	0.97	1	1	1	0.93	0.93	1	1	1	0.995	1	0.995	0.99	1	1	0.995	0.985	1	0.995	0.98	1	0.97	1	1	1	0.835	1	0.995	1	0.99	1	0.985
Rv1364c	1	0.985	1	1	1	1	0.995	1	1	1	1	1	1	0.855	1	0.02	1	1	1	1	0.925	0.96	1	1	1	1	0.99	1	0.99	0.985	0.95	0.94	0.96	0.99	1	1	1	1	0.995	1	0.965	1	1	1	1	1	1	1	1
Rv1365c	1	1	0.975	1	1	0.94	1	1	1	0.95	1	1	0.99	0.72	0.57	1	1	1	1	1	1	1	1	1	1	1	0.895	1	1	1	1	0.985	0.99	0.995	1	1	1	1	1	0.855	1	1	1	1	1	1	0.95	1	1
Rv1366	1	1	0.97	0.685	1	1	1	1	0.98	1	1	1	1	0.645	0.995	1	1	1	0.995	1	1	1	0.99	1	1	1	1	1	0.995	0.97	1	0.99	0.79	0.96	1	1	0.985	1	0.995	0.905	1	1	0.99	0.93	0.93	0.985	1	1	1
Rv1367c	1	0.91	0.995	0.89	1	0.995	1	0.96	0.99	1	1	0.99	0.965	1	1	1	1	1	0.995	1	1	0.995	0.995	1	0.99	1	1	1	0.965	1	1	1	1	0.935	1	0.99	1	1	0.98	0.97	1	1	1	1	0.97	1	0.675	0.99	0.985
Rv1368	1	1	1	1	0.995	1	1	1	1	1	0.98	1	1	0.695	0.995	1	1	1	1	1	1	0.995	1	1	1	0.98	0.965	1	1	1	0.935	1	0.395	1	1	1	1	1	1	0.975	0.93	0.995	0.995	1	1	1	1	1	1
Rv1369c	1	1	0.985	0.825	1	0.985	1	1	1	0.975	1	1	0.99	1	0.98	1	0.95	0.875	1	1	0.995	0.995	1	0.995	1	1	1	1	1	0.63	1	0.995	1	1	1	1	1	1	1	1	1	0.985	0.995	0.99	1	0.995	0.98	0.985	0.975
Rv1370c	1	1	1	0.98	1	1	1	1	0.855	0.995	1	1	1	1	1	1	0.875	1	1	1	1	0.99	1	1	1	1	1	1	1	0.995	0.995	1	0.22	0.995	1	1	1	1	1	1	1	1	0.985	1	0.985	1	0.995	1	1
Rv1371	1	0.995	1	0.945	1	0.965	1	1	1	0.98	0.99	0.97	0.93	1	1	1	0.995	0.685	1	1	1	0.355	1	1	1	1	0.995	1	1	1	0.975	1	0.995	1	1	1	0.995	1	1	0.985	1	0.975	0.81	1	0.95	0.875	1	0.975	0.995
Rv1372	0.97	0.99	1	1	1	0.995	0.99	0.94	0.995	1	0.99	1	1	0.99	1	1	1	1	1	1	1	1	1	1	1	1	1	1	0.485	1	0.21	1	1	0.93	1	1	1	0.995	1	0.695	1	1	0.97	1	0.955	0.825	1	1	1
Rv1373	1	1	0.985	0.905	1	1	0.985	1	1	1	1	0.99	0.045	1	1	0.975	1	0.725	1	0.995	1	0.615	1	1	1	1	1	0.995	1	1	1	0.99	1	1	1	0.995	1	1	1	1	1	1	0.975	1	1	1	1	1	1
Rv1374c	1	0.955	0.985	1	1	1	1	0.98	1	0.995	1	1	1	0.97	0.97	1	0.965	1	1	1	0.905	1	1	1	0.98	1	0.685	0.995	0.99	1	0.78	1	1	1	1	1	1	1	1	0.245	0.965	1	1	1	1	1	1	0.945	0.985
Rv1375	1	1	1	1	1	1	1	1	1	0.98	1	1	0.975	1	0.995	1	1	0.89	1	1	1	0.625	0.995	1	1	1	0.895	1	1	1	0.915	0.845	0.865	1	1	1	1	0.965	1	0.215	1	1	1	1	1	0.45	1	1	1
Rv1376	1	1	1	1	1	1	1	1	0.865	1	1	1	1	0.96	0.99	1	0.885	1	1	1	0.735	0.96	1	1	0.985	1	0.99	1	1	1	0.85	1	1	0.955	1	0.995	0.99	0.95	1	0.98	0.99	1	0.785	1	1	0.98	1	0.995	1
Rv1377c	0.99	1	1	0.995	0.995	1	1	1	0.995	1	0.99	1	1	1	0.995	1	0.915	1	1	1	1	1	1	1	1	0.91	1	0.995	0.905	0.87	1	1	0.62	1	1	1	1	0.98	1	1	1	1	1	1	1	1	1	1	0.995
Rv1378c	1	1	1	1	1	1	1	1	1	1	1	0.96	1	1	1	0.945	1	1	1	1	1	0.965	1	1	0.625	1	1	1	1	1	1	1	1	1	1	1	0.995	1	1	1	1	1	1	0.985	0.94	1	1	0.88	1
Rv1379	1	0.935	0.98	1	1	0.25	1	1	0.97	0.985	1	1	1	1	1	0.865	0.99	1	0.94	1	0.995	1	0.985	1	0.995	1	0.965	0.995	1	1	0.975	1	0.285	0.995	1	1	0.955	1	0.47	1	1	0.96	0.995	0.875	1	1	1	0.975	0.99
Rv1380	1	0.99	1	0.51	1	1	1	1	1	1	1	1	1	1	1	0.905	0.98	0.97	1	0.965	1	1	1	1	1	1	1	0.995	1	0.99	1	0.99	0.985	1	1	1	0.93	0.99	0.925	1	0.96	0.985	1	1	0.995	1	1	1	1
Rv1381	1	1	1	1	1	1	1	1	0.115	1	1	1	1	0.92	1	1	1	1	1	1	1	0.995	0.84	0.89	1	1	1	0.95	1	1	1	0.885	0.965	0.985	1	1	1	1	1	0.995	1	1	1	1	1	1	1	1	0.99
Rv1382	1	1	0.995	1	0.995	1	1	1	0.7	1	0.995	1	1	0.46	1	1	1	1	1	0.985	1	1	0.555	0.935	1	1	1	0.965	1	1	1	0.86	1	1	1	1	1	1	1	1	1	1	1	1	1	1	1	1	1
Rv1383	1	1	0.93	1	1	0.965	1	1	1	1	1	0.905	1	1	1	0.965	1	0.995	1	0.995	1	0.99	1	0.96	0.91	0.985	1	1	1	1	1	1	0.835	1	1	1	0.995	1	0.995	1	1	1	0.99	1	0.405	1	1	0.99	0.965
Rv1384	1	1	0.995	0.95	0.995	1	0.995	1	0.995	1	1	0.83	1	0.94	1	0.995	0.995	1	1	0.96	1	0.995	0.995	1	0.99	1	1	1	1	1	1	0.81	0.995	0.99	1	1	1	1	1	0.96	1	0.925	0.945	1	1	0.995	1	1	1
Rv1385	1	0.995	1	1	1	0.995	1	1	0.995	0.995	0.99	0.925	1	1	0.975	0.995	1	0.99	0.995	0.995	1	1	1	0.945	0.285	1	1	1	1	1	1	0.925	0.99	0.995	1	0.995	0.99	0.99	0.99	1	1	0.995	0.97	0.855	0.925	1	0.99	1	0.98
Rv1386	1	0.995	0.995	0.915	1	1	1	1	1	0.95	1	0.865	0.98	0.94	0.995	1	0.975	1	1	1	1	1	1	0.95	0.935	1	0.99	0.97	0.99	1	1	1	1	1	1	0.875	1	0.97	1	0.845	1	0.93	1	1	1	1	1	1	0.98
Rv1387	1	0.985	1	0.995	0.995	1	0.99	1	1	0.945	1	1	0.995	0.995	1	0.62	1	1	0.995	1	1	1	1	0.945	1	1	1	0.87	1	0.995	1	0.995	1	1	0.94	0.99	1	1	0.96	0.965	1	0.995	0.99	1	1	1	1	1	1
Rv1388	1	0.77	0.98	1	0.99	0.99	1	1	1	0.705	1	1	1	0.78	1	0.995	1	1	0.99	1	0.99	0.975	1	0.995	1	1	0.995	1	0.93	1	1	0.945	1	0.995	0.995	1	1	1	1	0.975	1	1	1	1	1	1	0.985	0.89	1
Rv1389	1	0.985	1	0.985	0.985	1	1	1	0.985	1	0.985	1	1	0.965	0.245	0.995	0.985	1	1	1	0.98	1	1	0.965	0.965	1	1	1	1	1	0.585	0.995	0.975	0.98	1	1	0.985	1	0.92	1	0.99	1	1	0.805	1	0.985	0.77	0.855	1
Rv1390	1	1	1	1	0.99	1	1	1	1	0.7	1	0.335	0.985	0.98	0.37	0.915	1	1	0.995	1	1	1	0.985	0.99	1	1	1	0.985	1	1	1	1	1	1	1	0.825	0.82	1	0.975	0.785	0.995	1	0.995	0.96	1	1	0.91	0.34	1
Rv1391	1	1	0.99	1	1	0.985	1	1	0.99	0.97	1	1	1	1	0.785	1	0.75	0.97	1	0.99	0.99	1	1	0.985	0.815	1	0.985	1	1	1	0.95	1	0.995	0.995	1	1	1	1	0.99	1	1	1	0.99	0.995	0.965	0.995	0.89	0.99	1
Rv1392	1	1	1	0.955	0.985	1	1	1	1	0.985	1	0.135	0.8	1	1	1	0.86	0.9	1	0.995	1	0.825	1	0.99	0.955	0.995	1	0.975	1	1	1	1	1	1	0.895	0.69	0.95	1	1	1	0.985	1	0.97	1	1	1	1	0.725	1
Rv1393c	1	1	1	1	1	0.995	1	1	1	0.51	1	1	1	1	0.99	1	1	1	1	1	0.995	1	1	1	1	1	1	1	1	1	0.95	1	1	0.985	1	1	1	0.96	0.945	0.96	1	0.995	0.995	1	1	0.655	0.06	1	0.995
Rv1394c	1	0.995	0.99	1	1	1	1	1	0.995	0.945	1	0.975	0.97	0.725	0.94	1	1	0.98	1	1	1	1	1	1	1	1	1	1	1	1	0.915	1	1	1	1	1	1	1	1	0.99	1	0.995	1	1	1	1	0.85	0.99	0.985
Rv1395	1	0.825	1	1	1	1	0.975	0.995	1	1	1	1	0.995	1	0.995	1	0.94	0.725	1	0.93	1	1	1	1	1	1	1	1	1	0.99	1	0.605	1	0.985	1	1	1	0.555	0.985	1	1	0.785	1	1	1	0.33	1	0.955	1
Rv1396c	1	1	0.895	0.795	0.99	1	1	1	1	1	1	0.97	1	0.995	0.96	1	1	1	0.96	0.995	1	1	0.855	0.96	1	1	1	0.99	1	0.995	1	1	0.845	1	1	0.96	1	1	1	0.96	0.995	0.97	1	0.935	1	1	0.925	1	1
Rv1397c	1	1	1	0.895	0.96	1	0.995	1	1	0.995	0.975	1	0.995	0.975	0.965	1	0.535	1	0.99	0.985	1	1	1	1	1	1	0.905	0.985	0.96	0.995	1	0.995	0.945	1	1	1	0.995	1	0.76	0.935	1	1	1	1	1	1	1	1	1
Rv1398c	1	1	1	1	0.995	1	1	0.7	1	0.77	0.93	1	1	1	1	1	0.985	0.99	1	1	1	1	1	0.995	1	1	0.955	1	1	1	1	1	0.745	0.96	1	0.995	1	1	1	1	0.975	1	1	1	1	1	0.995	1	1
Rv1399c	1	0.975	0.98	0.97	1	1	1	1	1	0.98	1	0.995	0.995	1	0.995	0.99	0.91	1	0.965	1	1	1	1	1	1	1	0.98	1	0.99	1	1	1	0.74	1	1	0.935	1	1	0.995	0.995	0.99	0.925	1	1	1	0.995	0.98	0.955	1
Rv1400c	1	0.995	1	0.745	1	1	1	1	1	1	1	1	1	0.985	0.995	0.67	0.885	0.945	0.995	1	1	0.965	1	1	1	1	0.99	0.995	1	0.995	1	1	0.965	1	1	1	0.87	1	1	1	1	0.995	0.985	0.98	0.985	1	0.945	0.965	1
Rv1401	1	1	0.95	1	0.995	0.995	1	1	0.84	1	0.995	1	0.995	0.99	0.985	0.915	1	1	1	1	1	0.995	0.415	1	1	1	1	0.99	1	1	1	0.955	0.965	1	1	1	1	0.99	1	0.98	1	1	0.995	1	1	0.96	1	0.99	1
Rv1402	0.985	0.905	0.995	0.96	1	0.855	1	1	1	1	0.955	0.925	1	1	1	0.925	1	1	1	1	1	1	1	1	1	1	0.63	1	0.995	1	0.97	1	0.97	0.99	1	1	0.995	1	1	1	1	1	0.995	0.995	0.925	1	1	0.98	1
Rv1403c	1	1	1	1	1	1	0.935	1	1	1	1	1	0.035	1	1	1	1	1	1	0.995	1	1	1	1	1	1	1	0.99	0.995	1	0.985	1	0.995	1	1	0.985	1	1	1	0.98	1	1	1	1	1	0.6	0.995	1	1
Rv1404	1	1	1	1	0.74	0.99	1	0.67	1	0.995	0.99	0.185	0.96	0.92	0.96	0.985	1	1	1	1	1	1	1	0.99	0.99	0.985	1	1	1	1	1	1	1	1	0.975	0.805	0.91	1	0.98	1	0.97	0.97	0.99	1	1	1	1	0.795	0.995
Rv1405c	1	1	1	1	0.995	1	1	1	1	1	1	1	0.16	0.995	0.655	1	1	1	1	1	1	1	1	1	1	1	1	0.995	0.965	1	1	1	1	0.995	0.99	1	1	1	1	0	1	1	1	1	1	1	0.195	1	1
Rv1406	1	1	1	1	1	1	1	1	0.985	1	1	1	1	0.955	1	1	1	1	1	0.97	1	1	1	1	1	1	1	1	1	1	1	0.945	1	1	0.96	1	1	1	0.925	0.965	1	0.99	0.995	0.82	0.98	0.965	1	1	1
Rv1407	0.995	1	0.97	0.905	1	0.905	0.995	1	1	0.995	1	1	1	1	1	1	0.995	1	1	1	1	1	1	0.965	0.995	1	1	1	1	1	1	0.97	0.995	1	1	1	1	0.995	0.96	0.72	1	1	0.88	0.84	0.38	1	1	1	1
Rv1408	1	0.885	1	0.83	1	1	0.985	0.99	1	0.995	1	0.75	1	1	1	1	0.57	0.78	1	1	0.605	0.99	1	1	1	0.995	1	0.98	1	1	1	1	1	0.995	1	1	1	0.995	1	0.995	0.995	1	1	0.985	1	0.995	1	0.76	0.975
Rv1409	1	1	1	1	0.98	0.995	1	1	0.975	0.97	1	0.745	0.99	0.98	1	1	0.985	1	0.995	1	1	1	0.905	0.995	0.975	1	0.99	0.985	1	1	0.99	0.965	1	1	1	0.975	1	1	1	0.99	0.99	1	1	0.985	1	1	0.975	0.995	0.995
Rv1410c	1	1	1	1	1	0.93	1	0.875	0.88	0.97	1	0.985	0.975	1	1	0.975	0.995	0.995	1	1	1	0.055	1	1	1	1	0.995	1	0.995	1	0.95	1	0.995	1	1	1	0.94	1	0.96	0.97	0.99	1	0.485	1	1	1	1	0.895	1
Rv1411c	1	1	0.895	1	1	0.94	1	0.985	1	0.98	1	1	1	1	1	1	1	1	0.995	0.995	1	0.64	1	0.965	1	1	1	0.99	0.995	1	0.15	1	0.99	1	1	0.98	1	1	0.3	1	0.995	1	0.09	1	0.945	1	0.975	0.825	1
Rv1412	0.925	1	0.995	0.99	1	1	1	0.995	0.98	1	0.995	1	1	1	0.84	0.995	0.995	1	1	1	1	1	1	0.995	1	1	1	1	1	1	1	1	0.94	0.99	1	1	1	1	0.995	0.91	1	0.985	1	0.985	0.995	0.99	1	0.985	0.995
Rv1413	0.97	1	0.87	0.765	1	0.955	1	0.985	1	0.985	1	0.755	1	1	1	0.46	0.985	0.985	1	1	1	0.97	1	1	0.995	1	0.97	1	1	1	1	1	1	1	1	1	1	1	1	0.995	0.995	1	0.835	1	0.51	1	1	0.99	1
Rv1414	0.985	1	1	0.95	1	0.935	1	1	1	0.985	0.995	1	1	0.99	0.98	1	0.995	1	1	1	0.84	1	1	1	1	1	0.92	1	0.26	1	0.995	1	1	0.98	1	1	0.99	0.73	1	0.875	0.975	1	1	1	0.935	0.995	0.935	1	1
Rv1415	1	1	1	0.995	1	1	1	1	1	1	1	0.7	1	1	1	0.885	1	0.995	1	1	1	0.84	1	1	0.965	1	0.995	0.995	1	1	0.97	1	1	1	1	1	0.99	1	0.88	1	0.99	1	0.74	1	0.97	1	1	0.6	1
Rv1416	1	0.995	0.995	1	1	1	1	0.99	0.96	0.945	1	1	1	0.945	0.985	0.95	1	1	1	1	1	1	1	0.985	1	1	0.095	1	0.89	1	0.99	1	0.965	0.99	1	1	0.57	1	0.85	0.75	0.985	1	1	1	1	1	0.975	1	1
Rv1417	1	0.995	0.995	1	1	0.52	1	1	1	1	0.985	0.995	1	0.855	1	0.95	1	0.99	1	1	0.995	0.92	1	1	0.995	1	1	1	0.915	1	0.995	1	1	0.995	1	1	0.99	1	1	1	0.87	1	0.735	1	0.89	1	1	0.855	0.99
Rv1418	1	1	1	1	1	0.985	1	0.995	0.865	1	1	0.99	1	0.91	1	1	0.975	1	1	1	1	0.965	0.99	1	1	1	1	1	1	0.715	1	1	0.98	1	1	0.92	1	0.98	1	0.99	0.995	1	0.665	0.99	0.505	0.995	1	1	1
Rv1419	1	0.995	1	0.955	0.995	1	1	1	1	1	1	1	1	1	1	1	0.065	1	1	1	1	1	1	1	1	1	1	1	1	1	1	1	1	1	0.98	1	1	1	0.935	1	1	0.77	0.995	0.975	1	0.985	1	0.945	1
Rv1420	1	1	0.98	0.995	0.865	1	0.83	1	1	1	1	1	1	0.995	0.88	1	1	1	1	1	1	1	1	1	1	1	0.995	1	0.98	1	1	1	0.99	0.99	0.995	0.895	0.995	1	1	0.985	0.5	1	1	1	1	1	0.94	1	1
Rv1421	1	1	1	1	1	1	1	1	1	1	1	0.99	1	0.89	0.88	1	0.515	1	0.995	0.84	0.945	1	1	0.995	1	1	1	0.98	1	1	0.995	0.965	0.895	0.98	1	1	0.995	0.99	1	1	0.985	1	1	1	1	0.945	1	0.51	0.995
Rv1422	1	1	1	0.955	0.14	1	0.905	0.995	1	1	1	0.935	0.995	1	0.98	1	1	0.995	1	1	1	1	1	1	1	1	0.99	0.995	0.965	0.995	0.995	0.995	0.985	0.78	1	1	1	1	1	0.995	1	0.995	1	0.95	0.995	1	1	1	0.97
Rv1423	1	0.99	1	1	1	0.985	1	1	0.81	1	1	1	1	0.385	1	0.99	1	1	0.99	1	0.895	0.95	0.98	1	0.985	1	1	0.97	0.915	1	0.94	1	0.875	0.99	1	1	1	0.975	1	0.94	1	1	1	1	1	1	1	0.99	1
Rv1424c	1	0.99	1	0.98	1	0.91	1	1	1	1	0.985	0.995	1	1	1	1	0.945	0.995	0.99	0.99	1	0.97	0.97	1	0.985	0.705	1	0.995	1	1	1	1	0.84	1	1	0.995	1	1	0.945	0.955	1	0.995	0.91	0.995	0.995	1	0.99	1	0.985
Rv1425	1	0.995	1	1	1	0.895	0.96	1	1	0.83	1	0.65	1	1	0.995	0.995	0.795	0.97	0.99	1	1	1	0.99	1	1	0.93	1	1	1	1	1	1	0.965	1	0.99	1	1	1	1	1	1	0.575	1	0.955	1	0.945	0.99	0.38	1
Rv1426c	1	1	0.99	1	0.99	0.995	1	1	0.99	1	1	1	1	1	1	1	0.995	0.855	1	1	0.995	1	0.99	1	0.99	0.415	1	1	1	1	1	1	0.955	1	1	1	0.995	1	1	0.915	1	1	0.975	1	1	0.995	0.98	1	1
Rv1427c	1	0.835	1	1	0.995	1	1	0.905	1	0.965	0.96	0.975	1	1	0.96	1	1	1	1	1	0.995	1	1	0.985	0.845	0.9	1	0.985	1	1	1	1	1	0.995	1	0.995	0.995	0.99	1	0.965	1	0.995	0.985	1	0.995	1	1	0.99	1
Rv1428c	1	0.99	1	0.985	1	1	1	0.88	1	1	1	0.975	1	1	1	1	0.955	0.98	1	0.995	0.995	1	0.985	1	1	1	1	1	1	1	1	1	0.985	1	1	1	1	1	0.985	0.995	0.475	1	0.955	0.98	1	1	1	0.975	1
Rv1429	1	0.93	1	0.975	1	1	1	1	0.975	1	0.99	1	1	0.945	0.945	1	1	0.985	1	0.995	1	1	1	0.645	0.985	1	1	1	1	1	1	1	0.88	0.97	1	1	0.95	1	1	0.995	0.995	0.995	1	1	0.99	1	0.415	1	1
Rv1430	1	1	0.995	1	0.99	1	0.925	1	0.98	1	1	0.935	0.985	0.975	0.97	0.95	1	1	1	0.995	1	0.99	0.88	1	0.945	0.995	0.96	1	0.98	0.99	1	0.895	1	0.945	1	0.98	1	1	0.91	0.955	0.97	1	1	0.635	0.985	0.995	1	0.88	1
Rv1431	1	0.97	1	1	1	1	1	1	1	1	1	1	0.855	1	1	1	1	0.95	1	1	1	1	1	0.975	0.995	1	1	1	1	0.995	1	1	0.995	0.995	1	1	1	1	1	0.98	1	0.85	0.25	0.97	0.995	1	0.82	1	0.92
Rv1432	0.965	1	1	1	1	0.755	1	1	1	1	1	1	1	1	0.675	1	1	1	1	1	0.87	0.995	1	1	1	1	1	1	1	1	0.24	0.865	1	1	1	1	1	1	1	1	1	1	1	1	1	1	0.975	1	1
Rv1433	1	0.83	1	1	1	1	1	0.31	1	0.99	0.99	1	1	1	0.985	1	1	1	1	0.98	0.665	1	1	0.92	0.955	1	0.965	1	0.985	1	0.985	1	0.915	1	1	1	1	1	1	1	0.79	0.995	0.99	0.99	1	1	0.045	0.995	1
Rv1434	1	0.985	1	0.995	1	1	1	0.995	0.94	1	1	1	1	0.95	1	0.995	1	1	1	1	1	1	0.99	1	1	0.995	0.88	1	0.97	1	1	1	0.935	0.995	1	1	1	1	0.995	0.89	0.995	1	1	0.97	1	0.995	0.95	0.995	0.99
Rv1435c	1	1	1	1	1	0.995	1	1	0.97	1	1	1	1	0.95	0.875	1	1	1	1	1	1	1	0.995	1	1	1	0.995	1	1	1	1	0.99	0.975	1	1	1	1	1	0.97	0.95	1	1	1	0.89	1	1	0.935	1	1
Rv1436	1	1	1	0.94	0.97	1	0.935	1	1	0.99	1	1	0.99	0.985	1	1	0.975	0.655	1	1	1	1	1	1	1	0.825	1	0.99	1	1	1	1	1	1	0.935	0.995	1	1	1	1	1	1	1	1	1	1	1	0.92	0.985
Rv1437	0.695	0.995	1	1	1	0.73	1	1	1	0.94	1	1	0.945	1	1	1	1	1	1	0.325	1	1	0.995	0.965	1	1	1	1	1	1	0.805	1	0.99	1	0.995	1	1	0.975	0.91	1	1	1	0.995	1	1	1	1	1	1
Rv1438	0.995	1	1	1	1	0.82	1	1	0.995	0.675	1	1	1	1	1	1	1	0.995	1	1	0.985	1	1	1	1	0.93	0.995	1	1	0.995	1	1	1	0.995	1	1	1	0.965	0.94	0.96	1	0.995	1	1	1	0.95	0.995	0.995	1
Rv1439c	1	1	1	1	1	1	1	1	0.96	1	1	1	0.99	0.99	1	0.965	1	1	1	1	1	0.965	1	1	1	1	1	1	0.99	1	0.91	0.65	1	0.955	1	1	0.98	0.99	1	0.96	1	0.97	1	1	1	1	1	1	1
Rv1440	1	1	0.935	0.83	1	1	1	0.995	1	1	0.995	1	1	1	0.985	1	0.605	0.93	1	1	1	0.95	1	1	1	1	0.995	1	0.995	0.97	1	1	0.98	0.86	1	1	0.99	0.895	1	0.8	0.98	0.99	1	1	1	0.97	1	1	1
Rv1441c	1	0.985	1	0.99	0.995	0.99	1	0.985	0.95	1	0.985	1	1	0.935	1	0.98	0.875	0.98	1	1	1	1	0.995	0.96	1	1	1	1	0.985	1	1	1	0.99	0.965	1	0.97	1	1	1	0.995	0.975	0.985	1	0.95	1	1	1	1	1
Rv1442	1	0.975	1	0.99	1	1	1	1	0.97	1	1	0.99	1	0.99	0.84	1	1	1	1	0.995	0.955	1	0.225	0.995	1	1	0.99	0.975	1	1	1	0.59	1	0.915	1	1	1	1	1	1	1	1	1	0.995	1	1	1	1	1
Rv1443c	1	1	1	1	0.37	1	0.43	1	0.995	1	0.965	1	1	0.98	1	1	1	1	1	1	1	1	1	1	1	1	0.915	0.7	0.99	0.995	1	1	0.995	1	0.995	1	1	0.99	1	0.91	0.995	1	1	1	1	1	1	1	1
Rv1444c	1	1	0.915	1	1	1	0.995	1	1	1	0.97	0.95	1	0.995	0.995	0.8	1	1	0.995	0.965	1	1	0.905	0.975	1	0.86	1	0.995	0.99	1	0.995	0.985	0.93	0.85	1	1	0.995	1	1	1	0.96	1	0.805	1	1	1	0.99	1	1
Rv1445c	0.995	0.99	1	0.785	0.995	0.985	1	1	1	1	1	0.86	0.935	0.995	0.99	0.99	1	0.975	1	1	1	0.99	1	0.995	0.975	0.995	1	1	0.995	1	1	0.995	1	0.995	1	1	0.995	0.975	1	0.875	0.995	1	0.995	0.955	0.98	1	0.995	0.99	1
Rv1446c	1	1	1	0.825	0.975	1	1	1	0.995	0.95	1	0.96	1	0.965	1	0.965	0.995	0.985	1	0.995	1	0.67	0.93	1	1	1	1	1	1	1	1	1	1	0.625	1	0.98	0.9	0.99	0.995	1	1	0.975	0.99	1	0.97	1	0.985	0.965	1
Rv1447c	0.99	0.995	0.91	1	1	0.99	1	1	1	1	1	0.985	0.995	0.98	1	0.97	1	0.87	1	1	1	1	1	0.345	0.985	1	1	1	1	1	1	1	0.985	1	1	1	1	1	1	1	1	1	0.935	1	0.83	0.98	1	0.96	1
Rv1448c	1	1	0.98	0.995	1	1	1	1	0.995	0.985	1	0.605	1	1	1	0.915	0.97	0.89	0.995	1	1	0.93	0.83	1	1	1	1	1	0.995	1	0.99	0.985	1	0.405	1	1	0.885	0.995	1	0.985	0.995	1	0.9	1	0.99	1	1	1	1
Rv1449c	0.985	1	0.995	1	1	0.99	1	0.95	1	0.795	1	0.84	1	1	0.99	1	1	0.99	1	0.98	1	0.995	1	0.645	0.325	1	0.85	1	1	1	0.985	1	1	0.995	1	1	0.955	1	0.99	1	1	0.995	0.97	0.97	0.96	1	0.975	1	1
Rv1450c	1	1	1	0.695	1	0.995	1	1	1	1	1	0.995	0.985	0.99	0.97	1	0.995	1	1	0.98	1	0.96	1	0.865	0.535	1	1	1	0.98	1	0.7	0.99	1	0.995	1	1	0.995	0.985	1	0.985	1	1	1	1	1	0.995	0.99	1	1
Rv1451	1	0.995	0.46	1	1	1	1	0.98	0.995	0.9	1	0.975	1	1	0.99	0.995	0.51	0.935	1	0.995	0.98	1	0.995	0.995	0.69	1	0.975	1	1	1	1	1	0.995	1	1	0.99	1	1	1	1	1	0.995	0.925	0.935	1	0.995	1	0.995	0.98
Rv1452c	1	1	0.985	0.095	0.78	1	0.84	1	1	0.99	1	0.945	0.915	1	0.995	1	1	1	1	1	1	1	1	1	0.995	1	0.935	0.975	0.995	0.995	0.98	1	0.995	0.87	1	0.995	1	1	1	1	1	1	0.895	1	1	1	1	1	1
Rv1453	1	0.99	0.995	0.985	0.96	1	1	1	0.99	1	1	0.995	1	1	1	1	0.99	0.985	1	1	1	1	1	0.87	0.675	1	1	1	1	1	1	1	1	1	1	1	0.285	1	0.925	1	0.985	0.995	0.99	0.995	0.99	1	0.74	1	0.985
Rv1454c	0.995	0.99	1	1	0.585	0.995	1	0.995	1	0.915	0.995	1	1	1	1	0.99	0.995	1	1	1	0.61	1	1	1	0.495	1	0.965	1	0.995	1	1	1	1	0.91	1	0.98	1	1	1	0.815	1	1	1	0.96	0.435	1	1	1	1
Rv1455	1	1	0.995	0.945	1	0.99	1	1	0.94	1	1	0.92	1	0.995	0.985	1	0.975	0.945	0.99	1	0.995	0.94	1	1	1	1	1	1	0.99	1	1	1	1	0.895	1	1	0.995	0.965	1	0.96	1	1	1	0.99	0.99	1	1	1	0.995
Rv1456c	1	0.995	1	0.675	1	0.965	1	1	0.985	1	0.985	1	1	1	1	0.81	0.9	1	1	1	1	1	1	1	1	1	1	1	1	0.995	1	1	1	1	1	0.93	0.995	0.98	0.99	0.945	0.975	0.935	1	1	1	0.965	1	0.995	0.98
Rv1457c	1	1	1	1	0.98	1	1	1	0.775	0.995	1	0.93	0.905	1	1	1	1	1	1	0.98	1	0.98	0.995	1	0.975	1	1	0.975	1	1	0.995	0.99	1	0.995	1	0.97	1	1	0.955	0.995	1	0.995	0.995	1	1	0.995	1	1	1
Rv1458c	1	0.995	1	1	0.975	0.995	0.935	1	0.99	0.995	1	1	1	1	1	1	0.955	1	0.985	1	0.87	1	1	0.99	1	1	1	0.995	1	1	1	0.655	0.935	1	1	0.91	1	1	1	1	0.995	0.92	0.985	0.995	1	0.995	1	1	0.995
Rv1459c	1	1	1	0.945	1	1	1	0.995	0.66	1	1	0.985	1	1	0.34	0.995	0.995	1	1	1	1	0.985	0.94	1	1	1	1	1	1	1	0.965	1	1	0.99	1	1	0.94	0.94	1	0.955	1	1	1	1	0.975	0.995	0.995	1	0.995
Rv1460	1	1	1	1	1	1	1	1	1	1	1	1	1	1	1	1	1	1	0.995	0.93	1	1	1	1	1	0.79	1	0.615	1	1	1	1	0.995	1	0.195	1	1	1	1	0.99	1	1	1	1	1	1	1	1	1
Rv1461	1	1	1	0.995	1	1	1	1	1	1	0.995	1	1	1	1	1	0.695	0.855	1	1	1	1	1	0.915	1	0.945	1	0.985	1	1	1	1	1	1	0.875	1	1	1	0.87	1	1	1	1	1	1	1	1	1	1
Rv1462	1	1	1	1	1	1	1	1	1	1	1	0.995	1	1	1	1	1	1	1	0.97	0.97	1	1	0.995	1	0.395	1	1	1	1	1	1	1	1	0.785	0.985	1	1	0.635	1	0.995	1	1	0.98	1	1	1	1	1
Rv1463	1	1	1	1	1	1	0.995	1	1	1	1	1	1	1	0.995	1	1	1	1	1	0.675	1	1	0.72	1	0.85	1	1	0.98	1	1	1	1	0.875	0.76	1	1	1	0.855	0.965	1	1	1	0.95	1	0.995	0.995	1	1
Rv1464	1	1	1	0.98	1	0.995	1	1	1	0.93	1	1	1	1	1	1	1	0.99	1	1	0.995	1	1	1	0.485	1	1	1	1	1	1	1	1	1	1	1	1	1	0.865	1	1	1	0.985	0.37	0.96	1	1	1	1
Rv1465	1	1	1	1	1	1	1	1	1	1	1	1	1	1	1	1	0.975	1	1	1	0.975	1	0.995	0.68	1	0.975	1	1	1	1	1	1	1	1	0.865	1	1	1	0.785	1	1	1	1	0.915	1	1	1	1	1
Rv1466	1	0.995	0.995	1	1	1	1	1	1	0.96	1	1	1	1	1	1	1	0.995	1	0.915	1	1	0.985	1	0.625	1	1	1	1	1	1	1	1	1	0.955	1	1	1	0.865	1	0.995	1	0.995	0.135	0.985	1	1	0.995	0.99
Rv1467c	1	0.98	0.995	0.82	0.965	1	0.995	1	0.995	0.95	1	0.995	1	1	0.995	1	0.28	1	1	1	1	1	1	1	1	1	0.995	1	1	1	0.995	1	1	0.99	0.995	1	0.99	1	0.985	1	1	0.845	1	0.995	1	0.99	1	0.99	0.955
Rv1468c	0.98	1	0.82	0.84	1	1	1	1	1	0.98	1	0.895	1	0.99	1	0.995	1	0.99	1	0.975	1	1	0.995	1	0.955	1	1	1	1	1	1	1	1	1	0.995	1	0.955	1	1	1	1	1	0.995	1	0.83	1	1	0.885	0.99
Rv1469	1	1	1	1	1	1	1	1	0.985	0.525	1	1	1	1	0.95	1	1	1	1	1	0.985	1	1	1	1	1	0.935	1	0.99	1	0.985	1	0.995	0.985	1	1	1	0.995	1	0.975	1	1	1	0.975	1	0.995	0.735	1	1
Rv1470	1	0.995	0.94	1	1	1	1	1	0.995	0.99	1	0.995	1	1	0.985	1	1	1	1	1	1	1	0.955	1	0	1	1	1	1	1	1	1	0.975	0.905	1	0.985	0.995	1	1	1	0.995	0.915	1	0.99	0.745	1	0.995	1	0.955
Rv1471	1	1	1	1	1	1	1	1	1	1	1	1	1	1	1	1	1	1	1	1	1	1	1	1	1	1	0.99	0.995	1	1	1	1	0.995	1	1	1	0.995	1	1	1	1	1	1	1	1	1	1	1	1
Rv1472	1	1	0.98	1	1	1	1	0.965	1	0.85	1	0.99	0.995	1	1	1	0.925	0.995	1	1	1	0.95	1	1	0	1	1	1	1	1	1	1	1	0.995	1	1	0.995	1	1	1	1	0.985	1	1	0.66	1	1	1	0.99
Rv1473	0.995	0.98	1	1	1	0.96	1	1	1	1	1	0.975	0.85	0.925	1	1	0.955	0.995	1	0.985	1	1	1	1	1	1	0.995	1	1	1	1	1	0.855	1	1	0.99	0.995	1	1	0.97	1	1	1	0.995	0.99	0.975	0.995	1	1
Rv1474c	1	1	1	0.595	1	1	1	1	1	1	0.985	0.43	1	1	1	1	1	1	1	0.99	1	1	0.81	0.985	0.955	1	1	1	0.93	1	1	1	1	1	1	1	0.98	1	1	1	1	1	0.875	0.995	1	1	1	1	1
Rv1475c	1	0.96	1	0.97	1	0.995	1	1	0.95	0.9	1	0.945	0.99	0.96	1	0.895	0.995	0.995	1	1	1	1	0.86	0.98	1	0.995	1	0.735	1	1	1	1	0.955	1	1	0.895	1	0.995	1	1	1	0.935	1	0.805	0.94	1	0.995	0.99	0.985
Rv1476	1	1	0.99	1	0.995	1	1	1	0.92	0.85	1	0.96	1	1	1	1	1	0.78	1	0.98	1	1	0.61	0.975	0.82	1	1	1	1	1	1	0.995	0.985	1	1	1	1	1	0.995	0.985	1	0.955	0.81	0.315	1	1	0.99	1	0.98
Rv1477	0.985	1	1	1	1	0.975	1	1	0.995	1	1	0.51	0.845	1	1	0.975	1	0.915	1	0.98	1	0.98	0.93	0.68	1	0.99	1	0.995	1	0.98	1	1	1	1	1	1	0.99	1	0.99	1	1	0.995	1	0.975	1	1	1	1	0.995
Rv1478	1	0.975	1	0.995	0.96	1	1	1	0.97	1	1	1	0.99	1	1	1	1	1	0.98	1	0.995	1	0.995	0.995	0.985	1	1	1	1	0.74	1	0.96	1	1	1	1	1	0.995	0.685	0.96	1	1	1	0.42	1	0.995	1	1	1
Rv1479	0.92	1	1	1	1	0.895	1	1	0.97	1	1	0.995	1	0.99	0.995	0.97	1	0.9	1	1	1	1	1	0.315	1	1	1	1	1	1	1	1	1	0.99	1	1	1	1	0.97	0.96	1	1	0.98	0.99	0.96	1	1	1	0.995
Rv1480	1	1	1	0.94	1	0.995	1	1	0.715	0.95	1	0.995	0.86	1	0.92	1	1	1	0.96	1	1	1	0.99	0.985	1	1	0.93	1	1	0.935	1	1	1	0.965	1	1	0.995	0.995	1	0.72	1	1	1	0.555	1	0.99	0.92	1	1
Rv1481	1	1	1	0.98	1	0.995	1	0.975	1	0.985	1	0.635	1	1	1	0.98	0.95	0.98	1	1	1	0.88	1	0.97	1	1	0.99	1	1	1	0.99	1	1	1	1	0.995	0.645	1	0.995	1	1	0.96	0.095	1	1	1	1	0.92	0.99
Rv1482c	1	1	0.98	1	1	1	1	1	0.98	1	0.995	1	1	0.28	0.995	1	1	1	1	1	0.83	0.865	1	1	1	1	1	1	1	1	0.995	0.98	0.995	0.98	1	1	1	0.995	1	0.955	1	1	1	1	0.965	0.995	1	1	1
Rv1483	1	1	1	1	1	1	1	1	0.985	0.99	1	0.99	0.935	0.96	1	1	0.47	0.995	1	1	1	0.99	1	1	1	1	1	1	1	1	0.965	0.9	0.995	0.965	1	1	1	1	1	0.915	1	1	1	1	0.99	0.995	1	1	1
Rv1484	1	1	0.985	1	1	0.725	1	1	1	0.895	1	0.995	1	1	1	1	0.98	1	1	1	1	1	1	1	0.98	1	0.95	1	1	1	0.99	1	0.96	1	1	1	0.99	0.46	1	0.88	1	1	1	1	0.87	1	0.93	1	1
Rv1485	1	1	1	0.99	1	1	1	1	1	0.955	1	0.995	1	0.415	1	1	0.985	1	1	0.99	1	0.975	0.99	0.97	1	1	1	1	0.97	1	1	0.985	1	0.96	0.98	0.995	1	1	1	0.91	1	1	1	0.995	1	1	1	1	1
Rv1486c	1	1	1	1	1	1	1	1	1	1	1	0.945	0.995	1	1	0.9	1	1	0.995	1	0.23	0.995	1	1	1	1	1	1	1	1	1	0.99	1	0.995	1	1	1	1	1	0.995	1	1	1	1	1	0.995	1	1	0.985
Rv1487	1	0.45	1	0.97	1	0.995	1	1	1	1	1	1	1	0.99	0.945	1	1	1	1	1	1	1	1	0.995	1	1	0.895	1	0.905	1	0.84	0.98	0.995	1	1	1	1	1	0.96	1	1	1	0.95	0.845	1	0.985	0.74	1	1
Rv1488	1	0.915	0.925	1	1	1	1	0.85	1	1	1	0.745	1	0.97	1	1	1	1	1	1	1	0.51	1	1	1	1	1	1	0.985	1	1	1	0.99	0.955	1	1	1	1	1	0.97	0.96	1	0.91	1	1	0.975	1	0.88	0.975
Rv1490	0.995	0.985	0.98	0.93	0.995	0.995	1	1	1	1	1	1	1	1	0.995	1	0.99	1	1	1	1	0.98	1	1	0.995	1	1	1	1	1	0.24	0.795	1	0.905	1	1	1	1	1	1	1	1	0.98	1	0.74	1	0.995	0.925	1
Rv1491c	0.99	0.875	1	1	1	1	1	1	0.995	1	0.975	0.83	0.54	0.955	1	1	1	1	1	1	1	1	0.995	1	0.975	1	0.995	0.975	1	1	0.98	1	1	1	1	1	1	1	0.995	0.795	1	1	1	1	1	1	1	1	1
Rv1492	1	1	1	1	1	1	0.995	1	1	1	0.85	0.96	0.945	0.985	1	0.995	1	1	1	0.765	0.93	1	1	1	1	1	1	0.995	0.955	1	1	0.89	1	0.99	0.025	1	1	1	1	1	0.97	1	1	1	1	0.995	1	1	1
Rv1493	1	1	1	1	1	1	0.945	1	1	1	0.985	1	0.52	0.98	1	1	0.99	1	1	0.995	1	0.995	1	1	1	0.995	1	0.995	1	1	0.99	1	1	0.99	0.6	0.99	1	1	1	0.95	1	1	0.995	1	1	0.95	1	1	0.995
Rv1494	1	0.995	1	1	1	0.99	1	0.995	1	0.995	0.995	0.755	0.99	0.99	1	0.345	1	1	0.695	1	1	0.99	1	1	1	1	1	1	1	1	1	1	1	1	1	1	1	1	1	1	1	1	0.985	1	0.945	1	1	1	0.995
Rv1495	1	1	1	1	0.97	1	0.985	1	1	0.995	1	0.995	0.915	1	1	1	1	1	1	0.995	1	0.96	1	0.995	0.935	1	1	0.985	1	1	1	0.96	1	0.995	1	0.055	1	1	1	0.995	1	0.985	1	1	1	1	1	1	0.965
Rv1496	1	1	1	1	1	0.985	1	0.96	1	0.995	0.925	0.95	1	0.955	0.995	1	0.985	1	0.785	1	0.995	0.705	1	1	1	1	1	1	0.825	1	1	0.995	1	0.625	1	0.995	1	1	0.985	0.985	0.98	1	0.43	1	0.64	1	0.99	1	1
Rv1497	1	0.99	0.975	1	1	1	1	1	1	0.995	1	0.995	1	1	1	1	0.965	0.99	1	1	1	1	0.995	0.99	0.995	1	1	1	1	1	1	1	0.99	1	1	1	1	1	0.18	0.995	1	0.995	0.755	0.09	1	1	1	0.875	0.92
Rv1498c	1	0.995	1	1	1	0.435	1	1	1	1	1	0.985	1	0.99	1	1	0.995	1	1	1	0.995	0.98	0.945	1	1	1	1	1	1	1	1	0.97	0.995	1	1	1	1	1	0.985	0.985	0.99	1	0.285	0.99	0.855	1	1	0.685	1
Rv1499	1	1	1	1	1	1	1	1	1	1	0.985	1	1	1	0.995	1	0.995	1	0.985	0.995	1	1	1	1	1	1	1	1	1	0.975	0.945	0.9	0.955	1	1	1	1	1	1	1	1	1	1	1	0.995	1	0.995	1	0.99
Rv1500	1	1	1	0.91	1	1	1	1	1	1	1	1	1	0.985	1	0.9	0.795	1	1	1	1	0.945	0.65	1	1	1	0.995	0.99	1	1	1	0.985	0.98	0.67	1	1	0.975	1	1	1	1	1	0.535	1	0.995	1	1	0.945	1
Rv1501	1	1	1	1	1	1	1	1	0.91	0.99	0.995	1	0.97	0.745	0.98	1	1	1	1	1	0.9	1	1	1	1	1	1	1	1	0.985	0.99	0.78	0.985	1	1	1	0.995	1	1	0.185	0.99	0.995	1	1	1	0.98	1	0.915	1
Rv1502	1	1	0.98	0.935	1	0.995	1	1	0.985	0.955	0.99	0.99	0.98	1	1	0.8	0.685	0.925	1	0.995	1	1	1	1	1	1	0.975	1	1	1	1	1	0.98	1	1	1	0.995	1	0.995	1	1	0.99	0.8	1	1	1	1	0.44	1
Rv1503c	1	1	1	1	1	1	1	1	0.975	1	0.95	0.99	1	1	0.955	1	1	1	1	1	1	1	1	0.985	1	1	1	1	0.905	0.965	1	1	0.985	1	1	1	0.195	0.305	1	1	1	1	1	0.995	0.99	1	0.995	0.995	0.99
Rv1504c	1	0.995	0.995	1	0.995	1	0.99	0.29	0.895	1	0.995	0.975	1	1	1	0.915	1	0.995	0.95	1	0.835	0.995	1	0.995	0.995	1	0.905	1	1	1	1	0.99	1	0.985	1	0.99	0.81	1	1	1	1	1	0.98	1	0.83	0.94	0.98	0.48	0.965
Rv1505c	1	0.935	0.99	0.985	1	1	0.995	0.895	1	0.995	0.995	0.99	1	0.985	1	0.985	0.97	0.965	1	1	0.99	1	1	1	0.99	0.905	1	1	1	1	1	1	1	0.995	1	0.995	0.995	1	0.99	0.985	0.995	0.68	1	0.475	1	1	0.82	0.98	1
Rv1506c	1	1	0.82	1	1	1	1	0.935	0.935	0.99	0.97	1	1	1	1	0.99	1	1	0.83	1	0.99	1	0.995	0.955	0.99	1	0.935	1	1	1	1	1	0.61	1	1	0.94	0.93	1	1	0.98	0.95	1	0.97	0.955	0.99	0.88	0.995	0.75	0.955
Rv1507c	1	1	1	1	1	1	1	1	1	0.94	0.995	0.995	1	1	1	1	1	0.895	1	1	0.99	1	0.975	0.995	0.945	0.995	1	1	1	0.975	0.99	0.995	0.995	0.65	0.985	0.995	1	0.985	0.99	1	1	0.975	1	0.405	1	0.905	1	0.67	0.985
Rv1508c	1	1	1	0.995	1	0.94	1	0.995	0.97	0.995	1	1	1	1	1	1	1	1	1	1	1	1	0.99	0.995	1	1	0.915	1	1	1	1	1	0.995	1	1	0.99	0.545	0.99	1	0.97	1	1	0.995	1	0.995	0.995	1	0.87	0.99
Rv1509	1	1	0.99	1	0.995	0.995	0.88	1	1	1	0.87	0.925	1	1	0.995	1	0.97	1	1	0.995	1	0.995	1	1	1	1	1	1	0.5	0.945	1	1	0.97	0.89	1	1	0.725	1	0.98	0.98	0.975	1	0.815	1	1	1	1	0.98	0.945
Rv1510	1	0.975	1	0.94	1	1	0.995	0.915	0.9	0.415	0.995	1	1	1	0.995	1	0.985	1	1	1	0.945	1	1	0.99	1	1	1	1	0.99	1	1	1	1	0.855	1	0.21	0.95	1	1	1	1	0.995	0.995	0.865	0.995	1	0.99	1	0.9
Rv1511	1	1	1	1	1	1	1	0.995	0.99	0.875	0.95	0.32	0.995	1	0.99	1	0.955	0.99	1	0.995	0.995	1	0.99	1	1	1	1	1	1	0.99	0.985	1	1	0.97	1	1	0.765	0.7	1	0.905	1	1	0.985	1	0.945	1	0.97	0.985	0.985
Rv1512	1	1	1	0.965	1	1	1	1	1	1	0.215	1	1	0.995	0.995	1	0.985	1	1	1	0.96	1	1	1	1	1	0.985	1	0.985	1	0.98	1	1	0.905	1	0.985	0.39	1	1	0.995	1	1	1	0.99	1	1	0.99	0.545	0.69
Rv1513	1	0.71	1	0.915	1	1	1	1	1	0.995	1	1	1	0.965	0.915	1	1	1	1	1	0.995	1	1	1	0.98	1	0.94	1	0.985	1	0.985	0.995	1	0.99	1	1	1	1	0.995	0.955	0.95	1	0.99	0.975	1	1	0.745	1	1
Rv1514c	1	1	0.93	1	1	0.905	1	0.565	0.915	0.99	1	0.995	0.995	1	0.995	1	1	1	1	1	1	0.29	0.95	1	0.995	1	1	1	1	1	1	0.825	1	0.325	1	1	1	1	0.955	1	0.945	1	0.505	0.94	0.73	1	1	0.985	1
Rv1515c	1	1	0.99	0.995	1	0.98	1	0.815	0.995	1	1	1	1	1	0.995	1	0.995	0.985	1	0.98	0.985	0.995	0.89	1	1	1	1	1	1	1	1	1	0.995	1	0.965	1	1	0.99	0.81	0.77	0.855	1	0.94	0.95	1	1	0.99	0.945	1
Rv1516c	1	1	0.985	0.995	1	0.86	1	0.995	0.88	0.98	1	0.99	1	0.975	0.635	1	0.975	1	1	1	1	0.935	1	1	1	1	1	1	1	1	1	0.95	1	1	1	1	1	1	1	1	0.995	1	0.54	0.355	0.99	1	0.31	0.955	1
Rv1517	1	0.495	1	1	1	1	1	1	1	1	0.995	0.995	1	1	1	0.91	1	1	1	0.995	1	1	1	1	1	1	0.855	1	1	1	1	0.995	1	1	1	1	1	0.99	1	0.78	1	1	1	1	1	1	0.995	1	1
Rv1518	0.995	1	1	0.99	1	1	1	0.995	1	0.96	1	1	1	0.865	0.995	1	1	1	1	0.99	0.96	1	1	1	1	1	0.82	1	0.76	1	0.855	1	1	0.355	1	1	1	0.985	1	0.67	1	1	0.995	1	1	1	0.97	0.995	1
Rv1519	1	1	1	1	0.955	1	1	1	0.955	0.995	1	0.98	1	1	1	0.995	1	0.98	1	0.995	1	1	1	0.985	1	0.125	1	1	1	1	1	1	1	1	1	0.995	1	1	1	1	1	1	0.97	0.985	1	1	1	0.98	1
Rv1520	1	1	0.995	0.975	1	1	1	1	0.72	1	1	1	1	1	1	1	1	0.975	0.99	1	0.995	1	0.975	1	1	0.975	1	1	1	1	1	0.98	0.995	0.98	1	1	0.995	1	0.99	0.985	1	1	0.06	0.61	0.97	1	1	0.915	1
Rv1521	1	0.995	0.95	0.96	1	0.995	1	1	0.86	1	1	0.81	1	1	0.86	1	1	1	1	0.985	1	0.95	1	1	0.99	1	1	1	1	1	0.805	0.67	1	1	1	0.7	1	1	1	0.99	1	0.93	1	0.275	0.995	1	0.915	1	0.985
Rv1522c	1	0.995	1	1	1	1	1	1	0.995	0.995	0.965	1	1	0.97	1	1	0.99	1	0.995	0.995	1	0.995	0.995	1	1	1	1	1	1	0.995	1	1	0.19	0.99	0.995	1	1	0.995	1	0.97	1	1	0.945	0.885	1	1	0.8	1	0.995
Rv1523	1	1	0.995	1	1	1	1	1	1	1	0.985	1	1	1	0.995	0.595	1	1	1	1	1	1	0.86	0.975	1	0.985	0.995	1	1	1	1	1	0.925	0.985	0.995	0.88	1	1	0.995	1	0.985	0.96	0.985	1	1	1	1	1	1
Rv1524	1	0.995	1	1	1	1	1	0.88	1	1	0.97	0.97	1	0.995	1	1	0.995	1	1	0.995	1	0.96	1	1	1	1	0.995	1	0.785	1	1	1	1	0.405	1	1	1	1	0.97	0.99	0.93	1	0.92	1	0.995	1	1	0.99	0.98
Rv1525	0.995	0.84	0.7	0.995	1	1	1	0.985	0.915	1	0.965	0.985	0.995	0.975	0.98	1	1	0.995	0.995	1	1	0.965	0.975	0.98	1	1	1	1	0.99	1	1	1	1	1	1	0.985	0.95	1	0.995	1	0.985	1	1	0.695	0.98	1	0.995	0.955	0.955
Rv1526c	0.98	1	1	0.94	1	1	0.99	1	1	1	1	1	1	1	0.965	1	0.955	1	1	0.995	0.05	1	1	1	1	1	1	1	0.545	1	1	1	0.995	0.99	1	1	1	1	1	0.715	1	1	0.935	1	1	1	0.825	0.865	1
Rv1527c	1	0.985	1	0.935	1	1	1	1	0.92	1	0.985	1	0.995	0.99	0.83	1	1	1	1	1	1	1	1	0.995	1	1	0.96	1	0.96	1	1	0.995	1	1	1	1	1	1	0.995	0.45	1	1	1	0.95	1	1	0.955	1	1
Rv1528c	1	1	1	1	1	1	1	1	1	1	1	1	1	1	1	1	1	0.975	1	0.765	0.945	1	1	1	1	1	1	1	1	1	1	1	1	1	1	1	1	1	1	1	1	1	1	1	1	1	1	1	1
Rv1529	1	1	1	0.81	1	1	1	1	0.79	1	1	0.99	1	0.93	1	0.815	0.325	0.99	0.94	1	1	0.885	1	0.995	1	1	1	1	1	1	1	1	0.995	0.995	1	1	0.91	1	0.81	0.985	1	1	0.96	1	1	1	1	0.99	1
Rv1530	0.94	1	1	0.89	1	1	1	1	0.995	1	1	1	0.995	0.885	0.995	1	1	1	0.98	1	0.905	1	1	1	1	1	1	1	1	0.945	1	0.985	0.995	1	1	1	1	1	1	0.97	1	1	0.99	0.99	1	1	1	1	0.985
Rv1531	0.995	1	1	0.96	1	1	1	1	0.805	1	1	1	0.985	0.49	1	1	1	1	1	1	1	0.865	1	1	1	1	1	1	1	1	1	0.985	1	0.775	1	1	1	0.995	0.995	0.95	1	1	1	1	1	1	1	1	1
Rv1532c	1	1	1	1	1	1	1	1	1	1	1	0.985	0.99	0.91	1	0.16	1	1	0.4	0.81	0.91	0.99	1	1	0.97	1	1	0.97	1	1	1	0.85	1	0.985	1	1	1	1	1	1	1	1	0.97	1	0.85	0.895	0.995	0.965	0.965
Rv1533	1	1	1	1	1	1	1	0.99	1	1	1	1	1	1	1	1	1	1	0.97	1	1	1	1	1	1	1	1	1	0.965	1	0.315	0	0.98	0.135	1	1	1	1	0.99	1	1	1	1	1	1	1	1	1	1
Rv1534	1	1	1	1	1	0.97	1	1	0.97	0.985	1	1	1	0.88	1	1	0.995	1	0.95	1	0.99	1	1	1	1	1	1	1	0.995	1	0.995	0.965	0.775	1	1	1	1	0.78	1	0.985	0.79	1	1	1	0.69	0.98	1	0.995	0.88
Rv1535	1	1	1	1	0.32	0.745	1	1	0.995	0.995	1	1	1	1	1	1	1	1	1	0.915	0.99	1	1	0.99	0.985	0.995	0.995	0.885	1	0.995	1	1	0.995	0.99	1	1	1	1	0.785	0.985	1	1	1	0.995	0.995	1	0.995	0.91	1
Rv1536	1	0.975	0.95	1	0.975	1	0.96	1	0.93	1	1	0.98	0.99	0.95	1	0.725	1	1	0.955	1	1	1	1	0.995	1	0.93	0.87	0.36	0.995	1	1	1	0.99	0.985	0.915	0.995	0.89	1	1	0.97	1	1	0.99	1	1	1	0.995	0.995	1
Rv1537	1	1	0.96	1	1	0.945	1	1	0.935	1	1	0.995	1	0.995	1	0.985	0.99	1	0.95	1	0.995	1	1	0.995	0.995	1	1	1	1	1	1	1	0.965	1	1	1	1	0.995	1	1	1	0.99	0.615	1	0.895	0.975	0.965	0.995	0.885
Rv1538c	1	1	1	0.99	0.72	1	0.995	0.95	0.995	1	1	1	0.98	1	1	1	1	1	1	1	1	1	1	1	1	1	0.91	1	0.99	1	0.97	1	1	1	1	1	1	1	0.945	0.995	1	1	1	1	0.995	1	1	1	1
Rv1539	1	1	0.945	1	1	1	1	1	0.93	0.995	0.99	1	1	0.97	1	0.865	1	0.995	0.945	1	0.995	0.995	0.995	1	1	1	1	1	1	1	1	1	0.84	1	1	1	0.94	1	0.945	0.995	0.215	1	0.44	1	0.995	1	1	0.915	0.99
Rv1540	1	0.99	1	1	1	0.995	1	0.935	0.995	0.97	1	0.985	0.975	0.97	1	0.995	1	0.99	1	1	1	1	1	1	0.885	1	0.78	1	1	1	0.985	1	0.56	1	1	1	1	0.99	0.995	1	0.79	0.98	1	1	0.905	0.985	1	0.985	0.995
Rv1541c	1	1	1	1	1	1	1	0.98	0.96	0.995	1	0.995	1	1	1	0.8	1	0.99	1	1	0.63	0.975	1	1	0.975	1	1	1	0.94	1	1	0.97	1	0.905	0.975	1	0.98	1	1	0.995	1	0.975	1	0.99	1	1	0.985	0.995	1
Rv1542c	1	1	1	1	0.995	1	1	0.465	0.855	0.995	1	1	1	1	1	1	1	1	1	1	1	1	0.885	1	1	1	1	1	1	1	1	0.995	1	0.855	1	1	1	0.995	0.995	0.995	1	0.875	1	1	0.98	0.97	1	1	1
Rv1543	1	1	0.985	0.835	1	1	1	1	0.93	0.98	1	0.955	0.995	1	1	0.965	0.995	0.695	0.915	1	0.995	0.995	0.92	0.985	0.995	1	1	1	1	1	1	0.995	1	1	0.975	0.975	0.985	1	0.995	1	1	0.975	0.685	0.905	1	1	0.985	0.99	1
Rv1544	1	1	1	1	1	0.835	1	0.835	0.965	1	1	1	1	0.97	1	1	1	1	1	1	1	1	1	1	0.99	1	0.965	1	1	1	0.995	1	0.99	0.985	1	1	1	0.97	1	0.57	1	0.995	0.995	1	0.98	1	0.995	1	1
Rv1545	1	1	1	1	1	1	1	1	0.91	1	1	1	1	0.985	1	0.995	1	0.995	1	1	0.375	0.975	1	1	1	1	1	1	1	1	1	0.95	1	0.995	1	1	0.775	1	1	0.97	1	1	0.73	1	0.995	1	1	0.995	1
Rv1546	1	0.795	0.995	1	0.985	0.995	1	0.045	1	1	0.96	1	1	0.95	1	1	0.835	1	1	0.995	0.97	1	1	1	0.61	1	0.78	1	1	1	1	1	1	0.995	1	1	1	1	0.71	1	0.97	0.99	0.955	1	0.97	1	0.775	0.985	0.995
Rv1547	1	1	1	1	1	0.985	1	1	1	1	1	1	1	1	1	1	1	1	1	1	0.16	0.995	1	1	1	1	1	0.995	1	1	1	0.925	1	1	1	1	1	0.805	1	0.18	0.995	1	1	1	1	0.99	1	1	1
Rv1548c	1	0.995	0.985	0.98	1	1	1	0.56	1	1	1	0.975	1	1	0.99	0.975	0.995	1	1	1	0.93	0.995	1	0.965	0.83	1	0.905	1	1	1	0.95	0.965	0.98	0.97	1	0.995	0.96	1	1	1	1	0.98	0.985	0.975	0.935	1	0.995	0.99	1
Rv1549	1	0.895	0.99	1	1	1	1	1	1	1	0.995	1	1	0.99	1	0.82	1	1	1	1	1	1	0.995	1	1	0.775	1	1	0.99	1	1	1	1	1	0.54	1	1	1	1	1	0.92	1	1	1	0.995	1	1	1	1
Rv1550	0.99	0.95	1	0.69	0.985	1	1	0.97	1	0.95	0.74	1	1	0.99	0.905	1	0.98	1	1	1	1	1	0.995	1	1	0.995	0.67	1	0.46	0.975	1	1	1	0.68	1	0.995	1	1	0.99	0.995	1	0.985	1	1	1	1	0.995	1	1
Rv1551	0.995	0.975	1	0.99	1	0.495	1	1	1	0.95	1	0.99	1	0.995	1	1	1	1	0.995	1	1	0.995	1	1	1	1	1	1	1	0.98	0.96	0.89	1	1	1	1	1	0.995	1	1	1	1	1	1	0.16	0.985	1	1	1
Rv1552	0.985	0.905	1	1	1	0.965	1	1	1	0.725	1	1	0.995	0.88	0.99	1	1	1	1	0.925	0.985	1	1	1	0.985	1	1	1	1	1	0.45	1	1	0.955	1	0.98	1	0.83	1	1	1	0.96	1	1	1	1	1	1	1
Rv1553	1	0.995	0.965	1	1	0.735	1	1	0.985	1	1	0.935	1	0.99	1	0.945	1	1	1	1	1	0.955	1	1	1	1	1	1	1	1	1	1	1	1	1	0.99	0.94	1	1	1	1	0.985	0.99	1	0.78	1	1	0.995	0.705
Rv1554	1	0.995	1	1	1	0.985	1	1	0.935	0.985	1	0.975	1	1	1	1	0.995	1	0.995	1	1	1	0.985	0.995	0.995	1	1	1	1	1	0.98	0.915	1	0.975	0.995	0.79	1	1	1	0.995	1	0.79	1	1	1	1	1	1	1
Rv1555	0.995	0.935	0.995	0.99	1	0.395	1	1	0.995	1	1	0.91	0.995	0.98	1	0.9	1	1	0.995	1	1	1	0.985	1	1	1	1	1	1	1	1	1	1	1	1	0.995	0.995	1	1	1	1	1	0.98	1	0.855	1	1	0.93	1
Rv1556	1	1	0.995	0.985	1	0.995	1	0.995	0.98	0.995	0.995	0.97	1	1	1	1	0.995	1	0.995	1	0.995	0.99	0.775	1	1	0.94	1	0.78	1	1	0.985	0.855	1	1	1	0.975	1	1	1	1	1	1	0.92	1	1	1	1	1	1
Rv1557	1	1	1	1	1	0.835	0.99	1	1	1	1	1	0.645	1	1	1	1	1	1	1	1	1	1	1	1	0.995	1	1	1	0.995	1	1	1	1	0.985	0.99	1	1	1	0.995	1	0.99	1	1	1	1	1	1	0.995
Rv1558	1	0.995	1	1	1	0.005	1	1	1	0.935	0.99	1	1	1	1	1	0.995	1	1	1	1	1	0.995	1	0.995	1	0.975	1	1	1	0.93	0.995	0.995	0.975	1	1	1	1	0.98	1	0.99	0.98	0.985	1	0.99	1	0.995	0.93	0.99
Rv1559	1	0.92	0.97	1	1	0.995	1	1	0.915	0.995	0.995	0.995	1	0.615	1	0.99	1	0.99	0.98	0.945	1	1	1	0.995	0.72	1	0.93	1	0.995	1	0.995	1	0.98	1	1	1	1	1	1	1	0.995	1	0.9	0.995	0.935	1	1	0.995	1
Rv1560	1	0.755	1	1	1	0.805	1	1	1	0.97	1	1	1	0.995	1	0.995	1	0.995	1	1	1	0.785	1	1	1	1	0.995	1	1	1	1	1	0.955	1	1	1	1	1	1	1	1	1	0.31	0.995	1	1	0.96	1	0.97
Rv1561	1	1	0.835	1	1	1	1	1	0.935	0.99	1	1	1	1	1	1	1	1	1	1	0.995	1	1	1	0.1	1	1	1	1	1	1	1	1	1	1	1	1	1	1	1	1	1	0.995	0.985	0.995	1	0.985	1	0.89
Rv1562c	1	0.98	1	1	1	0.97	1	1	1	1	1	0.99	1	0.985	1	0.945	0.995	0.895	1	0.985	0.975	0.99	1	1	1	1	1	1	1	1	1	1	0.995	1	1	1	0.97	0.99	1	0.835	0.97	1	0.975	0.995	0.04	1	0.94	0.995	1
Rv1563c	1	1	0.925	1	1	0.995	1	1	0.98	1	1	0.99	1	1	1	0.965	1	1	1	1	0.945	1	1	1	0.005	1	1	1	1	1	1	1	1	1	1	1	0.515	1	1	1	1	1	0.335	1	0.995	1	0.995	0.97	0.985
Rv1564c	1	0.995	1	0.995	1	1	1	1	1	1	0.795	1	1	0.985	0.955	1	0.75	0.995	1	1	1	1	0.995	1	1	1	0.99	1	1	1	1	1	0.995	0.965	1	0.99	1	1	1	0.945	1	1	0.995	1	0.965	1	0.82	1	1
Rv1565c	1	0.955	1	1	1	0.97	1	1	1	0.89	1	1	0.995	0.985	1	1	0.99	0.99	1	1	0.995	0.93	1	1	0.925	0.995	1	1	1	1	1	0.98	1	1	1	1	1	1	1	1	1	0.88	0.985	1	0.94	0.995	0.82	0.995	0.98
Rv1566c	1	1	1	1	1	1	1	1	0.97	1	0.965	1	1	1	1	0.99	1	1	1	1	1	0.99	1	1	1	1	1	1	1	1	1	1	0.995	0.94	1	1	1	0.93	0.995	0.99	0.58	1	0.82	1	0.995	1	1	0.99	1
Rv1567c	1	1	0.995	0.98	1	1	0.995	1	0.81	1	1	1	1	1	1	0.9	1	0.995	0.975	1	0.995	1	0.98	1	0.98	1	0.99	1	1	1	1	0.99	1	1	1	1	1	1	1	0.99	1	0.905	1	0.34	0.995	1	1	1	1
Rv1568	0.995	1	1	0.985	1	0.98	1	1	1	1	1	1	1	0.98	1	0.87	0.79	0.65	1	1	1	0.965	1	0.97	0.985	1	0.955	1	1	1	0.965	0.995	0.995	1	1	1	0.84	1	0.985	0.995	1	1	0.96	1	0.94	1	1	0.98	1
Rv1569	1	0.975	0.995	0.85	1	1	1	1	0.94	1	1	0.96	1	0.695	0.82	0.92	1	1	1	1	0.995	1	0.915	1	1	1	0.995	0.915	1	1	1	0.725	1	1	1	1	1	1	1	0.83	0.96	1	0.96	0.99	1	0.995	0.99	0.97	1
Rv1570	0.995	0.995	0.955	0.94	1	0.985	1	0.99	0.99	0.995	1	0.975	1	1	1	0.735	0.92	0.925	1	1	1	1	1	0.995	1	1	0.94	1	1	1	1	1	1	0.985	1	1	0.905	1	1	1	1	1	0.965	1	0.79	1	1	0.81	1
Rv1571	1	0.995	0.995	1	1	1	1	1	0.995	1	0.995	1	1	1	0.995	0.43	0.98	0.995	1	1	1	1	0.865	1	1	1	1	0.965	1	1	1	0.965	1	1	1	1	1	1	1	0.905	1	1	0.99	1	1	0.995	1	0.995	1
Rv1572c	0.94	1	1	1	1	0.995	1	1	1	1	1	1	1	1	0.97	0.99	1	1	1	1	1	1	1	1	0.97	1	0.99	1	1	0.995	0.18	1	1	0.995	1	1	0.995	1	1	0.965	1	1	1	1	0.995	1	1	1	0.98
Rv1573	1	0.98	1	1	1	0.95	1	0.995	1	0.98	1	1	1	0.995	1	0.825	0.995	0.925	1	1	1	0.995	0.95	1	0.98	1	1	1	1	1	1	0.995	0.995	1	1	1	1	1	1	0.995	1	1	0.99	0.935	0.845	0.93	1	0.99	1
Rv1574	0.755	1	1	1	1	1	1	1	1	1	1	1	1	1	0.985	1	1	1	1	1	0.95	1	1	1	1	1	1	0.925	1	0.985	0.5	0.69	1	0.99	1	1	1	0.945	1	0.455	1	1	1	1	1	0.995	1	1	1
Rv1575	1	1	1	0.985	0.98	0.965	0.995	1	1	1	1	1	0.98	1	0.775	1	0.985	1	1	1	1	1	1	1	1	1	0.99	1	0.945	1	0.86	0.99	0.985	0.985	1	1	1	0.98	1	0.545	1	1	1	1	0.995	0.795	0.6	1	0.985
Rv1576c	1	1	1	1	1	1	1	1	1	1	1	1	0.93	1	1	1	1	1	0.995	1	1	1	1	1	1	1	1	1	1	1	1	1	1	0.895	1	1	1	1	1	0.02	1	1	1	1	1	1	1	0.875	1
Rv1577c	1	1	1	1	1	1	0.995	1	1	1	1	1	0.815	1	1	1	0.98	1	1	1	1	1	0.995	1	1	1	1	1	1	1	1	1	1	1	0.965	1	1	1	1	0.77	1	1	1	1	1	1	1	1	1
Rv1578c	1	1	1	0.97	1	1	0.99	0.935	1	1	0.99	0.995	0.995	0.99	1	0.915	0.99	1	1	1	1	1	1	1	0.955	0.93	1	1	0.98	1	1	0.995	1	0.955	0.955	0.97	0.995	1	1	0.68	1	1	0.99	0.98	1	1	1	0.915	1
Rv1579c	1	0.95	0.98	1	1	1	1	1	0.985	1	1	1	0.855	0.995	1	0.985	0.92	0.995	1	1	1	0.995	1	1	1	1	0.965	1	1	1	0.985	1	0.99	1	1	0.995	1	1	1	0.99	1	0.995	0.995	1	0.98	1	1	1	1
Rv1580c	0.93	0.96	0.96	1	1	0.995	1	0.995	0.895	1	1	0.84	1	1	0.975	0.95	0.95	1	1	1	1	1	1	1	1	1	0.83	1	0.995	1	0.975	1	1	1	1	0.995	1	1	1	0.965	1	1	0.945	1	0.785	1	1	0.985	0.995
Rv1581c	1	0.975	1	1	1	0.905	1	0.995	0.92	0.99	1	1	0.955	1	0.985	1	0.995	1	1	1	0.98	1	1	1	1	1	0.87	1	1	1	0.85	1	1	1	1	1	1	1	1	0.995	1	1	1	1	0.995	1	0.955	1	0.985
Rv1582c	0.555	0.995	1	0.99	1	0.825	1	1	0.995	0.98	1	1	0.99	1	0.945	0.995	1	1	1	1	0.995	0.995	1	1	1	1	0.995	1	1	1	0.01	1	1	0.975	1	1	1	1	1	0.91	1	1	0.995	1	0.985	1	0.99	0.995	1
Rv1583c	1	0.775	1	1	1	1	0.995	1	1	0.995	1	1	1	1	1	1	1	0.02	0.995	1	0.99	0.865	0.995	1	1	1	0.995	1	1	0.995	1	0.945	0.93	1	1	0.99	1	1	1	0.535	1	1	0.92	1	0.99	0.975	1	0.99	1
Rv1584c	1	1	1	1	1	1	1	1	0.965	1	1	0.985	0.955	1	0.255	1	1	1	1	1	1	1	1	1	1	1	1	0.985	1	1	1	1	1	1	1	1	1	1	1	0.14	1	1	1	1	1	1	1	1	1
Rv1585c	1	1	1	1	1	1	1	1	1	1	1	1	0.985	1	1	1	1	1	1	1	1	1	1	1	1	0.78	1	1	1	1	1	1	1	1	1	1	1	1	1	1	1	1	1	1	1	1	1	1	1
Rv1586c	1	1	1	1	1	1	1	1	1	1	1	1	1	1	1	1	1	0.995	1	1	1	1	1	1	1	1	1	0.975	1	1	1	0.98	1	1	0.11	1	1	1	1	0.995	1	1	1	1	1	1	1	1	1
Rv1587c	0.985	1	1	1	1	0.955	1	1	1	0.995	0.985	1	0.995	1	0.99	1	1	1	1	0.995	1	1	1	0.995	1	1	1	1	1	0.995	0.81	0.99	1	1	1	1	1	1	1	1	1	1	1	0.975	1	1	0.875	1	1
Rv1588c	1	1	1	1	1	1	1	1	1	1	1	1	1	1	1	1	1	1	1	0.55	1	1	1	1	1	1	1	1	1	1	1	1	1	1	1	1	1	1	1	1	1	1	1	1	1	1	1	1	1
Rv1589	1	1	1	1	1	0.8	1	1	0.995	0.99	1	1	1	1	1	0.89	0.735	0.915	1	1	0.97	0.93	1	1	1	1	1	1	1	1	0.99	0.995	0.915	0.97	0.995	0.965	0.96	0.995	0.985	1	0.99	0.99	0.85	0.995	1	1	1	0.995	1
Rv1590	1	1	1	0.93	1	0.985	1	0.995	1	1	0.975	1	1	1	1	0.99	0.995	1	1	1	1	1	1	1	1	0.995	1	0.995	1	0.98	1	0.9	1	1	1	1	1	0.71	1	1	0.995	1	1	0.995	1	1	1	1	1
Rv1591	1	1	1	1	1	0.995	1	1	1	1	1	1	1	1	1	0.455	0.96	1	1	1	0.86	1	1	1	0.945	1	1	0.995	1	1	1	1	1	1	1	1	0.96	0.99	1	1	1	1	0.98	1	1	1	1	1	1
Rv1592c	1	1	1	1	0.86	0.995	1	1	1	1	1	0.855	0.995	1	0.975	1	1	1	0.975	0.83	1	1	1	1	1	0.95	1	0.525	1	0.995	1	1	1	1	1	0.995	1	1	1	1	0.98	0.995	1	0.975	1	1	1	1	1
Rv1593c	1	0.995	1	1	1	1	1	1	0.965	0.99	1	1	1	1	1	0.995	0.895	0.95	0.995	1	1	1	1	1	0.99	1	1	1	1	1	1	1	1	1	1	1	1	1	1	0.995	0.365	0.77	0.99	1	1	0.995	1	0.995	0.555
Rv1594	1	1	1	1	1	1	1	1	1	0.975	0.995	0.995	1	1	1	1	1	1	1	0.97	1	0.995	1	0.91	1	0.995	1	0.815	1	1	1	1	1	1	0.825	1	1	1	1	1	0.61	1	0.995	0.995	1	1	1	1	1
Rv1595	1	1	0.53	0.805	1	1	1	1	0.995	1	1	0.985	1	1	1	0.795	1	0.99	1	1	1	0.965	1	1	0.955	1	1	1	1	1	0.965	0.865	0.99	1	1	1	0.955	1	0.99	1	0.23	0.96	0.79	1	0.965	1	1	0.86	0.98
Rv1596	1	1	1	0.985	1	1	1	1	1	0.98	1	0.995	1	1	0.995	0.945	1	1	1	1	1	0.97	1	0.995	1	1	0.99	0.98	1	1	0.705	0.95	0.995	1	1	1	0.995	0.965	0.925	0.99	0.54	1	0.925	1	1	1	1	0.995	1
Rv1597	1	0.945	0.995	1	0.515	0.995	0.8	1	0.98	0.975	0.99	1	0.995	1	1	0.98	0.995	1	1	1	0.985	1	1	0.935	0.62	0.995	1	0.875	0.835	1	0.99	0.765	1	0.96	0.975	0.695	1	0.985	1	0.975	0.93	0.985	1	1	1	1	1	1	0.97
Rv1598c	1	1	1	1	1	1	1	0.85	1	0.995	1	1	0.995	0.665	1	1	0.945	1	1	1	1	1	1	1	1	1	0.875	1	1	1	0.995	1	1	0.995	1	0.99	1	1	1	0.88	1	0.995	0.995	0.99	0.98	0.98	0.975	1	1
Rv1599	1	1	1	1	1	0.995	1	0.95	1	1	1	1	1	0.995	1	1	1	1	1	1	1	1	1	1	1	0.93	1	1	1	1	1	1	0.28	0.995	1	1	1	1	1	0.94	0.86	1	1	1	0.95	0.985	1	0.19	0.98
Rv1600	1	1	1	1	1	1	1	1	1	1	0.985	0.985	0.995	1	1	1	0.84	1	0.985	1	1	1	1	1	1	1	0.725	0.93	1	1	1	1	1	0.995	0.92	1	1	1	0.905	0.98	0.965	1	1	1	1	0.975	1	1	1
Rv1601	1	1	1	0.855	1	1	0.93	1	1	1	0.61	0.995	1	1	1	1	0.925	1	1	1	1	1	1	1	1	0.275	1	1	0.995	0.985	1	1	0.965	1	1	0.09	1	1	0.985	0.785	0.995	0.98	1	1	1	1	0.995	0.995	1
Rv1602	1	1	1	1	0.97	1	0.995	1	1	0.99	0.82	0.995	0.98	1	1	1	0.89	1	1	0.995	1	0.935	1	0.96	1	1	1	0.985	1	1	1	1	1	0.945	0.72	0.82	1	1	1	1	0.99	1	0.995	0.99	1	1	1	1	1
Rv1603	1	0.98	1	1	0.975	1	0.99	1	1	0.925	0.97	1	1	0.96	0.74	1	0.945	1	1	1	1	1	0.985	1	0.93	1	1	1	0.835	1	0.995	0.905	0.97	0.945	1	0.95	1	1	0.985	0.99	0.75	1	1	1	1	0.97	1	0.995	0.995
Rv1604	1	1	0.905	0.995	1	1	1	1	0.985	0.995	0.99	0.96	1	0.975	0.995	0.805	0.87	0.98	1	1	1	0.82	0.995	0.995	0.99	1	0.995	1	1	1	1	1	0.995	0.82	1	1	1	1	1	1	1	1	1	1	0.99	1	1	1	0.995
Rv1605	1	0.69	0.96	1	0.97	1	1	1	1	1	0.985	1	1	0.995	0.935	0.955	1	1	1	1	0.995	1	0.97	1	0.795	1	0.9	1	0.985	1	1	1	0.94	0.915	1	0.89	1	1	0.995	0.995	0.64	0.995	0.875	1	0.955	1	1	0.995	0.955
Rv1606	1	1	0.91	0.965	1	1	1	1	0.83	0.985	1	0.975	1	1	1	0.355	0.87	0.99	1	1	1	0.77	1	0.995	1	1	1	1	0.995	1	1	1	1	1	1	1	0.995	1	1	1	1	1	1	1	0.995	1	1	0.985	1
Rv1607	1	1	1	1	1	1	1	1	0.99	0.995	0.93	0.995	0.99	0.965	1	1	1	1	0.985	0.79	1	1	0.845	0.92	0.795	1	0.995	0.985	0.91	1	1	0.97	1	0.99	0.74	0.26	1	1	1	0.985	1	0.98	1	0.96	1	1	1	1	1
Rv1608c	0.995	1	1	0.375	1	0.81	1	1	0.995	0.995	1	1	1	1	1	0.39	1	1	1	1	1	1	1	1	0.995	1	0.96	1	1	1	1	1	1	1	1	0.99	0.94	1	1	0.995	1	1	0.99	1	0.995	1	1	1	1
Rv1609	1	0.995	0.995	1	0.99	1	1	1	0.445	0.905	1	1	1	0.9	1	0.995	1	1	1	1	0.995	1	1	1	1	1	1	1	0.88	1	0.91	0.995	0.99	0.905	1	0.995	0.995	0.89	1	0.85	0.995	0.99	0.99	1	1	1	1	1	1
Rv1610	1	1	1	0.8	1	1	1	1	1	0.955	1	1	1	0.965	0.905	1	1	1	1	1	1	1	1	1	1	1	0.995	0.995	1	1	1	1	0.95	1	1	1	0.9	1	1	0.575	0.995	1	0.995	1	1	1	0.905	1	1
Rv1611	1	1	1	1	1	0.7	1	1	1	1	1	1	1	1	1	1	0.89	1	1	1	0.575	0.745	1	1	1	1	1	1	1	1	0.85	1	1	0.975	0.99	1	0.995	0.98	1	0.955	0.99	1	0.995	1	1	1	1	1	1
Rv1612	1	1	1	1	1	0.99	1	1	1	0.905	1	1	1	1	1	0.97	0.96	0.365	1	1	0.99	1	1	1	1	1	1	1	1	1	1	1	0.96	1	1	1	0.995	0.995	1	0.99	1	1	1	0.725	1	1	1	1	1
Rv1613	1	1	1	1	1	0.995	1	1	1	1	1	1	1	1	1	0.58	0.815	1	1	1	0.915	0.975	1	1	1	1	1	0.89	1	1	0.995	1	0.97	1	0.97	1	0.99	1	1	0.985	0.97	0.995	1	0.995	1	1	1	1	1
Rv1614	1	1	1	1	1	0.93	1	1	1	0.995	1	0.99	1	1	1	0.71	0.985	0.495	1	1	0.98	0.885	1	1	1	1	1	1	1	1	1	1	0.97	1	0.995	1	0.955	0.975	1	0.985	0.99	0.995	1	1	1	1	1	0.935	1
Rv1615	0.975	1	0.995	1	1	1	1	1	0.995	0.995	0.995	1	0.995	0.83	1	1	1	1	1	0.99	0.99	1	1	1	0.935	1	0.335	1	0.98	1	0.945	1	0.95	1	1	0.995	1	0.995	1	0.915	1	0.99	0.795	1	1	1	0.975	1	0.995
Rv1616	1	0.985	0.995	0.98	1	0.995	1	1	0.995	0.895	1	0.995	0.995	0.775	1	0.995	1	0.845	1	1	1	1	1	1	1	1	0.845	1	1	1	1	1	1	1	1	1	0.995	0.995	1	0.995	1	1	0.975	1	1	1	0.995	1	1
Rv1617	0.99	1	0.99	1	1	0.295	1	1	1	1	0.97	1	1	1	1	1	0.98	1	1	0.98	0.96	1	1	1	1	1	1	1	1	1	0.765	1	0.965	1	0.995	1	1	0.86	0.995	1	1	1	0.94	1	1	1	1	1	1
Rv1618	1	1	0.99	1	0.99	1	1	1	1	0.905	1	1	1	0.985	1	1	0.96	0.7	1	0.985	0.95	1	0.985	1	1	1	0.89	1	1	1	1	1	0.945	1	1	1	1	1	1	1	0.995	0.99	1	0.905	1	1	1	1	1
Rv1619	1	1	1	1	1	0.96	1	1	1	0.385	0.965	0.915	1	1	0.9	1	0.98	0.995	1	1	0.965	0.955	1	1	0.745	1	0.975	1	1	1	1	0.995	1	1	1	0.91	1	0.975	1	1	1	0.98	0.51	0.92	0.89	0.985	0.995	0.995	0.995
Rv1620c	1	1	1	1	1	0.375	1	1	0.94	0.995	0.995	1	1	0.95	1	0.96	1	1	1	1	0.995	0.6	0.995	1	0.995	1	1	1	1	1	0.995	0.96	1	0.85	1	1	0.98	1	1	1	1	1	1	1	0.895	1	1	1	0.995
Rv1621c	1	1	1	1	1	0.325	1	1	0.965	0.98	0.99	0.995	1	0.99	0.995	1	0.91	1	1	1	1	1	1	1	1	1	1	1	1	1	1	1	1	0.685	1	1	0.995	0.965	1	0.63	1	1	1	0.99	0.99	1	1	1	1
Rv1622c	0.99	1	1	0.985	1	0.605	1	1	0.97	0.585	1	1	1	0.955	1	0.995	0.98	1	0.97	1	1	0.97	0.99	1	1	1	1	1	1	1	1	1	0.955	0.995	1	1	1	1	1	0.99	0.98	1	1	1	0.84	1	1	0.99	0.97
Rv1623c	1	1	0.965	1	1	1	1	1	0.955	0.61	1	1	1	0.945	1	1	0.3	0.995	0.92	1	0.99	1	1	1	1	1	1	1	1	1	1	1	1	1	1	1	1	1	1	1	0.995	1	1	1	1	1	1	0.86	1
Rv1624c	1	0.49	0.985	1	0.995	1	0.965	0.985	0.99	1	0.63	0.95	0.97	1	0.94	0.995	1	1	0.98	1	1	1	1	0.885	1	1	0.99	1	1	1	1	0.89	1	1	1	1	1	1	0.975	0.995	1	1	0.94	0.895	1	1	1	1	0.995
Rv1625c	1	1	1	0.74	1	1	0.94	1	0.995	1	1	0.82	1	1	1	1	0.07	0.93	1	1	1	1	1	1	1	1	1	1	0.995	0.995	1	1	1	0.99	0.985	1	1	0.94	1	1	1	0.535	1	0.705	0.99	0.9	1	0.785	0.995
Rv1626	1	0.995	1	1	1	0.96	1	1	1	0.955	0.995	1	1	0.97	0.965	0.905	1	0.985	1	0.995	1	0.995	1	0.97	1	0.985	0.995	1	0.99	1	1	1	0.89	0.975	0.995	1	0.9	0.92	1	0.77	0.995	0.99	1	1	1	1	1	0.99	1
Rv1627c	1	1	1	1	1	1	1	1	1	1	0.995	1	0.995	1	1	1	0.995	1	1	0.995	1	1	1	0.995	1	0.965	1	1	1	1	1	0.995	0.905	1	1	0.97	1	1	0.915	0.995	1	1	1	1	1	1	1	1	1
Rv1628c	1	1	1	1	0.91	1	1	1	0.97	1	0.95	1	1	0.98	1	1	1	1	1	1	0.92	1	0.985	1	0.975	1	0.995	0.965	1	1	1	0.995	1	1	0.995	1	1	1	1	0.715	0.925	1	1	1	1	1	1	1	1
Rv1629	1	0.93	0.945	0.87	1	1	0.985	0.975	0.995	1	0.895	0.99	0.995	0.865	1	1	1	0.975	0.995	1	1	0.975	1	0.98	0.985	1	0.99	1	1	1	1	1	0.765	1	1	1	1	1	0.985	0.98	0.985	1	1	0.99	0.675	1	0.99	0.95	1
Rv1630	1	1	1	0.99	1	0.965	1	1	0.985	0.895	1	0.975	1	1	0.99	1	0.985	0.975	1	1	1	1	1	0.995	1	1	1	1	1	1	0.98	1	1	1	1	0.995	1	1	0.995	1	1	0.975	1	0.76	1	1	0.87	1	1
Rv1631	1	0.99	1	1	1	1	1	1	0.99	0.975	1	1	1	0.995	0.98	1	1	1	1	1	0.995	1	0.99	1	0.78	1	1	0.995	1	1	0.26	0.95	1	1	1	1	1	1	1	1	1	1	0.87	1	0.995	1	1	1	1
Rv1632c	1	1	1	1	1	1	0.995	1	1	1	0.91	1	1	1	0.99	1	0.905	1	0.97	1	1	1	0.99	0.98	1	1	1	0.99	1	1	1	1	0.345	1	1	0.995	1	1	1	1	1	0.28	0.995	1	0.995	1	1	0.985	0.97
Rv1633	1	1	0.995	1	1	1	1	1	1	0.99	0.935	1	1	0.995	1	1	1	1	1	0.99	1	1	1	0.99	0.99	0.985	1	1	1	1	1	0.925	0.995	1	1	0.995	1	0.995	0.64	0.975	1	1	1	1	1	1	1	0.995	1
Rv1634	1	1	1	0.75	1	1	1	1	0.99	1	1	0.925	1	1	1	0.475	0.91	1	1	1	1	0.995	1	1	1	1	1	1	1	1	1	1	0.935	1	1	1	0.715	1	1	1	1	0.99	0.805	1	0.75	1	1	0.775	1
Rv1635c	1	0.99	1	1	1	1	1	0.99	0.93	1	0.97	1	1	0.985	1	1	0.985	0.995	1	1	1	1	1	1	0.995	1	0.425	1	0.965	1	0.98	1	0.99	0.985	1	0.995	0.995	1	1	0.995	0.185	0.995	0.985	0.975	1	0.99	1	1	1
Rv1636	1	0.87	0.68	1	1	1	1	1	1	1	1	0.73	1	1	1	1	1	1	1	1	0.995	0.945	0.95	1	1	1	1	1	1	1	1	1	0.975	1	1	1	0.995	1	1	1	0.82	0.95	1	1	1	1	1	1	0.995
Rv1637c	1	1	1	1	0.975	0.975	1	1	0.95	1	1	1	1	0.91	1	0.975	1	1	1	1	1	0.99	1	1	1	1	1	1	1	1	1	0.995	1	0.995	1	1	0.965	1	1	0.99	0.99	1	1	0.99	0.955	1	0.995	0.995	1
Rv1638	1	0.99	1	0.975	1	1	1	1	1	1	1	0.905	1	1	0.995	1	1	0.975	1	0.595	1	0.995	0.95	0.995	0.845	1	0.995	1	1	1	1	1	0.99	0.995	1	1	1	1	0.995	1	0.98	0.995	1	1	1	1	1	1	1
Rv1639c	1	1	1	1	1	0.985	1	1	1	1	1	0.955	0.995	1	1	1	1	1	1	1	1	0.995	1	1	0.795	1	1	1	1	1	1	1	1	1	1	0.775	1	0.995	0.985	1	0.995	1	1	1	1	1	1	1	1
Rv1640c	1	0.995	1	1	1	0.99	1	1	1	1	0.955	1	1	1	1	0.995	1	0.8	1	1	1	1	0.775	1	1	1	1	1	1	1	1	0.995	0.66	1	1	0.98	1	1	1	0.995	1	0.98	1	0.98	0.97	1	1	1	1
Rv1641	0.99	1	1	1	1	0.53	1	1	1	0.985	1	0.995	1	0.99	1	1	1	1	0.975	1	1	1	1	1	0.995	1	1	0.995	1	1	0.995	1	1	0.995	1	1	1	1	1	0.485	1	1	1	1	0.925	1	1	0.995	1
Rv1642	1	1	1	1	1	1	1	1	1	0.57	1	1	1	1	1	1	0.995	0.995	0.98	1	0.995	0.99	1	1	0.995	1	1	0.955	1	1	0.935	1	1	1	1	1	1	1	1	1	1	0.995	1	1	1	1	1	1	0.995
Rv1643	0.945	0.995	1	0.99	1	0.47	1	1	1	0.78	1	1	1	1	1	0.855	0.995	1	1	1	0.995	0.975	1	1	1	1	0.995	0.995	1	1	0.995	1	1	1	1	1	1	1	1	0.94	1	1	1	1	0.88	1	1	0.975	0.985
Rv1644	1	1	1	0.33	0.985	1	1	1	0.99	0.99	1	1	1	1	0.99	1	0.96	1	0.995	1	1	1	0.995	1	1	1	1	0.995	0.995	1	1	0.67	1	0.995	1	1	1	1	0.995	0.82	1	0.995	1	1	0.99	1	1	1	0.99
Rv1645c	1	1	0.995	0.93	1	0.995	1	1	1	0.995	1	0.995	1	1	1	1	0.79	1	1	1	1	1	1	1	1	1	1	1	1	1	1	1	0.995	1	1	1	1	0.985	1	0.72	1	1	1	1	1	1	1	1	1
Rv1646	1	0.6	1	1	1	0.925	1	1	0.985	0.99	1	1	1	0.92	1	1	1	0.985	1	1	0.99	1	1	1	1	1	1	1	1	1	0.995	1	1	1	0.99	1	1	1	1	1	1	0.99	0.84	0.99	1	1	1	1	1
Rv1647	1	0.975	1	1	1	1	1	1	0.995	1	0.975	1	1	1	1	1	0.41	1	1	1	0.995	1	1	1	1	1	1	1	0.99	0.97	1	1	1	1	1	1	1	0.945	1	0.995	1	1	1	1	0.195	0.995	1	0.98	0.875
Rv1648	1	0.535	1	0.99	1	1	1	1	0.985	1	1	1	0.98	0.65	0.995	1	0.89	0.985	1	1	1	1	0.98	1	1	1	1	1	1	0.935	1	1	0.995	1	1	1	1	0.995	1	0.915	1	1	0.96	1	0.99	1	1	0.9	0.835
Rv1649	1	1	1	0.93	1	1	1	1	0.995	0.99	1	0.99	1	1	0.995	1	0.94	0.64	1	1	1	1	1	1	1	0.995	1	1	1	1	1	0.995	1	1	1	0.97	1	1	1	0.95	0.99	0.795	0.91	0.12	0.985	0.995	0.995	0.9	1
Rv1650	1	1	1	1	1	0.475	1	1	1	1	1	1	1	1	1	1	0.995	1	1	1	1	0.995	1	1	1	1	1	0.995	1	0.775	1	1	1	1	1	1	1	0.79	1	0.835	1	0.925	1	1	1	0.985	1	1	1
Rv1651c	1	0.99	1	1	1	0.855	1	1	1	0.925	1	1	1	1	1	1	0.995	1	1	1	1	1	1	1	0.985	1	0.925	1	0.845	0.995	0.825	1	0.995	0.915	1	1	1	1	0.995	0.295	1	1	0.995	0.765	0.475	1	0.975	0.965	1
Rv1652	1	1	0.985	1	0.995	0.995	1	1	0.995	1	1	1	1	1	0.995	1	0.97	0.985	1	1	0.685	0.335	0.995	1	1	1	1	1	0.84	1	1	0.98	1	0.855	1	1	1	1	1	0.855	0.995	1	0.05	1	1	1	1	0.99	1
Rv1653	1	1	1	0.99	0.98	1	1	1	1	1	1	1	1	0.995	1	1	0.99	1	1	1	1	0.995	0.915	1	1	0.995	1	0.87	1	0.985	1	0.985	0.945	0.985	1	1	1	1	0.995	0.69	1	1	1	1	0.92	1	1	1	0.99
Rv1654	1	1	1	1	1	1	1	1	0.995	1	0.605	0.97	1	0.71	0.99	1	1	1	1	1	0.935	0.835	1	0.935	1	1	1	1	0.435	0.75	0.995	1	1	0.81	0.985	1	1	1	1	0.89	1	1	0.745	0.995	1	1	1	0.995	0.93
Rv1655	1	1	0.815	0.935	0.99	1	1	1	0.995	1	1	0.975	1	0.96	1	0.865	1	1	1	0.975	1	0.93	0.995	0.99	0.9	1	1	0.965	1	1	1	1	0.955	1	1	1	0.945	1	1	0.975	0.96	1	0.995	0.995	0.985	1	1	0.99	1
Rv1656	1	0.995	0.98	1	1	0.99	1	1	0.95	0.995	0.805	1	1	0.93	1	0.935	1	1	1	1	0.965	1	1	0.785	1	1	0.995	1	0.445	0.985	1	1	1	0.985	0.995	1	0.98	1	1	1	0.99	1	0.605	0.995	0.83	0.995	1	0.82	0.59
Rv1657	0.995	0.93	0.97	0.88	1	0.995	1	1	0.96	0.88	0.995	1	1	0.97	1	0.975	1	1	1	1	1	1	1	1	1	1	0.71	1	0.795	1	0.985	0.855	1	0.99	1	1	0.945	0.985	1	1	1	1	1	1	1	0.985	0.975	1	1
Rv1658	1	1	0.995	0.98	1	0.92	1	0.885	0.995	1	0.67	1	1	0.985	1	0.97	1	1	1	1	1	0.995	1	1	1	1	1	1	0.995	0.995	1	1	1	0.995	1	1	0.99	1	1	0.965	1	1	0.98	0.995	0.165	1	1	0.995	0.925
Rv1659	1	1	0.995	1	1	0.995	1	1	0.99	1	1	1	1	0.93	0.86	1	1	1	1	1	1	1	1	1	0.98	1	1	0.99	1	1	1	1	0.97	1	1	1	0.735	0.91	1	0.995	1	1	0.87	1	0.905	1	1	1	1
Rv1660	1	1	1	1	1	1	1	1	0.97	1	1	0.98	1	0.645	0.56	0.995	1	1	1	1	0.985	0.995	1	1	1	1	1	1	1	0.97	0.985	0.62	1	0.95	1	1	0.99	0.87	1	0.945	1	0.97	0.975	0.99	1	1	0.95	1	1
Rv1661	1	0.985	1	0.96	1	1	1	0.995	0.995	1	0.995	0.94	1	0.965	1	0.97	0.85	1	1	1	1	0.695	0.995	1	0.935	1	1	1	1	1	1	0.98	1	0.995	1	1	0.995	0.995	1	1	1	0.94	1	0.995	1	1	1	0.965	1
Rv1662	1	0.96	1	1	0.94	0.92	1	1	0.98	1	1	0.945	1	1	1	0.955	1	0.995	1	1	1	1	1	1	0.99	1	1	1	1	1	1	1	0.305	0.93	1	0.98	1	1	1	1	1	1	1	1	0.935	1	1	0.89	1
Rv1663	1	1	1	0.98	1	0.985	1	1	1	1	0.99	1	1	0.93	1	0.985	1	0.97	1	1	1	0.41	0.995	1	1	1	1	1	1	1	1	1	1	0.225	1	1	0.995	1	1	1	1	0.755	1	1	0.535	1	1	0.995	1
Rv1664	1	0.995	1	1	0.985	1	1	1	1	1	1	0.605	0.99	1	0.19	0.985	1	1	0.995	0.985	0.975	1	1	1	1	1	1	0.995	1	0.965	1	1	0.985	1	1	1	0.995	1	1	1	0.96	0.975	1	0.62	0.86	0.995	0.99	1	1
Rv1665	1	1	1	0.855	0.995	0.965	0.995	0.985	1	1	1	1	1	1	1	0.8	0.975	0.99	1	1	1	0.83	1	1	1	1	1	1	1	1	1	1	1	0.995	1	1	1	1	1	1	1	0.975	0.93	0.97	0.77	1	1	0.985	1
Rv1666c	1	1	1	1	0.965	1	1	0.46	0.965	1	0.97	1	1	1	0.875	1	1	0.995	1	1	0.985	1	0.995	0.995	0.99	0.975	1	1	1	1	1	1	0.98	0.985	1	0.965	0.965	1	1	0.98	1	0.995	0.985	1	0.31	1	0.965	1	0.995
Rv1667c	1	1	1	0.99	0.955	1	0.925	1	1	1	1	0.96	0.945	0.94	0.975	1	1	1	1	1	1	0.985	0.995	0.99	1	1	0.88	1	1	1	1	1	1	1	1	1	1	1	1	0.98	1	1	0.68	1	1	1	1	1	0.965
Rv1668c	1	0.975	1	0.975	0.865	1	1	0.27	0.995	0.995	0.98	1	1	1	0.985	1	1	0.99	1	1	1	1	1	0.995	0.995	1	1	1	0.995	1	1	1	1	0.665	1	0.955	1	1	1	1	1	0.98	1	0.795	0.5	1	1	1	1
Rv1669	1	1	1	1	1	0.985	1	0.965	1	0.035	1	1	0.915	0.915	0.98	1	1	1	1	1	1	1	1	1	1	1	0.99	0.995	1	1	1	0.995	0.995	1	1	1	0.995	0.96	1	0.44	1	0.995	1	1	0.935	1	0.92	1	1
Rv1670	1	0.96	1	1	1	1	1	1	1	0.59	1	0.995	1	0.995	1	1	1	1	1	1	1	0.91	0.755	1	1	1	0.94	1	1	0.995	1	0.995	1	1	0.905	0.99	1	0.835	1	0.975	1	1	1	0.99	0.985	1	1	1	0.99
Rv1671	1	1	1	1	0.99	1	1	1	1	0.96	1	0.995	0.975	0.955	1	0.995	1	1	1	0.985	0.995	1	0.945	0.82	0.995	1	0.955	0.995	1	1	1	1	1	1	0.985	1	1	1	0.99	1	1	0.97	0.97	1	1	1	1	1	1
Rv1672c	0.96	1	1	1	1	0.995	1	1	1	0.995	1	1	1	0.995	1	1	1	1	1	0.99	1	1	0.975	0.86	1	1	1	1	1	1	1	1	0.98	1	1	1	1	1	1	1	1	1	0.995	1	1	1	1	1	1
Rv1673c	1	1	1	1	1	1	1	1	1	1	1	1	1	1	1	1	1	1	1	1	1	1	1	0.97	1	1	1	1	1	1	1	1	1	1	1	1	1	1	1	1	1	0.995	1	1	1	1	0.825	1	1
Rv1674c	1	1	1	1	1	0.865	1	0.99	1	0.915	1	1	1	1	0.995	1	0.995	1	1	0.75	1	0.995	1	1	1	1	1	1	0.75	1	1	1	1	0.995	1	1	1	1	1	1	1	1	1	1	0.995	1	0.96	1	1
Rv1675c	0.995	0.88	1	1	1	1	1	0.985	1	0.015	1	1	1	0.99	1	1	1	1	1	1	1	1	1	1	1	1	1	1	1	1	0.055	0.98	1	0.995	1	1	0.94	0.995	1	1	1	0.92	1	1	1	1	0.03	1	1
Rv1676	1	1	0.99	0.995	1	1	0.995	1	1	0.99	1	0.94	1	1	1	1	0.915	0.86	1	1	1	0.66	0.99	0.99	1	0.995	1	0.99	1	1	0.98	1	0.93	1	1	1	0.97	1	1	1	1	0.97	1	1	1	0.94	1	1	1
Rv1677	0.97	0.865	0.985	1	1	1	1	1	1	0.98	1	1	1	0.995	1	1	1	1	1	1	0.93	1	1	1	0.655	1	0.995	1	1	1	0.94	1	0.995	0.995	1	1	0.99	0.995	0.99	0.955	1	0.985	1	1	1	0.985	1	1	1
Rv1678	1	0.97	0.985	0.27	1	1	0.755	1	1	1	1	0.99	1	1	1	1	1	0.995	0.97	1	1	0.96	0.995	0.995	1	0.885	1	1	1	0.86	1	1	0.965	1	0.995	1	1	1	1	0.795	1	1	1	1	1	0.97	1	1	1
Rv1679	1	1	1	0.99	0.97	1	0.99	1	0.995	0.935	1	0.95	1	0.975	1	0.94	1	1	1	1	1	1	0.76	1	1	0.935	1	0.99	1	0.97	1	1	1	0.945	1	1	1	1	1	0.535	0.995	0.995	0.955	0.725	1	1	1	1	1
Rv1680	1	1	1	0.985	1	1	0.99	0.995	0.98	1	1	0.99	0.94	0.955	0.945	1	0.99	1	1	1	0.995	1	1	0.995	0.925	1	0.235	1	0.895	0.985	0.985	0.98	0.825	0.975	1	1	0.995	0.97	1	0.99	1	0.995	1	1	1	1	1	1	1
Rv1681	1	1	1	1	1	0.87	1	1	1	0.985	0.99	0.995	1	1	0.99	0.95	1	1	1	1	0.985	1	1	1	1	1	0.965	1	1	1	0.935	1	1	1	1	0.99	1	0.995	1	0.965	1	1	1	0.975	0.995	0.935	0.995	0.99	1
Rv1682	1	1	1	0.995	1	0.995	0.995	0.98	0.935	1	1	0.755	0.975	1	0.535	1	1	1	1	1	1	1	1	1	0.92	1	0.805	1	0.95	1	1	0.98	1	0.975	1	1	1	1	0.96	0.26	0.925	1	0.99	0.995	0.6	1	1	1	1
Rv1683	1	1	1	1	0.99	0.855	1	1	0.94	1	1	0.95	1	1	0.975	1	1	1	0.98	1	1	1	1	1	0.975	1	1	0.99	0.995	1	0.995	1	0.985	0.99	1	0.97	0.95	1	1	0.855	0.94	1	0.855	1	0.98	0.995	1	1	1
Rv1684	1	0.99	1	0.83	1	1	1	0.99	0.98	0.81	1	0.895	1	1	1	1	0.47	0.995	1	1	0.995	1	1	1	0.975	1	0.99	0.95	1	1	1	1	0.95	1	1	0.985	0.905	1	1	1	1	1	1	0.87	0.985	1	1	0.885	1
Rv1685c	1	1	1	1	1	1	0.895	1	1	1	1	1	0.935	1	1	1	1	1	1	1	0.985	1	1	0.99	1	1	1	0.99	1	1	1	1	0.995	1	0.84	0.995	1	1	0.72	1	0.81	0.53	1	1	1	0.995	1	0.99	1
Rv1686c	1	1	1	0.995	1	1	1	1	1	1	1	0.985	0.995	1	1	1	0.995	0.86	1	0.995	1	1	1	0.99	1	0.995	1	1	0.995	1	1	1	1	1	0.84	1	1	1	0.705	1	0.9	0.985	1	1	1	1	1	0.81	0.99
Rv1687c	1	1	1	1	1	1	0.995	1	1	1	1	1	0.985	1	1	1	1	0.965	1	1	0.99	1	0.995	1	1	1	1	1	1	1	1	1	1	1	0.83	1	1	1	0.89	1	0.97	0.24	1	1	1	1	1	0.98	1
Rv1688	1	1	1	0.98	1	1	1	0.935	1	0.99	0.985	0.92	1	1	1	0.775	0.775	0.98	1	1	1	0.965	1	1	1	1	1	1	1	0.985	1	1	1	1	1	1	0.945	0.995	1	1	0.995	1	1	1	0.96	1	1	0.015	0.975
Rv1689	1	1	1	1	1	0.945	1	1	1	1	1	1	1	1	1	0.925	1	1	1	0.81	1	1	1	1	0.905	0.995	1	0.935	1	1	1	1	1	1	1	1	1	1	1	1	1	1	1	0.99	1	1	1	1	1
Rv1690	1	1	1	0.985	1	1	1	1	0.99	0.995	0.995	0.995	0.995	0.97	1	0.94	1	0.995	1	1	1	1	1	1	0.8	0.995	1	1	1	1	0.995	0.99	1	1	1	1	0.94	1	1	0.995	1	1	1	1	0.995	1	1	0.97	1
Rv1691	1	1	0.995	0.99	1	0.995	1	0.8	0.995	1	0.935	1	1	1	1	0.995	0.97	1	1	1	1	0.34	1	1	1	1	1	1	0.995	1	1	1	1	0.995	1	1	1	1	1	0.995	1	0.99	1	0.995	0.995	0.99	1	1	0.99
Rv1692	1	1	1	0.99	1	1	1	0.96	0.985	0.995	1	0.995	1	0.905	0.985	1	1	1	1	1	1	1	1	1	1	1	1	0.945	1	0.55	1	0.995	0.995	1	1	1	1	1	1	0.98	0.995	1	0.995	1	0.995	1	1	0.995	1
Rv1693	1	1	0.995	1	0.985	1	1	1	1	1	1	0.795	0.97	0.995	1	1	1	0.855	1	1	1	0.935	0.965	0.995	0.995	0.785	1	0.985	1	0.985	1	1	0.995	1	1	0.985	1	1	1	0.985	0.995	1	0.655	0.995	1	1	0.995	0.975	0.985
Rv1694	1	0.97	1	0.81	1	1	1	0.995	0.99	1	0.995	0.995	1	1	1	1	0.99	0.985	1	1	1	1	1	0.99	1	1	1	0.965	1	0.535	1	1	0.685	0.995	1	1	0.97	1	1	0.945	1	0.995	0.98	1	1	1	0.99	0.985	0.965
Rv1695	1	0.995	1	0.995	1	1	1	1	1	1	0.995	0.8	0.995	0.995	0.995	1	1	0.99	1	1	1	0.715	1	0.995	1	0.96	1	1	1	1	1	1	1	0.995	1	1	1	1	1	1	1	1	1	0.915	1	1	1	0.98	1
Rv1696	1	1	1	0.655	1	0.98	1	1	0.995	1	0.885	0.965	1	1	1	0.8	0.995	1	1	1	1	1	1	1	1	1	1	1	1	0.44	1	1	0.77	0.995	1	1	1	1	1	1	1	0.875	0.985	1	0.93	1	1	0.88	0.995
Rv1697	1	1	1	1	1	1	1	1	1	1	0.965	1	0.97	1	1	1	1	1	1	0.99	1	1	0.77	1	1	0.995	0.99	0.96	0.995	1	1	0.995	1	1	1	1	1	1	0.99	0.99	1	1	1	1	1	1	1	1	1
Rv1698	1	0.995	1	1	1	1	1	1	1	1	0.985	1	1	0.995	1	1	0.995	1	1	1	1	1	1	1	1	0.985	1	0.985	1	0.995	1	1	0.975	1	0.995	1	1	1	1	0.98	1	0.995	1	1	1	0.995	1	1	1
Rv1699	1	0.765	0.99	0.92	1	1	1	1	0.975	0.995	0.885	0.995	1	0.895	0.985	1	0.975	1	1	1	1	1	0.96	1	1	1	0.805	1	0.96	1	0.99	1	1	0.955	1	0.965	1	0.995	0.88	0.97	0.935	1	0.37	0.935	1	1	0.97	1	1
Rv1700	1	1	1	1	1	0.995	1	1	0.975	0.89	1	1	1	0.985	1	1	1	1	1	1	1	0.945	1	1	0.995	1	1	0.99	1	1	1	1	0.575	0.945	1	1	0.985	0.995	1	0.835	1	1	1	1	0.985	0.99	1	1	1
Rv1701	1	1	1	1	1	1	1	1	0.975	1	1	1	1	0.955	1	1	1	1	1	1	1	1	1	1	1	1	1	0.98	1	1	1	1	0.855	1	1	1	0.99	0.99	1	1	1	1	0.945	1	0.99	1	1	0.99	1
Rv1702c	0.995	1	0.915	1	1	0.76	1	0.985	1	0.985	1	0.995	1	1	0.995	0.995	0.995	1	1	1	0.91	1	1	1	0.215	1	0.945	1	0.965	1	0.945	1	1	0.995	1	1	1	1	1	0.89	1	1	1	1	0.975	1	1	0.99	1
Rv1703c	1	1	1	1	1	0.99	1	1	1	1	1	0.995	0.895	0.96	1	1	1	1	1	0.985	1	1	1	1	1	1	0.925	1	1	1	0.975	1	1	0.995	1	0.99	1	1	0.99	0.08	1	0.99	1	1	1	1	0.945	1	1
Rv1704c	1	1	1	1	1	1	0.995	1	1	0.9	1	0.97	1	0.99	1	0.955	0.185	0.745	1	1	1	0.995	0.995	1	1	1	1	0.99	1	1	1	1	0.875	1	1	1	1	0.99	1	1	1	0.61	0.925	0.84	1	1	1	0.965	1
Rv1705c	1	0.995	1	1	1	1	1	1	0.98	1	1	1	1	1	1	1	0.995	1	1	1	0.995	1	1	1	1	1	1	1	1	1	1	1	1	1	1	1	1	1	1	0.995	0.985	0.805	1	0.995	0.37	0.035	1	0.99	1
Rv1706c	1	1	0.99	0.88	1	1	1	0.995	1	1	1	0.975	1	0.91	1	0.995	1	0.985	1	1	1	0.47	1	0.995	0.36	1	1	1	0.995	1	1	1	1	1	1	1	0.72	0.99	1	0.995	0.985	1	1	0.99	0.98	1	0.98	1	1
Rv1707	1	0.98	1	1	1	1	1	0.995	0.99	0.995	1	1	1	0.995	0.39	1	1	1	1	1	1	1	1	1	0.99	1	0.955	1	1	0.985	0.955	0.825	1	1	1	1	1	1	1	1	1	0.995	1	0.34	0.995	1	0.685	1	1
Rv1708	1	1	0.995	1	1	0.945	1	0.98	1	0.96	1	1	1	1	1	1	0.995	1	1	1	0.95	1	1	1	0.965	1	1	1	1	1	1	1	0.99	1	1	1	1	1	1	1	1	0.99	1	0.99	0.995	0.925	1	0.995	1
Rv1709	1	1	0.95	1	1	0.965	1	1	1	0.935	1	1	1	0.995	1	1	1	1	0.935	0.98	0.96	0.995	1	1	0.96	1	1	1	1	1	0.97	1	1	1	1	1	1	1	1	0.99	1	1	1	0.955	1	1	1	1	1
Rv1710	1	1	1	0.94	0.915	0.985	0.925	1	1	0.985	1	0.98	0.95	0.995	1	1	0.99	1	0.995	1	1	1	1	0.995	1	1	1	1	0.985	0.985	1	1	0.85	0.96	1	1	1	1	1	1	1	0.98	0.79	1	0.995	1	1	1	1
Rv1711	1	1	0.965	1	0.99	1	1	0.985	1	1	0.98	1	1	1	1	1	1	1	1	1	1	0.995	0.96	1	1	1	1	1	1	1	1	1	1	0.96	1	1	1	1	1	1	1	1	1	1	1	1	1	1	0.995
Rv1712	1	1	1	0.755	1	1	1	1	1	1	0.96	0.995	1	0.99	1	0.535	1	0.995	1	1	1	1	1	0.95	1	0.955	1	0.99	1	0.995	1	1	0.965	1	1	1	0.705	0.865	1	1	1	0.965	1	1	0.95	1	0.995	1	0.995
Rv1713	1	1	1	1	1	1	1	1	0.945	1	0.995	0.96	1	0.995	0.97	0.98	1	1	1	1	1	1	0.605	1	1	0.97	1	0.995	1	0.96	1	1	1	1	1	1	0.99	0.98	1	0.345	1	1	1	1	1	1	0.995	1	1
Rv1714	1	1	1	0.71	0.97	1	1	1	0.96	1	0.995	0.97	1	0.995	1	1	1	1	0.995	1	0.99	0.985	0.975	0.975	0.94	0.995	0.985	0.98	1	0.99	0.875	0.935	0.99	0.995	1	1	1	0.975	0.995	0.995	1	0.99	1	1	0.01	1	1	1	0.965
Rv1715	1	1	1	1	0.97	1	0.995	0.995	1	1	0.995	1	1	0.995	1	0.99	1	1	1	1	0.985	1	0.99	1	1	0.995	0.64	1	1	1	0.845	1	1	0.995	1	1	1	1	1	0.995	1	1	0.99	1	1	0.97	1	1	1
Rv1716	1	1	1	1	0.97	1	1	0.92	1	1	1	0.975	1	0.98	1	1	1	1	0.995	0.99	1	1	1	0.995	1	1	0.955	1	0.985	0.975	0.435	0.91	1	0.88	1	1	1	1	0.995	0.99	1	1	0.64	1	0.97	1	1	1	1
Rv1717	1	0.925	1	1	1	1	1	0.88	1	1	1	0.905	1	0.925	0.995	0.995	0.95	1	1	1	1	1	0.975	1	1	1	0.3	1	1	0.995	0.99	1	1	1	1	1	1	1	1	0.95	1	1	0.995	1	0.995	1	0.995	1	0.995
Rv1718	1	1	1	0.915	0.7	1	0.99	1	1	1	0.82	1	1	0.965	1	1	0.995	0.97	1	0.98	0.89	1	0.995	1	1	1	0.995	1	0.775	0.24	0.995	1	0.995	0.49	1	1	0.995	1	1	0.99	1	1	0.325	0.995	1	1	0.995	0.995	0.925
Rv1719	1	0.995	1	1	1	0.97	1	1	1	0.84	0.985	0.845	1	1	0.935	0.945	0.995	1	1	1	1	0.875	0.99	1	1	1	1	1	1	0.995	0.945	0.99	0.995	0.965	1	0.99	1	1	1	1	1	1	0.99	0.875	0.785	0.995	1	0.91	1
Rv1720c	0.96	1	0.97	1	0.995	1	1	1	1	1	1	0.21	0.99	0.995	1	1	1	1	1	0.975	1	1	1	1	1	1	1	1	0.82	1	1	1	1	1	0.995	1	1	1	1	1	1	1	0.39	1	1	1	1	1	1
Rv1721c	0.925	1	1	1	1	1	1	1	1	1	1	0.965	0.99	1	1	0.91	1	1	1	0.99	1	1	1	0.96	0.99	0.93	1	1	1	1	1	1	1	1	0.98	1	1	1	1	1	1	1	1	1	0.925	1	1	0.985	1
Rv1722	1	0.995	1	1	0.93	1	1	1	1	1	0.77	1	1	0.995	0.995	1	1	1	1	1	0.965	0.93	1	1	1	1	1	1	0.96	0.945	1	1	0.99	0.935	1	1	1	1	0.995	1	0.955	1	0	1	1	1	1	1	1
Rv1723	0.995	1	0.965	1	1	0.79	1	1	1	0.94	1	0.995	1	1	1	0.98	0.94	0.82	1	1	1	1	1	1	1	1	1	1	1	1	0.98	1	0.995	1	1	1	1	1	0.995	1	1	1	0.84	1	0.65	1	1	0.45	0.995
Rv1724c	1	1	1	1	1	1	1	1	1	1	0.99	0.92	1	0.905	0.91	1	1	0.995	1	1	1	0.985	0.98	1	1	1	1	1	1	1	1	0.99	1	0.99	0.995	1	0.985	0.975	0.995	1	0.995	1	0.155	1	0.99	1	0.99	1	1
Rv1725c	1	1	1	1	1	0.995	1	0.85	0.97	1	0.955	1	1	0.895	1	1	0.975	1	1	1	1	1	1	1	1	1	1	1	1	1	0.95	0.965	1	1	1	1	1	0.985	1	1	1	1	1	1	0.995	1	1	1	0.965
Rv1726	1	1	0.99	1	1	0.995	1	0.995	1	0.935	1	0.995	1	1	1	1	0.995	0.99	1	1	0.535	0.995	1	1	1	1	1	1	0.835	1	0.915	1	1	0.84	1	1	1	0.835	0.98	1	0.995	1	0.94	0.995	1	0.985	1	0.995	1
Rv1727	1	0.995	1	1	1	0.9	1	1	0.995	0.55	1	1	1	1	1	0.99	0.985	0.9	1	0.985	1	0.925	1	0.995	0.825	1	1	1	1	1	0.98	1	1	1	1	1	1	1	1	1	1	1	1	1	0.58	1	1	0.27	1
Rv1728c	1	1	1	0.995	1	1	1	1	0.995	0.955	1	1	1	0.99	1	1	1	1	0.92	1	1	1	1	1	1	0.96	0.97	1	1	1	1	1	0.705	1	1	1	1	1	0.995	0.26	1	0.985	0.98	1	1	1	0.83	1	1
Rv1729c	1	1	0.9	0.01	0.875	1	0.47	1	1	0.99	1	0.99	0.82	0.965	1	0.99	1	1	1	1	0.985	0.945	1	1	1	1	0.995	1	0.82	1	1	0.99	1	0.99	1	0.99	1	1	1	0.93	1	0.995	1	1	0.985	1	1	1	0.965
Rv1730c	1	1	1	1	1	1	0.965	1	1	1	1	0.965	0.435	1	1	1	1	1	1	0.985	0.985	0.995	1	1	1	1	1	0.985	1	1	1	1	1	1	0.98	0.98	1	1	1	0.97	1	0.995	1	1	1	1	1	1	1
Rv1731	1	1	0.995	1	1	1	1	1	1	1	1	0.995	1	1	0.985	0.98	0.99	0.995	0.97	1	1	0.99	1	0.96	1	0.97	1	1	1	1	1	1	0.985	1	1	1	0.97	1	1	1	1	0.96	0.535	0.995	0.995	1	1	0.905	0.545
Rv1732c	0.995	0.92	1	1	1	1	0.99	0.795	1	0.985	1	0.995	1	0.99	1	1	1	0.955	1	1	0.95	0.995	1	1	0.825	1	0.9	1	0.995	1	0.94	0.995	1	1	1	0.885	1	0.98	1	1	0.995	1	0.705	0.97	0.995	1	0.98	1	0.995
Rv1733c	1	1	1	1	1	0.91	1	1	0.985	0.89	1	1	0.995	1	1	1	1	0.985	1	1	0.66	1	0.985	1	1	1	0.995	1	1	1	0.975	1	0.995	1	1	0.955	1	1	1	0.985	1	0.69	1	1	1	0.65	1	0.355	1
Rv1734c	1	0.995	1	1	1	0.995	1	1	0.91	1	1	1	1	0.11	1	1	0.995	1	1	1	0.39	0.96	1	1	1	1	0.99	1	1	0.83	0.94	0.945	0.96	1	1	1	1	0.66	1	0.925	0.995	1	1	1	1	0.94	1	0.975	0.99
Rv1735c	0.995	1	1	1	1	0.985	1	1	0.79	1	1	1	0.96	0.995	1	1	1	1	1	1	0.995	1	1	1	1	1	0.91	1	1	0.98	0.935	0.985	0.995	1	1	1	1	0.985	1	0.72	0.975	1	1	1	1	0.985	1	1	0.975
Rv1736c	1	0.915	1	1	1	0.955	1	1	0.995	0.845	0.995	1	1	0.96	1	1	0.995	0.98	1	1	0.81	0.995	0.995	1	1	1	0.99	1	0.99	0.88	1	0.995	0.935	0.995	1	1	0.965	0.99	1	0.99	0.995	1	1	0.995	1	1	0.995	0.835	1
Rv1737c	1	0.915	1	1	0.995	0.65	1	1	0.995	0.985	1	1	0.995	0.97	1	1	1	1	0.985	1	1	1	0.99	1	1	1	0.81	1	0.995	1	0.97	1	0.97	1	1	0.95	0.995	1	0.995	0.995	0.93	0.995	0.99	1	1	1	0.995	0.865	1
Rv1738	1	0.975	1	1	0.975	1	0.99	1	1	0.985	1	0.985	0.995	0.99	1	1	1	0.985	0.98	1	0.925	1	0.995	1	0.995	0.995	0.995	1	1	1	0.995	1	1	1	0.99	0.8	1	1	0.985	0.975	0.965	0.98	1	1	1	1	1	0.92	1
Rv1739c	1	0.995	0.92	0.64	1	1	0.995	0.995	0.765	0.995	1	1	1	0.99	0.995	1	0.88	1	1	1	0.96	1	1	1	1	1	0.675	1	1	1	1	1	0.915	0.97	1	1	1	0.98	1	0.97	0.98	1	1	1	1	0.995	1	0.74	0.99
Rv1740	1	1	1	1	1	1	1	1	1	1	1	1	1	0.61	1	1	0.95	0.97	1	1	1	0.99	1	0.99	1	1	1	1	1	0.92	0.995	0.28	0.6	0.995	1	0.985	1	1	1	0.855	0.985	0.995	0.915	1	1	1	1	1	0.995
Rv1741	1	0.985	1	1	0.995	1	1	0.975	1	1	1	1	1	1	1	0.995	1	1	1	1	0.92	1	1	1	1	1	1	1	1	1	1	0.025	1	0.645	1	1	1	1	0.83	1	0.99	1	1	1	0.845	1	1	0	0.98
Rv1742	1	0.995	0.99	0.995	1	0.995	0.995	1	1	0.745	1	1	1	0.72	1	1	1	0.995	1	1	0.32	1	1	1	0.99	1	1	1	1	1	0.97	1	0.975	1	1	1	1	1	1	0.995	1	1	0.765	1	1	1	0.99	0.98	1
Rv1743	1	1	1	0.97	1	0.895	1	0.915	0.995	0.98	1	1	1	0.945	0.995	1	1	1	1	1	0.905	1	1	1	1	1	0.42	1	0.99	0.99	0.99	1	1	1	1	1	1	1	1	0.875	1	1	1	0.995	0.775	1	0.96	0.455	0.995
Rv1744c	1	0.745	1	0.995	1	1	1	1	0.99	1	0.985	1	1	0.87	0.865	1	0.92	0.995	1	1	1	0.865	0.995	1	1	1	0.98	1	0.99	0.99	1	0.9	1	0.995	1	0.995	1	1	1	0.98	1	1	1	0.92	1	0.995	0.845	1	1
Rv1745c	1	1	1	0.755	1	1	1	1	0.99	0.91	0.995	0.66	1	0.995	1	0.99	1	1	0.995	0.98	1	1	1	1	1	1	1	1	1	1	1	1	0.975	1	1	0.99	0.95	0.99	0.99	1	1	1	0.995	1	0.995	1	1	1	1
Rv1746	0.99	1	1	0.985	1	0.97	1	1	0.99	1	1	0.99	1	1	1	1	0.645	0.49	1	1	1	0.87	1	0.795	1	1	1	1	1	1	1	1	0.92	1	1	1	0.985	1	1	1	1	1	0.97	1	0.89	0.995	1	0.96	1
Rv1747	1	1	0.995	1	0.99	1	1	1	0.995	0.72	1	1	0.985	0.945	1	1	1	1	1	0.7	1	1	0.985	1	1	1	0.84	0.995	0.52	1	1	0.995	0.995	1	1	1	1	0.88	0.875	0.955	1	1	1	1	1	1	1	1	1
Rv1748	1	0.185	0.995	0.915	1	0.995	1	1	1	0.99	0.99	1	1	1	1	0.68	0.985	0.945	0.995	1	1	0.985	1	0.995	1	1	0.995	1	1	1	1	1	1	1	1	0.995	0.995	1	1	1	0.99	1	1	1	0.815	1	1	0.905	1
Rv1749c	1	0.985	1	1	1	0.995	1	1	0.995	1	0.865	0.985	1	0.955	1	1	0.99	1	0.995	0.985	1	0.99	0.99	0.99	1	1	1	1	1	0.985	1	0.995	0.995	0.985	1	1	1	1	1	1	0.985	0.955	1	1	1	1	1	1	0.97
Rv1750c	0.98	1	1	1	1	1	1	1	0.975	1	1	0.825	0.99	0.77	1	0.94	1	1	1	1	0.99	0.86	0.97	1	1	1	1	1	1	0.995	1	0.94	0.985	1	1	1	1	0.985	1	0.85	1	1	1	1	0.98	1	1	1	1
Rv1751	1	0.92	1	1	0.96	0.98	1	1	1	1	1	1	1	0.77	1	1	1	1	1	0.805	1	1	0.945	1	1	1	0.94	0.945	0.9	1	1	1	1	1	0.915	1	1	0.695	0.895	0.95	0.765	0.985	0.99	1	1	1	0.975	1	1
Rv1752	1	1	1	1	0.985	0.995	1	0.995	1	0.655	1	1	1	1	1	0.645	0.94	0.93	1	1	1	1	1	0.99	0.395	1	1	1	1	1	1	1	1	1	1	1	1	1	1	1	1	0.985	1	0.99	0.385	1	0.99	0.99	0.97
Rv1753c	1	0.985	1	0.99	0.995	1	1	1	1	0.35	1	0.965	1	1	1	1	1	1	1	1	1	0.995	1	1	0.145	1	0.795	1	0.995	1	0.94	1	0.99	1	1	1	0.99	0.995	1	0.97	1	1	1	0.99	0.995	1	0.45	1	1
Rv1754c	1	1	0.945	1	0.995	0.95	1	1	1	1	1	0.99	1	0.995	0.99	1	0.975	1	1	0.975	0.985	1	1	0.995	0.995	0.985	1	1	1	1	0.975	1	0.975	1	0.99	0.965	1	1	1	1	1	1	0.995	0.995	1	1	1	1	1
Rv1755c	1	1	1	0.975	1	1	1	1	0.995	0.92	1	1	0.985	1	1	1	0.935	1	1	0.995	1	0.98	1	1	1	1	0.995	1	1	1	0.995	1	0.955	1	1	1	1	1	0.995	0.97	1	0.99	0.98	1	0.965	0.94	0.93	1	1
Rv1756c	1	1	0.53	0.785	0.995	1	1	1	1	0.84	1	0.995	1	0.995	1	1	0.975	0.995	1	1	1	1	1	1	1	1	1	1	1	0.985	0.975	1	1	1	1	1	1	0.975	1	1	1	0.99	0.975	1	0.985	1	1	1	1
Rv1757c	1	1	1	0.855	0.95	1	1	1	1	0.92	1	0.97	1	0.995	1	1	0.82	1	0.99	1	0.995	1	1	1	0.83	0.995	1	1	0.89	1	0.995	1	0.94	1	1	0.995	1	1	1	0.985	1	0.99	1	0.985	0.925	1	0.985	0.85	0.885
Rv1758	1	1	1	0.985	1	0.995	0.995	1	0.945	1	1	1	1	0.995	1	1	0.99	1	1	1	1	0.065	1	1	1	1	1	1	0.995	1	0.89	0.995	1	0.975	1	1	0.97	0.88	1	0.735	1	1	0.89	1	1	0.94	1	0.995	0.995
Rv1759c	1	1	0.965	1	1	1	1	1	0.99	0.655	1	1	1	1	1	0.985	1	1	0.995	1	1	1	1	1	0.62	1	0.965	1	1	1	0.995	1	0.985	0.935	1	1	1	0.99	1	0.725	0.995	1	0.89	1	0.975	0.99	0.915	1	1
Rv1760	1	1	1	1	0.995	1	1	1	1	0.97	1	1	1	0.01	0.99	1	1	1	1	1	0.965	0.94	1	1	1	1	0.87	1	1	1	0.84	1	1	1	0.995	0.99	0.985	0.935	1	0.995	1	1	0.96	1	0.995	1	0.975	1	1
Rv1761c	0.99	0.99	1	1	1	1	1	1	0.92	0.965	1	1	1	0.995	1	0.935	1	1	0.995	1	0.995	1	1	1	1	1	0.845	1	1	1	1	1	1	1	1	1	1	1	1	1	1	1	0.995	1	0.98	0.91	0.815	0.975	0.98
Rv1762c	1	1	0.97	0.97	1	0.925	1	1	1	0.98	0.995	0.925	0.995	1	1	0.435	1	1	1	1	1	1	0.94	1	1	1	1	1	1	1	1	1	1	1	1	1	0.955	1	0.945	1	0.975	1	0.91	1	0.66	1	1	1	0.995
Rv1763	1	0.965	0.925	0.745	0.995	1	0.995	1	1	0.97	1	0.995	1	1	0.995	0.99	0.945	1	1	0.995	0.945	1	1	1	0.695	1	0.98	1	0.865	1	1	0.985	0.99	0.955	1	1	0.99	1	1	1	1	0.99	1	1	0.985	1	0.83	0.985	0.85
Rv1764	1	1	0.915	0.99	1	1	1	1	1	0.99	1	1	0.93	0.28	1	1	1	1	1	0.93	1	0.99	1	1	1	1	1	1	1	0.965	0.845	0.865	1	1	1	1	1	1	1	0.93	1	0.985	0.995	1	1	1	1	1	1
Rv1765c	1	1	1	1	1	1	1	0.905	1	1	0.97	1	1	1	1	1	1	1	1	1	1	0.935	1	1	1	1	0.96	1	0.99	1	1	1	1	1	1	1	1	1	0.42	1	0.865	1	0.48	1	0.98	1	1	1	0.995
Rv1766	1	0.975	0.78	1	1	0.935	1	0.93	0.89	1	1	1	1	0.985	1	0.82	1	1	0.975	0.935	0.98	1	1	1	1	1	0.99	1	0.985	1	1	1	0.985	1	0.995	1	0.995	1	1	1	0.99	1	1	1	1	1	1	1	1
Rv1767	1	1	1	1	1	1	1	0.995	1	0.995	1	1	1	1	1	1	1	1	1	0.995	1	1	1	1	0.385	1	1	1	1	1	1	1	1	1	1	1	1	0.65	1	0.955	1	1	1	1	0.565	0.995	0.99	1	1
Rv1768	1	0.985	1	0.87	1	0.93	1	1	1	1	1	0.935	0.855	1	1	1	1	1	0.995	1	0.99	1	0.985	1	1	1	1	1	1	0.955	1	1	0.94	1	1	1	1	1	1	0.985	1	1	1	0.995	0.96	0.995	1	0.995	0.995
Rv1769	1	1	0.995	1	1	1	1	0.995	1	1	1	0.975	1	1	1	0.995	1	0.93	1	0.95	1	1	0.96	1	0	1	0.995	1	0.995	1	1	1	1	1	1	1	1	1	0.83	1	1	1	0.995	1	0.06	1	1	1	1
Rv1770	1	1	1	1	0.93	0.675	0.89	1	0.99	1	1	0.995	0.885	1	1	0.995	0.97	0.995	1	0.99	1	1	0.995	0.935	1	0.985	0.995	0.995	1	1	0.995	1	0.95	1	0.995	0.98	1	1	0.94	0.895	0.985	0.995	1	1	0.995	1	1	1	1
Rv1771	1	1	1	0.995	1	0.98	1	1	1	0.84	0.995	0.98	1	1	1	0.995	1	0.54	1	1	1	0.63	1	1	0	1	0.995	1	1	1	1	1	1	1	1	0.99	0.995	1	1	1	1	1	0.995	1	0.395	1	1	1	0.995
Rv1772	1	0.995	1	1	1	0.995	0.99	1	1	1	0.965	1	1	1	1	1	1	0.91	1	1	0.88	0.975	0.98	0.89	0.91	0.975	1	1	0.7	1	1	1	1	1	0.615	0.995	1	1	1	0.995	0.99	1	1	0.965	1	1	1	1	0.9
Rv1773c	1	1	0.995	0.97	1	1	0.985	0.97	1	1	0.97	0.995	1	0.98	1	1	0.68	1	1	1	0.99	0.995	0.995	1	1	1	0.995	1	0.56	1	0.99	0.985	1	0.85	1	1	1	0.815	0.995	1	1	1	1	1	1	1	0.955	0.995	1
Rv1774	1	1	1	1	1	0.955	1	0.98	1	0.995	1	1	0.975	0.98	0.985	1	1	1	1	1	0.25	1	1	1	1	1	0.995	1	1	1	1	0.985	1	1	1	1	0.995	0.985	1	0.99	0.99	1	1	1	0.99	1	1	1	1
Rv1775	1	1	1	1	1	1	1	0.99	1	1	1	0.995	0.77	0.995	1	0.98	0.985	1	1	1	1	0.955	1	1	0.905	1	0.975	1	1	1	1	0.9	1	1	0.995	1	0.975	1	1	0.995	1	0.995	0.89	1	1	1	1	0.995	1
Rv1776c	1	1	1	1	1	1	0.995	1	1	1	1	1	0.68	0.93	1	1	1	1	0.865	1	0.88	0.98	1	0.995	1	0.965	1	1	1	0.945	1	0.61	1	1	0.84	1	1	0.985	1	0.975	1	0.995	1	1	1	1	1	1	1
Rv1777	1	1	1	1	1	1	1	1	1	0.815	0.995	1	0.99	0.995	1	1	1	1	1	1	1	1	1	1	0.98	1	0.25	1	0.99	1	0.165	1	0.845	1	1	1	1	1	1	0.99	1	1	0.985	1	1	1	0.575	1	0.995
Rv1778c	1	1	1	1	0.885	1	0.99	1	1	1	1	0.99	1	0.625	0.98	1	1	1	1	1	1	0.83	1	0.99	1	1	0.995	1	0.995	1	0.925	0.855	0.985	0.87	1	1	1	1	1	0.795	0.93	1	1	0.995	1	0.99	0.995	1	1
Rv1779c	1	0.99	1	0.78	1	1	0.905	1	1	1	0.98	1	1	0.98	0.695	1	1	1	1	1	1	0.99	1	0.995	1	0.995	1	1	0.935	0.995	0.995	0.67	1	1	1	0.995	1	1	1	0.995	0.995	1	1	1	1	1	1	1	1
Rv1780	1	0.94	0.99	1	1	1	1	0.995	0.995	0.81	0.96	1	1	0.99	1	1	1	0.975	1	0.955	0.985	0.995	0.99	0.98	0.98	1	0.995	1	1	1	1	0.96	0.99	0.96	1	0.935	1	1	0.93	0.945	0.99	0.585	0.765	0.8	1	1	0.98	1	1
Rv1781c	1	1	1	0.995	1	1	1	1	1	0.98	1	1	0.995	0.905	1	1	1	1	1	1	1	1	1	1	1	1	1	1	1	1	0.98	1	0.83	1	1	1	1	1	1	0.79	1	1	1	1	1	0.155	1	1	0.955
Rv1782	1	0.985	1	0.985	1	1	1	1	1	1	1	0.715	1	0.98	1	1	1	0.995	0.99	1	1	0.99	0.9	1	0.99	0.725	1	1	0.99	1	1	0.995	1	1	0.91	0.4	1	1	1	1	1	1	0.995	0.995	1	1	1	0.97	0.99
Rv1783	1	0.99	1	0.915	1	0.995	0.94	1	1	1	1	0.995	1	0.985	1	1	0.535	0.97	1	1	1	1	1	0.93	1	0.935	0.72	1	0.985	1	1	1	0.985	1	0.995	1	1	0.99	0.995	1	1	0.985	0.965	1	1	1	1	0.96	0.74
Rv1785c	1	1	1	0.015	0.965	1	0.995	1	0.95	0.995	0.995	0.995	0.995	1	0.84	1	0.575	1	0.98	1	0.97	0.985	1	1	0.985	1	0.94	1	0.7	1	1	0.89	1	0.96	1	1	1	1	1	0.965	1	1	1	1	1	1	1	0.885	0.995
Rv1786	1	1	1	0.995	1	0.995	1	0.96	0.865	1	1	0.88	1	0.76	1	1	0.995	1	1	1	1	0.995	1	1	1	1	1	1	0.995	1	1	0.95	0.97	0.65	1	1	0.99	0.98	1	0.985	1	1	1	1	0.97	0.99	1	0.98	0.99
Rv1787	1	0.99	1	0.96	1	1	1	1	0.995	1	1	1	0.99	0.515	1	1	1	1	1	1	0.995	1	1	1	0.99	1	1	1	0.98	1	0.965	0.88	0.99	0.91	1	1	1	1	1	0.915	1	1	1	1	1	0.995	1	1	1
Rv1788	1	1	1	1	1	1	1	1	0.975	1	1	0.935	0.97	0.53	1	1	1	1	1	1	1	1	1	1	1	1	1	0.995	1	1	0.96	0.76	0.985	1	1	1	1	0.99	1	0.99	1	1	1	1	1	1	1	1	1
Rv1789	1	1	1	1	1	0.985	1	1	0.99	0.985	1	1	1	0.75	0.99	1	1	1	1	1	0.99	1	0.935	0.995	0.96	1	0.985	1	1	1	0.99	0.625	0.99	1	1	1	1	1	0.83	0.935	1	0.99	0.635	1	1	0.995	0.91	0.995	1
Rv1790	1	0.925	1	1	1	1	1	1	0.995	1	0.995	0.89	0.985	0.61	0.99	0.995	1	1	1	1	1	1	1	1	0.995	1	0.985	1	1	1	0.975	1	0.93	0.93	1	1	1	1	1	0.79	1	1	1	1	1	0.875	1	1	1
Rv1791	0.99	0.975	1	0.77	1	1	1	1	1	0.955	1	1	1	0.97	1	1	1	1	1	1	0.995	0.995	1	1	0.85	1	0.945	1	0.945	1	0.765	1	1	1	1	1	0.99	1	0.805	1	1	1	1	1	1	1	1	0.985	1
Rv1793	1	0.99	0.96	0.99	1	1	1	1	0.995	0.965	1	0.995	1	0.98	1	1	0.995	1	1	0.995	1	0.35	1	1	1	1	0.995	1	0.6	0.99	1	1	1	0.94	1	1	1	0.935	0.865	0.965	0.99	1	0.955	1	1	0.99	1	0.995	0.995
Rv1794	1	0.92	1	0.64	1	0.93	1	0.99	1	0.94	0.99	1	1	0.955	1	0.99	1	0.995	1	1	1	1	0.995	0.965	0.93	1	0.52	1	0.99	1	1	1	0.985	1	1	1	0.925	1	0.945	1	1	1	0.995	0.995	1	1	0.99	0.925	1
Rv1795	1	0.99	0.99	1	1	0.995	1	1	1	0.99	1	1	0.985	0.93	0.995	1	1	1	1	1	1	0.045	1	1	1	1	0.975	1	0.995	1	0.99	1	1	1	1	1	1	1	1	1	0.975	1	0.185	1	1	1	1	0.91	1
Rv1796	1	0.995	1	1	0.84	0.97	0.995	1	1	0.735	1	1	1	1	1	1	1	1	1	1	1	1	1	0.95	0.92	1	0.72	0.735	1	1	1	0.975	0.995	0.955	1	0.98	1	1	0.995	1	1	0.99	1	1	1	1	0.98	0.995	1
Rv1797	1	0.99	1	0.97	1	0.93	1	1	0.995	1	1	0.69	1	0.78	1	0.89	1	1	1	0.995	1	0.58	0.82	0.995	1	1	1	0.685	1	1	1	0.985	1	1	0.995	0.995	0.835	0.985	1	1	0.995	0.995	0.31	1	1	1	1	0.95	1
Rv1798	1	0.97	0.995	1	1	0.975	1	0.995	1	1	1	0.995	0.995	0.73	1	1	1	1	1	0.995	0.99	0.815	1	1	1	1	0.64	0.995	1	0.99	0.985	0.365	0.995	0.955	1	1	1	1	1	0.96	1	1	1	1	1	1	0.97	1	1
Rv1799	1	1	0.985	0.995	1	1	1	1	0.91	0.96	1	0.985	0.995	0.99	1	0.995	1	1	0.925	1	1	0.73	1	1	1	1	1	1	1	0.96	1	0.955	0.99	1	1	1	0.985	1	1	0.915	0.995	1	0.745	1	0.98	1	1	1	0.975
Rv1800	1	0.965	1	1	1	1	0.995	1	0.985	1	1	1	1	0.825	1	0.945	1	1	1	0.985	0.35	1	1	1	1	0.955	0.995	1	1	1	1	0.945	0.99	1	0.99	0.96	0.945	0.86	1	1	1	1	1	1	1	0.99	1	1	0.985
Rv1801	1	1	1	1	1	1	1	1	0.92	1	0.98	1	1	1	0.995	1	1	1	1	1	1	0.995	1	1	1	1	0.7	1	1	1	0.875	1	0.86	1	1	1	0.995	1	1	0.425	1	1	1	1	1	0.37	1	1	0.995
Rv1802	1	1	1	1	1	1	1	0.995	0.985	0.955	1	1	1	0.935	0.99	1	1	1	1	1	0.995	1	1	1	0.995	1	1	1	0.92	0.99	0.635	0.955	0.86	0.685	1	1	1	0.995	0.995	0.67	0.99	1	0.995	1	0.76	0.985	1	1	1
Rv1803c	1	1	1	1	0.995	0.98	1	1	0.985	1	1	0.92	1	1	1	1	0.77	0.975	1	1	1	0.995	1	1	1	1	1	1	1	0.995	0.615	0.975	0.995	1	1	1	1	1	1	0.95	1	0.99	1	1	1	0.815	1	1	0.73
Rv1804c	1	0.98	1	1	0.99	1	0.995	1	1	1	1	1	0.995	0.945	1	1	1	1	1	0.93	1	1	1	1	1	1	0.895	1	0.575	1	0.925	1	1	0.995	0.99	1	1	0.985	1	0.65	0.99	1	1	1	1	1	1	1	1
Rv1805c	1	1	1	1	0.965	1	1	0.995	1	0.99	0.99	1	0.995	1	1	1	0.895	1	1	0.995	1	1	0.99	0.995	1	0.985	0.97	0.955	1	1	0.99	1	0.87	1	1	0.995	1	1	0.995	0.995	0.995	1	0.99	1	0.985	0.96	0.36	1	0.965
Rv1806	1	1	1	1	0.145	1	1	1	1	1	1	1	0.995	1	1	1	1	1	1	0.845	1	1	1	1	1	0.95	1	0.965	1	1	1	1	1	1	1	1	1	1	1	0.985	1	1	1	1	1	1	1	1	1
Rv1807	1	1	1	1	0.495	1	1	1	1	1	0.995	1	1	1	1	1	1	1	1	0.92	1	1	1	0.915	1	0.895	0.995	0.875	1	1	1	1	1	1	0.99	1	1	1	1	1	1	1	1	1	1	1	0.98	1	1
Rv1808	1	1	1	1	0.73	1	1	1	1	1	0.995	1	1	1	1	1	1	1	1	0.85	1	1	1	0.865	0.995	0.69	1	0.325	1	1	1	1	1	1	0.945	1	1	1	1	1	1	1	1	1	1	1	1	1	1
Rv1809	1	0.995	0.995	1	0.86	1	1	1	1	1	1	0.97	1	1	1	1	1	1	1	1	1	1	1	1	1	0.525	1	0.955	1	1	1	1	1	1	1	1	1	1	0.995	1	1	1	1	1	1	1	1	1	0.955
Rv1810	1	0.48	1	1	1	1	1	1	1	1	1	1	1	0.965	0.93	1	0.995	1	1	1	0.995	1	1	1	1	1	0.385	1	0.92	1	1	1	0.995	0.985	1	1	1	1	1	1	0.975	1	1	0.99	1	1	1	1	1
Rv1811	1	1	0.835	0.655	0.925	1	0.77	1	0.995	1	1	0.985	0.99	0.985	0.94	0.365	1	1	1	1	1	1	1	1	1	1	1	1	0.98	1	1	0.975	0.975	0.985	1	0.955	1	1	1	0.985	0.985	0.98	1	1	0.995	0.995	1	1	1
Rv1812c	1	1	1	0.985	1	1	0.995	1	0.91	1	1	1	1	0.94	1	1	0.9	0.995	1	1	0.58	1	1	1	1	1	0.935	1	0.865	0.98	0.84	1	0.89	1	1	1	1	1	0.98	0.94	0.46	1	1	1	1	1	1	1	0.99
Rv1813c	1	0.955	1	1	1	0.995	1	1	0.995	0.995	1	1	1	1	0.925	1	0.995	1	1	1	0.355	1	1	1	1	1	0.915	1	0.78	0.995	0.855	1	1	0.995	1	1	1	1	1	1	0.68	0.835	1	1	1	0.695	0.985	1	1
Rv1814	1	1	0.99	1	1	1	1	1	1	1	1	1	0.77	1	0.995	1	0.905	1	1	1	0.47	1	1	1	1	1	1	1	1	1	1	0.99	1	1	0.995	0.935	1	1	1	0.98	1	1	1	1	0.995	0.995	1	1	1
Rv1815	1	1	1	1	1	1	1	1	1	0.995	0.995	0.7	0.89	0.985	1	0.97	1	0.845	1	0.97	1	1	0.895	0.985	1	0.965	1	1	1	1	1	1	1	1	0.985	0.96	0.995	1	1	1	1	1	1	1	0.77	1	1	1	1
Rv1816	1	1	0.965	0.79	1	0.99	1	1	0.995	1	0.99	0.975	1	0.995	0.96	1	1	1	0.995	1	1	1	0.895	0.89	1	0.675	1	1	0.995	0.84	1	0.985	1	1	1	0.92	1	1	0.915	0.95	1	0.995	0.995	0.705	1	1	0.9	1	0.995
Rv1817	1	1	0.98	0.96	1	0.995	1	0.975	1	1	0.995	0.98	0.985	1	1	0.915	1	0.3	0.995	0.995	1	0.98	1	1	1	1	1	1	1	1	1	1	1	1	1	1	0.93	1	0.975	0.875	1	1	1	1	1	1	1	1	1
Rv1818c	1	1	0.945	0.825	1	1	1	1	0.995	0.98	1	0.995	1	1	0.95	0.995	0.97	1	1	1	1	1	1	0.96	0.985	1	1	0.995	1	1	1	0.935	0.965	0.975	1	1	1	1	0.98	0.99	1	1	0.87	1	0.735	0.925	1	0.99	0.885
Rv1819c	0.975	1	1	0.93	1	0.635	0.995	1	1	0.935	1	0.945	1	0.995	1	0.995	1	1	1	1	1	1	1	1	0.965	1	0.99	1	0.975	0.995	1	1	1	1	1	1	1	0.995	1	0.995	0.995	1	1	0.99	0.35	1	1	0.975	1
Rv1820	1	0.74	1	0.955	1	1	1	0.96	0.94	1	1	1	1	0.945	0.925	1	1	1	1	1	0.995	1	1	1	1	1	0.995	1	1	0.89	0.995	0.995	0.91	0.995	1	1	0.965	0.97	0.775	0.97	0.715	1	1	0.935	0.955	1	0.985	0.87	1
Rv1821	0.865	1	1	0.78	1	0.815	1	0.95	0.955	0.98	1	0.805	0.985	0.995	0.985	0.98	1	0.84	1	1	1	1	1	0.915	0.995	1	1	1	0.985	1	1	1	0.995	1	1	1	0.995	0.995	1	0.935	1	1	0.92	0.935	0.885	1	0.99	0.93	1
Rv1822	1	0.94	1	1	0.995	1	0.93	1	0.995	0.985	1	1	0.845	0.99	1	1	1	1	1	1	1	0.98	0.99	1	1	1	0.84	1	0.98	1	1	1	1	0.97	1	1	1	0.915	1	0.775	1	0.995	1	1	1	0.72	0.99	1	1
Rv1823	0.915	0.925	0.955	0.955	1	0.985	1	1	1	0.955	1	1	1	0.995	1	0.995	1	1	1	0.955	1	0.945	0.995	0.99	0.99	1	1	0.97	1	1	1	0.99	0.985	1	1	1	1	1	1	1	0.85	1	1	0.97	0.995	1	0.975	0.995	0.995
Rv1824	1	1	1	1	1	1	0.995	1	1	1	1	1	0.995	1	1	0.98	1	0.775	1	0.99	1	1	1	1	1	1	1	1	1	1	1	0.995	0.985	1	1	1	1	0.97	0.98	1	1	0.845	1	1	1	1	1	1	1
Rv1825	1	1	0.975	0.995	1	0.945	1	0.99	1	1	1	1	1	1	1	1	1	0.88	1	0.155	1	0.985	1	1	0.995	1	1	0.985	0.995	1	1	1	1	0.995	1	0.995	1	0.98	0.68	1	0.91	1	1	1	0.895	1	1	0.995	1
Rv1826	1	1	1	0.995	1	1	0.995	1	1	0.91	1	1	1	1	1	1	1	0.98	1	0.985	1	1	0.975	1	1	0.995	1	1	1	1	1	1	1	1	0.99	1	1	0.995	0.98	1	0.975	1	0.945	0.76	1	1	1	0.665	1
Rv1827	0.99	1	0.99	0.95	1	0.94	0.995	1	1	0.99	1	1	0.95	1	1	0.995	1	0.995	1	0.995	0.945	1	1	0.72	0.935	1	0.97	1	0.88	1	0.99	1	0.98	0.995	1	1	1	0.995	0.975	0.785	1	1	1	1	0.99	1	0.995	1	1
Rv1828	1	0.99	0.99	0.815	1	0.78	1	1	1	1	1	1	1	0.99	1	1	1	0.95	1	1	1	0.195	0.975	1	1	1	0.985	1	1	1	0.87	0.975	0.995	0.995	1	1	1	0.995	1	1	0.985	1	0.99	0.995	0.99	1	1	0.91	1
Rv1829	1	1	1	1	1	1	1	1	0.995	0.995	1	0.995	0.965	0.715	1	1	1	1	1	1	1	1	0.99	1	1	1	1	1	1	1	1	0.98	1	0.705	1	1	1	0.995	1	0.99	1	0.98	1	1	1	1	1	0.995	0.995
Rv1830	1	1	1	0.995	1	1	1	1	0.995	1	1	1	1	0.55	1	1	0.98	0.89	1	1	1	0.45	1	1	1	1	1	1	1	1	0.99	0.98	1	1	0.98	1	1	1	0.99	1	1	0.91	0.995	1	1	1	1	0.99	1
Rv1831	1	1	1	0.775	0.98	1	1	1	0.86	1	1	1	0.93	0.99	0.465	0.645	1	0.99	1	1	1	1	1	1	0.975	1	1	0.985	1	1	1	1	0.995	1	1	1	0.63	1	0.995	1	1	1	1	0.945	1	1	1	1	0.995
[truncated: 2,081 more rows]
[truncated: 93 more columns]

## Sheet: IDREAM - Beta values
	Rv0022c	Rv0023	Rv0042c	Rv0043c	Rv0047c	Rv0054	Rv0067c	Rv0078	Rv0081	Rv0117	Rv0135c	Rv0158	Rv0195	Rv0212c	Rv0232	Rv0238	Rv0273c	Rv0275c	Rv0302	Rv0324	Rv0330c	Rv0339c	Rv0348	Rv0353	Rv0445c	Rv0465c	Rv0472c	Rv0474	Rv0494	Rv0576	Rv0602c	Rv0623	Rv0653c	Rv0674	Rv0678	Rv0681	Rv0691c	Rv0735	Rv0757	Rv0767c	Rv0818	Rv0827c	Rv0880	Rv0891c	Rv0894	Rv0967	Rv0981	Rv1019	Rv1033c
[truncated: 3,902 more rows]
[truncated: 93 more columns]
