# Supplementary material for: Quantitative prediction of conditional vulnerabilities in regulatory and metabolic networks using PRIME
Source: NPJ Syst Biol Appl. 2021 Dec 6;7:43. doi: 10.1038/s41540-021-00205-6 (PMC8648758; doi:10.1038/s41540-021-00205-6)
Supplement: Supplementary file 6 — Supplementary Data 5 [file 41540_2021_205_MOESM6_ESM.xlsx]

## Sheet: Read Me
Supporting information for the manuscript: "Quantitative prediction of conditional vulnerabilities in regulatory and metabolic network using PRIME"
Immanuel et al., 2021
Description	Location
INH RNSseq data - DEseq2 processed	Sheet 1
RIF RNSseq data - DEseq2 processed	Sheet 2
PA824 RNSseq data - DEseq2 processed	Sheet 3
MOX RNSseq data - DEseq2 processed	Sheet 4
LZD RNSseq data - DEseq2 processed	Sheet 5
CFZ RNSseq data - DEseq2 processed	Sheet 6
BDQ RNSseq data - DEseq2 processed	Sheet 7

## Sheet: H37Rv.INH.DEseq2.GeneData.
GENE_ID	PRODUCT	S07_T24_0x_A	S08_T24_0x_B	S09_T24_0x_C	S19_T24_INH_2x_A	S20_T24_INH_2x_B	S21_T24_INH_2x_C	S22_T24_INH_10x_A	S23_T24_INH_10x_B	S24_T24_INH_10x_C
AS1726	putative small regulatory RNA	21.16	25.26	45.6	16.11	17.43	11.13	10.27	7.74	16.81
AS1890	putative small regulatory RNA	18.08	30.3	43.51	8.83	9.72	16.16	1.6	14.1	15.58
ASdes	putative small regulatory RNA	9.07	13.38	29.56	22.7	26.75	35.76	24.73	29.3	18.43
ASpks	putative small regulatory RNA	1.01	1.48	3.53	1.43	1.35	0.6	1.27	2.01	0.7
MT0009	hypothetical protein	29.53	28.29	33.47	44.84	44.21	52.78	34.83	46.69	44.66
MT0012	hypothetical protein	268.28	189.31	265.73	243.85	256.23	285.08	187.68	208.35	284.41
MT0025	hypothetical protein	2.75	2.01	6.98	2.86	2.99	5.04	3.4	3.64	3.6
MT0031	hypothetical protein	242.94	200.33	209.35	204.1	207.9	279.87	200.49	189.51	201.41
MT0032	hypothetical protein	21.31	15.18	23.08	11.04	2	13.8	12.49	5.68	11.56
MT0036	hypothetical protein	32.26	31.58	64.03	34.08	39.19	65.88	41.58	31.17	46.4
MT0066.2	hypothetical protein	1576.33	1325.3	2236.34	1383.44	1389.65	1793.2	1378.89	1557.81	1351.07
MT0069	hypothetical protein	275.59	227.47	367.82	644.43	689.9	718.71	516.31	605.07	643.88
MT0099.1	hypothetical protein	72.85	45.55	67.41	33.17	46.1	28.85	37.82	40.38	26.91
MT0116.1	hypothetical protein	2.21	0.83	0	3.72	2.05	0	1.53	0.91	3.23
MT0122	phosphoheptose isomerase	1589.42	1301.61	1654.68	642.81	645.76	831.82	623.69	799.97	724.9
MT0124	hypothetical protein	187.81	180.1	259.6	174.74	165.8	140.74	162.91	175.63	115.46
MT0130	hypothetical protein	34.72	21.29	32.89	10.38	6.92	9.46	10.86	16.25	16.89
MT0159	hypothetical protein	2.53	1.52	8.94	4.26	2.16	8.01	3.28	1.98	4.17
MT0177	hypothetical protein	95.66	94.5	111.39	56.71	53.69	53.14	54.87	65	57.09
MT0204.1	hypothetical protein	6.39	8.12	8.89	7.73	11.11	12.55	7.32	4.7	2.83
MT0270	hypothetical protein	158.34	133.81	181.6	111.05	103.57	119.11	88.6	117.09	101.01
MT0270.2	hypothetical protein	61.58	75.05	89.66	150.97	147.99	153.98	153.75	148.59	117.27
MT0291.1	hypothetical protein	0	0	0	0.15	0	0	0	0	0
MT0291.2	hypothetical protein	22.66	19.12	23.94	18.78	21.28	17.99	13.39	16.54	11.5
MT0291.4	hypothetical protein	199.25	262.37	194.14	207.66	212.14	185.02	177.68	153.53	119.16
MT0294	hypothetical protein	7.41	11.19	11.37	17.44	9.29	18.57	10.11	12.94	14.18
MT0325	hypothetical protein	72.94	77.44	100.57	330.36	278.84	358.13	284.02	347.81	320.26
MT0328.1	hypothetical protein	471.7	280.03	559.85	1271.78	1092.84	1262.56	997.76	1150.88	1117.87
MT0328.2	hypothetical protein	848.49	734.86	922.99	1003.88	941.97	883.64	749.86	933.19	831.87
MT0347	hypothetical protein	8.21	4.58	24.81	14.97	8.17	6.02	7.34	4.01	4.99
MT0383	hypothetical protein	2.06	3.02	2.9	11.43	10.79	2	2	2.01	0.93
MT0392	hypothetical protein	120.31	74.83	132.48	86.3	70.23	80.47	49.37	53.96	53.49
MT0407	hypothetical protein	110.4	92.8	110.65	49.67	44.66	57.62	43.33	63.04	60.24
MT0416	hypothetical protein	9.6	10	10.87	13.18	7.49	10.63	18.56	6.8	16.03
MT0431	hypothetical protein	32.15	29.49	19.65	17.85	18.93	28.06	20.61	32.7	12.43
MT0450	hypothetical protein	51.54	57.13	70.98	54.79	55.51	51.09	40.19	31.06	50.11
MT0470	hypothetical protein	1283.26	1173.41	1479.16	1118.22	1019.64	1268.38	1043.18	1241.18	1107.91
MT0472.1	hypothetical protein	30.72	7.13	30.91	3.36	13.79	25.29	14.55	11.34	14.89
MT0492	hypothetical protein	5.86	0.24	6.31	7.44	8.58	8.89	6.2	2.01	7.34
MT0494	hypothetical protein	4.52	4.37	6.96	2.17	3.89	1.43	1.56	2.59	3.82
MT0506	hypothetical protein	46.41	33.28	45.32	40.02	40.87	78.3	55.47	46.95	55.22
MT0512	hypothetical protein	155.48	111.38	152.31	86.1	82.3	96.44	81	111.13	72.94
MT0525	hypothetical protein	45.81	37.46	46.94	49.6	54.85	38.94	31.08	48.27	43.96
MT0540	hypothetical protein	219.89	180.11	228.33	260.42	208.87	255.55	241.42	253.51	271.3
MT0555	hypothetical protein	240.62	226.03	258.11	182.48	180.86	247.96	231.12	277.84	205.2
MT0568	hypothetical protein	37.92	37.64	57.4	33.67	23.8	28.37	18.06	19.78	24.82
MT0573.1	hypothetical protein	100.29	106.21	114.61	77.7	61.71	105.73	66.57	84.59	80.39
MT0576	hypothetical protein	0.91	0	0	1.01	0	0.99	0.16	0	0
MT0598	hypothetical protein	136.01	132.8	153.17	38.23	41.4	43.1	43.15	31.95	29.73
MT0600	hypothetical protein	58.74	63.36	86.23	34.12	38.98	42.36	46.61	65.45	49.7
MT0603	hypothetical protein	49.25	35.05	33.55	14.96	10.46	13.87	9.3	19	16.91
MT0608	hypothetical protein	173.15	132.3	189.56	248.03	213.28	213.31	185.45	232.17	190.31
MT0610	hypothetical protein	111.31	115.11	176.82	82.05	67.58	72.86	79.85	79.77	75.43
MT0614	hypothetical protein	14.88	19.99	22.64	15.09	3.98	3.02	3	6.02	5.98
MT0639	hypothetical protein	50.58	30.64	50.75	48.2	28.31	40.15	40.89	58.86	57.22
MT0655	hypothetical protein	84.63	61.42	83.12	121.14	58.23	64.44	82.26	74.08	78.25
MT0692.1	hypothetical protein	251.28	173.25	255.15	238.67	304.14	348.31	239.49	286.86	296.92
MT0694	hypothetical protein	163.58	126.73	172.74	209.67	184.32	240.97	175.06	250.58	171.21
MT0697	hypothetical protein	484.96	517.99	601.48	267.77	297.26	418.41	307.81	372.5	331.1
MT0717.1	hypothetical protein	39.51	28.38	31.94	39.35	19.46	29.12	12.03	15.82	33.89
MT0724.1	hypothetical protein	31.08	15.92	21.8	8.72	2.77	8.1	5.24	4.34	8.94
MT0725	hypothetical protein	292.9	278.53	342.48	314.7	293.14	379.45	205.82	254.85	220.95
MT0726	hypothetical protein	88.39	79.76	101.19	45.79	33.01	61.13	49.2	60.22	56.48
MT0726.1	hypothetical protein	10.16	16.14	72.94	85.61	60.2	25.62	16.55	9.23	7.82
MT0740.1	hypothetical protein	6.07	14.78	9.14	18.18	27.98	31.07	15.16	21.29	12.36
MT0761	hypothetical protein	20.16	20.52	25.27	16.79	14	25.74	12.94	17.4	17.27
MT0762.1	hypothetical protein	23.16	12.28	17.19	11.29	17.91	15.78	9.15	10.97	10.58
MT0765	hypothetical protein	339.41	322.92	424.18	209.48	149.91	214.52	135.72	228.5	192.45
MT0768.1	hypothetical protein	24.84	20.71	35.43	51.64	50.79	55.96	51.24	49.33	46.84
MT0771	hypothetical protein	12.52	4.82	4.58	4.39	0.99	5.81	6.43	4.1	2
MT0772.2	hypothetical protein	34.11	16.99	37.57	9.65	8.83	11.81	6.3	7.16	7.84
MT0781	hypothetical protein	617.85	548.36	744.36	804.8	714.56	771.41	668.08	739.78	635.43
MT0806	hypothetical protein	94	67.12	112.79	60.12	50.15	46.77	42.33	30.59	29.66
MT0827	hypothetical protein	11.52	13.28	8.77	13.45	14.16	16.64	11.32	13.15	14.32
MT0835	hypothetical protein	221.62	198.88	219.07	518.01	506.87	568.18	534.21	581.27	356.69
MT0853	hypothetical protein	3.62	0.82	3.53	3.86	3.36	4	2.54	1.76	5.42
MT0856.1	hypothetical protein	97.83	79.96	136.16	54.76	74.52	86.08	75.12	78.57	63.1
MT0859	hypothetical protein	0.2	2.45	2.62	0.66	0.38	3.57	0	2.71	0
MT0868	hypothetical protein	38.74	28.87	40.93	28.19	35.14	29.26	26.9	23.3	17.43
MT0895	hypothetical protein	1.8	1.01	5.37	0.26	1.1	2.67	1.28	0.89	7.17
MT0903	hypothetical protein	13.9	12.5	16.35	4.5	4.42	2.1	7.45	6.99	10.58
MT0910.1	hypothetical protein	1.8	8.08	4.58	12.94	8.79	6.7	16.68	10.49	15.41
MT0910.2	hypothetical protein	8.27	9.47	15	15.09	10.4	12.22	7.81	10.09	8
MT0910.3	hypothetical protein	22.52	17.7	33.87	21.86	22.79	31.72	20.43	31.78	17.27
MT0910.4	hypothetical protein	30.82	28.98	45.09	36.57	25.15	31.58	20.23	33.39	33.6
MT0915.1	hypothetical protein	65.1	64.71	80.29	113.91	131.9	164.27	84.93	108.11	109.53
MT0932	hypothetical protein	28.17	21.57	45.87	25.81	25.89	20.88	25.06	25.6	24.41
MT0937	hypothetical protein	255.3	221.25	301.11	354.43	351.11	387.9	329.13	370.71	420.19
MT0943	hypothetical protein	74	67.28	73.35	31.51	25.1	38.21	29.73	29.75	23.17
MT0946	hypothetical protein	205.42	161.42	242.57	64.92	50.22	79.33	83.5	65.45	72.86
MT0968.1	hypothetical protein	406.82	405.94	565.23	280.81	246.25	348.68	260.96	315.8	291.14
MT0973	hypothetical protein	67.86	56.76	105.55	40.42	45.77	38.84	38.62	54.69	37.71
MT0991	hypothetical protein	15.45	20.88	14.69	3.28	4.13	2.99	4.21	0.38	3.87
MT1007	hypothetical protein	1196.4	1006.96	1319.87	814.43	784.51	793.95	699.36	777.84	746.43
MT1025.2	hypothetical protein	1343.46	1049.14	1507.57	2775.08	2621.47	2718.97	2403.12	2883.64	2517.91
MT1025.3	hypothetical protein	2.72	0	8.7	19.51	12.05	7.81	4.43	3.39	3.23
MT1040.1	hypothetical protein	46.69	21.86	43.37	63.71	41.75	44.56	23.52	41.63	35.33
MT1054.1	hypothetical protein	197.3	182.34	205.18	72.67	78.61	72.34	64.94	70.68	78.39
MT1055	hypothetical protein	33.67	37.36	52.6	14.65	12.96	16.98	15.47	19.57	20.91
MT1070	hypothetical protein	29.88	27.8	38.87	33.8	23.84	64.61	59.97	64.89	53.43
MT1070.1	hypothetical protein	149.49	79.7	165.86	171.24	144.39	173.21	168.96	166.93	151.75
MT1071	hypothetical protein	21.44	18.43	42.24	14.77	17.58	17.93	14.01	13.92	12.21
MT1075.1	hypothetical protein	3252.55	2990.53	3936.66	5391.94	4623.07	6095.51	4775.91	5318.26	5480.98
MT1077	hypothetical protein	76.6	68.91	79.22	76.51	51.63	84.46	83.2	100.24	82.04
MT1082	hypothetical protein	134.39	110.16	113.99	110.87	94.47	121.2	85.01	123.5	91.03
MT1083.1	hypothetical protein	1580.13	1583.77	1977.36	985.89	938.5	1255.88	1000.79	1154.6	1221.42
MT1083.2	hypothetical protein	999.44	752.45	1000.5	829.17	776.25	1111.29	695.29	960.84	1011.15
MT1086	hypothetical protein	26.39	18.58	11.84	144.04	159.47	181.25	148.87	148.6	142.22
MT1096.2	hypothetical protein	3.11	0	2.98	0	0	1.03	0	0	1.06
MT1098	hypothetical protein	0	0.64	0	2.34	1.2	0	0	0	0
MT1107	hypothetical protein	13.42	10.17	20.22	27.95	20.25	17.6	14.34	17.62	19.76
MT1116	hypothetical protein	39.36	22.2	42.94	58.31	44.18	56.1	28.92	22.71	46.2
MT1121	hypothetical protein	83.94	74.42	111.9	79.22	53.66	56.84	40.42	73.14	60.06
MT1122.1	hypothetical protein	2.18	1.55	1.43	0.03	1.27	0.97	0	0	0.81
MT1166	hypothetical protein	2.12	7.75	2.01	4.26	0.87	4.51	1.43	1.01	1.01
MT1170	hypothetical protein	36.6	10.21	30.62	16.85	11.29	8.71	2.54	4.89	16.74
MT1172.1	hypothetical protein	67.69	58.4	71.1	35.84	27.36	50.95	26.48	29.62	31.92
MT1178	hypothetical protein	3063.06	2261.18	3070.29	86.24	123.35	122.78	106.34	98.8	106.35
MT1181	hypothetical protein	35.78	33.24	29.8	191.94	188.46	214.45	154.09	140.64	182.08
MT1182	hypothetical protein	394.39	340.88	468.05	386.69	308.17	435.87	419.22	449.69	375.44
MT1190	hypothetical protein	272.6	234.57	304.38	419.6	420.65	492.69	429.29	543.47	440.15
MT1192	hypothetical protein	1105.16	1147.71	1340.03	1227.83	1040.04	1619.31	1239.21	1410.32	1304.73
MT1218	mycocerosic acid synthase	6515.86	5048.65	6829.36	9729.74	9289.23	10575.5	8488.37	9637.84	9996.39
MT1232	hypothetical protein	357.11	325.75	437.3	641.77	532.81	753.81	661.09	732.08	666.2
MT1234	fragment of putative small regulatory RNA	2991.89	2976.21	3713.82	1724.22	1332.07	1999.54	1451.26	1721.35	1723.86
MT1264.1	hypothetical protein	11.85	15.26	10.51	5.9	4.01	8.07	11.81	4.29	11.16
MT1266	hypothetical protein	33.24	29.89	53.25	23.76	13.33	14.56	24.21	22.36	15.87
MT1285	hypothetical protein	8.76	4.72	15.88	8.66	7.27	3.51	3.36	4.8	5.63
MT1288	hypothetical protein	123.9	73.26	117.83	64.99	77.76	77.34	57.44	62.67	64.3
MT1305.1	hypothetical protein	40.79	49.83	67.61	23.32	14.89	33.28	28.54	21.09	20.72
MT1321	hypothetical protein	0	0	0	0	0	0.37	0	1.27	0
MT1342	hypothetical protein	610.26	576.4	729.59	386.16	325.11	463.13	319.53	407.95	425.67
MT1356	hypothetical protein	739.62	665.43	660.44	581.71	1228.06	813.19	466.69	580.12	466.5
MT1367.1	hypothetical protein	2.09	1.1	9.15	1.22	2.67	0.4	0	3.47	1.52
MT1401	hypothetical protein	2.82	3.39	2.16	0.75	0.29	0	0	0.19	0
MT1404	hypothetical protein	96.84	73.97	92.7	46.52	53.63	54.65	34.78	60.34	50.83
MT1414.1	hypothetical protein	309.01	259.71	382.21	93.63	66.76	146.68	104.5	173.38	145.01
MT1432	hypothetical protein	0	2.55	8.95	6.75	8.06	3	0	10.07	2.35
MT1479.1	hypothetical protein	1.83	3.15	22.21	48.44	27.23	21.16	14.8	10.08	6.12
MT1488	hypothetical protein	129.45	111.1	146.58	94.4	104.24	113	88.61	94.28	108.73
MT1490	hypothetical protein	12.55	5.73	5.44	14.52	22.18	13.39	16.87	16.03	25.55
MT1497.2	hypothetical protein	27.62	33.81	32.48	23.53	22.32	32.5	27.95	25.18	40.48
MT1537	hypothetical protein	164.94	118.48	177.53	110.72	85.02	104.05	92.45	93.65	117.81
MT1556.1	hypothetical protein	2.59	1.59	0.4	1.5	1.52	0.05	0	0.17	0.37
MT1560.1	hypothetical protein	129.27	85.83	131.16	52.95	54.96	67.11	44.52	59.13	42.91
MT1571	hypothetical protein	52.77	34.67	44.9	3.11	17.64	19.8	10.13	14.83	20.13
MT1578.1	hypothetical protein	11.61	5.15	11.26	4.75	1.35	5.06	5.2	6.72	7.89
MT1585.1	hypothetical protein	5659.7	4867.24	7003.97	5555.4	5246.18	6327.34	4935.45	5857	4837.27
MT1602	hypothetical protein	12.7	14.46	17.78	3.31	3	0.28	0	2.94	1.32
MT1627	hypothetical protein	370.43	255.61	414.56	2246.88	2032.43	2403.12	1959.94	2246.25	1825.26
MT1650	hypothetical protein	28.95	23.43	39.03	45.84	44.95	55.48	38.51	48.99	53.4
MT1650.1	hypothetical protein	0.41	5.99	5.13	8.77	7.19	5.11	3.37	2.01	7.96
MT1713	hypothetical protein	1.6	3.93	4.7	10.51	0.57	4.7	2.99	10.49	10.3
MT1717	hypothetical protein	315.06	248.66	297.3	181.59	155.47	174.11	135.81	158.8	160.2
MT1742	hypothetical protein	23.65	19.89	19.9	15.4	16.61	8.38	5.17	16.35	20.92
MT1746.1	hypothetical protein	95.34	50.52	120.35	171.8	225.64	260.15	191.1	253.59	202.41
MT1757	hypothetical protein	18.99	10.15	20.37	1.63	1.31	5.36	5.89	1.38	5.38
MT1759	hypothetical protein	26.27	17.62	28.61	14.66	9.28	9.25	11.19	15.23	17.4
MT1760	hypothetical protein	18.57	20.56	25.53	16.57	14.37	32.04	16.55	18.63	27.02
MT1771.1	hypothetical protein	31.68	19.08	41.6	8.73	7.5	9.77	1.83	3.14	10.02
MT1775	hypothetical protein	285.52	332.48	429.82	1478.08	1284.91	1424.67	1580.09	1235.51	1281.88
MT1777	hypothetical protein	10	17.04	26.35	5.98	0.66	3.86	6.69	4.14	2.91
MT1790	hypothetical protein	54.45	42.63	45.13	32.91	37.71	50.15	37.19	38.72	34.75
MT1798	hypothetical protein	124.2	142.17	151.94	183.27	148.1	167.22	161.77	151	168.54
MT1808	hypothetical protein	10.67	15.36	15.88	21.18	20.34	28.11	23.64	28.72	21.07
MT1821.1	hypothetical protein	24.55	21.38	20.78	24.27	10.85	10.68	11.21	9.22	14
MT1822	hypothetical protein	14.05	11.37	18.15	16.56	17.9	5.15	8.74	6.54	9.32
MT1838.1	hypothetical protein	111.56	76.14	107.79	140.42	139.07	147.78	134.96	146.65	115.9
MT1839.1	hypothetical protein	8.21	0.97	4.31	8.85	2.32	7.54	1.22	2.2	6.98
MT1849.1	hypothetical protein	2.01	3.24	2.37	2	0	0	0	0.04	1.19
MT1909	hypothetical protein	52.6	44.81	64.58	14.99	23.03	17.38	19.94	20.68	18.47
MT1916	hypothetical protein	42.04	15.03	54.68	23.45	17.18	28.04	22.04	25.7	11.98
MT1924.1	hypothetical protein	43.98	44.5	54.93	203.22	186.72	279	155.29	227.03	151.45
MT1936	hypothetical protein	541.65	467.86	678.4	477.33	460.87	511.32	373	432.58	447.08
MT1945	hypothetical protein	37.09	33.21	38.22	66.94	50.02	56.13	50.72	75.14	61.2
MT1957.1	hypothetical protein	1.28	5.16	2.83	3.28	2.86	4.69	6.77	2.26	2.04
MT1978	hypothetical protein	1.98	1.55	0	3.1	1.44	0	0.99	0.07	4.23
MT2007	hypothetical protein	294.02	196.9	342.07	260.03	204.26	223.62	219.17	251.28	237.95
MT2011	hypothetical protein	28.5	23.13	32.44	26.46	23.68	22.22	22.6	13.9	27.33
MT2015	hypothetical protein	91.32	79.85	102.67	83.72	83.04	109.85	86.69	97.22	77.22
MT2015.1	hypothetical protein	34.8	12.24	38.25	53.82	55.31	78.76	69.33	73.24	46.6
MT2015.2	hypothetical protein	13.49	11.52	14.47	26.92	24.32	24.67	19.29	25.72	27.41
MT2027	hypothetical protein	27.76	18.1	19.59	26.14	19.43	21.85	18.8	19.69	12.22
MT2038	hypothetical protein	312.15	247.72	365.96	647.88	465.11	559.97	474.11	576.93	598.94
MT2042.1	hypothetical protein	145.62	154.64	188.8	124.13	100.13	122.62	145.67	125.04	124.72
MT2045	hypothetical protein	151.79	195.63	198.29	349.87	329.21	456.55	319.41	392.84	325.8
MT2068	hypothetical protein	65.85	35.39	77.07	50.36	28.13	35.08	47.61	42.62	39.78
MT2083	hypothetical protein	210.37	205.57	355.51	212.88	243.48	266.33	208.98	233.38	199.58
MT2092	hypothetical protein	133.66	124.27	152.29	20.8	12.32	22.23	21.15	25.24	13.49
MT2113	hypothetical protein	13.79	5.01	10.78	47.15	36.1	10.75	5.01	14	7.01
MT2115	hypothetical protein	40.35	41.8	39.78	16.82	31.28	38.02	15.49	38.34	29.24
MT2138.1	hypothetical protein	9.93	3.6	9.35	9.32	7.89	4.27	2.45	8.28	2.75
MT2138.2	hypothetical protein	23.21	9.82	24.26	23.17	18.42	15.3	22.58	15.16	17.69
MT2142	hypothetical protein	342.15	246.9	384.26	475.08	401.54	425.08	434.75	384.39	425.96
MT2165	hypothetical protein	198.04	153.61	239.36	99.93	95.23	133.55	106.22	94.59	134.34
MT2165.1	hypothetical protein	4.97	2.21	10.25	3.41	1.06	5.02	3.27	1.91	2.83
MT2168	hypothetical protein	62.35	75.8	74.78	65.19	61.95	82.77	57.52	64.51	43.22
MT2246	hypothetical protein	84.94	65.39	101.38	50.64	58.25	46.98	46.36	46	41.26
MT2283	hypothetical protein	18.05	6.81	23.07	9.85	25.64	15.05	12.1	11.64	11.86
MT2316	hypothetical protein	7.8	7.61	9.59	11.84	9.33	5.62	5.94	7.18	4.92
MT2325	hypothetical protein	3.57	7.45	2.79	5.66	5.27	5.12	4.76	7.45	10.55
MT2326	hypothetical protein	39.07	32.57	46.14	14.97	18.48	21.77	17.37	15.36	20.06
MT2330.1	hypothetical protein	1.24	5.28	9.72	7.58	9.91	9.5	3.69	4.38	9.02
MT2341	hypothetical protein	13.17	11.75	21.56	3.8	7.6	1.48	6.43	4	6
MT2361.1	hypothetical protein	9.27	9.91	5.99	2.85	7.85	5.33	3.84	2.75	3.28
MT2363	hypothetical protein	164.98	129.41	238.02	182.89	137.84	163.49	149.86	126.64	127.48
MT2364.1	hypothetical protein	3.45	1.84	3.64	2.91	0.44	1.07	0	0	0.44
MT2367	hypothetical protein	70.08	59.87	89.17	65.99	71.63	74.13	57.96	60.91	57.88
MT2367.1	hypothetical protein	386.72	390.9	382.99	281.79	258.32	328.61	270.82	231.83	262.89
MT2369	hypothetical protein	15.75	4.82	9.11	5.28	5.8	4.83	3.48	1.19	1.57
MT2370	hypothetical protein	18.42	15.74	14.07	4.3	7.43	6.79	9.87	10.5	6.27
MT2370.1	hypothetical protein	29.45	12	12.83	5.82	4.08	9.09	4.3	6.38	10.46
MT2370.2	hypothetical protein	21.36	20.11	25.38	10.2	9	16.46	15.31	6.14	10.61
MT2371	hypothetical protein	7.72	4.7	5.85	4.04	1.59	3.3	2.37	2.02	2.12
MT2375	hypothetical protein	65.88	50.42	59.61	79.82	78.95	85.35	62.96	77.89	66.49
MT2396	hypothetical protein	5.77	5.13	12.5	1.09	3.57	5.15	7.66	9.23	7.27
MT2401.1	hypothetical protein	16.94	20.89	24.14	4.55	4.47	13.06	6.81	13.27	8.89
MT2401.2	hypothetical protein	158.29	137.19	175.35	87.86	89.16	133.05	94.38	131.34	137.77
MT2405	hypothetical protein	63.47	25.75	43.47	62.84	51.62	56.18	50.47	68.54	51.69
MT2417	hypothetical protein	19.83	20.31	25.91	3.53	5.06	5.27	8.16	6.39	0.97
MT2418	hypothetical protein	27.54	35.87	44	45.42	38.72	45.41	38.93	42.41	25.83
MT2423.1	hypothetical protein	206.48	190.76	225.01	358.01	278.69	427.18	312.63	354.57	300.98
MT2424	hypothetical protein	207.27	240.55	261.79	391.44	393.42	500.69	406.54	446.29	409.06
MT2438	hypothetical protein	20.12	6.02	19.9	12.18	13.7	14.36	16.62	12.25	10.63
MT2455	hypothetical protein	430.34	319.36	468.62	417.27	415.9	473.72	327.95	513.02	436.62
MT2460	hypothetical protein	1365.44	1426.26	1839.19	1961.34	1730.21	2497.08	2029.66	2189.72	2140.72
MT2480	hypothetical protein	27.13	22.28	31.76	25.62	31	34.07	29.33	28.46	25.39
MT2488.1	hypothetical protein	40.56	25.42	49.36	14.85	29.93	36.78	52.65	24.95	38.31
MT2501	hypothetical protein	21.72	36.54	45.91	28.92	26.7	32.01	33.43	33.85	26.12
MT2502	hypothetical protein	47.48	22.24	47.39	44.84	43.3	57.65	45.56	43.03	53.5
MT2510	hypothetical protein	3.89	8	11.48	4.62	4.73	5.12	5.65	4.8	10.92
MT2514	hypothetical protein	1.39	0.86	0	3.88	0	0	0	0	0
MT2518.1	hypothetical protein	169.86	126.22	174.33	95.69	102.55	82.42	65.92	88.7	110.47
MT2520.1	hypothetical protein	228.59	140.08	262.03	438.63	441.36	313.3	248.87	237.8	282.98
MT2541	hypothetical protein	90	54.34	118.82	64.58	60.81	57.17	57.57	85.13	55.45
MT2547.2	hypothetical protein	5.67	14.38	10.01	7.03	4.42	2.24	1.98	5.85	7.48
MT2554.1	hypothetical protein	146.03	136.56	188.4	76.92	67.73	66.77	54.95	67.27	53.44
MT2554.2	hypothetical protein	26.61	24.52	29.63	21.39	24.99	15.87	15.89	16.91	15.5
MT2558	hypothetical protein	35.33	27.82	42.16	16.75	10.36	16.34	13.8	14.67	8.61
MT2565	hypothetical protein	8.29	12.61	20.05	9.15	23.18	9.18	12.92	12.94	11.17
MT2586.1	hypothetical protein	533.33	471.82	516.52	530.13	540.17	636.54	500.32	607.32	451.02
MT2588	hypothetical protein	939.14	785.09	1239.6	715.58	663.86	861.62	710.54	761.7	833.17
MT2589.1	hypothetical protein	615.45	493.75	800.01	461.57	402.25	500.97	444.79	500.45	510.45
MT2593.2	hypothetical protein	124.02	109.7	160.69	192.69	186.68	206.8	195.21	206.35	191.66
MT2600.1	hypothetical protein	4.97	11.39	12.84	6.96	9.95	15.33	10.49	8.12	10.84
MT2601.1	hypothetical protein	237.52	229.57	230.71	119.75	108.1	132.38	94.87	145.68	115.21
MT2617	hypothetical protein	899.67	540.9	850.47	1037.65	889.23	1050.65	869.6	836.87	1052.37
MT2626	hypothetical protein	32.81	39.72	58.89	55.35	63.26	62.84	47.8	53.94	41.15
MT2627.1	hypothetical protein	139.19	111.84	146.28	80.1	69.83	71.19	47.45	73.25	98.55
MT2637.1	hypothetical protein	214.32	163.34	207.49	61.29	35.84	48.85	50.72	44.64	41.23
MT2653	hypothetical protein	12.74	4.47	15.57	9.28	6.53	4.45	4.23	11.75	7.09
MT2668	hypothetical protein	6.55	5.93	6.59	0	0	7.94	1.44	1.94	0
MT2710	hypothetical protein	13.27	10.61	10.25	17.76	25.56	20.08	26.62	23.75	16.66
MT2721	hypothetical protein	143.76	104.7	141.63	235.98	224.2	272.91	232.23	275.18	262.25
MT2722	hypothetical protein	29.53	28.7	41.13	41.99	32.8	42.72	35.63	62.35	53.68
MT2726	hypothetical protein	157.07	143.03	162.94	149.02	123.64	178.76	151.78	188.52	158.87
MT2736.1	hypothetical protein	50.72	64.78	89.8	60.8	45.44	63.08	55.8	65.37	55.09
MT2779	hypothetical protein	3453.83	2859.21	3793.73	4527.66	4097.56	5071.97	4011.56	4759.13	4639.78
MT2803.1	hypothetical protein	3.57	0	2.18	2.49	3.59	1.96	1.57	1.24	4.93
MT2807	hypothetical protein	343.76	253.68	334.24	325.3	323.64	360.31	297.42	351.41	320.03
MT2810	hypothetical protein	152.89	142.75	233.9	422.22	426.29	471.27	431.71	432.99	442.57
MT2837	hypothetical protein	93.32	72.28	87.75	36.65	38.61	60.34	38.29	31.3	37.83
MT2895	hypothetical protein	32.51	29.45	35.6	25.81	33.38	30.8	24.02	34.21	29.65
MT2924	hypothetical protein	104.34	76.5	109.28	30.33	28.02	64.37	26.45	37	38.31
MT2934	hypothetical protein	235.47	144.99	219.68	207.99	244.55	228.79	165.71	211.17	235.52
MT2941	hypothetical protein	53.8	48.95	58.64	46.33	35.79	42.01	39.12	34.57	51.43
MT2944	hypothetical protein	76.41	60	69.03	118.16	137.15	163.12	131.21	144.09	117.77
MT2950	hypothetical protein	844.68	806.22	1031.33	614.52	575.99	954.31	547.39	745.34	777.52
MT2958.1	hypothetical protein	73.38	102.34	107.86	52.14	42.17	49.27	48.67	45.76	42.21
MT2960	hypothetical protein	49.74	41.16	70.78	48.62	31.49	48.94	41.25	46.7	40.78
MT2983	hypothetical protein	32.02	31.03	32.84	20.2	13.09	16.05	19.35	21.89	16
MT2988.1	hypothetical protein	21	22.04	28.79	18.9	12.14	15.18	7.34	18.07	16.24
MT2993	hypothetical protein	0.15	0	0.36	1.31	2.01	0	0	0	0
MT3013	hypothetical protein	4.29	14.2	7.47	14.74	6.31	4.67	6.4	13.98	9.81
MT3014	hypothetical protein	16.06	14.9	23.65	19.73	13.4	18.65	5.82	13.04	17.55
MT3024	hypothetical protein	17.51	26.37	26.99	56.05	52.05	55.62	41.99	37.07	50.74
MT3032	hypothetical protein	62.4	46.49	67.74	30.21	33.4	49.58	61.53	53.66	42.44
MT3033	hypothetical protein	78.73	51.83	81.77	57.98	58.31	97.56	58.14	73.45	48.11
MT3037	hypothetical protein	136.57	102.28	126.91	52.79	62.54	113.39	107.75	99.64	57.68
MT3041.1	hypothetical protein	100.63	65.78	94.23	27.87	24.91	40.64	18.47	29.21	26.41
MT3042	hypothetical protein	120.63	81.08	125.39	75.78	60.95	103.2	87.3	113.1	82.12
MT3052.2	ribosomal protein L28	1528.92	1372.55	1864.62	1701.36	1465.15	2062.77	1561.33	1849.29	1497.92
MT3058.1	hypothetical protein	25.58	26.9	15.59	32.57	30.58	32.16	21.33	37.64	27.22
MT3058.2	hypothetical protein	22.21	20.75	20.45	28.4	27.58	34.34	30.08	26.62	28.51
MT3077	hypothetical protein	74.13	66.39	98.85	31.58	29.91	42.09	30.97	36.39	32.36
MT3080.1	hypothetical protein	1186.38	866.14	1418.26	1172.76	987.16	1069.43	888.85	1027.93	1073.66
MT3084	hypothetical protein	900.6	779.61	1025.2	1741.54	1470.03	1935.98	1476.9	1612.57	1470.55
MT3102	hypothetical protein	11.48	5.48	14.76	1.5	3.15	5.7	5.12	2.12	5.55
MT3103	hypothetical protein	25.09	33.5	23.81	10.73	8.82	20	14.54	7.02	9.46
MT3131.1	hypothetical protein	224.98	217.78	272.74	272.29	225.2	303.15	256.28	279.98	209.02
MT3135	hypothetical protein	621.54	546.76	837.98	1085.43	988.96	1096.84	922.44	1003.1	1036.55
MT3139.1	hypothetical protein	6451.81	5630.64	8297.76	19989.7	18111.3	21926.5	18426.2	20762.3	20821.5
MT3145.1	hypothetical protein	1.75	0.64	1.64	2.24	0	0.99	1.35	4.89	3.37
MT3149.1	hypothetical protein	24.04	15.45	28.87	9.22	9.53	11.54	9.27	11.51	7.84
MT3156	hypothetical protein	27.17	16.42	33.67	18.78	15.29	16.42	15.13	15.98	13.36
MT3174.1	hypothetical protein	5.73	5.68	5.99	3.72	0.16	1.89	0.89	3.33	1.03
MT3174.2	hypothetical protein	12.3	15.18	19.64	8.81	8.66	3.28	5.44	6.19	14.35
MT3204	hypothetical protein	1.03	2.29	4.01	0	1.19	1.76	1.65	6.69	0
MT3207	hypothetical protein	15.12	10.1	18.57	31.63	30.71	24.39	11.44	27.85	32.56
MT3210	hypothetical protein	22.27	18.25	31.83	6.29	10.87	9.83	1.77	9.99	3.98
MT3220.1	hypothetical protein	40.38	40.39	41	24.58	15.23	18.95	15.86	13.34	11.21
MT3223	hypothetical protein	526.4	501.85	598.39	337.27	367.88	407.91	311.02	382.47	239.65
MT3268	hypothetical protein	3.88	5.49	1.04	3.6	3.11	5.21	2.59	2.95	1.51
MT3269	hypothetical protein	7.51	1.51	7.3	0	2	0	0	0	4.1
MT3270.1	hypothetical protein	71.72	48.92	75.43	45.21	33.54	58.19	45.14	42.72	57.64
MT3273	hypothetical protein	2.35	1.56	1.01	1.52	3	3.48	3.85	3.35	1.18
MT3275.1	hypothetical protein	78.18	43.81	71.42	90.4	65.1	69.2	58.13	63.79	39
MT3280	hypothetical protein	785.11	679.06	963.13	549.01	474.16	656.74	549.49	587.41	616.61
MT3282	hypothetical protein	30.3	16.58	28.55	19.1	14.76	32	19.42	16.77	23.63
MT3284	hypothetical protein	1.38	1.11	1.01	4.65	1.8	1.55	0	0.62	2
MT3290.2	hypothetical protein	350.73	374.82	392.3	445.8	391.29	552.82	387.02	512.66	360.74
MT3297	hypothetical protein	107.01	136.97	157.98	111.99	118	123	113.75	124.63	105.49
MT3313	hypothetical protein	113.69	91.17	137.14	46.49	43.11	55.53	57.11	73.65	53.24
MT3322	hypothetical protein	202.9	217.57	248.39	107.11	117.63	149.67	93.31	119.5	130.59
MT3362	hypothetical protein	103.43	112.04	109.88	69.3	46.23	79.01	63.99	76.93	48.7
MT3378	hypothetical protein	289.31	237.91	373.2	140.18	115.54	134.21	117.62	156.08	121.16
MT3412	hypothetical protein	211.67	169.2	204.48	187.82	193.36	232.6	160.21	181.58	213.63
MT3436	hypothetical protein	10.71	12.72	8.93	4.24	4.94	4.26	12.81	7	1.61
MT3437.1	hypothetical protein	5.82	11.48	10.98	6.02	0	4.26	6.8	6.77	11.88
MT3449.1	hypothetical protein	11.84	7.94	10.14	3.71	3.36	9.16	4.06	7.4	7.6
MT3449.2	hypothetical protein	13.66	11.47	14.11	4.66	1.28	3.06	1.14	2.94	7.05
MT3454	hypothetical protein	92.54	88.46	91.43	23.45	42.7	53.36	36.17	30.94	27.68
MT3456.1	transposase, degenerate	149.77	147.91	149.39	63.26	37.66	43.46	45.34	56.33	47.08
MT3483	hypothetical protein	95.9	82.97	109.05	53.52	45.14	38.54	30.35	51.24	37.81
MT3491.1	hypothetical protein	59.67	58.16	112.18	36.16	30.22	33.48	34.46	32.8	33.85
MT3510.1	hypothetical protein	112.41	77.34	95.69	88.45	82.63	84.28	76.13	88.46	78.91
MT3520	hypothetical protein	159.28	119.24	191.38	169.63	171.71	187.15	181.65	189.01	178.33
MT3532.1	hypothetical protein	32.51	17.03	23.87	10.34	11.25	19.73	14.91	20	13.75
MT3535	hypothetical protein	150.63	141.27	150.55	78.11	66.51	96.11	66.08	100.34	75.81
MT3536	hypothetical protein	159.56	133.14	181.56	73.95	66.84	102.01	73.33	111.11	98.36
MT3560	hypothetical protein	203.91	222.16	226.43	267.73	268.38	333.18	288.91	284.07	252.96
MT3573.10	hypothetical protein	33.01	26.18	18.33	13.58	20.19	15.85	13.67	18.28	19.39
MT3573.11	hypothetical protein	356.76	311.72	430.26	286.86	271.91	312.44	202.57	236.1	261.03
MT3573.16	hypothetical protein	39.6	45.53	48.19	11.92	11.01	7.86	7.28	8.29	9.98
MT3580.1	hypothetical protein	5.16	2.08	8.04	2.05	3.41	4.16	3.31	4.5	1.11
MT3580.2	hypothetical protein	2677.64	2722.23	3241.57	1250.05	1262.7	1741.33	931.02	1442.65	1135.45
MT3615.4	hypothetical protein	46.73	30.85	47.22	60.8	39.06	65.25	64.98	54.77	33.23
MT3626	hypothetical protein	26.2	22.39	40.19	29.42	15.92	13.04	2.98	7.54	5.51
MT3628	hypothetical protein	56.43	50.74	79.69	49.05	33.94	47.41	40.18	43.18	51.3
MT3630	hypothetical protein	98.31	91.08	113.13	25.49	34.96	42.93	31.72	46.01	29.53
MT3631	hypothetical protein	40.56	34.39	57.03	25.26	22.83	27.26	25.9	20.6	19.04
MT3653.1	hypothetical protein	0.61	0	0.69	0	0	0	0	0	0
MT3671.2	hypothetical protein	147.06	132.09	106.3	65.33	63.8	92.2	66.46	56.73	76.94
MT3718.1	hypothetical protein	8.5	7.74	10.58	22.41	20.5	21.81	18.04	23.96	23.29
MT3718.2	hypothetical protein	9.72	8.18	6.35	7.17	2.63	8.07	9.18	5.99	1.77
MT3744	hypothetical protein	0.77	0	3.09	3.03	1.1	3.71	3.31	0	2.82
MT3754	hypothetical protein	6.97	2.71	5	3.24	6.88	1.51	4.78	2.28	0.15
MT3755	hypothetical protein	12.29	10.72	15.84	1.8	3.36	2.34	11.07	1.75	3.97
MT3757	hypothetical protein	10.4	23.71	15.38	2.96	6.9	4.55	2.98	4.34	7.07
MT3762	hypothetical protein	56.29	42.59	249.66	346.97	270.88	53.52	40.32	63.34	41.55
MT3767.1	hypothetical protein	73.55	50.19	46.42	46.25	30.21	48.5	39.58	42.55	52.5
MT3767.2	hypothetical protein	38.82	28.13	25.47	19.38	18.76	30.2	18.96	29.82	26.06
MT3767.3	hypothetical protein	20.51	20.76	21.43	19.42	13.49	20.31	17.38	25.19	22.16
MT3770	hypothetical protein	22.25	32.26	45.85	32.09	29.72	25.99	15.68	20.43	13
MT3814.1	hypothetical protein	4.36	1.39	3.85	0	2.67	0.83	0	1.92	2.39
MT3846	hypothetical protein	381.06	318.99	399.47	175.54	171.41	191.98	191.43	196.72	216.27
MT3847	hypothetical protein	138.12	121.42	161.98	120.1	97.79	115.13	136.43	146.61	181.71
MT3855	hypothetical protein	142.67	110.68	221.12	194.04	151.78	194.9	145.26	131.64	165.19
MT3858	hypothetical protein	96.4	62.98	61.95	87.82	113.08	114.11	110.86	108.86	87.87
MT3876	hypothetical protein	14.46	39.49	51.02	29.43	27.89	20.49	21.11	12.41	21.78
MT3876.1	hypothetical protein	138.26	110.62	141.11	149.51	172.67	188.45	147.06	186.11	154.02
MT3919	hypothetical protein	15.98	10.29	7.47	9.57	6.75	11.25	7.17	4.56	6.27
MT3921	hypothetical protein	60.79	67.98	86.1	42.73	55.17	71.24	51.42	55.48	52.8
MT3949	fragment of putative small regulatory RNA	4569.92	3843.77	6292.69	6380.06	5940.48	6273.17	5097.7	5750.56	6879.34
MT3952	hypothetical protein	6.16	15.02	15.66	12.48	5.64	19.75	5.94	11.34	17.39
MT3953	hypothetical protein	252.92	217.27	298.78	66.86	59.23	67.34	42.36	74.68	89.33
MT3954	hypothetical protein	1.88	6.36	11.76	1.42	4.26	2.22	3.21	1.39	1.84
MT3958	hypothetical protein	17.19	9.06	22.22	12.47	8.31	8.6	6.4	13.84	16.61
MT3959	hypothetical protein	777.29	800.61	840.92	338.17	263.73	376.79	323.05	385.74	375.87
MT3962	hypothetical protein	346.03	332.16	443.42	347.54	308.37	473.95	312.16	401.15	347.95
MT3972.1	hypothetical protein	403.94	540.86	696.12	278.18	238.93	349.35	257.42	289.97	247.28
MT3974.1	hypothetical protein	877.16	676.96	959.32	674.95	622.83	763.99	603.08	677.19	792.3
MT3984	hypothetical protein	937.91	868.43	1153.56	818.14	819.84	917.51	761.83	768.02	1034.5
MT3994	hypothetical protein	560.85	480.37	691.91	1481.56	1256.72	1550.04	1265.91	1494.75	1424.97
MT4019	hypothetical protein	9.18	7.44	9.88	8.02	7.54	10.02	10.23	13.68	4.76
MT4026.1	hypothetical protein	398.56	336.94	499.52	287.94	279.02	314.57	278.28	281.98	348.2
MT4035.1	hypothetical protein	1725.94	1441.76	2251.53	3224.81	3022.73	4222	2995.98	3660.84	3714.93
MT4041.2	hypothetical protein	17.07	24.46	67.56	87.67	71.9	30.85	14.88	27.9	22.31
MTS0194	small intergenic RNA	834	724.41	1038.69	731.34	744.75	748.8	623.69	678.12	680.93
MTS0643	small intergenic RNA	1075.64	772.41	1135.48	744.49	687.03	823.46	744.49	812.04	752.06
MTS0824	small intergenic RNA	1371.23	1115	1574.37	1045.98	960.6	1305.98	894.68	1161.04	1266.44
MTS0858	putative small regulatory RNA	7.06	6.34	5.01	5.72	2.82	3.86	0.4	0.09	4.64
MTS0900	small intergenic RNA	34.18	32.3	68.44	95.94	120.64	130.49	117.07	154.36	88.43
MTS0903	small intergenic RNA	272.66	255.27	345.99	637.48	499.34	586	402.78	493.28	486.96
MTS0997	small intergenic RNA	432.55	431.66	425.9	280.08	337.07	285.36	295.54	310.99	258.74
MTS1082	putative small regulatory RNA	698.73	621.86	759.9	935.51	717.14	1057.04	829.98	982.01	758.71
MTS1180	small intergenic RNA	116.49	70.83	112.46	44.22	46.3	58.11	39.71	49.09	34.07
MTS1310	small intergenic RNA	150.52	172.1	232.88	163.39	117.59	177.38	151.82	179.63	138.07
MTS1338	small intergenic RNA	152.23	188.46	233.3	731.88	651.7	700.46	772.67	616.22	590.89
MTS1635	small intergenic RNA	209.09	289.92	297.82	261.83	217.75	286.98	256.45	256.94	227.64
MTS1827	small intergenic RNA	7.51	2.5	10.34	10.79	1.23	7.83	0	6.18	5.22
MTS1850	small intergenic RNA	3953.87	3297.62	3788.06	10261.5	10434.6	11382.4	9691.11	10806.5	9759.73
MTS2255	small intergenic RNA	8959.16	8203.24	10325.5	17397.8	14140.4	19368.5	14599	16261	16168.5
MTS2292	small intergenic RNA	2617.1	2332.4	3131.95	2985.47	2538.16	3508.6	2749.03	3202.3	2627.97
MTS2362	small intergenic RNA	186.75	149.14	234.7	255.72	191.33	314.51	199.33	305.77	290.06
MTS2458	small intergenic RNA	1910.4	1689.53	2438.7	1327.42	1166.06	1598.36	1222.67	1435.23	1535.84
MTS2822	small intergenic RNA	6.3	8.02	13.24	6.13	8.43	3.44	1.19	0	0
MTS2823	small intergenic RNA	65018.8	48993.2	71303.4	60685.7	62692.5	65276.9	60725.2	60968.3	52121.2
MTS2873	small intergenic RNA	16.81	17.11	24.93	49.4	50.09	19.26	14.33	18.72	10.2
MTS2975	putative small regulatory RNA	181.09	161.68	199.89	35.46	36.78	50.42	25	36.1	57.64
MTS2977	small intergenic RNA	13.86	8.73	27.14	6.71	15.51	5.47	3.76	2.35	6.11
PEP0073	Small peptide in vicinity of Rv0190	253.67	261.59	323.48	728.9	777.86	1014.77	759.69	905.56	805.53
PEP0077	Small peptide in vicinity of Rv0581	89.27	85.6	117.03	63.18	41.64	54.49	63.35	65.41	46.11
Rv0001	chromosomal replication initiator protein DnaA	5204.64	4412.41	6218.95	5591.12	4744	5375.22	4517.58	4809.21	4786.68
Rv0002	DNA polymerase III subunit beta	2233.87	1780.71	2508.91	1370.05	1254.55	1521.51	1264.37	1477.25	1250.97
Rv0003	DNA replication/repair protein RecF	1791.81	1320.2	2128.05	1369.2	1210.8	1994.93	1279.83	1722.28	1762.96
Rv0004	hypothetical protein	846.45	688.07	891.26	678.93	679.21	831.35	531.71	722.4	768.34
Rv0005	DNA gyrase subunit B	29716.6	26282.1	37413.8	57976.8	52879.1	59948.8	48556.9	54523.1	54133.2
Rv0006	DNA gyrase subunit A	22573.9	18310.7	27909.2	28321.2	28400.4	31991.7	22359.7	25511.8	31250.9
Rv0007	membrane protein	3616.35	3008.32	4231.86	4080.52	3725.57	4230.86	3190.45	3598.33	4445.42
Rv0008c	cell wall synthesis protein CwsA	379.08	314.57	420.33	435.97	463.71	516.64	385.58	507.79	401.77
Rv0009	iron-regulated peptidyl-prolyl cis-trans isomerase PpiA	8975.29	7889.72	10016.9	10955.1	9288.48	11740.7	9240.16	10881.4	8672.22
Rv0010c	membrane protein	749.52	556.89	819.42	763.79	711.52	831.91	630.19	677.03	826.96
Rv0011c	cell division protein CrgA	1229.56	1221.17	1636.81	1835.14	1640.75	2355.39	2027.82	2115.86	2058.49
Rv0012	membrane protein	1516.76	1382.83	1780.47	1930.57	1751.63	1962.48	1745.43	1954.12	1758.33
Rv0013	anthranilate synthase component II	1525.59	1266.7	1736.3	1580.23	1475.1	1833.1	1376.11	1595.85	1568.88
Rv0014c	serine/threonine-protein kinase PknB	5708.25	4669.58	6687.51	3525.87	3214.77	3707.58	2697.61	2983.86	3690.25
Rv0015c	serine/threonine-protein kinase PknA	6289.64	5566.47	7387.87	3543.45	3369.74	3662.1	2889.69	3027.48	3607.34
Rv0016c	penicillin-binding protein PbpA	4878.57	3929.94	5662.76	3525.78	3456.73	3843.38	2744.85	3104.93	3466.36
Rv0017c	cell division protein RodA	2715.92	2192.11	3021.92	2085.87	1942.69	2018.36	1682.85	1729.34	1795.52
Rv0018c	phosphoserine/threonine phosphatase PstP	4994.97	3874.19	5448.43	4324.19	4194.59	4224.02	3366.56	3644.98	4068.74
Rv0019c	FHA domain-containing protein FhaB	2892.1	2557.45	3550.51	3009.33	2834.77	3123.9	2381.99	2636.98	2788.46
Rv0020c	FHA domain-containing protein FhaA	20331.8	17628.7	24854.2	21489.3	19954	23738.8	18484.2	21180	20629.7
Rv0021c	hypothetical protein	458.96	443.87	584.13	330.16	293.54	378.56	319.51	332.93	333.52
Rv0022c	transcriptional regulator WhiB5	30.62	31.37	26.45	32.16	26.8	30.4	31.01	40.31	25.8
Rv0023	transcriptional regulator	857.12	777.8	1172.85	900.5	892.64	950.2	723.32	949.03	935.45
Rv0024	NLP/P60 family protein	746.58	713.44	980.03	549.26	587.52	578.65	459.21	555.63	589.01
Rv0025	hypothetical protein	278.02	193.24	319.85	210.24	273.98	259.29	252.48	254.35	235.04
Rv0026	hypothetical protein	1143.75	979.08	1357.81	652.46	533.08	718.44	562.3	582.15	600.74
Rv0027	hypothetical protein	250.5	220.47	279.67	241.82	240.65	313.75	245.55	264.41	216.38
Rv0028	hypothetical protein	183.28	165.41	233.45	189.97	164.55	172.6	151.73	199.93	162.23
Rv0029	hypothetical protein	1266.26	1046.28	1479.66	692.56	681.68	789.49	642.53	639.22	599.8
Rv0030	hypothetical protein	352.39	245.83	350.77	141.85	151.62	196.03	146.75	145.79	143.3
Rv0031	transposase	60.34	55.95	71.49	26.48	40.23	36.63	26.79	30.78	24.93
Rv0032	8-amino-7-oxononanoate synthase	446.05	425.44	536.48	179.29	167.78	171.89	167.16	155.7	139.66
Rv0033	acyl carrier protein AcpA	93.55	81.75	105.08	50.94	32.68	52.78	30.81	65.34	34.91
Rv0034	hypothetical protein	77.12	54.91	82.48	40.11	47.07	39.29	42.39	53.58	38.85
Rv0035	fatty-acid--CoA ligase FadD34	345.92	381.69	488.48	204.86	214.22	202.02	241.25	222.83	132.7
Rv0036c	hypothetical protein	1525.64	1175.24	1755.83	1408.73	1365.98	1645.65	1182.41	1463.55	1303.36
Rv0037c	MFS-type transporter	931.28	730.79	1015.51	745.8	693.3	819.67	603.7	766.79	721.62
Rv0038	hypothetical protein	1883.18	1486.27	2021.89	2302.95	2161.2	2413.51	2011.65	2263.43	2244.72
Rv0039c	transmembrane protein	335.25	290.73	315.29	634.29	566.46	588.38	555.56	581.29	458.78
Rv0040c	hypothetical protein	4053.54	3747.35	4871.05	10109.8	9451.66	11302.7	8484.36	9520.55	9367.07
Rv0041	leucine--tRNA ligase	4717.22	3923.91	5427.69	4517.3	4043	5148.99	4123.11	4844.33	4048.78
Rv0042c	transcriptional regulator	2262.24	1985.71	2903.06	1383.01	1315.43	1537.41	1087.35	1319.84	1340.92
Rv0043c	HTH-type transcriptional regulator	896.91	822.89	1024.9	632.54	583.8	712.94	600.5	649.83	644.96
Rv0044c	oxidoreductase	672.62	717.17	923.85	879.26	741.32	881.37	717.95	842	668.65
Rv0045c	hydrolase	1066.78	810.11	1095.95	1925.54	1977.29	2020.16	1850.26	2268.66	1586.72
Rv0046c	inositol-3-phosphate synthase	3899.75	3647.01	4736.83	7148.93	6790.58	7585.18	6698.09	7827.85	5811.13
Rv0047c	hypothetical protein	1525.27	1865.93	2180.78	2159.38	2076.53	2630.48	1915.29	2302.94	2123.78
Rv0048c	membrane protein	537.02	523.19	664.75	511.02	425.19	584.08	439.98	539.21	468.91
Rv0049	hypothetical protein	1823.56	1660.97	1928.75	1812.23	1595.14	2204.59	1560.02	1920.72	1610.28
Rv0050	bifunctional penicillin-insensitive transglycosylase/penicillin-sensitive transpeptidase	10377	8206.83	11751.8	7149.7	6948.07	7701.39	5939.29	6794.01	6342.48
Rv0051	transmembrane protein	2318.37	1836.48	2560.27	1744.08	1656.45	1960.71	1616.56	1726.54	1665.05
Rv0052	hypothetical protein	665.73	479.8	732.97	563.68	453.43	510.87	383.56	399.05	395.91
Rv0053	30S ribosomal protein S6	3028.67	2467.02	3159.3	1478.8	1291.91	1732.32	1257.59	1501.23	1238.07
Rv0054	single-strand DNA-binding protein	3180	2781.87	3873.13	2044.65	1819.76	2105.44	1856.85	2068.81	1589.43
Rv0055	30S ribosomal protein S18	2241.95	2175.64	2743.58	1474.63	1223.84	1647.41	1319.86	1574.19	1219.52
Rv0056	50S ribosomal protein L9	4263.81	3598.17	4869.47	2852.73	2576.03	2977.05	2508.49	3062.11	2207.89
Rv0057	hypothetical protein	4455.73	3931.79	5203.33	2067.01	1836.86	2451.96	2042.41	2299.91	1880.38
Rv0058	replicative DNA helicase	9288.44	7512.3	10663.3	4458.89	4573.36	5045.3	4127.65	4694.87	4123.06
Rv0059	hypothetical protein	675.69	587.76	831.99	230.98	292.16	313.64	277.4	326.51	207.14
Rv0060	hypothetical protein	3659.19	3192.7	4264.74	2270.79	2166.26	2628.84	2097	2353.58	2507.26
Rv0061c	hypothetical protein	1213.19	875.46	1706.64	998.29	1064.05	1458.64	967.36	1039.34	996.77
Rv0062	cellulase CelA	2767.74	2542.3	3032.11	1485.46	1354.36	1632.37	1293.76	1531.78	1174.53
Rv0063	oxidoreductase	2257.33	1949.3	2436.48	2407.44	2298.62	2692.35	1979.55	2520.13	2190.82
Rv0064	transmembrane protein	3704.26	3178.17	4663.52	6751.96	6347.72	7079.66	5473.96	5970.37	6900.3
Rv0064A	antitoxin VapB1	163.63	129.35	165.34	196.15	208.66	215.8	184.32	174.39	197.1
Rv0065	ribonuclease VapC1	197.02	140.49	237.44	258.85	217.35	272.82	175.14	232.64	223.7
Rv0066c	isocitrate dehydrogenase	3385.98	3198.41	4301.94	2913.37	2778.04	3318.71	2502.45	3030.81	2753.21
Rv0067c	transcriptional regulator	199.93	202.02	266.58	176.16	205.32	220.67	174.77	163.09	192.12
Rv0068	oxidoreductase	158.52	152.26	204.35	139.54	122.57	174.66	85.73	204.82	108.01
Rv0069c	L-serine dehydratase	1500.4	1467.61	1835.14	256.9	270.36	300.28	236.01	282.76	197.18
Rv0070c	serine hydroxymethyltransferase	1140.72	995.03	1378.69	190.67	138.45	229.34	185.91	231.42	197.55
Rv0071	maturase	73.07	75.02	133.3	98.17	70.75	90.27	84.83	83.78	64.89
Rv0072	glutamine ABC transporter permease	3943.34	2965.74	4528.03	3256.22	3004.58	3573.8	2804.95	3093.5	3263.45
Rv0073	glutamine ABC transporter ATP-binding protein	4553.79	3354.34	4970.26	2773.16	2683.89	3263.33	2458.24	3073.67	3008.83
Rv0074	hypothetical protein	2237.2	1762.73	2567.83	1312.08	1300.5	1663.57	1168.21	1386.6	1405.3
Rv0075	aminotransferase	1863.06	1409.91	2193.43	1057.23	1039.01	1108.7	872.51	953.45	1103.89
Rv0076c	membrane protein	122.71	99.47	102.37	53.07	54.47	72.34	54.49	84.36	60.31
Rv0077c	oxidoreductase	49.25	50.79	77.2	113.41	87.44	116.4	109.72	106.89	83.15
Rv0078	transcriptional regulator	115.91	121.08	164.21	56.3	49.83	72.53	60.05	71.25	41.66
Rv0078A	hypothetical protein	1495.97	1056.15	1723.04	3989.9	4011.67	4668.28	3629.55	4202.3	3945.98
Rv0078B	hypothetical protein	975.06	1071.77	1152.85	2564.07	2340.05	3517.58	2627.16	2972.09	2950.46
Rv0079	hypothetical protein	1314.52	1525.62	2212.71	7166	7379.87	7668.63	7312.3	7080.45	6454.68
Rv0080	hypothetical protein	392.37	363.3	576.79	2229.66	2440.57	2229.13	2111.76	2219.62	2048.85
Rv0081	HTH-type transcriptional regulator	88.12	71.43	111.82	192.67	196.55	225.46	186.93	208.68	216.09
Rv0082	oxidoreductase	182.71	165.65	229.16	148.49	140.15	125.77	123.35	143.93	120.1
Rv0083	oxidoreductase	357.9	308.9	397.38	166.03	173.46	175.25	163.3	194.75	156.16
Rv0084	formate hydrogenlyase HycD	659.81	581.86	706	194.42	173.71	178.8	186.27	223.12	172.14
Rv0085	hydrogenase HycP	188.81	140.12	191.11	57.2	43.35	68.79	56.08	59.37	42.74
Rv0086	hydrogenase HycQ	579.08	489.72	571.49	209.37	191.82	227.62	206.03	236.67	179.7
Rv0087	formate hydrogenase HycE	342.43	289.68	416.73	139.93	109.36	137.29	135.72	135.55	127.4
Rv0088	polyketide cyclase/dehydrase	2220.83	2054.13	2987.41	620.61	551.14	755.24	629.28	704.18	540.78
Rv0089	methyltransferase	328.71	266.96	374.49	90.3	127.45	133.63	146.16	154.62	97.5
Rv0090	membrane protein	120.7	93.09	109.11	51.19	30.32	43.53	38.95	58.79	39.02
Rv0091	bifunctional 5'-methylthioadenosine nucleosidase	359.38	295.04	328.12	91.89	84.3	124.51	66.81	95.22	80.14
Rv0092	cation transporter ATPase A	1588.1	1373.88	1699.99	675.71	680.28	719.45	611.76	695.65	597.08
Rv0093c	membrane protein	384.02	309.49	414.32	419.34	404.25	420.13	384.01	372.52	420.19
Rv0094c	hypothetical protein	158.07	181.09	262.73	151.99	124.67	182.97	126.23	148.43	148.86
Rv0095c	hypothetical protein	49.44	46.71	52.52	41.75	48.34	53.56	45.39	42.96	53.66
Rv0096	PPE family protein PPE1	71.6	68.83	65.23	36.62	44.21	40.26	38.01	56.93	28.21
Rv0097	oxidoreductase	324.19	323.96	426.05	163.51	153.26	223.32	179.38	144.74	181.29
Rv0098	fatty acyl CoA thioesterase FcoT	182.63	210.93	250.35	106.52	90.28	121.52	77.19	65.02	88.8
Rv0099	fatty-acid--CoA ligase FadD10	568.32	545.33	762.81	334.85	214.89	259.78	207.49	255.88	231.94
Rv0100	hypothetical protein	99.39	75.79	102.51	46.53	47.61	47.68	38.11	49.65	65.06
Rv0101	peptide synthetase Nrp	2797.99	2106.22	3008.13	661.62	731.9	873.82	669.77	707.91	866.5
Rv0102	integral membrane protein	2945.55	2303.02	3231.87	1706.56	1623.35	1641.37	1363.61	1474.73	1695.86
Rv0103c	cation-transporter P-type ATPase B	3300.83	2831.48	3563.73	1871.57	1733.61	2073.31	1613.51	1755.67	1735.56
Rv0104	hypothetical protein	115.79	79.24	116.07	51.32	49.91	74.42	43.59	59.93	54.95
Rv0105c	50S ribosomal protein L28	3.6	9.54	15.05	0	6.57	2.95	0.49	1.01	0
Rv0106	hypothetical protein	274.88	250.69	283.64	113.3	98.99	117.55	88.89	105.33	85.63
Rv0107c	cation-transporter ATPase I	4221.84	3653.49	4623.16	3626.56	3264.8	3930.86	3201.03	3553.26	3305.85
Rv0108c	hypothetical protein	1539.11	1375.14	1751.61	1619.1	1344.37	1892.51	1489.96	1753.22	1452.39
Rv0109	PE-PGRS family protein PE_PGRS1	273.75	265.63	277.89	134.93	86.5	120.55	128.36	103.12	111.35
Rv0110	integral membrane protein	417.97	323.38	415.9	320.55	308.58	371.78	275.16	316.11	413.91
Rv0111	transmembrane acyltransferase	1671.52	1286.04	1693.94	669.69	724.3	711.28	639.4	697.27	637.42
Rv0112	GDP-mannose 4,6-dehydratase	1564.99	1412.34	1813.94	771.18	599.92	952.38	693.89	814.49	767.61
Rv0113	phosphoheptose isomerase	794.21	660.44	883.39	355.24	333.83	420.51	329.49	447.86	380.79
Rv0114	D-glycero-alpha-D-manno-heptose-1,7-bisphosphate 7-phosphatase	594.37	493.6	551.73	201.96	225.15	301.81	220.98	262.44	273.68
Rv0115	D-alpha-D-heptose-7-phosphate kinase HddA	680.78	456.01	798.53	215.67	289	279.7	238.51	229.7	270.5
Rv0116c	L,D-transpeptidase LdtA	703.29	611.05	828.22	1732.53	1412.75	1885.77	1533.99	1811.73	1665.39
Rv0117	oxidative stress response regulatory protein OxyS	266.43	226.7	332.81	351.97	306.26	336.9	233.47	325.48	337.49
Rv0118c	oxalyl-CoA decarboxylase OxcA	436.01	462.27	511.72	2419.27	2430.63	2828.85	2241.3	2524.69	2526.88
Rv0119	fatty-acid--CoA ligase FadD7	419.57	328.98	445.64	920.12	852.43	997.35	867.34	1006.39	944.99
Rv0120c	elongation factor G	1368.02	1131	1637.79	675.07	706.27	752.95	644.85	714.49	687.17
Rv0121c	hypothetical protein	220.26	222.07	310.03	192.26	181.44	212.82	183.13	216.22	196.05
Rv0122	hypothetical protein	213.97	242.54	270.78	168.82	189.68	260.94	195.25	308.94	238.15
Rv0123	hypothetical protein	125.33	125.73	190.09	155.35	150.3	165.01	146.98	175.9	132.29
Rv0124	PE-PGRS family protein PE_PGRS2	112.74	98.04	70.06	71.49	68.67	61.18	80.09	102.84	55.9
Rv0125	serine protease PepA	4399.5	3858.1	4736.75	4377.82	4177.92	4625.58	3867.79	4786.15	3832.25
Rv0126	trehalose synthase/amylase TreS	3661.05	3057.78	4118.74	3592.95	3135.34	3790.91	3065.23	3728.89	3065.29
Rv0127	maltokinase	1839.41	1272.45	1977.5	1743.66	1774.45	2029.17	1680.83	1927.68	1787.05
Rv0128	transmembrane protein	562.95	454.25	559.99	393.26	276.64	340.54	308.44	326.35	322.26
Rv0129c	diacylglycerol acyltransferase/mycolyltransferase Ag85C	12292.6	12043	15805.7	38497.7	33941.4	43847	33456.8	41262.9	34484.3
Rv0130	3-hydroxyl-thioester dehydratase	383.79	290.58	387.17	531.11	591.7	752.63	542.49	619.06	541.47
Rv0131c	acyl-CoA dehydrogenase FadE1	581.91	575.89	789.12	710.42	685.1	746.45	561.93	720.43	605.67
Rv0132c	F420-dependent glucose-6-phosphate dehydrogenase	88.08	116.9	104.18	358.5	308.59	322.87	273.48	310.62	334.61
Rv0133	GCN5-like N-acetyltransferase	1357.08	1168.1	1543.43	1166.12	1214.75	1315.06	1040.2	1127.62	1232.19
Rv0134	epoxide hydrolase EphF	2478.32	1739.08	2691.24	2960.23	3086.64	2866.81	2310.57	2527.93	2944.94
Rv0135c	transcriptional regulator	1255.75	1053.22	1395.36	1433.72	1277.37	1486.5	1215.04	1354.64	1360.94
Rv0136	cytochrome P450 Cyp138	338.24	238.85	396.83	352.33	318.9	420.43	318.19	374.22	306.07
Rv0137c	peptide methionine sulfoxide reductase MsrA	591.92	567.77	799.14	1318.16	1244.47	1489.15	1207.54	1469.53	1385.24
Rv0138	hypothetical protein	642.22	566.21	684.88	505.66	480.97	551.52	403.57	489.1	562.26
Rv0139	oxidoreductase	1814.03	1322	1789.31	877.53	901.81	959.54	679.76	815.74	901.32
Rv0140	hypothetical protein	504.11	474.12	633.1	257.93	268.38	271.98	225.65	263.92	227.35
Rv0141c	hypothetical protein	923.33	685.94	953.79	824.44	767.88	914.66	696.59	822.07	752.43
Rv0142	hypothetical protein	177.69	185	212.27	181.52	139.88	173.24	159.15	154.24	114.45
Rv0143c	transmembrane protein	2579.75	2055.41	2901.76	1900.85	1833.77	1891.19	1673.28	1731.68	1833.13
Rv0144	transcriptional regulator	5164.11	3705.62	5640.14	8333.52	7447.68	8212.19	6501.43	7428.97	7433.34
Rv0145	S-adenosylmethionine-dependent methyltransferase	7425.02	5526.99	7815.8	7657.21	7407.58	7793.55	6046.14	6943.01	7296.5
Rv0146	S-adenosylmethionine-dependent methyltransferase	2302	1749.06	2227.76	2322.05	2202.36	2967.97	2069.4	2570.27	2905.13
Rv0147	aldehyde dehydrogenase	3635.92	3140	4479.62	4303.68	4573.82	5059.34	3787.49	4600.61	4877
Rv0148	short-chain type dehydrogenase/reductase	3306.92	2705.04	3864.5	3689.16	3395.8	4045.58	3260.6	3885.9	3528.83
Rv0149	quinone oxidoreductase	2466.99	1869.65	2554.34	2326.19	2140.62	2576.61	2363.9	2505.64	2246.14
Rv0150c	hypothetical protein	34.14	37.88	38.87	18.41	11.61	11.17	20.65	15.74	12.44
Rv0151c	PE family protein PE1	491.59	418.34	617.39	410.27	394.92	440.4	406.1	393.98	464.94
Rv0152c	PE family protein PE2	320.08	287.56	439.52	324.59	349.31	409.75	348.47	376.73	329.95
Rv0153c	phosphotyrosine protein phosphatase	1243.21	832.85	1214.3	1518.58	1515.58	1743.75	1345.19	1633.07	1468.06
Rv0154c	acyl-CoA dehydrogenase FadE2	2091.65	2044.13	2455.43	3388.33	3157.5	4037.29	2994.25	3628.93	3542.08
Rv0155	NAD(P) transhydrogenase subunit alpha PntAa	2354.77	1936.21	2517.7	1834.13	1658.62	2041.64	1506.23	1670.76	1729.83
Rv0156	NAD(P) transhydrogenase subunit alpha PntAb	1522.21	1601.06	1895.36	959.5	803.22	982.52	846	911.68	728.23
Rv0157	NAD(P) transhydrogenase subunit beta PntB	8990.05	7374.76	9385.65	4442.51	4143.3	4673.24	3761.9	4155.26	3710.06
Rv0157A	hypothetical protein	218.93	184.81	225.21	413.09	446.35	432.12	334.69	416.02	431.29
Rv0158	transcriptional regulator	1291.5	1040.95	1466.25	989.28	890.46	1115.93	929.42	1058.01	822.32
Rv0159c	PE family protein PE3	245.44	264.05	352.51	189.88	194.88	200.37	161.13	220.94	161.62
Rv0160c	PE family protein PE4	41.38	44.22	51.84	55.11	48.79	56.25	56.11	37.43	51.51
Rv0161	oxidoreductase	413.17	331.36	430.84	160.63	149.83	166.32	154.76	175.35	131.78
Rv0162c	zinc-type alcohol dehydrogenase subunit E	229.36	204.34	269.91	267.06	241.27	246.77	205.78	238.23	218.42
Rv0163	hypothetical protein	158.23	106.38	211.69	244.08	178.07	247.09	187.79	210.81	182.77
Rv0164	hypothetical protein	3913.7	3478.43	4241.22	6630.7	5602.99	7575.91	6051.78	7061.98	6143.32
Rv0165c	transcriptional regulator Mce1R	207.99	209.7	290.95	86.65	94.6	68.87	44.89	67.84	49.64
Rv0166	fatty-acid--CoA ligase FadD5	2443.25	2113.36	2986.23	1747.95	1665.19	2074.02	1589.13	1799.43	2116.44
Rv0167	membrane protein	2092.45	1803.08	2419.75	735.56	678.68	777.13	709.43	683.46	817.23
Rv0168	membrane protein	1147.75	815.23	1109.03	452.01	341.65	453.23	321.97	373.9	339.29
Rv0169	Mce family protein Mce1A	2205.95	1715.03	2563.71	867.76	845.76	964.4	852.65	888.66	781.12
Rv0170	Mce family protein Mce1B	1628.59	1417.27	2077.15	660.46	704.08	998.32	811.39	945.39	633.07
Rv0171	Mce family protein Mce1C	4160.55	3466.01	4545.27	1597.31	1550.92	1779.69	1601.8	1718.26	1145.52
Rv0172	Mce family protein Mce1D	4373.4	3354.15	5540.42	2037.45	2087.85	2603.92	2041.53	2358.24	1784.98
Rv0173	Mce family lipoprotein LprK	2829.32	2316.05	3319.27	1272.09	1191.69	1459.09	1092.42	1249.65	1116.99
Rv0174	Mce family protein Mce1F	9580.27	7823.42	10947.9	4642.91	4149.94	4891.17	3922.08	4432.85	4349.56
Rv0175	Mce associated membrane protein	7165	6125.69	7945.99	3861.24	3598.7	3971.97	3207.49	3519.67	3469.11
Rv0176	Mce associated transmembrane protein	4798.89	3966.1	5262.98	2177.99	1949.04	2359.15	1876.81	2104.6	1890.52
Rv0177	Mce associated protein	7099.93	5762.64	7906.56	3527.42	3000.41	3566.46	3053.26	3402.47	3054.35
Rv0178	Mce associated membrane protein	5843.43	5354.56	7023.82	3448.11	3011.91	3427.16	3125.04	3441.78	2775.99
Rv0179c	lipoprotein LprO	6598.7	5856.47	7416.62	15890.6	15086.1	17180.7	13635.8	14668.4	15189.5
Rv0180c	transmembrane protein	1269.32	1273.14	1584.67	1236.79	1144.47	1441.03	1098.85	1271.72	1239.83
Rv0181c	hypothetical protein	873.32	829.47	1160.86	1114.47	978.44	1135.18	953.91	989.84	1069.94
Rv0182c	ECF RNA polymerase sigma factor SigG	1935.75	1650.08	2271.62	2654.04	2638.5	2531.1	2118.9	2338.48	2388.72
Rv0183	lysophospholipase	2168.84	2003.1	2522.33	1787.43	1676.97	1882.36	1441.7	1632.97	1662.96
Rv0184	hypothetical protein	2985.43	2557.82	3362.91	2138.78	2136.36	2239.82	1681.52	2033.36	2005.3
Rv0185	hypothetical protein	1589.22	1501.69	1769.91	1027.17	935.26	938.09	809.43	848.47	869.52
Rv0186	beta-glucosidase BglS	6132.79	4859.83	7097.61	2717.18	2575.04	2771.69	2130.72	2364.47	2771.52
Rv0186A	metallothionein	3190.95	2765.59	4322.64	6914.49	6987.19	9159.01	7839.63	9642.03	7514.15
Rv0187	O-methyltransferase	953.38	785.99	1130.7	1288.08	1330.56	1488.26	1136.06	1425.45	1301.43
Rv0188	transmembrane protein	1033.96	881.74	1279.39	1925.54	2034.89	2097.98	1854.37	2132.95	1973.26
Rv0189c	dihydroxy-acid dehydratase	4571.88	3764.63	4818.21	7997.47	7751.56	7931.93	6392.34	7507.63	7206.77
Rv0190	hypothetical protein	2518.77	2333.14	3235.59	7028.67	6722.83	9115.66	6678.57	8707.63	7734.38
Rv0191	MFS-type transporter	1544.76	1238.53	1559.63	2629.13	2471.42	3041.16	2375.05	2734.66	2855.62
Rv0192	hypothetical protein	2712.22	2563.52	2912.9	4032.52	3906.15	4413.23	3378.95	3887.1	4014.1
Rv0192A	conserved secreted protein	638.7	837.35	629.68	1126.34	1054.31	1293.74	1050.54	1211.44	1085
Rv0193c	hypothetical protein	238.92	204.83	227.56	139.7	115.12	177.77	149.93	175.9	142
Rv0194	multidrug ABC transporter ATPase/permease	227.01	191.55	198.77	135.71	88.51	120.22	104.76	109.55	111.28
Rv0195	two component transcriptional regulator	27.01	33.82	49.93	25.57	38.5	55.81	25.32	45.79	37
Rv0196	HTH-type transcriptional regulator	622.22	512.68	802.99	1907.36	1887.15	2031	1615.89	1917.34	1966.83
Rv0197	oxidoreductase	2370.1	2161.79	2745.27	6331.7	5863.81	6385.96	5225.02	5847.4	5502.53
Rv0198c	zinc metalloprotease	7330.88	6386.93	8893.35	6070.3	5704.87	6670.18	5055.29	5925.92	5413.03
Rv0199	membrane protein	805.67	704.25	883.77	356.63	365.82	511.94	352.61	439.62	435.96
Rv0200	transmembrane protein	1331.21	1050.69	1372.34	488.61	507.09	510.03	463.09	504.56	420.36
Rv0201c	hypothetical protein	1441.56	1232.98	1683.57	1577.89	1386.5	1556.92	1311.02	1477.06	1463.07
Rv0202c	transmembrane transport protein MmpL11	5549.25	4915.41	6348.74	6473.8	6085.56	7126.69	5975.74	6117.16	6887
Rv0203	hypothetical protein	1296.56	1336.66	1548.3	622.21	512.53	739.84	497.96	718.12	495.44
Rv0204c	transmembrane protein	1869.49	1317.88	1941.04	2928.85	2792.3	3092.23	2369.4	2661.3	2505.26
Rv0205	transmembrane protein	926.82	670.94	914.24	812.47	749.6	889.72	638.89	744.56	845.82
Rv0206c	transmembrane transport protein MmpL3	18018.7	14627.1	19976.2	27340.7	25430.8	29305.5	22469.1	24923.3	26637.6
Rv0207c	hypothetical protein	3744.41	2835.41	4221.16	8262.48	7927.86	9093.67	7238.46	8360.15	8242.91
Rv0208c	tRNA (guanine-N(7)-)-methyltransferase	1644.19	1436.24	1980.47	5886.61	5268.34	6101.93	4714.84	5472.09	5386.02
Rv0209	hypothetical protein	433.12	331.7	494.23	562.85	515.08	611.3	421.33	546.14	552.43
Rv0210	hypothetical protein	423.04	308.03	431.45	474.68	490.79	629.08	468.2	498.61	513.36
Rv0211	phosphoenolpyruvate carboxykinase	7567.13	6387.92	8675.73	11775.5	11268.3	13328.4	11472.3	13263.8	10737.2
Rv0212c	transcriptional regulator NadR	357.72	276.13	323.41	169.4	151.63	168	132.76	177.29	205.08
Rv0213c	methyltransferase	352.84	329.43	431.76	103.52	82.95	131.1	136.98	72.63	116.66
Rv0214	fatty-acid--CoA ligase FadD4	808.6	645.95	920.83	226.03	230.87	304.05	201.75	256.9	209.07
Rv0215c	acyl-CoA dehydrogenase fadE3	917.38	850.15	1169.49	341.89	341.14	366.72	234.24	336.91	324.89
Rv0216	hydratase	373.44	253	428.18	196.06	123.35	191.85	137.17	164.29	151.43
Rv0217c	esterase LipW	464.14	401.12	498.96	283.72	223.06	274.8	188.97	235.2	224.56
Rv0218	transmembrane protein	246.75	154.05	250.06	116.29	96.6	94.36	75.63	82.39	108.04
Rv0219	transmembrane protein	72.69	51.84	93.14	55.64	33.21	34.82	34.59	44.61	38.97
Rv0220	esterase LipC	9884.41	7825.4	11405.1	10239.2	9618.19	10792.8	7659.69	8810.6	9762.25
Rv0221	diacyglycerol O-acyltransferase	3457.08	2854.05	4158.19	2798.81	2791.75	2881.58	2359.48	2424.7	2964.16
Rv0222	enoyl-CoA hydratase EchA1	1465.52	1012.16	1559.98	728.1	704.55	692.97	535.12	601.11	842.18
Rv0223c	aldehyde dehydrogenase	543.76	581.13	686.34	292.22	261.65	376.34	261.34	298	291.51
Rv0224c	methyltransferase	331.72	248.9	360.65	178.97	121.14	145.45	148.94	125.18	160.7
Rv0225	hypothetical protein	2906.72	2229.49	2858.7	1063.33	899.32	1098.84	814.82	899.18	1053.31
Rv0226c	transmembrane protein	1418.04	1164.18	1495.36	634.86	539.4	567.05	462.26	540.35	451.71
Rv0227c	membrane protein	5898.68	5881.7	7173.02	2621.47	2409.74	2935.77	2316.87	2689.13	2185.77
Rv0228	acyltransferase	639.58	475.62	751.22	453.04	400.11	400.3	348.51	335.75	328.64
Rv0229c	hypothetical protein	2055.23	1888.33	2560.76	3894.67	3695.09	3894.44	3125.07	3701.57	3364.84
Rv0230c	phosphotriesterase	1215.13	1149.79	1388.82	806.54	703.39	958.92	699.03	874.22	760.83
Rv0231	acyl-CoA dehydrogenase FadE4	1245.66	1135.68	1510.01	890.14	774.39	1018.77	818.04	1051.7	818.99
Rv0232	transcriptional regulator	1776.75	1472.32	2138.45	1972.8	1973.43	2128.31	1636.75	2150.58	1964.48
Rv0233	ribonucleoside-diphosphate reductase subunit beta NrdB	1725.92	1537.88	2154.93	1804.53	1669.78	1843.13	1368.17	1841.37	1524.24
Rv0234c	succinate-semialdehyde dehydrogenase	2843.88	2535.96	3697.18	878.79	930.59	1002.78	728.88	942.89	898.53
Rv0235c	transmembrane protein	712.91	497.79	736	288.08	300.09	263.46	211.18	227.69	288.8
Rv0236A	hypothetical protein	1561.02	1407.32	1764.11	1480.35	1510.34	1796.81	1295.07	1585.81	1711.77
Rv0236c	alpha-(1->3)-arabinofuranosyltransferase	6889.45	5897.08	7295.45	2879.91	2938.15	3227.55	2423.26	2485.78	3054.11
Rv0237	lipoprotein LpqI	3737.32	2760.93	3948.83	3305.27	3097.27	3625.26	2659.98	3239	2949.47
Rv0238	transcriptional regulator	2195.24	1819.28	2798.44	3336	3074.37	3790.96	2927.74	3326.5	3540.92
Rv0239	antitoxin VapB24	1544.53	1187.66	1684.86	1685.61	1675.31	1789.03	1487.3	1528.83	1893.37
Rv0240	ribonuclease VapC24	593.43	484.51	780.28	778.98	731.59	776.55	633.21	664.51	851.49
Rv0241c	3-hydroxyacyl-thioester dehydratase HtdX	2688.89	2399.6	3297.3	1880.27	1896.21	1973.46	1422.24	1608.52	1631.49
Rv0242c	3-oxoacyl-ACP reductase FabG	5476.59	4502.69	6624.59	4283.01	4635.45	4551.43	3469.78	4024.17	4604.73
Rv0243	acetyl-CoA acetyltransferase FadA	12496.9	10299.9	14152.3	10966.9	11562	10819.1	8798.45	9986.86	11565.5
Rv0244c	acyl-CoA dehydrogenase FadE5	7799.67	6610.51	9205.81	4131.64	3855.83	4647.72	4574.28	5306.31	3496.57
Rv0245	oxidoreductase	495.32	367.13	500	773.68	706.75	791.08	635.07	744.37	665.49
Rv0246	integral membrane protein	312.33	244.64	296.26	185.93	136.88	211.26	173	187.95	189.42
Rv0247c	succinate dehydrogenase iron-sulfur subunit	4408.29	4192.06	5169.74	3105.2	2682.69	3535.14	2690.74	3339.13	2366.72
Rv0248c	succinate dehydrogenase flavoprotein subunit	10815.8	9088.13	12534	7036.98	6270.59	7304.58	6001.64	6719.86	5671.85
Rv0249c	succinate dehydrogenase membrane anchor subunit	5419.81	4905.6	6742.88	3997.33	3467.72	4341.86	3640.12	3947.44	3701.4
Rv0250c	hypothetical protein	1226.98	1225.81	1800.65	1092.93	1038.41	1317.76	1032.45	1323.79	1070.44
Rv0251c	heat shock protein	159	127.71	207.13	1485.98	1499.17	2146.35	1708.08	2000.24	1455.08
Rv0252	nitrite reductase large subunit NirB	2140.25	1621.98	2399.58	2411.92	2303.43	2861.36	2384.95	2626.8	2202.09
Rv0253	nitrite reductase small subunit NirD	166.6	163.51	171.79	124.26	172.1	151.32	173.66	196.34	143.97
Rv0254c	bifunctional cobinamide kinase/cobinamide phosphate guanylyltransferase	159.15	178.53	213.44	123.82	133.81	136.94	115.91	141.73	111.97
Rv0255c	cobyric acid synthase	820.72	712.93	870.2	507.46	496.2	494.68	442.19	486.45	387.83
Rv0256c	PPE family protein PPE2	1040.13	1097.58	1229.73	655.66	585.39	682.37	564.53	632.72	464
Rv0257	hypothetical protein	151.79	139.38	223.48	232.35	195.76	203.85	187.67	203.98	206.12
Rv0258c	hypothetical protein	135.52	146.65	184.13	86.63	81.63	86.08	85.82	113.11	77.49
Rv0259c	hypothetical protein	106.26	114.51	134.32	33.83	29.58	34.48	33.47	45.52	49.38
Rv0260c	transcriptional regulator	82.28	79.8	79.1	28.77	20.87	40.66	27.49	43.76	22.56
Rv0261c	nitrate/nitrite transporter	106.24	95.45	112.7	45.45	26.3	26.28	23.07	28.69	34.92
Rv0262c	aminoglycoside 2'-N-acetyltransferase	629.24	490.65	722.95	265.52	264.59	322.76	229.34	260.25	257.66
Rv0263c	hypothetical protein	760.22	619.6	824.79	153.67	147.2	184.48	184.16	201.65	194.3
Rv0264c	hypothetical protein	467.11	392.42	522.44	138.78	141.43	152.41	139.89	173.77	146.57
Rv0265c	iron ABC transporter substrate-binding lipoprotein	1443.84	1235.27	1556.98	629.26	572.85	684.08	547.1	570.33	644.35
Rv0266c	5-oxoprolinase OplA	1609.44	1177.45	1511.64	975.37	913.1	1019.31	913.49	989.1	833.76
Rv0267	nitrite extrusion protein NarU	37.76	21.34	65.82	41.7	37.27	18.91	14.02	40.11	21.46
Rv0268c	hypothetical protein	930.46	681.74	1122.02	1083.32	945.94	1093.14	889.26	1044.64	948.76
Rv0269c	hypothetical protein	538.78	425.38	621.19	269.2	269.83	211.98	227.9	248.55	250.28
Rv0270	fatty-acid--CoA ligase FadD2	5230.55	4602.34	6434.77	4759.58	4781.58	5085.8	3892.22	4746.18	4832.35
Rv0271c	acyl-CoA dehydrogenase FadE6	1214.02	1035.22	1320.2	1139.68	979.67	1124.71	1015.74	1060.1	865.92
Rv0272c	hypothetical protein	755.73	669.11	932.59	434.18	492.93	599.54	384.18	483.15	498.15
Rv0273c	transcriptional regulator	460.48	397.67	513.75	326.8	302.44	380.58	275.29	317.75	358.79
Rv0274	hypothetical protein	553.42	537.92	634.06	395.73	431.78	535.52	354.32	498.99	470.44
Rv0275c	transcriptional regulator	896.16	907.61	1194.35	2080.08	2169.29	2447.63	2067.44	2127.89	2196.35
Rv0276	hypothetical protein	1843.57	1611.54	2275.08	2976.61	2948.09	3377.34	2714.16	3121.23	3101.47
Rv0277A	hypothetical protein	3467.44	2940.5	4474.18	6985.68	6808.25	7175.82	6237.07	7056.24	5879.7
Rv0277c	ribonuclease VapC25	2610.17	2320.83	3242.93	6242.26	5111.98	6906.23	5746.2	6632.27	5101.27
Rv0278c	PE-PGRS family protein PE_PGRS3	436.16	466.5	429.04	164.72	139.23	218.52	149.95	143.06	130.94
Rv0279c	PE-PGRS family protein PE_PGRS4	1108	1176.58	996.26	530.9	439.01	541.75	449.01	501.87	312.17
Rv0280	PPE family protein PPE3	3610.12	3092.19	4257.49	2432.36	2320.6	2495.21	1689.46	2050.22	1829.08
Rv0281	S-adenosylmethionine-dependent methyltransferase	2808.11	2539.1	3552.28	3548.95	3261.06	4082.56	3068.5	3602.09	3340.84
Rv0282	ESX-3 secretion system protein EccA	25961.4	21110.1	29529.8	23509.7	21683.9	24484.8	18265.2	21156.9	21117.9
Rv0283	ESX-3 secretion system protein EccB3	12859.5	10005.8	13898.2	13605.9	13091.3	13404.2	10499.5	11123.1	11344.1
Rv0284	ESX-3 secretion system protein EccC3	26018.9	22112.7	30266.8	27274.1	26180	29600	21248.2	23711.3	24782.8
Rv0285	PE family protein PE5	1924.93	1659.66	1926.69	2218.66	2168.07	2567.31	1987.67	2371.54	2150.95
Rv0286	PPE family protein PPE4	10101.5	9687.58	12532.5	12086.7	11228.4	13971.7	9946.67	11681.5	11789.9
Rv0287	ESAT-6 like protein EsxG	3979.39	3453.1	5027.69	6151.51	6041.46	7200.2	4930.37	6156.57	5331.68
Rv0288	ESAT-6-like protein EsxH	7259.15	7092.27	8932.18	7475.58	7238.66	9888.98	6739.44	8470.13	7434.58
Rv0289	ESX-3 secretion-associated protein EspG3	10190.2	8969.69	12094.6	11156.8	10800.5	12802.8	8789.85	10349.4	10168.2
Rv0290	ESX-3 secretion system protein EccD	10199.1	7685.37	11661.1	11408.4	11585.3	11337.1	8027.32	9032.17	10559.9
Rv0291	membrane-anchored mycosin MycP	10706	9053.9	12028.4	10269.2	10013.3	10187.6	7077.8	8442.9	9531.25
Rv0292	ESX-3 secretion system protein EccE	2957.6	2473.26	3287.61	3199.25	2917.8	3300.52	2605.6	2771.03	2933.14
Rv0293c	hypothetical protein	1714.93	1367.69	1983.03	3795.43	3678.57	4180.73	3327.49	3501.48	3770.39
Rv0294	trans-aconitate methyltransferase	61.43	65.07	84.45	112.4	95.59	116.16	86.94	123.11	123.98
Rv0295c	hypothetical protein	2213.94	1659.58	2393.65	1545.63	1447.84	1641.49	1303.16	1404.62	1321.3
Rv0296c	sulfatase	1976.46	1705.01	2293.65	1989.04	1772.08	2240.11	1648.83	1987.62	1748.4
Rv0297	PE-PGRS family protein PE_PGRS5	2006.69	2105.56	1638.17	2898.19	2376.6	2689.35	2477.43	2880.71	2306.57
Rv0298	antitoxin	2585.86	2349.07	3045.56	5101.6	5161.1	5812.43	4469.78	5460.72	5103.58
Rv0299	toxin	2454.2	2097.62	3004.23	4689.57	4798.29	4751.02	4059.58	4541.33	4426.59
Rv0300	antitoxin VapB2	2382.74	1633.22	2404.01	3971.57	3849.23	3789.43	3083.97	3793.62	3653.31
Rv0301	ribonuclease VapC2	3007.5	2185.86	3435.41	4397.08	4116.32	4785.14	3516.32	4208.23	4417.19
Rv0302	transcriptional regulator	1388	1098.36	1513.73	2481.29	2531.12	2985.46	2193.66	2556.99	2765.7
Rv0303	dehydrogenase/reductase	854.87	647.26	901.16	1375.77	1375.5	1363.95	1049.52	1280.25	1309.84
Rv0304c	PPE family protein PPE5	892.08	723.3	1080.2	520.9	463.19	566.75	491.88	554.68	495.79
Rv0305c	PPE family protein PPE6	486.48	465.36	629.16	571.4	498.25	718.49	526.87	612.01	575.06
Rv0306	oxidoreductase	104.56	72.27	101.49	123.74	83.2	105.98	91.92	96.76	94.74
Rv0307c	hypothetical protein	226.5	215.65	218.58	1118.91	1136.53	1273.5	1117.29	1305.04	1131.21
Rv0308	integral membrane protein	1944.4	1595.47	2124.49	1938.19	1725.63	1978.49	1726.34	1948.43	1576.05
Rv0309	hypothetical protein	3656.94	3328.57	4149.01	10918.7	9891.49	12262.3	9827.05	11820.7	9036.79
Rv0310c	hypothetical protein	184.72	218.07	253.18	174.8	145.74	218.86	142.03	144.09	155.98
Rv0311	hypothetical protein	379.13	360.31	500.75	2334.81	2135.7	2513.64	2025.88	2231.37	2145.01
Rv0312	hypothetical protein	4137.8	3317	4367.21	10142	8978.73	11457	8353.66	10652.2	8987.91
Rv0313	hypothetical protein	2224.41	1874.29	2571.04	6538.59	6206.37	7095.55	6044.27	6509.39	5908.24
Rv0314c	membrane protein	1582.01	1302.22	1665.6	1655.92	1611.03	1592.6	1285.14	1506.2	1383.92
Rv0315	beta-1,3-glucanase	8451.28	6534.14	8411.59	5713.33	5019.19	5860.34	4676.62	5660.44	4653.68
Rv0316	muconolactone isomerase	1630.96	1474.42	1715.67	1181.92	999.91	1214.52	1091.15	1281.66	934.34
Rv0317c	glycerophosphoryl diester phosphodiesterase GlpQ	1164.42	893.97	1313.83	651.35	655.62	697.09	527.56	613.34	615.13
Rv0318c	integral membrane protein	173.87	165.18	234.18	152.89	117.3	150.83	107.13	147.61	121.62
Rv0319	pyrrolidone-carboxylate peptidase	464.16	312.52	515.53	325.07	276.39	334.75	234.36	306.95	261.66
Rv0320	hypothetical protein	182.13	155.9	192.7	35.2	38.49	52.51	29.94	50.47	49.63
Rv0321	deoxycytidine triphosphate deaminase	607.05	562.19	689	455.07	403.55	555.94	449.12	485.12	437.68
Rv0322	UDP-glucose 6-dehydrogenase UdgA	276.79	213.51	286.36	195.94	138.84	204.54	139.01	177.31	123.53
Rv0323c	hypothetical protein	182.34	134.28	164.45	89.35	86.62	99.75	55.99	81.23	100.26
Rv0324	transcriptional regulator	149.87	103.18	137.75	157.08	142.21	141.82	88.66	195.24	148.65
Rv0325	hypothetical protein	72.2	47.2	46.93	40.02	54.77	45.78	33.09	43.1	60.01
Rv0326	hypothetical protein	103.94	80.21	86.87	49.27	54.4	68.62	49.68	50.06	63.44
Rv0327c	cytochrome P450 Cyp135A1	92.55	90.5	117.34	138.84	147.2	186.16	113.03	137.25	167.35
Rv0328	transcriptional regulator	381.26	319.71	398.11	703.77	689	694.2	500.86	624.18	575.01
Rv0329c	hypothetical protein	86.55	85.26	96.57	82.21	59.11	76.36	70.95	58.49	49.06
Rv0330c	hypothetical protein	135.58	124.48	150.54	193.71	162.41	174.87	124.33	127.4	136.01
Rv0331	dehydrogenase/reductase	340.87	353.72	364.13	267.01	271.04	347.09	241.25	346.96	248.65
Rv0332	hypothetical protein	941.42	776.34	1003	951.15	876.1	989.15	789.96	980.14	846.15
Rv0333	hypothetical protein	561.98	375.65	583.36	419.8	376.69	447.17	371.93	422.4	352.84
Rv0334	glucose-1-phosphate thymidylyltransferase	618.21	565.23	657.06	515.74	555.87	632.45	504.59	621.34	561.57
Rv0335c	PE family protein PE6	21.84	42.48	54.05	99.06	93.43	105.49	109.11	97.9	78.3
Rv0336	hypothetical protein	2793.57	2277.47	3228	3043.29	2832.81	3155.56	2488.28	2749.56	3157.95
Rv0337c	aspartate aminotransferase	5498.68	4333.61	6055.44	4325.16	3849.54	4704.57	3570.92	4322.3	3918.53
Rv0338c	iron-sulfur-binding reductase	16703.5	15421.6	20460.3	12355.9	11272	13267	10610.7	11517.5	11156.7
Rv0339c	transcriptional regulator	1265.44	1066.59	1483.28	2109.77	2183.3	2357.41	1823.8	2084.56	2152
Rv0340	hypothetical protein	555.27	406.96	606.73	2917.13	3042.29	3429.92	2374.88	2999.7	3003.29
Rv0341	isoniazid inducible protein IniB	2346.95	1787.44	2560.81	265807	231922	259990	213254	255679	237764
Rv0342	isoniazid inductible protein IniA	1865.02	1372.32	2198.66	66868.5	61240.4	72625	56665.5	66584.7	64238.3
Rv0343	iIsoniazid inductible protein IniC	1156.87	963.24	1299.48	15601	14830.6	16127.3	12561	14349.4	15923
Rv0344c	lipoprotein LpqJ	221.21	267.6	301.53	102.78	60.69	100.65	81.64	110.9	81.88
Rv0345	hypothetical protein	203.19	200.74	227.18	325.33	298.77	353.98	303.03	314.55	350.83
Rv0346c	L-asparagine permease	5256.78	4480.35	6175.27	2574.92	2092.96	2620.79	1830.19	2163.87	2439.82
Rv0347	membrane protein	414.52	373.13	514.68	464.27	428.83	566.16	497.34	561.69	484.08
Rv0348	transcriptional regulator	290.97	306.38	408.08	296.4	271.42	371.63	273.96	362.24	283.64
Rv0349	hypothetical protein	453.72	340.75	511.24	504.31	375.41	472.49	389.96	428.1	406.55
Rv0350	chaperone protein DnaK	17015.9	14995.8	21946.4	83240	77732.8	94468.2	71255.3	91479.6	73188.6
Rv0351	stress response protein GrpE	6478.79	5068.17	8121	19409.2	17694.9	23784.7	16247	20780	17261.6
Rv0352	chaperone protein DnaJ	6545.38	5716.55	8742.6	16919.1	17063.3	19851.2	15263.2	17796.2	15959.7
Rv0353	heat shock protein transcriptional repressor HspR	936.15	794.91	1222.56	2161.3	2183.18	3053.11	2064.64	2594.51	2433.38
Rv0354c	PPE family protein PPE7	104.76	77.75	106.56	67.32	65.19	96.48	70.33	75.55	73.22
Rv0355c	PPE family protein PPE8	2892.83	2362.53	3399.99	1885.97	1742.98	2256.42	1702.26	1924.16	1987.32
Rv0356c	hypothetical protein	405.07	342.66	428.34	227.4	162.77	169.02	167.06	235.14	121.58
Rv0357c	adenylosuccinate synthetase	1149.62	1030.4	1327.19	560.03	638.7	725.65	535.61	652.98	570.18
Rv0358	hypothetical protein	185.68	147.02	209.35	71.97	78.87	89.17	53.45	103.44	67.01
Rv0359	zinc metalloprotease	252.1	235.17	282.69	143.2	122.1	164.54	153.94	166.86	112.73
Rv0360c	hypothetical protein	167.95	201.2	254.01	88.79	61.27	89.07	62.2	101.01	82.91
Rv0361	membrane protein	1733.65	1472.02	1948.42	2279.71	2016.57	2879.05	2005.53	2434.48	2516.04
Rv0362	Mg2+ transport transmembrane protein MgtE	540.55	532.1	702.84	560.3	512.65	602.09	441.79	579.89	616.01
Rv0363c	fructose-bisphosphate aldolase	3596.09	2979.51	4147.84	3909	3616.39	3966.87	3266.23	3783.42	3440.9
Rv0364	transmembrane protein	2035.89	1597.42	2146.95	1938.62	1872.96	1997.71	1601.24	1871.12	1758.79
Rv0365c	hypothetical protein	770.53	581.37	789.74	619.69	504.13	612.06	510.41	565.5	573.05
Rv0366c	hypothetical protein	452.33	375.15	505.99	382.05	351.83	405.4	358.35	326.75	289.08
Rv0367c	hypothetical protein	494.66	481.83	524.57	510.32	437.75	428.03	454.21	507.49	345.83
Rv0368c	hypothetical protein	58.39	65.33	62.84	25.21	26.62	29.35	22.25	23.27	36.13
Rv0369c	membrane oxidoreductase	80.44	91.51	119.88	57.99	45.23	43.87	36.95	41.39	67.5
Rv0370c	oxidoreductase	200.86	177.59	249.61	22.02	40.54	28.2	22.82	25.98	30.35
Rv0371c	hypothetical protein	10.73	16.62	9.71	4.22	2.01	10.06	7.61	2.01	2.09
Rv0372c	hypothetical protein	26.04	19.37	17.05	15.13	11.52	8.97	11.89	11.72	5.01
Rv0373c	carbon monoxyde dehydrogenase large subunit	210.92	186.29	210.7	84.46	99.07	84.93	79.16	127.7	74.9
Rv0374c	carbon monoxyde dehydrogenase small subunit	26.87	22.68	21.02	6.3	12.88	18	9.82	14.29	19.69
Rv0375c	carbon monoxyde dehydrogenase medium subunit	55.84	38.82	80.2	15.42	22.7	43.13	22.42	41.21	40.25
Rv0376c	hypothetical protein	146.13	127.89	156.79	107.5	100.13	115.17	75.35	96.36	108.25
Rv0377	HTH-type transcriptional regulator	374.77	239.96	441.62	293.98	265.11	275.53	225.63	258.75	268.99
Rv0378	hypothetical protein	14.15	15.57	15.7	8.14	0	1.15	5.87	8.7	6.51
Rv0379	protein translocase subunit SecE	1032.56	1026.79	1054.64	721.25	649.81	936.54	782.6	975.22	849.15
Rv0380c	RNA methyltransferase	227.56	224.74	264	282.56	268.23	209.54	158.13	202.39	297.42
Rv0381c	hypothetical protein	558.58	445.42	668.27	765.23	734.37	732.05	646.67	627.97	766.09
Rv0382c	orotate phosphoribosyltransferase	1624.77	1258.27	1791.75	2155.52	2294.11	2060.91	1830.85	2058.61	2241.31
Rv0383c	hypothetical protein	6047.04	5339.89	6558.59	9842.47	9286.31	10183.2	8588.99	9223.26	9331.18
Rv0384c	chaperone protein ClpB	1535.51	1272.76	1699.8	5650.61	5334.16	6238.71	5499.89	6605.29	4468.26
Rv0385	monooxygenase	259.65	270.07	311.81	526.63	529.36	575.11	499.34	520.33	523.34
Rv0386	transcriptional regulator	1379.17	1108.72	1460.03	718.13	665.32	780.72	635.88	756.41	611.8
Rv0387c	conserved hypothetical protein	111.16	104.79	138.76	90.8	68.74	117.23	83.64	101.67	98.66
Rv0388c	PPE family protein	175.06	168.96	209.24	200.09	162.94	202.54	160.63	167.73	150.78
Rv0389	phosphoribosylglycinamide formyltransferase PurT	432.67	372.73	554.58	493.65	491.87	480.16	422.11	486.22	457.88
Rv0390	hypothetical protein	1125.84	920.49	1212.67	513.66	441.61	541.42	504.29	565.13	484.04
Rv0391	O-succinylhomoserine sulfhydrylase	1862.33	1530.52	2016.24	793.99	724.17	854.96	704.62	820.37	703.43
Rv0392c	NADH dehydrogenase NdhA	939.28	837.13	1105.71	478.75	446.98	481.01	424.04	505	462.18
Rv0393	hypothetical protein	14.71	6.71	21.86	13.26	15.09	10.49	10.25	9.1	6.03
Rv0394c	hypothetical protein	774.01	830.27	863.88	355.17	340.95	430.11	318.94	355.64	362.26
Rv0395	hypothetical protein	11.53	14.24	16.03	6.47	11.03	14.45	4.93	0.4	7.97
Rv0396	hypothetical protein	26.29	13.11	29.8	14.8	11.25	7.97	15.41	3.44	6.59
Rv0397	hypothetical protein	31.61	24.81	26.76	14.81	4.45	17.55	7.74	8.39	11.66
Rv0397A	hypothetical protein	366.57	332.65	486.64	116.85	83.86	118.1	84.81	130.77	104.03
Rv0398c	hypothetical protein	219.97	138.46	246.74	129.58	128.99	124.56	97.67	113.65	135.44
Rv0399c	lipoprotein LpqK	599.54	514.94	808.41	682.01	623.4	693.97	595.97	605.77	559.88
Rv0400c	acyl-CoA dehydrogenase FadE7	1445.43	1171.61	1533.78	1577.21	1364.42	1368.37	1294.58	1326.72	1241.07
Rv0401	transmembrane protein	96.79	68.83	72.29	71.02	83.4	58.87	59.92	68.37	50.75
Rv0402c	transmembrane transport protein MmpL1	2120.57	1983.88	2610.53	658.13	603.51	758.62	557.65	678.34	729.78
Rv0403c	membrane protein MmpS1	276.54	226.1	303.82	158.93	166.58	190.82	110.56	161.61	171.09
Rv0404	long-chain-fatty-acid--AMP ligase FadD30	2114.36	1947.61	2581.96	554.95	482.66	603.06	526.51	486.11	570.11
Rv0405	membrane bound polyketide synthase	5234.43	4216.25	5741.81	900.85	818.64	1106.1	853.37	886.85	985.78
Rv0406c	beta lactamase-like protein	247.14	205.41	273.24	163.76	139.63	159.07	132.09	174.71	161.17
Rv0407	F420-dependent glucose-6-phosphate dehydrogenase	1789.99	1495.22	2070.31	572.92	600.69	637.57	483.23	546.67	650.44
Rv0408	phosphate acetyltransferase	2306.57	1997.96	2663.4	702.16	616.76	731.56	604.59	703.04	646.92
Rv0409	acetate kinase	1461.88	1082.77	1590.52	385.12	301.72	386.17	330.44	325.44	320.84
Rv0410c	serine/threonine-protein kinase PknG	2777.38	2242.62	3088	8207.45	7779.11	8813.39	7056.26	7755.11	7445.52
Rv0411c	glutamine-binding lipoprotein GlnH	1340.48	1176.94	1527.6	4983.79	4558.82	5177.51	4283.6	4562.05	4544.1
Rv0412c	membrane protein	2039.28	1901.18	2689.17	8558.01	8129.93	9784.5	7427.83	8430.37	9467.97
Rv0413	8-oxo-dGTP diphosphatase	826.04	733.1	896.47	1101.79	1001.76	1134.24	839.46	1030	947.9
Rv0414c	thiamine-phosphate synthase	255.01	186.01	212.99	243.36	218.19	238.3	194.64	222.46	164.41
Rv0415	thiamine biosynthesis oxidoreductase ThiO	512.15	437.99	623.3	670.26	660.86	819.1	595.12	704.82	641.11
Rv0416	sulfur carrier protein ThiS	77.13	66.43	106.11	105.96	103.06	108.05	80.66	111.55	75.07
Rv0417	thiazole synthase	200.63	161.39	234.72	231.9	245.31	260.92	217.09	231.25	216.68
Rv0418	lipoprotein aminopeptidase LpqL	5047.96	4233.5	5622.71	1812.48	1686.31	2155.61	1623.67	1937.98	1866.83
Rv0419	lipoprotein peptidase LpqM	4111.53	3371.54	4642.94	3018.59	2760.69	3193.95	2582.44	2998.4	2796.24
Rv0420c	transmembrane protein	840.02	680.44	951.04	622.55	486.96	613.13	471.44	569.73	526.33
Rv0421c	hypothetical protein	780.03	690.42	793.15	562.69	581.43	583.38	501.19	497.92	429.16
Rv0422c	hydroxymethylpyrimidine/phosphomethylpyrimidine kinase	1721.16	1357.08	1789.37	1200.56	1200.95	1214.15	1099.89	1142.65	1077.18
Rv0423c	phosphomethylpyrimidine synthase	9480.25	7872.63	10936.5	6860.46	6066.31	7469.36	5781.44	6519.82	6879.08
Rv0424c	hypothetical protein	1564.89	1405.82	1919.05	674.43	626.5	811.37	666.33	648.42	733.47
Rv0425c	metal cation transporting ATPase H	11197.6	9343.77	12300.5	4437.97	4460.33	5108.43	4024.05	4564.89	4716.44
Rv0426c	transmembrane protein	1387.14	1389.97	1767.77	915.19	849.73	1237.89	928.06	995.25	1030.61
Rv0427c	exodeoxyribonuclease III protein XthA	1017.83	875.96	1207.26	443.9	440.19	406.6	323.14	442.61	392.11
Rv0428c	GCN5-like N-acetyltransferase	767.68	675.15	886.15	311.25	280.2	324.78	231.58	270.51	267.63
Rv0429c	polypeptide deformylase	1276.23	1029.4	1306.72	399.19	429.07	458.56	353.06	398.94	404.54
Rv0430	hypothetical protein	2550.56	2580.7	3236.78	1415.17	1311.78	1736.09	1335.81	1571.21	1351.76
Rv0431	tuberculin-like peptide	2415.3	2045.51	2918.71	1505.36	1222.42	1512.32	1257.07	1425.32	1149.31
Rv0432	superoxide dismutase	3249.41	2954.63	3947.43	2553.72	2405.35	2680.58	1954.07	2438.19	2083.6
Rv0433	carboxylate-amine ligase	4256.17	3493.46	4972.27	2187.72	2084.84	2224.89	1711.06	2064.07	1853.35
Rv0434	hypothetical protein	1182.73	946.61	1308.09	576.2	522.03	580.1	462.91	508.56	447.74
Rv0435c	ATPase	3763.55	2970.77	4079.98	2618.1	2525.7	2838.57	2266.41	2515.61	2248.62
Rv0436c	CDP-diacylglycerol--serine O-phosphatidyltransferase	1551.87	1275.47	1666.02	1094.22	1075.3	1277.96	1071.49	1084.06	974.6
Rv0437c	phosphatidylserine decarboxylase	892.75	702.82	896.55	903.04	884.14	960.27	822.26	877.55	803.72
Rv0438c	molybdopterin molybdenumtransferase	1251.02	977.79	1388.11	805.86	756.15	798.36	719.84	780.74	681.38
Rv0439c	dehydrogenase/reductase	978.84	773.39	1042.27	616.16	632.61	700.95	548.15	655.43	578.33
Rv0440	molecular chaperone GroEL	49809.3	39278.4	57435.7	29690.3	24624.2	29615.7	34239.4	38551	19311.4
Rv0441c	hypothetical protein	488.68	445.74	598.66	771.6	679.26	844.22	753.79	822.93	713.3
Rv0442c	PPE family protein PPE10	522.29	495.78	539.15	734.41	741.22	820.08	592.12	691.1	642.82
Rv0443	hypothetical protein	1293.56	1051.93	1428.85	2350.91	2092.16	2425.69	2027	2263.13	2197.51
Rv0444c	anti-sigma-K factor RskA	2568.21	2154.23	2768.67	742.46	712.27	733.15	593.2	711.48	749.17
Rv0445c	ECF RNA polymerase sigma factor SigK	1926.08	1553	2074.26	707.36	699.52	866.9	557.63	695.42	712.63
Rv0446c	transmembrane protein	1216.52	967.33	1344.8	223.99	176.44	211.36	141.78	200.09	193.47
Rv0447c	cyclopropane-fatty-acyl-phospholipid synthase UfaA	1080.58	882.01	1191.51	362.78	304.5	346.98	280.9	304.26	339.88
Rv0448c	hypothetical protein	51.13	30.6	60.39	49.91	32.06	68.78	39.79	36.95	45.99
Rv0449c	hypothetical protein	447.08	367.44	488.47	323.09	325.78	386.32	307.34	373	272.32
Rv0450c	transmembrane transport protein MmpL4	4646.3	4302.53	5374.26	3747.96	3287.95	3974.21	3251.62	3588.87	3027.41
Rv0451c	membrane protein MmpS4	553.8	499.6	753.72	473.65	378.28	555.8	413.73	501.12	508.17
Rv0452	transcriptional regulator	278.28	237.66	323.94	236.46	258.53	288.21	249.73	268.98	234.03
Rv0453	PPE family protein PPE11	232.68	167.81	252.55	160.39	140.26	143.77	159.88	169.44	124.81
Rv0454	conserved hypothetical protein	24.94	16.94	24.56	45.92	15.84	25.17	23.46	24.41	13.4
Rv0455c	hypothetical protein	2365.55	2267.41	3188.78	2299.68	1835.45	2644.42	2014.95	2332.61	2241.5
Rv0456A	toxin MazF1	80.74	32.15	81.4	29.53	37.07	43.89	33.48	31.49	28.22
Rv0456B	antitoxin MazE1	68.83	41.04	67.49	39.98	46.68	53.65	40.49	52.14	32.87
Rv0456c	enoyl-CoA hydratase EchA2	111.22	102.12	131.64	117.48	90.68	125.11	122.24	154.98	117.76
Rv0457c	peptidase	964.04	861.06	1014.76	801.68	742.96	807.01	680.58	842.64	618.38
Rv0458	aldehyde dehydrogenase	714.73	656.76	859.17	367.87	336.89	377.71	328.64	339.75	313.91
Rv0459	hypothetical protein	177.91	108.97	160.19	66.25	72.77	58.21	64.84	54.05	56.2
Rv0460	hypothetical protein	952.66	675.63	949.45	443.22	363.88	505.49	439.82	520.33	400.11
Rv0461	transmembrane protein	1197.42	822.4	1194.25	578.53	547.93	607.97	513.32	606.61	467.6
Rv0462	dihydrolipoamide dehydrogenase	10091.3	8284.45	11927	5800.25	5484.49	6951.24	4940.52	6259.93	5334.85
Rv0463	membrane protein	425.87	321.91	472.89	329.66	283.14	320.54	251.51	310.68	224.53
Rv0464c	hypothetical protein	1507.34	1359.88	1970.92	1453.07	1429.04	1669.83	1417.09	1479.01	1351.24
Rv0465c	HTH-type transcriptional regulator	2188.45	1940.91	2557.9	3214.69	3147.04	3855.41	3101.89	3402.32	2871.87
Rv0466	hypothetical protein	2590.28	2044.27	2877.79	2277.08	2242.79	2978.56	2100.49	2739.75	2438.89
Rv0467	isocitrate lyase	9056.98	7896.15	9443.63	17620.1	15980.6	19762.5	16245.7	19494.5	13279.2
Rv0468	3-hydroxybutyryl-CoA dehydrogenase	2809.5	2404.62	3118.66	4298.99	4079.21	4847.35	4128.07	4783.46	3307.42
Rv0469	mycolic acid synthase UmaA	5389.78	4944.42	6544.27	5482.91	4792.65	6869.64	5584.35	6256.95	4396.11
Rv0470A	hypothetical protein	209.89	169.21	195.9	370.55	321.27	370.16	292.09	310.58	342.96
Rv0470c	cyclopropane mycolic acid synthase	4784.8	4951.47	6517.59	6290.26	5867.19	7236.61	5497.75	6572.34	6160.43
Rv0471c	hypothetical protein	580.61	531.15	571.23	916.95	843.34	1005.36	767.2	815.17	897.18
Rv0472c	HTH-type transcriptional regulator	2357.16	2095.12	2625.87	2364.09	2147.69	2766.24	2002.62	2355.54	2407.5
Rv0473	transmembrane protein	1628.85	1367.64	1739.12	2131.48	1884.88	2387.16	1890	2132.01	2183.02
Rv0474	HTH-type transcriptional regulator	530.75	461.05	654.64	1137.43	1103.12	1360.06	1063.42	1312.24	1017.48
Rv0475	heparin binding hemagglutinin HbhA	2629.9	2411.17	3028.69	3770.47	3795.35	4310.4	3703.8	4084.52	3592.57
Rv0476	transmembrane protein	1097.2	857.28	1177.58	2693.03	2648.67	2708.77	2237.81	2540.24	2337.27
Rv0477	hypothetical protein	1348	1157.13	1768.93	3473.08	3290.54	3467.97	2886.25	3223.3	3061.8
Rv0478	deoxyribose-phosphate aldolase	1015.69	800.24	1076.51	1714.13	1718.72	1697.15	1262.24	1594.38	1594.6
Rv0479c	membrane protein	3894.56	3649.87	4764.25	5817.14	5617.75	7397.78	5533.46	6680.14	5906.96
Rv0480c	amidohydrolase	966.57	988.16	1077.33	830.57	771.29	1125.9	835.34	907.42	817.47
Rv0481c	hypothetical protein	364.36	293.12	397.01	252.47	212.69	289.65	197.06	269.12	227.27
Rv0482	UDP-N-acetylenolpyruvoylglucosamine reductase	521.28	476.66	545.36	253.02	250.51	337.31	266.91	301.88	223.02
Rv0483	lipoprotein LprQ	20623.7	17985	22786.6	24325.1	20922.2	24492.8	20476.9	22851.3	20086.9
Rv0484c	short-chain type oxidoreductase	627.47	576.44	769.37	842.71	867.08	912.4	819.98	820.81	843.19
Rv0485	transcriptional regulator	7131.73	5746.23	8617.05	9800.17	10005.3	10869.2	8950.28	10331.9	10224.3
Rv0486	D-inositol 3-phosphate glycosyltransferase	3849.31	3097.22	4223.93	4373.7	4194.93	4253.36	3566.5	3852.85	4181.35
Rv0487	hypothetical protein	870.6	676.44	949.64	885.63	813.5	908.85	755.25	810.93	946.1
Rv0488	amino acid transporter	90.94	76.42	115.1	75.29	75.67	99.87	90.71	119.58	99.75
Rv0489	2,3-bisphosphoglycerate-dependent phosphoglycerate mutase	1331.85	1109.88	1626.45	1678.94	1683.88	1943.53	1419.71	1580.37	1462.06
Rv0490	two component sensor histidine kinase SenX3	4852.78	3816.75	5798.82	4790.09	4466.01	5074.92	3812.42	4417.7	4945.9
Rv0491	two component sensory transduction protein RegX	1190.66	926.57	1333.96	1087.43	918.73	1319.02	948.41	1225.81	1185.9
Rv0492A	hypothetical protein	68.93	51.18	70.12	42.63	43.84	73.08	34.33	59.65	43.53
Rv0492c	GMC-type oxidoreductase	436.38	311.83	437.05	212.07	257.74	254.05	247.47	266.54	197.87
Rv0493c	hypothetical protein	231.52	218.79	289.37	187.97	171.13	235.36	177.66	229.22	155.75
Rv0494	HTH-type transcriptional regulator	37.02	42.18	39.39	59.91	42.1	80.7	47.67	79.49	45.09
Rv0495c	hypothetical protein	2445.71	2423.79	3038.74	2202.66	2010.39	2291.17	1767.02	1943.67	1903
Rv0496	hypothetical protein	2386.58	2116.01	2669.96	1576.6	1697.82	2004.1	1468.24	1700.81	1733.99
Rv0497	transmembrane protein	2005.05	1850.32	2201.15	987.47	858.08	1224.07	1026.33	1134.41	999.97
Rv0498	hypothetical protein	1164.89	978.09	1293.82	592.2	537.23	552.49	413.72	560.85	480.96
Rv0499	hypothetical protein	865.71	755.11	919.2	422.75	375.91	378.08	352.22	391.49	299.71
Rv0500	pyrroline-5-carboxylate reductase	1591.31	1381.29	1864.67	1604.55	1475.1	1744.88	1280.09	1418.71	1457.56
Rv0500A	DNA-binding protein	1430.78	1187.85	1620.29	1178.94	1051.14	1331.66	1011.84	1299.07	1110.21
Rv0500B	conserved hypothetical protein	881.84	921.86	1004.95	935.48	861.92	1120.79	900.11	1020.15	817.64
Rv0501	UDP-glucose 4-epimerase GalE	4839.55	4087.66	5862.84	5685.63	5143.8	6637.18	5007.22	5977.6	5414.88
Rv0502	hypothetical protein	5318.65	4472.6	6085.78	6475.77	5990.5	7524.09	5859.48	6682.29	6599.67
Rv0503c	cyclopropane mycolic acid synthase	3837.43	3744.87	4307.55	3668.21	3144.84	3956.25	3045.54	3581.23	3373.67
Rv0504c	hypothetical protein	1151.53	1157.74	1553.48	541.77	499.1	593.94	542.23	544.34	412.35
Rv0505c	phosphoserine phosphatase SerB	2469.03	2407.16	2941.77	1177.77	1130.15	1358.34	1124.29	1260.25	1177.68
Rv0506	membrane protein MmpS2	971.3	902.29	1058.7	460.91	441.35	571.36	435.23	551.34	463.7
Rv0507	transmembrane transport protein MmpL2	3047.49	2635.27	3718.54	1497.88	1374.26	1714.17	1346.12	1524.09	1551.19
Rv0508	hypothetical protein	323.56	212.07	400.29	172.59	178.68	171.39	118.76	168.65	148.07
Rv0509	glutamyl-tRNA reductase	8786.14	7119.74	9736.57	7358.6	7407.47	7993.41	6384.93	7269.32	8434.36
Rv0510	porphobilinogen deaminase	9345.85	7591.72	10487.5	6917.3	6379.88	7411.92	5513.14	6557.97	7517.63
Rv0511	uroporphyrin-III C-methyltransferase	12375.3	9844.89	13358.2	10528.1	10275.7	11042.3	8573.16	9457.97	11300.8
Rv0512	delta-aminolevulinic acid dehydratase	6762.58	5183.41	7410.12	3798.74	3631.18	3881.68	3157.08	3157.67	4714.71
Rv0513	transmembrane protein	3460.14	2765.23	4143.26	1810.93	1672.85	1669.34	1339.53	1420.99	2054.54
Rv0514	transmembrane protein	985.77	733.96	1150.22	596.39	546.6	544.72	382.35	357.1	583.8
Rv0515	hypothetical protein	3451.73	2691.48	3906.57	3398.41	2988.07	3586.12	2598.97	3129.29	3596.76
Rv0516c	anti-anti-sigma factor	762.64	529.9	825.78	26.11	19.63	23.93	28.69	34.41	20.85
Rv0517	acyltransferase	796.22	613.63	740.34	374.7	331.13	419.16	316.88	453.79	362.97
Rv0518	hypothetical protein	604.34	485.46	601.55	258.28	242.01	271.43	239.11	303.55	224.58
Rv0519c	membrane protein	2044.98	1720.57	2301.03	2090.11	1916.65	2547.17	1788.29	2227.56	2022.19
Rv0520	methyltransferase/methylase	146.03	114.73	145.84	142.71	109.81	150.3	108.59	147.69	118.39
Rv0521	methyltransferase/methylase	25.84	27.63	47.35	25.89	19.15	43.29	11.3	19.9	21.67
Rv0522	GABA permease GabP	601.06	452.16	602.65	693.12	683.97	732.13	566.4	619.65	727.16
Rv0523c	hypothetical protein	265.71	233.77	251.5	161.38	165.16	175.53	178.77	173.12	179.71
Rv0524	glutamate-1-semialdehyde 2,1-aminomutase	5871.34	5245.25	7379.82	5701.83	5579.88	5831.06	4608.73	4777.66	4916.9
Rv0525	hypothetical protein	2002.71	1981.07	2312.3	1678.85	1517.97	1737.69	1484.19	1549.69	1549.75
Rv0526	thioredoxin	3825.14	3380.82	4688.22	2285.93	2228.48	2299.14	1862.77	2087.72	2450.26
Rv0527	cytochrome C-type biogenesis protein CcdA	3549.74	2687.68	3986.05	1839.7	1779.52	1878.39	1219.92	1511.09	1862.11
Rv0528	transmembrane protein	6293.24	5388.29	6748.75	2921.7	2656.74	3087.16	2103.61	2194.15	3037.79
Rv0529	cytochrome C-type biogenesis protein CcsA	3704.06	2849.52	3820.1	1731.07	1630.3	1728.19	1389.17	1494.47	1745.31
Rv0530	hypothetical protein	3936.49	3257.46	4173.05	3355.13	3070.79	3634.6	2790.34	3379.36	2991.8
Rv0530A	hypothetical protein	275.52	183.38	249.25	1024.67	1098.11	1094.98	942.14	1125.31	989.59
Rv0531	membrane protein	516.31	464.54	467.31	422.01	353.33	419.53	436.92	541.7	327.8
Rv0532	PE-PGRS family protein PE_PGRS6	733.47	656.32	738.82	479.7	444.67	555.39	430.02	535.85	518.61
Rv0533c	3-oxoacyl-[acyl-carrier-protein] synthase III	1795.81	1611.37	2023.01	978.79	954.64	956.8	809.55	882.5	802.01
Rv0534c	1,4-dihydroxy-2-naphthoate octaprenyltransferase	739.21	547.83	639.84	359.12	301.16	375.75	330.03	375.88	346.38
Rv0535	S-methyl-5'-thioadenosine phosphorylase	455.28	368.93	438.18	307.49	283.26	372.87	217.71	257.68	323.37
Rv0536	UDP-glucose 4-epimerase GalE	265.11	225.17	289	174.13	159.92	138.82	149.6	135.36	169.6
Rv0537c	integral membrane protein	2948.95	2250.71	3096.22	1873.6	1867.97	1965.85	1592.13	1858.5	1729.03
Rv0538	membrane protein	1515.71	1544.97	1726.56	1520.28	1198.85	1468.16	1157.45	1349.56	1272.32
Rv0539	dolichyl-phosphate sugar synthase	406.61	349.71	460.31	315.99	275.98	241.21	207.21	277.3	235.64
Rv0540	hypothetical protein	203.49	167.68	217.02	164.72	155.79	158.73	131.37	132.6	126.53
Rv0541c	integral membrane protein	2540.26	1813.39	2760.94	1041.61	997.82	969.07	675.57	802.16	1143.32
Rv0542c	2-succinylbenzoic acid--CoA ligase	3952.68	2941.16	4028.78	1970.39	2072.91	2025.7	1595.48	1618.69	1943.78
Rv0543c	hypothetical protein	2810.46	1804.71	2921.02	2162.56	1936.15	2059.93	1637.28	1942.68	2007.84
Rv0544c	transmembrane protein	1597.24	1337.11	1757.56	876.83	783.63	838.71	663.45	776.6	707.79
Rv0545c	low-affinity inorganic phosphate transporter	19905.8	15867.8	21431.5	11037.4	9804.87	10942.1	8104.58	9437.54	10363.8
Rv0546c	hypothetical protein	788.22	750.32	944.08	581.64	565.35	592.64	449.81	527.79	555.14
Rv0547c	oxidoreductase	1150.68	1033.55	1284.86	811.92	623.9	818.08	673.38	798.92	691.72
Rv0548c	1,4-dihydroxy-2-naphthoyl-CoA synthase	2404.73	2151.15	2670.39	899.68	871.71	1004.94	869.52	958.45	810.05
Rv0549c	ribonuclease VapC3	194.21	172.74	190.44	280.36	276.27	286.54	253.99	350.24	242.24
Rv0550c	antitoxin VapB3	101.55	118.27	128.2	172.18	183.69	199.03	155.64	226.23	161.57
Rv0551c	fatty-acid--CoA ligase FadD8	779.88	743.2	1190.97	612.15	561.19	642.14	466.05	560.37	510.01
Rv0552	hypothetical protein	855.83	681.5	953.83	611.57	568.14	631.64	468.59	572.23	572.43
Rv0553	muconate cycloisomerase	244.8	195.49	263.99	204.41	187.61	203.82	170.83	206.92	194.45
Rv0554	non-heme bromoperoxidase BpoC	1534.44	1172.57	1728.63	760.01	639.06	844.84	620.1	736.12	689.5
Rv0555	bifunctional 2-succinyl-6-hydroxy-2,4-cyclohexadiene-1-carboxylate	5191.44	4116.95	5148.47	3295.31	3101.83	3356.41	2767.48	3121.05	2760.25
Rv0556	transmembrane protein	1736.36	1463.38	2015.18	1060.26	874.73	1094.93	851.83	959.36	866.41
Rv0557	GDP-mannose-dependent alpha-mannosyltransferase	1687.22	1225.69	1804.29	870.37	861.64	905.94	725.41	707.3	816.6
Rv0558	demethylmenaquinone methyltransferase	1134.31	948.7	1321.04	1883.03	1773.92	1878.12	1624.57	1663.46	1755.08
Rv0559c	hypothetical protein	2996.18	3073.59	3818.56	2735.68	2548.87	3216.34	2346.25	2773.96	2485.32
Rv0560c	benzoquinone methyltransferase	476.76	405.98	558.79	484.33	343.24	476.97	305.99	419.08	379.12
Rv0561c	oxidoreductase	618.21	497.92	756.33	638.8	604.74	690.44	518.67	676.53	660.28
Rv0562	polyprenyl-diphosphate synthase GrcC	3817	3067.53	4217.41	3372.76	3302.98	3609.52	2866.27	3404.66	3457.43
Rv0563	protease HtpX	1645.15	1378.55	1892.75	4926.06	4779.29	4807.17	4172.44	4467.51	4658.73
Rv0564c	glycerol-3-phosphate dehydrogenase	378.2	301.53	413.78	249.39	234.1	217.79	201.31	284.59	179.24
Rv0565c	monooxygenase	470.93	419.73	572.99	316.9	329.52	394.93	324.12	317.57	325.68
Rv0566c	hypothetical protein	321.82	331.33	374.29	243.94	212.96	305.73	243.79	252.72	229.78
Rv0567	methyltransferase/methylase	2894.97	2230.07	3168.62	1122.5	1047.4	1310.51	895.71	1238.26	974.69
Rv0568	cytochrome P450 Cyp135B1	5589.56	4594.09	6164.05	4720.74	4716.15	4731.37	3926.04	4167.01	4766.7
Rv0569	hypothetical protein	582.45	486.87	621.62	796.85	708.23	854.5	846.46	822.71	863.42
Rv0570	vitamin B12-dependent ribonucleoside-diphosphate reductase	1028.81	845.87	1190.07	746.39	691.52	777.45	720.33	723.42	735.72
Rv0571c	hypothetical protein	453.51	327.19	416.06	129.04	147.12	135.65	125.36	142.86	137.4
Rv0572c	hypothetical protein	231.46	221.08	258.27	85.2	76.23	96.7	62.96	111.03	54.51
Rv0573c	nicotinic acid phosphoribosyltransferase PncB2	86.32	111.92	95.89	48.81	43.34	80.21	59.9	53.34	76
Rv0574c	hypothetical protein	185.33	130.96	223.94	148.19	117.49	156.8	97.06	138.91	123.7
Rv0575c	oxidoreductase	184.14	194.07	254.3	213.92	141.38	183.34	143.66	171.41	136.02
Rv0576	transcriptional regulator	1679.17	1512.58	2014.03	1344.53	1184.26	1332.68	1067.05	1292.66	1194.94
Rv0577	hypothetical protein	2021.92	1633.7	2270.97	1412.69	1225.23	1476.65	1149.53	1452.52	1096.24
Rv0578c	PE-PGRS family protein PE_PGRS7	4894.43	5365.59	4692.7	2948.05	2541.91	3104.09	2427.03	2914.31	2953.39
Rv0579	hypothetical protein	607	467.76	604.79	795.21	784.14	869.88	690.95	789.32	811.56
Rv0580c	hypothetical protein	467.9	461.93	490.9	886.42	845.98	956	812.07	918.32	805.22
Rv0581	antitoxin VapB26	392.43	382.98	562.89	262.26	224.55	249.88	263.78	268.24	183.56
Rv0582	ribonuclease VapC26	475.72	383.71	517.75	313.01	286.67	340.72	292.18	323.85	288.07
Rv0583c	lipoprotein LpqN	604.89	634.19	663.23	316.13	269.57	329.26	234.45	313.96	259.71
Rv0584	glycosidase	681.44	593.08	778.68	363.71	295.53	403.41	307.01	338.5	318.55
Rv0585c	integral membrane protein	583.11	500.89	779.13	344.98	322.42	331.86	259.62	299.51	327.65
Rv0586	HTH-type transcriptional regulator Mce2R	4882.62	4622.41	6749.53	2607.4	2488.92	2778.63	2042.23	2365.88	2454.09
Rv0587	hypothetical protein	3627.03	3201.76	4859.16	2123.36	2051.22	2079.62	1741.88	1931.66	2009.56
Rv0588	hypothetical protein	2532.01	2243.98	3397	1382.82	1332.42	1551.76	1153.53	1481.49	1519.69
Rv0589	Mce family protein Mce2A	2116.84	1989.79	2919.51	1073.19	1091.26	1329.33	937.41	1032.99	1127.49
Rv0590	MCE-family protein mce2B	1532.88	1413.77	1805.75	832.89	722.74	924.17	766.4	747.86	748.72
Rv0590A	MCE-family related protein	208.04	166.63	231.05	134.49	125.82	135.81	114.5	130.82	122.45
Rv0591	Mce family protein Mce2C	267.53	236.13	321.16	150.32	127.5	187.81	136.04	140.28	160.57
Rv0592	Mce family protein Mce2D	177.56	205.82	310.42	142.6	109.61	131.31	111.71	96.03	134.2
Rv0593	Mce family lipoprotein LprL	213.31	151.34	271.95	130.88	95.42	88.62	77.17	63.79	116.37
Rv0594	Mce family protein Mce2F	399.39	369.08	423.05	236.42	236.8	199.89	221.62	200.73	262.79
Rv0595c	ribonuclease VapC4	341.29	248	461.21	337.71	340.2	471.14	280.66	374.65	358.24
Rv0596c	antitoxin VapB4	259.53	223.27	344.29	274.8	282.62	271	188.36	268.38	221.11
Rv0597c	hypothetical protein	4182.85	3046.64	4456.55	1235.96	1092.05	1121.68	900.07	935.98	1082.12
Rv0598c	ribonuclease VapC27	2138.57	2007.34	2670.84	1384.7	1285.24	1521	1065.86	1284.07	1301.28
Rv0599c	antitoxin VapB27	879.54	719.65	957.29	576.06	560.87	681.54	521.19	615.17	575.05
Rv0600c	two component sensor kinase HK1	8.93	18.07	14.63	7.76	2.36	5.64	0.13	2.5	2.41
Rv0601c	two component sensor kinase HK2	18.75	34.96	24.92	5.33	5.07	4.57	9.39	13.56	13.22
Rv0602c	two component DNA binding transcriptional regulator TcrA	39.85	33.91	41.85	18.44	20.03	21.81	18.49	29.92	38.23
Rv0603	hypothetical protein	10.77	16.34	9.24	6.97	10.84	11.28	4.96	14.86	9.22
Rv0604	lipoprotein LpqO	618.71	594.03	780.2	392.68	364.32	378.85	320.53	345.64	364.26
Rv0605	resolvase	652.77	463.5	788.4	480.6	427.78	478.3	399.93	477.75	542.67
Rv0606	transposase	979.39	852.36	1128.49	700.95	571.44	764.88	657.36	615.54	754.46
Rv0607	hypothetical protein	183.59	147.86	237.55	112.52	107.45	102.05	102.65	106.3	122.36
Rv0608	antitoxin VapB28	2117.78	1935.38	2761.43	1291.93	1329.2	1526.15	1279.94	1476.36	1361.64
Rv0609	ribonuclease VapC28	2186.66	1863.88	3008.93	1749.22	1828.46	1784.42	1522.2	1712.07	1515.08
Rv0609A	hypothetical protein	837.83	622.84	1154.42	743.78	654.2	790.4	644.4	776.04	675.68
Rv0610c	hypothetical protein	818.71	576.17	838.74	599.43	606.13	691.85	528.28	640.35	570.91
Rv0611c	hypothetical protein	732.4	482.61	769.41	628.52	719.59	900.83	538.07	742.41	860.37
Rv0612	hypothetical protein	125.78	111.67	122.8	174.78	209.07	216.97	161.87	229.1	174.82
Rv0613c	hypothetical protein	7200.07	6485.67	7068.72	3045.43	2723.76	2980.31	2507.82	2850.8	2255.74
Rv0614	hypothetical protein	84.02	82.85	92.43	42.75	32.31	60.08	38.95	61.37	49.5
Rv0615	integral membrane protein	297.16	226.67	390.16	415.05	398.69	714.98	446.34	616.92	591.73
Rv0616A	antitoxin VapB29	1131.61	896.52	1470.06	1351.03	1119.71	1490.74	1042.14	1423.77	1282.17
Rv0616c	hypothetical protein	26.57	12.12	12.55	12.6	6.14	23.54	14.67	14.34	13.36
Rv0617	ribonuclease VapC29	1006.97	906.32	1210.92	1213.45	1104.67	1374.09	1064.37	1294.06	1201.79
Rv0618	galactose-1-phosphate uridylyltransferase galTa	542.98	413.28	555.84	472.29	415.76	522.66	421.55	492.19	414.76
Rv0619	galactose-1-phosphate uridylyltransferase galTb	51.67	45.28	69.44	47.98	22.03	54.27	44.19	35.85	45.44
Rv0620	galactokinase	28.14	18.91	22.54	13.05	3.41	5.58	8.74	3.61	8.79
Rv0621	membrane protein	226.48	185.04	210.67	55.31	85.08	47.23	51.77	53.72	62.29
Rv0622	membrane protein	94.13	94.39	147.88	52.91	57.22	61.14	41.88	51.98	58.82
Rv0623	antitoxin VapB30	404.42	391.02	404.77	737.27	747.04	712.76	678.04	755.47	657.67
Rv0624	ribonuclease VapC30	589.94	598.04	829.28	1108.42	1134.94	1199.06	1015.72	1170.47	1003.35
Rv0625c	transmembrane protein	507.04	439.15	488.69	459	416.16	419.3	400.28	431.34	338.72
Rv0626	antitoxin VapB5	1178.28	979.16	1226.8	1348.45	1331.87	1514.31	1255.76	1562.34	1187.74
Rv0627	ribonuclease VapC5	1073.95	927.89	1209.34	1446.37	1541.89	1562.32	1235.27	1526.79	1234.08
Rv0628c	hypothetical protein	914.97	695.22	898.9	890.17	875.05	911.29	675.57	771.64	691.14
Rv0629c	exonuclease V subunit alpha RecD	794.84	574.97	854.36	195.94	155.41	189.08	164.77	167.93	174.32
Rv0630c	exonuclease V subunit beta RecB	948.22	786.36	923.04	246.88	261.75	220.08	199.06	262.43	223.49
Rv0631c	exonuclease V subunit gamma RecC	843.14	785.8	784.83	266.52	300.36	296.33	288.73	333.05	226.4
Rv0632c	enoyl-CoA hydratase EchA3	4595.44	3764.61	5342.04	3756.64	3414.03	3949.95	3158.43	3877.09	3251.96
Rv0633c	hypothetical protein	1429.15	1174.32	1589.29	893.91	836.21	1003.44	796.93	1016.89	899.62
Rv0634A	hypothetical protein	1444.76	1324.41	1760.83	1426.38	1385.1	1914.72	1330.23	1737.02	1578.19
Rv0634B	50S ribosomal protein L33	1612.6	1516.86	1994.91	1489.64	1478.97	2020.42	1420.02	1827.81	1446.36
Rv0634c	glyoxalase II	2064.24	1573.14	2330.91	2533.36	2346.5	2683.47	2132.17	2556	2288.28
Rv0635	(3R)-hydroxyacyl-ACP dehydratase subunit HadA	5582	4541.44	6563.46	4462.65	3758.78	5823.56	4088.9	5642.04	4723.22
Rv0636	(3R)-hydroxyacyl-ACP dehydratase subunit HadB	4158.06	2993.36	4553.52	3546.37	3297.79	3852.36	2960.62	3892.14	2922.73
Rv0637	(3R)-hydroxyacyl-ACP dehydratase subunit HadC	6509.36	5362.73	7040.59	4197.84	3754.31	4533.52	3758.18	4274.81	3692.34
Rv0638	preprotein translocase SecE	7965.35	6528.23	9182.22	9129.43	7956.32	9877.5	8467.42	9455.7	9229.12
Rv0639	transcription termination/antitermination protein NusG	14157.9	11157.6	16188.9	16091.6	14202.4	16267.1	12822.2	15335.9	15403
Rv0640	50S ribosomal protein L11	9912.23	8996.68	12216.8	8415.13	7377.25	8988	7156.33	7802.92	8137.6
Rv0641	50S ribosomal protein L1	23399.2	19311.8	25323.8	12765.2	11695.7	12382.9	10111.1	10938.1	11869.2
Rv0642c	hydroxymycolate synthase MmaA4	8214.61	7321.45	9362.5	5205.23	4675.2	6387.06	5161.5	5694.93	4898.28
Rv0643c	methoxy mycolic acid synthase MmaA3	3175.77	2670.04	3460.68	2427.44	2264.14	2839.76	2202.63	2550.77	2169.23
Rv0644c	cyclopropane mycolic acid synthase CmaA	1501.4	1220.59	1779.49	1490.8	1464.42	2106.58	1550.22	1902.13	1662.4
Rv0645c	mycolic acid methyltransferase MmaA1	1172.25	918.32	1387.63	1349.83	1349.79	1624.66	1327.05	1428.96	1586.27
Rv0646c	lipase/esterase LipG	3031.46	2510.03	3307.94	5383.92	5109.23	5473.8	4285.5	4479.16	5060.24
Rv0647c	hypothetical protein	5969.45	4728.21	6352.65	13094.6	12484.4	13417.4	10129.1	11454.5	12290
Rv0648	alpha-mannosidase	177.2	147.21	170.8	183.09	145.02	162.1	117.12	156.99	145.79
Rv0649	malonyl CoA-acyl carrier protein transacylase	35.3	55.62	27.51	21.64	16.41	27.18	17.05	19.58	19.51
Rv0650	sugar kinase	36.86	42.51	42.3	15.17	16.27	31.29	19.98	27.46	36.1
Rv0651	50S ribosomal protein L10	4873.42	4410.35	5786.03	2039.51	1860.54	2099.54	1547.93	1740.48	1957.5
Rv0652	50S ribosomal protein L7/L12	3340.95	3313.63	3808.11	1436.38	1300.86	1327.16	1293.8	1256.25	1106.11
Rv0653c	transcriptional regulator	112.19	70.27	132.02	193.54	167.68	175.73	161.6	178.41	142.86
Rv0654	carotenoid cleavage oxygenase	1203.61	994.6	1281.02	945.12	858.12	997.74	786.63	931.05	844.54
Rv0655	ribonucleotide ABC transporter ATP-binding protein	7883	7518.03	10359.9	4802.18	5033.25	5304.67	3776.28	4987.87	4856.33
Rv0656c	ribonuclease VapC6	161.35	132.05	186.63	277.96	257.99	323.66	247.69	298.4	386.08
Rv0657c	antitoxin VapB6	295.15	202.38	212.95	428.85	432.98	376.77	370.39	423.76	548.24
Rv0658c	integral membrane protein	363.34	300.86	353.3	873	832.02	952.81	875.66	870.01	1079.62
Rv0659c	toxin MazF2	2623.87	1971.21	2833.92	8052.65	7391.33	8104.42	6853.45	7397.57	6939.01
Rv0660c	antitoxin MazE2	2473.84	1747.12	2228	6695.94	6137.13	6331.37	5089.63	6347.63	5976.38
Rv0661c	ribonuclease VapC7	55.76	58.96	74.16	52.49	47.13	67.56	74.18	58.96	57.39
Rv0662c	antitoxin VapB7	111.98	45.47	83.82	93.38	83.97	96.66	92.75	95.24	100.6
Rv0663	arylsulfatase AtsD	4342.89	3054.43	5158.56	5216.87	4840.24	6249.83	4615.66	5186.53	5047.78
Rv0664	antitoxin VapB8	240.47	161.18	241.21	223.32	273.66	312.23	216.95	258.46	268
Rv0665	ribonuclease VapC8	176.83	142.54	181.92	211.34	175.94	249.5	241.14	232.24	198.03
Rv0666	membrane protein	79.37	64.45	107.51	112.97	90.38	126.48	103.45	124.86	76.36
Rv0667	DNA-directed RNA polymerase subunit beta	93739.9	73001.8	103733	98305.9	86483.3	98803.2	73162.4	86088.9	99499.1
Rv0668	DNA-directed RNA polymerase subunit beta'	84814.6	68871.1	95871.6	55938.1	52111	54618.9	40703.2	44077	66781.7
Rv0669c	neutral ceramidase	1827.22	1836.49	2383.88	844.12	721.8	871.47	702.94	846.1	650.83
Rv0670	endonuclease IV	2511.39	2314.77	3009.01	3538.66	3317.25	3886.33	3096.35	3522.7	3501.71
Rv0671	lipoprotein LpqP	1295.07	1114.62	1537.98	1903.79	1544.45	1788.46	1556.74	1680.99	1648.84
Rv0672	acyl-CoA dehydrogenase FadE8	2923.99	2314.34	3291.02	4314.98	4235.67	4790.02	3898.93	4499.09	4273.26
Rv0673	enoyl-CoA hydratase EchA4	972.01	800.81	1030.56	1295.26	1193.94	1230.98	1105.62	1130.47	1198.43
Rv0674	hypothetical protein	696.43	546.15	811.74	779.25	749.62	873.73	644.33	744.89	837.25
Rv0675	enoyl-CoA hydratase EchA5	475.21	388.71	548.92	575.19	611.09	714.13	517.69	588.62	572.1
Rv0676c	transmembrane transport protein MmpL5	3282.24	2874.07	4114.57	4959.29	4428.89	5390.54	4180.17	4633.73	5239.87
Rv0677c	membrane protein MmpS5	780.44	707.75	932.28	1446.9	1354.23	1601.1	1237.07	1416.68	1526.86
Rv0678	hypothetical protein	360.2	334.68	491.02	1233.36	1129.98	1251.68	942.48	1294.39	1192.71
Rv0679c	hypothetical protein	631.33	599.56	804.05	922.83	794.75	1039.48	799.03	900.45	842.57
Rv0680c	transmembrane protein	586.81	649.38	741.99	1114	1056.11	1420.65	1150.19	1337.77	1202.64
Rv0681	transcriptional regulator	1279.39	1049.43	1319.93	1259.98	1262.48	1378.67	1044.79	1195.55	1117.83
Rv0682	30S ribosomal protein S12	3977.01	3002.69	4621.45	3154.7	3562.78	6635.77	3867.79	5997.79	4857.55
Rv0683	30S ribosomal protein S7	5192.2	4698.73	6219.26	4764.04	4841.18	7905.43	4852	6873.5	5241.76
Rv0684	elongation factor G	33620.7	27074.2	35937.1	22890.4	23934.4	33206.2	22700.6	30272.2	26392.8
Rv0685	elongation factor Tu	39274.4	30379.7	41498.8	24523.5	26739.1	38468.6	23651.9	32847.6	30186.5
Rv0686	membrane protein	2246.74	1746.43	2469.4	1604.49	1620.62	2087.4	1621.03	1940.67	1755.51
Rv0687	NAD-dependent oxidoreductase	556.47	452.2	615.67	532.94	486.12	710.91	454.03	594.43	666.19
Rv0688	ferredoxin reductase	1310.18	1063.11	1374	640.75	584.63	708.46	492.68	667.39	621.97
Rv0689c	hypothetical protein	2.68	4.99	2.33	4.05	1.01	4.29	1.23	6.02	0.58
Rv0690c	hypothetical protein	2931.89	2373.39	3316.96	1965.4	1887.58	1866.81	1441.01	1500.67	2204.4
Rv0691A	electron carrier mycofactocin	1160.84	1383.88	1416.11	2639.19	2255.17	2916.36	2143.96	2363.17	2392.9
Rv0691c	mycofactocin biosynthesis transcriptional regulator MftR	2601.38	1835.25	3142.48	2023.62	1963.36	2199.97	1630.55	1877.7	2404.62
Rv0692	mycofactocin system protein MftB	1839.48	1705.76	2089.49	3626.91	3118.11	3801.8	3021.03	3094.34	3303.24
Rv0693	mycofactocin radical SAM maturase MftC	5937.52	4791.77	6717.5	6802.51	6438.44	7183.43	5035.71	5617.54	6976.25
Rv0694	mycofactocin system heme/flavin oxidoreductase MftD	6242.97	5273.66	7362.98	4707.23	4259.22	4715.18	3459.52	3576.84	5382.87
Rv0695	mycofactocin system creatinine amidohydrolase family protein MftE	2104.14	1922.21	2400.11	1222.29	1161.69	1356.26	891.27	955.75	1561.53
Rv0696	mycofactocin biosynthesis glycosyltransferase MftF	1650.75	1223.72	1656.79	743.37	682	685.56	490.79	560.97	964.67
Rv0697	dehydrogenase	253.41	210.66	259.36	97.39	97.59	115.06	88.83	108.16	164.41
Rv0698	hypothetical protein	499.22	474.78	694.42	639.39	441.54	575.61	454.54	506.48	528.67
Rv0699	hypothetical protein	92.69	69.2	100.2	55.92	52.64	40.67	44.29	45.65	72.43
Rv0700	30S ribosomal protein S10	17503.6	14402.6	19008.1	11076.8	9552.85	11513	9437.12	10537.8	9720.76
Rv0701	50S ribosomal protein L3	26563.9	21106.7	29196.8	17108.8	14402.7	16889.8	13448.5	15490.5	15099.1
Rv0702	50S ribosomal protein L4	19390.8	17842.3	21033.5	12600.1	11084.7	12972.8	10359.3	11535.6	11163
Rv0703	50S ribosomal protein L23	9699.78	8384.41	11794.1	6560.38	5707.13	6872.38	5081.35	5941.14	5942.96
Rv0704	50S ribosomal protein L2	25928.7	22513.6	30886.6	15926.3	14196.1	16905.2	12452.5	13783.3	15937.7
Rv0705	30S ribosomal protein S19	12119.1	10585.7	14095.3	6710.36	5928.59	6912.45	5124.33	5709.97	7420.62
Rv0706	50S ribosomal protein L22	8338.13	7891.77	10346.7	5038.33	4802.7	5283.17	3949.23	3950.21	5303.13
Rv0707	30S ribosomal protein S3	14785.4	13389.3	17482.5	8411.51	7491.52	8515.23	5807.62	6631.57	9222.8
Rv0708	50S ribosomal protein L16	7212.76	6546.41	8893.6	3676.88	3385.02	3656.84	2751.21	2942.29	4171.73
Rv0709	50S ribosomal protein L29	8604.91	7279.98	10109.7	3333.76	2881.56	3822.33	2571.31	2947.37	4239.28
Rv0710	30S ribosomal protein S17	10861.3	9204.25	12882	3818.34	3565.02	4510.64	3039.11	3465.58	4711.16
Rv0711	arylsulfatase AtsA	3333.16	3036.61	3690.6	4842.72	4403.86	5828.1	4708.73	5417.44	4923.59
Rv0712	hypothetical protein	785.11	805.41	1085.43	846	756.24	1042.11	847.72	975.42	899.29
Rv0713	transmembrane protein	1073.61	910.45	1205.03	1108.43	977.26	1349.7	1084.84	1225.82	1023.68
Rv0714	50S ribosomal protein L14	7251.29	5717.56	7614.92	6374.17	5611.05	7010.64	5220.7	6333.11	6007.42
Rv0715	50S ribosomal protein L24	7323.26	5832.89	8036.81	6367.01	5478.54	6918.13	5219.67	6231.35	6079.44
Rv0716	50S ribosomal protein L5	9778.52	7825.35	10799.3	8548.49	7667.43	9291.72	6720.72	8264.23	7834.5
Rv0717	30S ribosomal protein S14	3032.92	2837.56	3541.42	2835.87	2298.23	3301.34	2343.29	3003.53	2714.49
Rv0718	30S ribosomal protein S8	9843.71	8655.72	11718.5	9226.76	8122.48	9785.69	6822.5	8237.02	8412.48
Rv0719	50S ribosomal protein L6	13014.8	10789.6	15363.9	11193.3	9503.81	11275.6	8651.9	9653.12	11041.8
Rv0720	50S ribosomal protein L18	5022.54	4209.14	5973.64	3751.42	3338.2	3722.22	2813.35	3137.2	3931.75
Rv0721	30S ribosomal protein S5	11582.1	10116.9	13294.4	8260.01	7553.45	8486.83	6625.15	7060.72	8890.58
Rv0722	50S ribosomal protein L30	4050.02	3283.66	4696.6	2707.72	2435.01	3016.98	2099.89	2423.93	2926.09
Rv0723	50S ribosomal protein L15	11762.9	8881.07	12182.4	5489.2	5295.25	5750.17	4309.51	4884.07	6381.24
Rv0724	protease IV SppA	10483.6	8508.2	12081.9	25470.7	24134.3	24883.4	19791.7	22364	23549.4
Rv0724A	conserved hypothetical protein	71.35	47.42	70.64	60.47	88.97	72.7	38.92	59.97	61.27
Rv0725c	hypothetical protein	422.1	300.5	523.22	522.42	529.07	552.45	408.64	462.84	473.53
Rv0726c	S-adenosylmethionine-dependent methyltransferase	1486.77	1329.77	1684.5	2473.32	2136.88	2522.94	2091.8	2393.94	2007.31
Rv0727c	L-fuculose phosphate aldolase FucA	50.03	65.72	35.51	77.69	69.36	97.86	81.02	92.79	68.3
Rv0728c	D-3-phosphoglycerate dehydrogenase SerA	103.07	80.19	91.85	164.9	153.58	134.67	133.44	180.87	140.98
Rv0729	D-xylulose kinase XylB	519.96	483.46	614.46	271.56	272.39	330.23	290.49	345.64	218.21
Rv0730	GCN5-like N-acetyltransferase	1781.97	1623.19	1990.64	3113.1	2935.8	3113.43	2530.88	2994.56	2729.66
Rv0731c	S-adenosylmethionine-dependent methyltransferase	248.91	255.8	334.24	256.95	183.92	260.43	243.13	246.67	196.91
Rv0732	preprotein translocase SecY	8528.51	7154.04	9462.58	4080.81	3662.36	4818.24	3618.72	4152.15	3735.41
Rv0733	adenylate kinase	4736.15	3775.15	5281.42	2307.15	2074.49	2771.63	2226.39	2675.9	1872.67
Rv0734	methionine aminopeptidase	2895.19	2226.74	2911.36	1702.01	1680.98	1693.5	1577.64	1637.08	1052.86
Rv0735	ECF RNA polymerase sigma factor SigL	427.76	327.23	417.68	306.21	340.05	345.8	255.09	313.82	240.08
Rv0736	anti-sigma-L factor RslA	224.76	170.55	273.6	187.32	143.11	163.09	174.89	204.17	155.54
Rv0737	transcriptional regulator	137.36	86.54	144.88	74.22	111.46	151.79	67.63	105.94	114.64
Rv0738	hypothetical protein	212.96	169.26	235.91	351.42	384.94	386.39	381.68	439.33	324.82
Rv0739	hypothetical protein	310.29	272.98	360.76	282.7	222.77	336.62	262.4	328.92	267.4
Rv0740	hypothetical protein	619.85	524.93	648.45	332.76	286.18	373.86	280.98	427.21	343.47
Rv0741	transposase	1026.6	829.03	1086.39	364.78	323.35	408.27	309.6	385.16	372.71
Rv0742	hypothetical protein	282.78	264.87	276.05	106.22	105.6	132.2	93.11	121.37	90.84
Rv0743c	hypothetical protein	282.07	223.3	302.25	446.8	400.41	490.22	379.04	431.99	340.57
Rv0744c	transcriptional regulator	389.37	275.31	398.39	571.28	600.08	644.04	533.64	616.77	529.6
Rv0745	hypothetical protein	4.22	9.17	6.19	3.98	0.87	6.43	7.92	12.16	6.2
Rv0746	PE-PGRS family protein PE_PGRS9	864.28	740.46	694.99	175.22	165.35	247.25	169.94	240.38	155.01
Rv0747	PE-PGRS family protein PE_PGRS10	615.06	560.41	502.22	291.41	255.12	340.76	226.26	310.98	228.18
Rv0748	antitoxin VapB31	338.53	342.03	410.17	345.04	278.97	359.04	268.95	360.52	268.67
Rv0749	ribonuclease VapC31	365.15	350.85	497.49	474.3	384.43	465.07	382.62	475.83	424.76
Rv0749A	hypothetical protein	198.55	219.44	210.75	397.1	383.53	530.9	425.16	466.16	448.88
Rv0750	hypothetical protein	470.65	385.26	481.13	810.03	843.35	1175	862.84	969.98	971.71
Rv0751c	3-hydroxyisobutyrate dehydrogenase	519.32	478.94	571.42	166.33	210.88	213.51	213.4	234.95	190.15
Rv0752c	acyl-CoA dehydrogenase FadE9	770.84	596.52	905.17	364.68	387.82	430.07	392.13	409.02	364.92
Rv0753c	methylmalonate-semialdehyde dehydrogenase	1033.08	1030.11	1367.56	710.85	646.45	754.86	681.6	715.16	690.08
Rv0754	PE-PGRS family protein PE_PGRS11	252.59	161.02	244.17	199.02	157.38	229.88	137.64	193.49	180.79
Rv0755A	transposase	352.48	308.49	400.41	532.24	490.66	580.82	446.42	548.74	535.04
Rv0755c	PPE family protein PPE12	1579.71	1422.6	1974.99	1523.16	1446.5	2416.57	1510.61	2010.77	1891.22
Rv0756c	hypothetical protein	886.69	680.23	875.76	1450.42	1321.1	1316.19	1231.18	1307.54	1358.21
Rv0757	two component system response transcriptional positive regulator PhoP	2584.67	2194.22	3034.66	2802.44	2715.65	3165.29	2544.74	3156.04	2634.91
Rv0758	two component system response sensor kinase PhoR	1502.8	1306.97	1766.55	1723.36	1499.18	1757.73	1486.32	1603.02	1536.19
Rv0759c	hypothetical protein	999.91	802.73	1181.58	644.18	544.47	675.64	565.89	677.8	474.52
Rv0760c	hypothetical protein	1031.29	867.97	1170.51	604.61	532.31	735.32	514.45	678.54	443.78
Rv0761c	alcohol dehydrogenase B	3672.68	3448.85	4328.45	1783.07	1739.72	2179.3	1655.5	2090.77	1428.02
Rv0762c	hypothetical protein	333.25	264.32	384.2	251.4	316.85	338.59	269.24	265.52	249.89
Rv0763c	ferredoxin	107.62	76.48	127.38	118.12	102.44	125.93	102.02	100.91	91.52
Rv0764c	lanosterol 14-alpha demethylase	603.04	497.98	648.79	624.97	603.22	670.51	602.21	723.19	488.63
Rv0765c	oxidoreductase	264.58	184.85	350.32	337.12	324.77	338.82	283.23	317.69	306.18
Rv0766c	cytochrome P450 Cyp123	457.43	391.76	475.6	616.27	577.82	600.93	483.98	604.72	531.31
Rv0767c	HTH-type transcriptional regulator	125.14	111.76	142.18	292.97	305.16	320.2	239.9	326.04	265.21
Rv0768	aldehyde dehydrogenase AldA	345.6	343.36	465.28	415.47	307.43	451.24	330.78	428.93	360.24
Rv0769	oxidoreductase	242.28	214.65	306.72	226.18	213.41	227.54	202.28	214.62	146.6
Rv0770	oxidoreductase	185.07	134.26	282	166.44	164.47	204.82	210.97	183.24	151.85
Rv0771	4-carboxymuconolactone decarboxylase	113.91	59.9	92.09	84.71	59.58	83.36	71.01	110.27	67.67
Rv0772	phosphoribosylamine--glycine ligase	841.44	633.58	869.83	254.61	230.46	277.29	237.15	282.35	199.07
Rv0773c	bifunctional cephalosporin acylase/gamma-glutamyltranspeptidase	2431.52	1923.55	2711.49	1258.1	1277.68	1274.66	979.97	1160.31	1206.8
Rv0774c	hypothetical protein	1797	1326.05	1809.13	1351.88	1292.76	1504.37	1086.78	1330.65	1432.41
Rv0775	hypothetical protein	802.47	590.5	808.78	790.88	768.42	859.99	624.29	807.3	752.66
Rv0776c	hypothetical protein	150.95	109.43	149.64	296.59	269.76	262.59	247.74	271.8	252.42
Rv0777	adenylosuccinate lyase PurB	2954.95	2365.92	3152.51	3109.44	2666.62	3014.77	2493.25	3129.1	2972.19
Rv0778	cytochrome P450 Cyp126	1830.63	1465.86	2025.75	964.6	805.96	924.8	766.03	887.91	857.45
Rv0779c	transmembrane protein	86.6	96.1	120.35	58.7	58.45	52.66	42.07	42.51	33.43
Rv0780	phosphoribosylaminoimidazole-succinocarboxamide synthase	1187.87	1133.33	1473.95	621.84	523.61	641.01	455.81	572.23	545.5
Rv0781	protease II ptrBa	2543	2409.41	3303.24	835.8	687.53	880.53	719.22	766.75	796.92
Rv0782	protease II ptrBb	1214.46	1021.8	1480.36	393.25	269.34	429	322.58	379.15	374.4
Rv0783c	multidrug resistance protein EmrB	1820.5	1522.63	2130.58	954.16	846.37	1178.27	838.36	1060.48	846.73
Rv0784	hypothetical protein	406.08	363.51	380.28	223.45	249.73	355.23	252.92	284.64	276.61
Rv0785	KsdD-like steroid dehydrogenase	1329.84	985.37	1521.9	466.73	411.41	512.35	407.82	452.02	424.16
Rv0786c	hypothetical protein	355.69	268.96	455.07	248.24	242.74	259.13	209.86	287.74	246.96
Rv0787	hypothetical protein	221.31	192.41	263.89	150.61	127.2	116.83	117.7	146.02	102.9
Rv0787A	hypothetical protein	1096.03	1121.32	1370.93	1045.43	1009.01	1578.79	1111.88	1512.25	1344.83
Rv0788	phosphoribosylformylglycinamidine synthase	1370.6	1047.54	1495.64	1582.36	1605.63	1842.23	1434.75	1643.59	1627.68
Rv0789c	hypothetical protein	169.06	161.33	214.63	280.9	246.88	337.07	259.96	324.79	276.24
Rv0790c	hypothetical protein	410.5	324.54	462.49	434.65	354.47	498.41	408.6	517.63	372.31
Rv0791c	hypothetical protein	470.77	397.88	557.24	584.42	619.97	750.9	661.89	720.33	571.46
Rv0792c	transcriptional regulator	318.03	369.98	443.71	725.01	580.83	841.03	720.89	815.89	730.84
Rv0793	monooxygenase	16.89	3.31	23.79	35.83	26.96	37.48	40.4	42.47	25.99
Rv0794c	oxidoreductase	657.77	531.86	752.32	699.39	695.26	801.79	604.7	742.33	637.61
Rv0795	transposase	57.07	42.64	71.21	49.33	42.46	39.84	42.6	37.64	44.53
Rv0796	transposase	152.33	132.68	140.25	104.95	93.54	124.01	91.76	116.64	114.57
Rv0797	insertion sequence element IS1547 transposase	123.63	129.85	169.75	45.3	58.39	78.84	49.66	71.8	76.71
Rv0798c	hypothetical protein	1819.97	1492.64	2045.26	852.26	802.04	913.23	782.92	953.35	778.82
Rv0799c	hypothetical protein	2145.76	1770.59	2628.83	1233.07	1165.43	1307.5	1014.53	1100.34	959.88
Rv0800	M18 family aminopeptidase	797.16	649.54	869.18	560.48	490.5	640.19	506.51	654.52	613.28
Rv0801	hypothetical protein	300.57	256.75	337.76	331.71	306.76	366.9	266.07	333.18	327.81
Rv0802c	succinyl-CoA transferase	210.57	170.57	205.29	295.88	234.35	333.06	232.84	278.42	237.79
Rv0803	phosphoribosylformylglycinamidine synthase 2	5255.38	4315.64	5651.13	4318.46	3967.16	4347.35	3511.56	4052.59	3572.6
Rv0804	hypothetical protein	760.59	594.58	709.3	594.42	652.3	633.11	539.37	587.51	433.32
Rv0805	3',5'-cyclic adenosine monophosphate phosphodiesterase CpdA	7114.56	5584.49	7464.67	20412.5	17901.5	22569.1	17998.6	21014.3	19343.6
Rv0806c	exopolysaccharide phosphotransferase CpsY	610.44	547.68	813.27	591.73	561.5	582.9	496.14	569.96	527.32
Rv0807	hypothetical protein	97.08	69.49	91.17	264.36	237.34	262.2	185.34	214.14	281.24
Rv0808	amidophosphoribosyltransferase	3422.62	2862.87	3976.39	4770.25	4882.34	4812.35	3899.21	4118.19	5243.32
Rv0809	phosphoribosylformylglycinamidine cyclo-ligase PurM	2464.33	1858.65	2773.98	2039.06	2084.51	2306.15	1676.32	1966.98	2155.96
Rv0810c	hypothetical protein	1355.53	1217.03	1751.2	4163.99	4108.43	5118.08	3855.14	4746.2	4319.03
Rv0811c	hypothetical protein	1808.25	1371.16	2020.14	3530.85	3356.17	3870.17	2957.38	3432.35	3690.02
Rv0812	amino acid aminotransferase	800.69	529.51	801.53	847.37	878.19	1006.58	689.63	787.76	931.86
Rv0813c	hypothetical protein	1311.29	1074.01	1388.74	2998.11	2920.5	3258.56	2678.78	2991.86	2347.61
Rv0814c	hypothetical protein	1319.48	1224.2	1357.36	2739.66	2309.5	2752.55	2569.56	2979.94	1936.79
Rv0815c	thiosulfate sulfurtransferase CysA	4955.12	4256.44	5833.22	10164.6	8764.33	11552.2	9115.93	11677.1	9049.05
Rv0816c	thioredoxin ThiX	123.33	103.45	149.66	125.34	122.81	140.44	149.23	147.9	124.91
Rv0817c	hypothetical protein	457.03	383.5	646.98	510.49	493.71	575.52	424.16	542.6	483.87
Rv0818	transcriptional regulator	2676.8	2206.42	3255.15	3600.38	3444.45	3816.32	3080.53	3353.5	3888.15
Rv0819	mycothiol acetyltransferase	1687.5	1292.35	1761.42	1560.8	1635.88	1770.84	1370.97	1476.53	1659.35
Rv0820	phosphate ABC transporter ATP-binding protein PhoT	945.02	716.26	1078.18	808.83	746.76	895.13	708.74	844.25	822.94
Rv0821c	phosphate-transport system transcriptional regulator PhoY2	3241.97	2636.17	4014.79	5522.82	5238.31	6264.28	4983.75	5566.46	5752.23
Rv0822c	hypothetical protein	4633.5	4055.69	5524.93	1410.84	1253.69	1374.87	1067.73	1186.4	1190.7
Rv0823c	tRNA-dihydrouridine synthase	8368.5	7527.96	10441.8	1831.64	1747.89	1878.47	1286.74	1428.56	1422.96
Rv0824c	acyl-ACP desaturase DesA	37441.8	32670.6	47047.4	6766.03	6292.63	7663.3	4715.23	5811.1	5253.5
Rv0825c	hypothetical protein	296.12	296.72	339.94	304.08	251.57	304.59	222.07	286.39	265.99
Rv0826	hypothetical protein	145.25	144.31	169.53	284.71	265.63	299.68	274.52	310.29	263.14
Rv0827c	HTH-type transcriptional regulator KmtR	606.16	601.01	866.05	1284.4	1352.19	1582.54	1208.65	1448.63	1338.14
Rv0828c	deaminase	61.61	55.82	66.88	51.32	50.83	63.04	52.47	62.18	51.59
Rv0829	transposase	87.85	119.37	96.18	61.98	61.16	59.26	50.89	39.13	60.86
Rv0830	S-adenosylmethionine-dependent methyltransferase	395.83	313.22	403.97	723.66	726.26	844.68	613.9	777.62	774.72
Rv0831c	hypothetical protein	7419.77	7690.69	9732.83	9234.41	8341.95	10063.5	8071.04	9334.96	8751.57
Rv0832	PE-PGRS family protein PE_PGRS12	643.41	521.43	661.63	245.59	266.7	293.48	279.57	310.12	275.32
Rv0833	PE-PGRS family protein PE_PGRS13	1175.93	1227.69	997.94	367.47	280.16	290.43	267.48	275.33	237.29
Rv0834c	PE-PGRS family protein PE_PGRS14	1760.06	1676.69	1530.45	1943.32	1724.37	1863.95	1846.69	1970.74	1485.48
Rv0835	lipoprotein LpqQ	388.55	307.49	429.52	531.31	433.91	601.96	398.94	513.94	525.59
Rv0836c	hypothetical protein	49.41	36.54	62.43	39.39	46.18	54.94	31.58	41	39.83
Rv0837c	hypothetical protein	146.81	138.33	168.5	169.8	130.6	168.71	121.44	163.3	116.08
Rv0838	lipoprotein LpqR	418.26	387.88	445.95	589.51	588.84	675.33	544.34	530.39	497.26
Rv0839	hypothetical protein	518.09	422.84	597.75	843.57	767.68	852.96	759.97	696.19	626.53
Rv0840c	proline iminopeptidase	213.69	182.06	267.61	261.38	208.09	252.78	221.93	225.33	215.46
Rv0841	transmembrane protein	2.61	4.01	4.01	14.86	10.05	5.28	9.51	3.31	5.05
Rv0842	integral membrane protein	182.57	167.24	202.04	173.95	171.53	161.16	123.67	155.59	183.13
Rv0843	dehydrogenase	124.27	119.74	128.41	88.14	64.33	69.39	51	68.49	74.19
Rv0844c	nitrate/nitrite response transcriptional regulator NarL	1283.55	1056.15	1304.8	1209.62	1077.38	1297.79	1014.66	1148.47	1065.12
Rv0845	sensor histidine kinase NarS	750.51	568.39	823.25	361.37	365.2	458.97	327.6	375.49	393.02
Rv0846c	oxidase	834.52	791.35	1145.25	1262.11	1253	1769.06	1312.51	1705.24	1280.48
Rv0847	lipoprotein LpqS	1255.5	1365.14	1811.28	2676.87	2845.72	4002.89	3107.84	3610.54	2593.49
Rv0848	cysteine synthase CysK	1585.53	1115.92	1857.16	1218.49	1272.44	1647.58	1303.44	1715.52	1331.63
Rv0849	MFS-type transporter	327.99	255.4	375.04	118.07	127.33	128.44	111.91	159.03	124.31
Rv0850	transposase	87.41	75.03	94.58	24.85	13.83	28.37	22.29	22.05	35.74
Rv0851c	short-chain type dehydrogenase/reductase	273.64	198.16	317.31	87.76	73	82.04	54.04	85.88	71.53
Rv0852	hypothetical protein	176.46	142.93	220.83	50.66	34.92	28.96	52.08	45.13	35.26
Rv0853c	alpha-keto-acid decarboxylase	965.85	872.06	1159.99	468.63	415.71	546.93	444.28	455.7	408
Rv0854	hypothetical protein	393.15	349.68	466.26	223.33	269.7	373.31	237.23	297.13	291.84
Rv0855	fatty-acid-CoA racemase	434.55	336.72	463.55	250.78	229.53	267.26	228.93	277.75	277.41
Rv0856	hypothetical protein	728.65	681.75	891.03	823.99	692.48	926.3	751.16	856.75	842.86
Rv0857	hypothetical protein	694.45	487.32	749.68	794.43	868.56	941.57	718.19	833.18	900.38
Rv0858c	N-succinyldiaminopimelate aminotransferase DapC	523.34	467.57	637.31	780.96	812.01	725.2	572.43	672.97	669.16
Rv0859	acyltransferase	3251.54	3136.11	3865.16	4620.71	4090.85	4799.39	4124.26	4725	4131.67
Rv0860	fatty oxidation protein FadB	5469.21	4806.43	6547.24	6287.19	5900.32	6790.6	6259.98	6879.98	5803.41
Rv0861c	DNA helicase Ercc3	2270.77	1888.21	2559.32	1598.19	1560.13	1645.39	1344.99	1455.07	1777.25
Rv0862c	hypothetical protein	1413.72	1256.47	1543.31	1580.03	1609.2	1645.91	1281.11	1455.68	1480.08
Rv0863	hypothetical protein	2759.32	2879.97	3269.74	4620.16	4039.66	5828.55	4646.2	5772.03	4979.69
Rv0864	cyclic pyranopterin monophosphate synthase accessory protein	4724.73	3671.38	5390.76	8345.76	7857.27	9481.78	6930.77	8791.57	8034.91
Rv0865	molybdopterin biosynthesis protein	1040.4	765.49	1174.83	2003.19	1966.08	2015.4	1681.8	1931.3	2068.25
Rv0866	molybdopterin synthase catalytic subunit 2	567.97	396.84	553.97	837.84	875.39	923.78	766.57	775.68	978.97
Rv0867c	resuscitation-promoting factor RpfA	13260.7	12249.8	13293.9	2143.18	1801.81	2171.78	1844.9	1960.91	1657.21
Rv0868c	cyclic pyranopterin monophosphate synthase	468.72	448.74	530.68	749.13	716.02	864.97	630.59	706.23	832.28
Rv0869c	molybdenum cofactor biosynthesis protein MoaA	1752.07	1412.3	1903.45	3024.97	2945.92	3083.47	2381.84	2795.5	3050.87
Rv0870c	integral membrane protein	1329.81	1204.41	1515.91	2484.2	2328.44	2828.31	2289.44	2421.26	2510.9
Rv0871	cold shock-like protein CspB	1604.05	1369.71	1774.95	1802.16	1654.82	1784.83	1600.69	1706.03	1555.5
Rv0872c	PE-PGRS family protein PE_PGRS15	1725.22	1470.31	1863.87	1774.72	1799.3	2914.24	2048.06	2526.74	2341.52
Rv0873	acyl-CoA dehydrogenase FadE10	4322.87	3734.59	5274.51	4958.07	4685.35	5431.11	4444.69	5211.07	4702.41
Rv0874c	hypothetical protein	214.89	226.67	225.04	215.46	281.75	223.33	211.48	251.81	229.11
Rv0875c	hypothetical protein	651.4	552.47	715.82	613.63	631.03	675.24	565.38	567.39	583.15
Rv0876c	transmembrane protein	2543.7	2235.09	3079.83	3741.64	3462.17	3757.49	3124	3431.63	3475.19
Rv0877	hypothetical protein	1516.48	1122.98	1670.53	2314.57	2146.08	3024.33	2015.37	2706.71	2684.04
Rv0878c	PPE family protein PPE13	560.02	438.18	676.63	342.58	278.84	339.7	299.39	377.68	281.22
Rv0879c	transmembrane protein	625.29	659	701.81	412.55	331.71	442.24	398.13	383.87	359.88
Rv0880	HTH-type transcriptional regulator	325.99	264.86	313.19	170.83	142.24	136.73	149.99	158.87	110.86
Rv0881	tRNA/rRNA methyltransferase	407	294.59	457.41	156.86	144.2	178.18	126.07	146.2	147.9
Rv0882	transmembrane protein	83.9	77.85	97.99	36.33	28.31	26.11	19.72	17.01	20.63
Rv0883c	hypothetical protein	2298.28	2318.21	3062.04	1528.56	1396.77	1630.06	1262.68	1580.61	1460.21
Rv0884c	phosphoserine aminotransferase	2061.25	1689.89	2603.64	3890.84	3273.43	3965.88	2793.62	3549.74	3528.26
Rv0885	hypothetical protein	737.88	715.35	1037.77	3735.55	3673.86	4782.99	3429.59	4050.47	3843.08
Rv0886	ferredoxin/ferredoxin--NADP reductase	238.28	184.77	253.54	1141.61	1155.95	1205.17	946.58	1128.56	877.66
Rv0887c	hypothetical protein	172.79	159.02	158.88	140.64	113.42	103.41	102.69	97.55	113.34
Rv0888	hypothetical protein	788.51	933.42	972.61	991.44	857.71	1109.18	891.92	1095.59	767.18
Rv0889c	citrate synthase 2	2365.89	2013.22	2777.71	1634.97	1479.95	1701.01	1331.7	1696.81	1517.88
Rv0890c	HTH-type transcriptional regulator	1933.96	1757.04	2356.5	1168.97	1208.25	1277.96	1067.2	1229.57	1081.04
Rv0891c	hypothetical protein	1208.62	1007.16	1564.5	1046.69	808.13	1232.09	984.05	1007.33	1135.02
Rv0892	monooxygenase	1718.97	1382.56	1826.27	1420.33	1631.56	1796.45	1526.31	1864.7	1195.98
Rv0893c	S-adenosylmethionine-dependent methyltransferase	490.83	420.57	648.98	219.12	183.83	216.93	171.48	192.72	173.55
Rv0894	transcriptional regulator	117.82	139.97	173.79	45.3	54.82	53.72	56.94	38.54	52.22
Rv0895	diacyglycerol O-acyltransferase	182.49	159.42	196.26	90.97	85.6	72	61.04	87.34	70.44
Rv0896	citrate synthase 1	13380.3	12484.9	16922	9152.89	8618.99	9803.6	7451.94	7824.34	8958.37
Rv0897c	oxidoreductase	879.59	803.68	1092.58	1381.58	1318.32	1339.51	1170.66	1357.04	1503.54
Rv0898c	hypothetical protein	1028.85	804.92	1122.63	1591.83	1447.62	1677.66	1423.31	1696.52	1740.1
Rv0899	peptidoglycan-binding protein ArfA	808.04	677.57	1007.94	521.12	445.76	594.61	461.9	584.03	495.2
Rv0900	membrane protein	229.45	174.89	313.04	128.71	95.78	134.53	117.62	95.37	116.87
Rv0901	membrane protein	646.85	477.06	690.05	247.02	223.97	329.53	256.58	303.98	257.37
Rv0902c	two component sensor histidine kinase PrrB	2439.7	2061.3	2728.29	2847.88	2561.26	2820.06	2407.47	2791.55	2769.72
Rv0903c	two component transcriptional regulator PrrA	2327.23	2141.47	2658.15	3381.88	3494.65	3566.62	3082.84	3590.2	3441.11
Rv0904c	acetyl-CoAcarboxylase carboxyl transferase subunit beta	735.39	546.16	637.52	405.25	318.86	449.47	331.45	341.58	325.18
Rv0905	enoyl-CoA hydratase EchA6	2998.33	2571.95	3344.69	6208.73	5805.45	6743.13	5468.08	6370	6011.06
Rv0906	hypothetical protein	3073.27	2801.35	3547.28	4948.25	4576.37	4783.92	4394.44	4662.01	4422.19
Rv0907	hypothetical protein	2543.16	1969.18	2745.36	2232.6	2044.1	2467.39	1963.58	2151.14	2509.93
Rv0908	metal cation transporter ATPase E	3594.33	2793.64	3848.99	2246.59	2230.64	2401.77	1959.27	2191.43	2483.21
Rv0909	antitoxin	1167.07	1053.44	1290.15	1029.09	833.29	1378.27	1079.56	1193.72	1093.48
Rv0910	toxin	1191.43	962.42	1274.67	893.18	926.27	1072.04	766.2	954.87	992.53
Rv0911	hypothetical protein	536.03	479.92	775.69	363.12	371.07	426.92	335.26	347.68	371.16
Rv0912	transmembrane protein	386.03	263.43	398.97	123.37	107.64	111.2	88.01	111.96	93.85
Rv0913c	dioxygenase	1105.49	907.83	1322.89	1966.29	1910.39	2256.75	1771.29	1944.79	2251.44
Rv0914c	lipid carrier protein or keto acyl-CoA thiolase	1044.54	921.57	1119.88	1953.77	1817.72	2149.39	1523.18	1932.5	2185.9
Rv0915c	PPE family protein PPE14	220.5	155.82	191.02	67.06	70.71	59.78	51.32	59.93	74.83
Rv0916c	PE family protein PE7	111.76	72.72	153.29	60.69	29.16	56.3	44.53	65.33	65.99
Rv0917	glycine betaine transport integral membrane protein BetP	915.49	588.36	883.19	455.93	443.55	549.6	426.78	478.69	420.33
Rv0918	hypothetical protein	116.12	68.22	98.66	124.63	138.73	156.21	121.8	128.46	116.78
Rv0919	GCN5-like N-acetyltransferase	87.37	57.55	79.12	111.69	115.46	155.9	112.28	157.85	93.65
Rv0920c	transposase	1449.39	1194.27	1556.22	696.76	596.11	821.52	632.54	814.99	689.61
Rv0921	resolvase	610.08	577.47	770.08	753.15	762.3	1197.53	755.47	909.83	1053.12
Rv0922	transposase	6016.04	5248.81	7165.12	5392.62	4910.48	5983.28	4615.09	5167.56	5379.26
Rv0923c	hypothetical protein	612.04	587.5	735.21	167.72	163.61	147	151.18	118.6	109.44
Rv0924c	divalent metal cation transporter MntH	617.63	547.91	712.99	169.87	147.77	182.11	142.57	140.2	113.48
Rv0925c	hypothetical protein	1448.76	1274	1826.37	350.48	321.83	417.51	343.42	441.22	318.45
Rv0926c	hypothetical protein	710.87	613.23	781.09	213.63	188.03	240.42	201.49	245.1	198.6
Rv0927c	oxidoreductase	567.61	527.79	699.02	218.58	211.67	213.79	128.31	189.17	171.59
Rv0928	phosphate ABC transporter substrate-binding lipoprotein PstS	1781.63	1925.59	2379.71	695.95	574.45	695.43	565.68	703.19	569.61
Rv0929	phosphate ABC transporter permease PstC	847.47	699.95	954.33	203.22	204.63	206.19	166.37	194.26	150.46
Rv0930	phosphate ABC transporter permease PstA	643.92	549.92	734.37	267.06	259.67	219.9	207.01	246.84	185.39
Rv0931c	serine/threonine-protein kinase PknD	20004.7	17698.3	23567	13616.3	12449.1	14022.8	11109.2	11832.5	13832
Rv0932c	phosphate ABC transporter substrate-binding lipoprotein PstS	21707.8	18730.6	26379.4	17469.2	14705.5	17318.3	14473.5	15328.6	16716.3
Rv0933	phosphate ABC transporter ATP-binding protein PstB	2569.71	2256.56	3075.47	2046.7	1925.97	2079.59	1612.42	1763.7	1896.81
Rv0934	phosphate ABC transporter substrate-binding lipoprotein PstS	3763.25	3104.72	4402	2746.31	3046.02	3421.4	2708.03	3055.68	2335.35
Rv0935	phosphate ABC transporter permease PstC	4345.75	3257.81	4619.06	2275.08	2228.02	2469.22	2030.61	2449.32	1799.47
Rv0936	phosphate ABC transporter permease PstA	1722.35	1143.78	1664.82	892.96	890.03	938.72	767.32	878.93	697.71
Rv0937c	non-homologous end joining protein Ku	909.32	828.84	1272.01	1183.44	1166.06	1440.7	1058.65	1240.79	1436.08
Rv0938	multifunctional non-homologous end joining DNA repair protein/ATP dependent DNA ligase LigD	3442.9	2741.31	4030.88	2936.34	2888.11	2959.49	2250.56	2350.35	3207.74
Rv0939	bifunctional 2-hydroxyhepta-2,4-diene-1,7-dioate isomerase/cyclase/dehydrase	2836.94	2244.32	3044.77	1807.09	1857.1	1972.45	1573.2	1681.04	2124.93
Rv0940c	oxidoreductase	757.43	688.91	886.95	273.4	258.58	295.55	220.96	296.73	276.63
Rv0941c	hypothetical protein	488.56	411.41	546.63	271.45	289.6	356.75	269.55	300.22	242.53
Rv0942	hypothetical protein	9.05	4.68	15.84	5.2	4.59	4.67	9.11	7.94	4.5
Rv0943c	monooxygenase	22.42	22.1	29.94	26.09	22.04	28.49	30.81	12	16.65
Rv0944	formamidopyrimidine-DNA glycosylase	536.75	345.24	521.66	85.91	109.78	95.8	57.77	114.1	81.1
Rv0945	oxidoreductase	1491.64	1276.45	1858.37	237.98	244.57	298.27	219.8	263.06	237.13
Rv0946c	glucose-6-phosphate isomerase	1198.43	982.36	1382.74	1034.73	998.48	1059.45	852.44	1003.61	915.18
Rv0947c	mycolyl transferase	234.27	231.6	310.36	201.38	207.44	300.25	198.13	257.76	228.23
Rv0948c	chorismate mutase	1531.12	1092.92	1640.72	1401.15	1180.29	1460.32	1186.64	1413.77	1157.99
Rv0949	ATP-dependent DNA helicase UvrD	2127.46	1729.13	2493.53	1345.02	1316.6	1561.57	1144.34	1269.77	1370.19
Rv0950c	hypothetical protein	3290.07	3211.95	3672.56	119.52	99.75	156.45	117.28	115.23	77.73
Rv0951	succinyl-CoA ligase subunit beta	9852.04	8907.5	11689.1	4655	3974.39	5277.94	4111.43	5038.3	3961.98
Rv0952	succinyl-CoA ligase subunit alpha	10501	8833.2	11944.2	3554.55	3144.87	3590.71	3038.51	3788.82	2724.56
Rv0953c	oxidoreductase	153.89	162.32	183.53	105.24	79.48	79.46	119.31	127.37	87.24
Rv0954	transmembrane protein	8933.94	6821.94	9890.68	8613.17	7721.59	8920.29	6891.43	8130.68	6969.1
Rv0955	integral membrane protein	2531.97	2079.7	2656.76	2384.95	2175.78	2324.78	1986.53	2201.94	2106.29
Rv0956	phosphoribosylglycinamide formyltransferase PurN	1068.09	934.4	1356.14	468.93	449.04	568.3	392.54	487.76	449.34
Rv0957	bifunctional phosphoribosylaminoimidazolecarboxamide	3107.86	2619.91	3241.22	1191.79	1020.4	1187.86	985.67	1139.19	960.92
Rv0958	magnesium chelatase	2103.12	1522.84	2385.33	1465.4	1290.3	1508.59	1129.91	1330.65	1319.08
Rv0959	hypothetical protein	1459.94	1394.35	1629.39	1120.16	1056.19	1182.82	1023.34	1057.72	919.28
Rv0959A	antitoxin VapB9	286.03	231.37	397.13	262.08	224.79	295.17	243.67	303.6	209.05
Rv0960	ribonuclease VapC9	468.06	348.49	490.91	403.45	359.14	419.34	344.3	379.79	335.55
Rv0961	integral membrane protein	540.95	440.92	629.73	403.24	335.57	403.67	303.77	376.58	389.96
Rv0962c	lipoprotein LprP	36.64	37.66	49.93	11.02	8.71	10.89	7.04	10.99	18.01
Rv0963c	hypothetical protein	170.69	129.65	173.28	39.03	39.77	51.81	32.48	48.92	57.75
Rv0964c	hypothetical protein	155.79	136.57	225.79	102.54	121.1	104.57	100.75	89.62	66.86
Rv0965c	hypothetical protein	413.68	412.12	557.45	271.72	305.88	337.96	268.5	342.27	285.29
Rv0966c	hypothetical protein	1621.4	1214.9	1629.53	1453.02	1438.45	1606.09	1254.66	1393.52	1331.62
Rv0967	copper-sensing transcriptional repressor CsoR	1015.75	1002.71	1436.75	1018.9	1064.08	1567.58	1083.52	1257.38	1328.79
Rv0968	hypothetical protein	909.07	755.32	1074.9	1078.86	1121.24	1240.1	920.84	1065.13	1113.45
Rv0969	copper-exporting ATPase	2443.41	2045.12	2845.06	2837.06	2991.28	2949.17	2351.34	2722	2950.2
Rv0970	integral membrane protein	896.6	702.13	1012.47	638.71	622.77	729.43	582.88	657.83	580.07
Rv0971c	enoyl-CoA hydratase EchA7	122.89	138.73	156.92	66.52	72.26	82.83	42.94	59.47	35.77
Rv0972c	acyl-CoA dehydrogenase FadE12	221.37	215.92	256.21	150.01	127.36	179.02	140.69	182.7	101.03
Rv0973c	acetyl-/propionyl-CoA carboxylase subunit alpha	336.2	309.69	445.23	186.14	164.74	166.01	169.92	190.79	123.42
Rv0974c	acetyl-/propionyl-CoA carboxylase subunit beta	110.75	140.37	139.37	62.6	50.54	64.96	92.42	91.96	50.69
Rv0975c	acyl-CoA dehydrogenase FadE13	102.76	88.46	87.65	58.67	44.96	40.44	52.04	45.31	36.96
Rv0976c	hypothetical protein	278.57	282.61	299.27	148.09	99.74	101.79	115.61	137.78	95.37
Rv0977	PE-PGRS family protein PE_PGRS16	864.65	817	834.19	479.16	395.31	560.46	449.82	580.82	491.99
Rv0978c	PE-PGRS family protein PE_PGRS17	47.15	24.9	37.44	26.56	15.79	23.2	19.17	19.86	23.02
Rv0979A	50S ribosomal protein L32	984.86	828.23	1079.26	663.42	637.75	600.77	549.62	610.05	599.43
Rv0979c	hypothetical protein	10.1	9.72	19.59	5.8	11.54	25.04	6.39	3.56	5.4
Rv0980c	PE-PGRS family protein PE_PGRS18	132.39	97.72	143.31	95.55	89.03	101.56	49.69	67.6	80.39
Rv0981	two-component response regulator MrpA	1753.56	1665.61	2083.06	7053.81	6898	7511.7	6135.6	7240.98	6286.52
Rv0982	two component histidine-protein kinase/phosphatase MprB	4118.61	3439.06	4712.74	11062.6	10523.1	11040.5	9646.28	10395.4	10833.7
Rv0983	serine protease PepD	8483.88	6553.57	9663.01	21445.9	20261.8	22684.1	18135.8	20994.3	21351.1
Rv0984	pterin-4-alpha-carbinolamine dehydratase	3200.71	2166.06	3241.61	6496.43	6223.56	6341.53	4995.58	5696.94	5873.14
Rv0985c	large-conductance ion mechanosensitive channel	273.97	238.75	301.53	181.18	131.69	157.46	139.05	150.27	120.88
Rv0986	adhesion component ABC transporter ATP-binding protein	615.42	563.6	658.96	682.19	646.9	735.39	682.37	718.12	742.62
Rv0987	adhesion component ABC transporter permease	1914.83	1576.03	2154.34	1169.42	1056.24	1239.97	1129.36	1140.88	1287.74
Rv0988	hypothetical protein	1014.89	905.91	1368.43	489.86	503.59	640.56	518.73	573.82	535.89
Rv0989c	polyprenyl-diphosphate synthase GrcC	1070.9	850.16	1247.16	690.29	690.15	843.36	595.03	835.89	654.51
Rv0990c	hypothetical protein	159.01	89.98	162.64	252.25	204.32	251.18	242.7	260.81	161.73
Rv0991c	hypothetical protein	519.75	382.22	610.22	906.95	853.14	1131.29	918.96	1175.38	765.38
Rv0992c	hypothetical protein	459.26	419.33	442.27	780.88	744.29	872.37	725.28	764.47	735.2
Rv0993	UTP--glucose-1-phosphate uridylyltransferase	1593.52	1194.46	1729.63	890.42	853.38	972.02	673.55	872.6	833.71
Rv0994	molybdopterin molybdenumtransferase 1	2757.11	2206.09	2822.13	1368.71	1349.83	1558.8	1204.47	1518.32	1419.77
Rv0995	ribosomal-protein-alanine acetyltransferase RimJ	641.15	533.53	709.23	266.66	256.69	338.54	253.13	343.82	322.31
Rv0996	transmembrane protein	3922.51	3100.53	4412.9	3487.28	3289.69	3561.7	3007.86	3775.31	3499.06
Rv0997	hypothetical protein	1677.73	1505.35	2123.18	4002.63	3767.04	4248.66	3442.82	4021.42	3858.32
Rv0998	acetyltransferase	1251.41	991.45	1346.57	2058.93	2049.45	2105.53	1667.2	2051.45	2144.08
Rv0999	hypothetical protein	1017.47	749.91	1033.91	643.04	649.82	682.91	585.75	633.73	613.22
Rv1000c	hypothetical protein	1067.12	892.27	1337.4	1214.29	1121.07	1363.29	1093.72	1209.31	1195.19
Rv1001	arginine deiminase	1200.4	1005.56	1385.72	874.76	817.01	873.01	776.9	826.31	905.54
Rv1002c	dolichyl-phosphate-mannose--protein mannosyltransferase	1799.62	1297.2	1763.18	759.89	683.45	860.56	616.83	756.45	655.7
Rv1003	rRNA small subunit methyltransferase I	352.06	287.84	366.82	215.91	184	194.96	183.78	174.27	195.53
Rv1004c	membrane protein	761.96	567.08	679.88	561.49	558.74	579.76	486.97	585.7	521.82
Rv1005c	para-aminobenzoate synthase component I	729.31	449.21	634.51	1455.35	1244.16	1433.91	1046.74	1156.83	1182.31
Rv1006	hypothetical protein	7345.07	5804.7	7825.43	6417.23	5627.6	6716.66	5494.83	6094.19	6439.49
Rv1007c	methionine--tRNA ligase	2137.92	1848.77	2596.34	2167.5	1849.89	2260.26	1691.31	1930.45	1834.94
Rv1008	deoxyribonuclease TatD	267.7	153.78	246.96	113.82	87.17	138.41	97.7	144.12	89.39
Rv1009	resuscitation-promoting factor RpfB	4984.09	3676.55	5100.46	2070.63	1834.51	2054.09	1636.67	2081.77	1757.18
Rv1010	rRNA small subunit methyltransferase A	2460.3	1722.76	2411.85	896.97	756.41	834.54	710.16	791.94	654.15
Rv1011	4-diphosphocytidyl-2-C-methyl-D-erythritol kinase	995.71	850.49	1106.93	689.82	620.05	774.22	539.93	635.15	636.17
Rv1012	hypothetical protein	84.04	42.09	72.17	78.97	60.19	79.98	70.79	68.36	77.4
Rv1013	polyketide synthase	3996.53	3384.82	4367.85	8007.25	7326.53	8742.85	7258.51	8501.57	6721.59
Rv1014c	peptidyl-tRNA hydrolase	605.04	529.45	704.43	504.7	463.81	508.81	428.58	461.83	378.64
Rv1015c	50S ribosomal protein L25	2156.95	1795.37	2370.27	1828.75	1496.14	1893.73	1626.95	1644.89	1612.06
Rv1016c	lipoprotein LpqT	1196.65	1032.73	1349.19	1011.73	920.32	1131.62	931.18	1076.94	885.49
Rv1017c	ribose-phosphate pyrophosphokinase	4231.95	3318.19	4697.58	4117.69	3938.09	4240.64	3400.2	4049.13	4251.47
Rv1018c	bifunctional UDP-N-acetylglucosamine pyrophosphorylase/glucosamine-1-phosphate	4268.42	3599.63	4567.56	3097.74	2828.19	3381.05	2467.97	2865.19	2819.49
Rv1019	transcriptional regulator	664.03	516.25	734.86	1510.94	1553.65	1895.01	1399.11	1593.24	1811.24
Rv1020	transcription-repair coupling factor	3352.61	2833.84	3698.25	2870.65	2836.28	2872.67	2294.54	2714.34	2598.9
Rv1021	nucleoside triphosphate pyrophosphohydrolase	1134.43	1021.73	1354.49	877.83	858.68	942.75	858.61	809.83	747.01
Rv1022	lipoprotein LpqU	896.36	833.86	1152.19	644.59	564.09	731.68	574.02	589.28	567.81
Rv1023	enolase	3478.77	2793.42	4069.91	1842.28	1768.27	2291.42	1591.49	2180.17	1754.48
Rv1024	membrane protein	1138.33	1130.14	1433.81	675.94	579.76	775.54	548.95	695.94	557.48
Rv1025	hypothetical protein	1201.75	802.22	1277.21	687.37	684.73	667.11	470.71	589.62	575.4
Rv1026	hypothetical protein	803.64	607.45	825.7	452.98	383.64	424.62	369.03	407.36	347.53
Rv1027c	transcriptional regulator KdpE	113.34	122.86	143.83	55.73	58.46	89.29	59.52	52.16	51.2
Rv1028A	membrane protein KdpF	44.8	25.6	44.19	13.27	7.73	20.67	9.9	16.99	9.1
Rv1028c	sensor protein KdpD	695.53	593.6	780.21	347.55	396.64	424.22	291.86	377.47	389.04
Rv1029	potassium-transporting ATPase subunit A	716.03	644.07	879.06	189.12	149.74	204.08	130.24	201.3	150.4
Rv1030	potassium-transporting ATPase subunit B	924.65	690.02	954.16	273.11	239.54	304.38	213.72	255.58	194.74
Rv1031	potassium-transporting ATPase subunit C	245.81	202.42	267.05	109.17	129.58	103.22	91.65	104.52	92.29
Rv1032c	two component sensor histidine kinase TrcS	378.14	365.93	522.31	282.52	233.58	329.91	230.69	242.53	257.41
Rv1033c	two component transcriptional regulator TrcR	256.59	201.93	276.63	239.6	202.65	275.15	215.69	268.86	251.73
Rv1034c	transposase	6.11	13.81	15.67	3.11	13.3	8.88	6.75	9.5	13.66
Rv1035c	transposase	104.31	85.09	128.89	107.77	110.03	97.02	97.33	99.35	94.31
Rv1036c	transposase	60.04	70.31	100.65	87.61	77.37	97.62	66.03	85.29	96.59
Rv1037c	ESAT-6 like protein EsxI	124.85	125.56	181.26	131.91	103.3	154.41	130.57	144.29	108.71
Rv1038c	ESAT-6 like protein EsxJ	160.61	197.75	202.62	118.17	139.89	210.12	164.7	160.91	124.91
Rv1039c	PPE family protein PPE15	38.25	57.85	41.71	41.15	32.76	30.51	23.22	38.19	43.03
Rv1040c	PE family protein PE8	29.2	36.85	46.36	34.83	21.42	43.01	25.63	39.11	29.13
Rv1041c	IS2-like transposase	1218.26	939.98	1421.39	1895.21	1642.51	2150.07	1688.69	1926.27	2024.91
Rv1042c	IS2-like transposase	1046.26	733.96	1141.33	1602.9	1388.21	1738.21	1394.19	1627.64	1676.14
Rv1043c	hypothetical protein	1943.99	1319.03	2262.32	2894.63	2905.39	3018.62	2469.61	2661.74	2917.84
Rv1044	hypothetical protein	483.57	396.56	673.57	680.65	649.87	799.67	543.1	732.85	722.48
Rv1045	hypothetical protein	584.96	472.04	676.99	816.99	783.49	831.27	680.3	781.44	773.63
Rv1046c	hypothetical protein	2311.32	2226.82	2767.15	3576.84	3014.16	4075.33	3276.31	3549.86	3680.45
Rv1047	transposase	141.78	98.89	137.23	90.01	65.97	77.53	66.98	78.28	79.93
Rv1048c	hypothetical protein	210.85	228.26	320.67	328.4	357.66	405	398.94	440.93	334.32
Rv1049	transcriptional repressor	134.08	139.84	158.37	162.02	200.66	199.19	188.56	216.62	166.34
Rv1050	oxidoreductase	127.18	82.47	120.57	109.18	120.34	106.54	111.65	140.32	107.75
Rv1051c	hypothetical protein	29.24	14.96	26.65	20.63	7.85	4.01	9.13	20.33	7.87
Rv1052	hypothetical protein	313.37	249.67	433.09	487.85	476.9	550.34	441.78	512.25	512.76
Rv1053c	hypothetical protein	2.3	3.86	3.41	2.89	1.14	7.32	0.4	2.57	2.01
Rv1054	integrase	502.63	373.56	522.7	456.91	407.98	508.64	434.61	498.68	475.43
Rv1055	integrase	198.72	147.47	228.57	184.49	161.68	221.66	183.89	215.81	223.59
Rv1056	hypothetical protein	373.02	329.28	469.37	473.64	400	484.11	382.58	409.82	424.7
Rv1057	hypothetical protein	2689.12	2039.93	2909.84	27397.6	26720.5	29945.2	23303.6	27111.8	26168.7
Rv1058	fatty-acid--CoA ligase FadD14	810.53	702.7	952.03	3599.25	3492.22	4034.75	3072.23	3483.44	3570.1
Rv1059	hypothetical protein	966.16	853.64	1288	900.28	977.8	1049.76	901.61	901.35	1112.02
Rv1060	hypothetical protein	966.9	803.24	1062.9	434.07	410.14	533.81	423.26	535.79	424.31
Rv1061	hypothetical protein	779	491.68	807.43	535.43	504.71	572.43	518.12	563	502.55
Rv1062	hypothetical protein	276.59	224.33	323.52	167.96	181.28	175.61	159.06	157.72	180.76
Rv1063c	NTE family protein	591.99	565.31	725.23	890.23	817.7	837.78	772.13	744.16	761.66
Rv1064c	lipoprotein LpqV	110.03	75.3	112.67	152.26	135.05	163.41	134.13	149.69	101.92
Rv1065	hypothetical protein	1361.3	1149.68	1496.18	1470.75	1576.47	1573.36	1326.5	1630.84	1427.81
Rv1066	hypothetical protein	412.62	293.68	432.26	472.51	392.1	408.83	396.07	496.11	396.64
Rv1067c	PE-PGRS family protein PE_PGRS19	309.35	258.89	275.21	171.15	173.94	174.64	126.68	139.48	163.28
Rv1068c	PE-PGRS family protein PE_PGRS20	231.17	170.57	236.09	139.23	123.11	176.63	160.97	121.82	182.31
Rv1069c	hypothetical protein	1566.22	1207.01	1684.49	1268	1167.13	1271.84	1127.32	1207.67	1049.15
Rv1070c	enoyl-CoA hydratase EchA8	1554.12	1520.24	1962.25	1368.75	1261.93	1385.92	1070.9	1430.11	1166.21
Rv1071c	enoyl-CoA hydratase EchA9	1464.09	1307.36	1798	1431.78	1483.24	1694.57	1226	1460.59	1361.86
Rv1072	transmembrane protein	18822.5	13883.7	21066.4	53706.2	47149.6	54275.9	45656.3	54231.3	50064.2
Rv1073	hypothetical protein	3066.88	2262.49	3511.81	12340.2	10835.1	13219.7	11051.2	13567.7	10653.6
Rv1074c	beta-ketoacyl CoA thiolase FadA	6098.57	5263.73	7072.37	5501.36	5352.07	6210.2	4636.86	5969.15	5732.84
Rv1075c	hypothetical protein	454.7	399.59	544.03	1762.22	1807.33	1975.77	1407.71	1717.71	1692.29
Rv1076	lipase LipU	586.39	506.75	733.22	1547.96	1627.24	1915.5	1459.02	1915.43	1849.79
Rv1077	cystathionine beta-synthase	3089.12	2251.23	3310.21	3990.26	3985.45	3921.72	3292.08	3798.35	3462.72
Rv1078	hypothetical protein	6776.72	6302.42	6654.32	4385.07	3791.11	4571.53	4099.8	4846.99	2883.51
Rv1079	cystathionine gamma-synthase	2802.26	2237.55	3162.97	1784.78	1750.26	2082	1780.1	2105.19	1168.62
Rv1080c	transcription elongation factor GreA	11259.7	9025.51	12535	14471.2	13044.9	15010.4	11849.5	13698.7	12898.1
Rv1081c	membrane protein	348.1	269.24	347.55	388.16	380.24	460.73	378.09	349.6	366.69
Rv1082	mycothiol S-conjugate amidase	1283.72	1130.21	1536.36	2400.4	2427.23	2762.43	1939.95	2416.51	2547.8
Rv1083	hypothetical protein	407.25	336.07	520.35	640.21	614.56	686.36	529.49	604.51	497.49
Rv1084	hypothetical protein	780.44	653.31	829.36	1060.67	1082.83	984.77	872.93	990.32	932.74
Rv1085c	hemolysin-like protein	1132.34	1103.37	1177.4	681.26	614.64	699.05	512.17	649.9	594.54
Rv1086	(2Z,6E)-farnesyl diphosphate synthase	879.47	848.11	1063.14	1735.35	1827.23	1948.73	1626.21	1745.67	1873.58
Rv1087	PE-PGRS family protein PE_PGRS21	1015.99	1034.1	890.91	711.32	717.15	832.62	686.15	793.66	655.36
Rv1087A	conserved hypothetical protein	8.76	12.99	14.97	9.62	13.87	6.02	6.54	9.68	5.7
Rv1088	PE family protein PE9	38.43	23.84	21.11	28.12	22.41	22.26	20.96	17.73	17.15
Rv1089	PE family protein	30.17	26.33	23.95	25.22	24.65	26.34	24.14	18.85	23.59
Rv1089A	cellulase celA2a	24.14	18.46	20.2	11.47	8.75	16.66	8.63	15.84	6.66
Rv1090	cellulase celA2b	203.41	188.17	247.48	88.21	92.16	97.94	84.53	110.97	78.64
Rv1091	PE-PGRS family protein PE_PGRS22	1769.74	1718.93	1463.68	806.06	596.94	910.47	698.02	876.48	593.82
Rv1092c	pantothenate kinase	862.11	850.32	1124.39	1036.66	983.51	1273.97	864.68	958.39	1029.41
Rv1093	serine hydroxymethyltransferase	5771.76	4600.89	6614.23	6226.16	5687.45	6897.53	4752.24	5951.85	5281.17
Rv1094	acyl-ACP desaturase DesA	45829.6	39368.8	52594.2	7084.16	6578.49	7374.54	4660.78	5305.93	4649.97
Rv1095	phosphate starvation-inducible protein PsiH	12277.8	10051.6	14649.6	10375.1	10340.3	11447.3	8474.61	9365.67	11061.2
Rv1096	glycosyl hydrolase	4140.88	3522.61	4543.41	3610.71	3127.07	3880.41	3107.79	3561.08	3260.33
Rv1097c	hypothetical protein	3223.26	2655.99	3713.75	1839.94	1685.41	1924.35	1703.14	1864.35	1375.54
Rv1098c	fumarate hydratase	4693.53	3994.36	5179.72	2777.32	2515.7	2838.38	2202.65	2532.66	2170.93
Rv1099c	fructose 1,6-bisphosphatase	2900.87	2733.1	3166.27	2599.74	2318.81	2805.39	2317.98	2853.41	2239.01
Rv1100	hypothetical protein	855.69	625.1	967.8	1533.51	1716.62	1980.56	1458.59	1826.04	1894.63
Rv1101c	hypothetical protein	1729.64	1324.69	1959.34	1525.57	1429.46	1569.81	1319.25	1459.12	1205.63
Rv1102c	mRNA interferase MazF3	1831.99	1560.58	2073.93	2077.5	1741.16	2253	1794.96	2184.18	1846.83
Rv1103c	antitoxin MazE3	1349.08	1127.3	1372.44	1763.86	1539.39	2051.72	1520.92	2022.85	1616.07
Rv1104	para-nitrobenzyl esterase	576.96	393.53	757.25	735.46	732.93	896.39	672.14	816.05	729.44
Rv1105	para-nitrobenzyl esterase	40.18	34.81	44.77	74.64	47.33	74.91	74.2	73.95	61.77
Rv1106c	3 beta-hydroxysteroid dehydrogenase/delta 5-->4-isomerase	1511.2	1273.86	1676.62	1114.64	1169.95	1283.99	1029.21	1126.5	1263.3
Rv1107c	exodeoxyribonuclease VII small subunit	2075.59	1644.19	2359.58	1900.99	1822.73	2180.78	1687.62	1891.73	2146.35
Rv1108c	exodeoxyribonuclease VII large subunit	2867.05	2132.44	2842.61	4053.44	4071.04	4497.76	3374.31	4034.38	4154.77
Rv1109c	hypothetical protein	4272.73	3848.94	5240.23	7621.53	7799.36	9456.68	6856.29	8695.05	8357.25
Rv1110	4-hydroxy-3-methylbut-2-enyl diphosphate reductase	1628.51	1075.81	1740.23	4343.81	4477.02	5615.97	3925.78	5080.26	5314.43
Rv1111c	hypothetical protein	3212.93	2945.86	3761.5	2872.64	2724.7	3143.4	2386.86	2542.02	2481.38
Rv1112	GTP-binding protein	387.94	295.67	426.94	437.49	373.45	466.4	396.07	435.59	404.56
Rv1113	antitoxin VapB32	198.2	200.98	243.34	153.3	125.22	196.63	134.12	153.35	123.72
Rv1114	ribonuclease VapC32	264.09	150.66	269.87	155.16	112.59	185.48	159.73	169.26	151.97
Rv1115	hypothetical protein	275.96	234.51	316.51	432.45	379.95	390.38	386.48	347	291.76
Rv1116	hypothetical protein	49.11	35.58	63.56	88.31	96.49	88.43	91.9	80	65.88
Rv1116A	conserved hypothetical protein	251.37	173.82	306.92	233.32	193.81	272.21	199.54	255.99	223.06
Rv1117	hypothetical protein	1713.48	1325.67	1777.61	2244.49	2284.01	2412.08	1985.47	2353.51	2453.52
Rv1118c	hypothetical protein	349.62	317.56	418.16	212.78	226.46	264.23	167.76	254.8	180.69
Rv1119c	hypothetical protein	2.91	2.79	4.03	1.63	6.12	3.41	3.86	2.95	1.31
Rv1120c	hypothetical protein	29.98	31.69	41.42	26.69	25.36	21.03	20.57	26.56	12.8
Rv1121	glucose-6-phosphate 1-dehydrogenase	3767.78	2983.94	4461.94	1353.08	1185.57	1504.39	1134.52	1310.36	1368.88
Rv1122	6-phosphogluconate dehydrogenase	1881.48	1615.41	2087.29	628.92	690.07	743.01	597.54	634.71	560.5
Rv1123c	peroxidase BpoB	803.03	676.89	938.46	443.3	402.78	520.43	313.55	357.23	361.98
Rv1124	epoxide hydrolase EphC	406.55	330.11	505.26	161.36	168.07	128.82	141.29	149.81	142.26
Rv1125	hypothetical protein	399.22	313.8	360.22	105.24	118.4	86.24	84.23	81.66	101.03
Rv1126c	hypothetical protein	731.76	681.81	832.15	593.89	636.94	734.98	481.72	636.91	596.96
Rv1127c	pyruvate, phosphate dikinase PpdK	2380.23	2069.53	2736.62	2072.75	2036.59	2391.46	1638.35	1894.4	2177.03
Rv1128c	hypothetical protein	1215.86	1106.59	1564.26	351.34	335.72	428.28	261.78	306.19	460.99
Rv1129c	transcriptional regulator	726.31	516.33	905.85	551.36	539.74	524.15	292.64	343.34	706.55
Rv1130	methylcitrate dehydratase PrpD	1342.43	1278.38	1514.44	1205.02	1291.22	1314.84	763.06	1018.48	1845.95
Rv1131	methylcitrate synthase PrpC	712.55	741.25	873.16	688.25	717.68	765.44	481.94	553.22	802.98
Rv1132	hypothetical protein	1651.49	1332.22	1727.01	660.18	542.58	685.44	459.54	515.09	593.12
Rv1133c	5-methyltetrahydropteroyltriglutamate-- homocysteine methyltransferase	38020.1	34324.8	40332	31046.7	29439	32003.6	24421.5	28023.4	24114
Rv1134	hypothetical protein	33.81	13.19	17.13	21.96	13.05	14.69	14.05	25.55	15.56
Rv1135A	acetyl-CoA acetyltransferase	10.54	7.3	25.67	3.79	3	3.39	6.5	5.98	3.82
Rv1135c	PPE family protein PPE16	276.22	207.85	259.97	161.81	191.97	257.09	221.75	254.97	200.15
Rv1136	enoyl-CoA hydratase	86.76	71.35	94.07	47.8	21.51	44.97	22.37	40.98	41.91
Rv1137c	hypothetical protein	83.07	76.48	67	80.12	64.78	56.86	56.82	52.77	65.12
Rv1138c	oxidoreductase	315.38	282.36	334.47	237.78	188.72	263	204.05	198.39	182.65
Rv1139c	hypothetical protein	290.46	227.52	329.96	151.31	141.34	199.09	135.84	168.9	162.09
Rv1140	integral membrane protein	1793.28	1629.6	2163.92	733.28	749.37	932.35	747.32	754.45	687.52
Rv1141c	enoyl-CoA hydratase EchA11	557.92	492.03	733.47	655.4	642.86	820.63	652.9	667.54	651.03
Rv1142c	enoyl-CoA hydratase EchA10	1605.08	1406.8	2165.64	2386.99	2280.5	2360.65	2103.61	2201.51	2060.12
Rv1143	alpha-methylacyl-CoA racemase	810.14	683.65	897.66	1069.24	960.29	1304.22	967.93	1230.1	1135.81
Rv1144	oxidoreductase	463.8	376.65	549.7	830.64	703.26	868.81	735.49	820.48	606.68
Rv1145	transmembrane transport protein	136.27	152.25	162.57	150.61	112.55	123.08	113.65	110.91	117.69
Rv1146	transmembrane transport protein	361.06	260.52	331.33	144.26	143.98	120.05	116.11	114.27	93.72
Rv1147	hypothetical protein	107	99.74	95.87	41.04	39.74	44.93	34.44	50.83	43.14
Rv1148c	hypothetical protein	954.54	900.16	1255.38	1086.63	1037.09	1152.17	1001.89	1061.69	1164.41
Rv1149	transposase	892.2	717.76	1042.89	1419.64	1388.38	1687.61	1398.78	1568.22	1634.16
Rv1150	transposase	346.75	340.73	404.22	479.84	349.21	497.18	430.36	457.59	472.1
Rv1151c	NAD-dependent protein deacylase	274.01	205.11	321.77	314.86	342.9	352.79	345.11	385.59	327.82
Rv1152	transcriptional regulator	333.26	276.51	358.89	582.09	481.28	601.76	530.68	601.92	432.98
Rv1153c	O-methyltransferase	255.24	241.12	308.25	368.16	309.73	300.78	258.39	308.49	293.48
Rv1154c	hypothetical protein	243.09	200.91	285.69	422.37	309.24	383.48	301.23	307.37	326.33
Rv1155	pyridoxine/pyridoxamine 5'-phosphate oxidase	1254.78	1144.84	1615.06	1692.68	1695.86	1879.34	1395.75	1561.49	1549.17
Rv1156	hypothetical protein	5282.74	4471.43	6011.03	5611.25	5161.34	6906.92	5159.57	6573.9	5877.47
Rv1157c	hypothetical protein	1724.72	1564.47	2047.67	1691.33	1660.95	1915.3	1418.75	1695.2	1357.13
Rv1158c	hypothetical protein	2314.42	2719.89	2970.63	2204.35	2004.84	2393.65	2196.96	2440.83	1739.53
Rv1159	polyprenol-phosphate-mannose-dependent alpha-(1-2)-phosphatidylinositol pentamannoside	742.96	606.87	828.48	1054.1	950.63	1123.82	909.1	963.1	1043.68
Rv1159A	pterin-4-alpha-carbinolamine dehydratase	457.21	316.72	496.15	1733.39	1612.02	1864.8	1637.85	1791.47	1747.66
Rv1160	8-oxo-dGTP diphosphatase	388.56	298.35	525.96	694.56	549.78	644.83	574.85	617.98	639.94
Rv1161	nitrate reductase subunit alpha	15669.6	13030.3	18186.9	25431.3	23543.5	25514.9	20274.6	22396.7	26567.7
Rv1162	nitrate reductase subunit beta	4538.75	3828.92	5483.49	5191.19	4598.27	5462.45	4351.01	4706.43	5580.06
Rv1163	nitrate reductase subunit delta	761.38	602.3	769.41	844.3	817.52	809.12	638.03	762.2	817.13
Rv1164	nitrate reductase subunit gamma	557.12	430.02	544.28	539.58	594.88	672.87	567.88	657.98	676.3
Rv1165	GTP-binding translation elongation factor	2651.63	1909.26	2819.19	1917.47	1694.57	1927.12	1511.58	1772.87	1912.3
Rv1166	monoacyl phosphatidylinositol tetramannoside-binding protein LpqW	2887.49	2479.04	3258.03	2099.31	1950.66	2432.09	1945.51	2132.56	2316.11
Rv1167c	transcriptional regulator	667.48	723.06	965.39	1158.21	1002.04	1198.7	996.36	1154.85	1056.68
Rv1168c	PPE family protein PPE17	918.2	717.99	968.58	621.23	594.86	742.03	577.25	620.85	683.43
Rv1169c	lipase LipX	166.74	172.03	181.18	73.08	57.19	89.43	83.05	77.67	85.35
Rv1170	1D-myo-inositol 2-acetamido-2-deoxy-alpha-D-glucopyranoside deacetylase	818.57	687.48	897.01	1004.04	937.11	1118.97	805.12	945.71	861.76
Rv1171	hypothetical protein	361.46	330.88	451.84	507.05	504.9	630.41	490.16	641.61	496.6
Rv1172c	PE family protein PE12	2986.97	2721.73	3324.57	1043.58	850.23	1172.67	845.88	1092.7	900.46
Rv1173	FO synthase	7297.25	6075.95	8085.66	6056.67	6012.75	6518.86	5261.04	5691.53	5779.44
Rv1174c	low molecular weight T-cell antigen	5888.27	5105.99	6931	16080.7	13639.1	17775.5	13994.7	16043.1	14562.2
Rv1175c	NADPH dependent 2,4-dienoyl-CoA reductase FadH	4200.71	3192.22	4308.45	3812.86	3378.77	3960.35	3240.64	3691.47	3175.56
Rv1176c	hypothetical protein	534.43	447.43	516.77	781.62	719.58	836.21	689.95	737.82	560.26
Rv1177	ferredoxin FdxC	8114.96	6632.51	10185.2	3453.19	3281.97	3993.87	2771.53	3135.61	2997.87
Rv1178	aminotransferase	10134.4	7670.32	11456.4	3868.17	3725.27	3762.71	2858.21	3067.68	3185.14
Rv1179c	hypothetical protein	1582.91	1424.33	1808.87	1363.75	1198.98	1404.79	1091.47	1169.43	1283.91
Rv1180	polyketide beta-ketoacyl synthase	1652.63	1304.78	1753.74	2465.17	2499.07	2839.64	2131.59	2349.85	2932.64
Rv1181	polyketide beta-ketoacyl synthase	4731.99	3643.41	4953.29	7060.8	6581.85	7523.12	6149.69	7084.46	6800.62
Rv1182	acyltransferase PapA	1972.31	1616.38	2136.38	3582.91	3131.24	3745.98	3101.73	3771.48	2836.35
Rv1183	transmembrane transport protein MmpL10	3763.84	3034.08	4404.52	4127.3	3913.29	4371.6	3469.1	3716.26	4088.22
Rv1184c	hypothetical protein	3228.71	2471.5	3849.74	4197.66	3905.2	4639.19	3246.58	3675.38	4498.86
Rv1185c	fatty-acid--CoA ligase FadD21	10023	8571.42	12143.6	21833.6	19633.7	22970.3	17986.5	20406.4	20305.2
Rv1186c	hypothetical protein	662.74	548.66	721.7	1829	1851.22	1967.84	1524.96	1896.82	1414.19
Rv1187	pyrroline-5-carboxylate dehydrogenase RocA	520.31	347.63	555.69	486.33	430.67	550.99	424.84	563.58	386.27
Rv1188	proline dehydrogenase	191.93	148.6	173.96	148.39	188.3	176.51	130.72	206.68	115.3
Rv1189	ECF RNA polymerase sigma factor SigI	204.11	127.8	164.81	135.23	100.19	152.01	123.38	140.44	105.73
Rv1190	hypothetical protein	79.29	83.67	93.56	88.64	64.88	87.65	72.32	103.62	46.61
Rv1191	hypothetical protein	613.16	552.17	674.65	492.69	466.6	488.17	446.51	450.54	343.97
Rv1192	hypothetical protein	4908.74	3973.02	5411.47	11521.8	11190.6	12257	9359.31	11109.2	10400.6
Rv1193	fatty-acid--CoA ligase FadD36	1963.42	1582.64	1934.25	2922.53	2962.3	2958.95	2528.09	2925.07	2721.29
Rv1194c	hypothetical protein	5108.16	3937.51	5377.36	5448.62	4909.49	5805.44	4561.37	5528.54	5045.91
Rv1195	PE family protein PE13	9338.94	8405.42	12199.6	5759.01	5474.48	6403.02	4530.1	6061.6	5534.37
Rv1196	PPE family protein PPE18	29583.6	25015	32289.3	16575.6	14664.5	16580.4	13019.6	16035.4	15955.2
Rv1197	ESAT-6 like protein EsxK	11860.5	9954.19	14244.2	6687.07	5640.66	8131.3	5820.76	7218.88	7160.55
Rv1198	ESAT-6 like protein EsxL	10913.2	8534.07	12787	6765.89	6425.47	7464.74	5886.12	7183.75	6940.65
Rv1199c	insertion sequence element IS1081 transposase	209.14	138.03	177.04	87.04	63.55	69.22	77.92	77.67	72.08
Rv1200	integral membrane transport protein	2319.34	1712.2	2580.89	2812.57	2607.29	2877.69	2542.49	2579.94	2801.51
Rv1201c	2,3,4,5-tetrahydropyridine-2,6-dicarboxylate N-succinyltransferase	5496.73	4277.65	5749.35	3680.64	3306.72	3946.55	3023.24	3820.15	3391.25
Rv1202	succinyl-diaminopimelate desuccinylase DapE	1490.11	1178.94	1634.33	1104.58	1027.93	1182.48	990.57	1104.31	980.79
Rv1203c	hypothetical protein	92.65	77.27	95.75	44.44	45.07	64.15	46.1	59.69	34.3
Rv1204c	hypothetical protein	937.36	717.8	906.14	517.22	455.35	516.4	459.48	492.75	428.38
Rv1205	hypothetical protein	846.48	859	1021.31	511.43	481.4	659.05	480.17	606.64	606.08
Rv1206	fatty-acid--CoA ligase FadD6	975.03	957.34	1093.89	636.42	617.27	728.23	612.12	760.19	633.69
Rv1207	dihydropteroate synthase	2193.89	1827.15	2400.62	1825.97	1606.39	1996.49	1561.54	1918.31	1569.65
Rv1208	glucosyl-3-phosphoglycerate synthase	1889.26	1705.04	2215.28	1796.08	1660.08	1904.79	1490.41	1757.94	1537.77
Rv1209	hypothetical protein	1003.6	848.12	1088.93	1215.34	1072.76	1209.12	929.24	1186.11	1035.14
Rv1210	DNA-3-methyladenine glycosylase I TagA	1585.16	1239.83	1875.12	1572.66	1555.5	1815.93	1343.86	1650.23	1482.5
Rv1211	hypothetical protein	4153.91	3661.06	5481.67	5818.03	5278.31	6440.67	4748.71	5747.39	5567.13
Rv1212c	capsular glucan synthase	430.88	375.4	475.35	181.21	172.2	208.66	141.45	208.23	170.66
Rv1213	glucose-1-phosphate adenylyltransferase	931.37	804.9	1273.77	532.45	460.45	513.88	352.96	428.23	541.93
Rv1214c	PE family protein PE14	379.66	255.08	389.54	131.31	87.97	107.33	84.28	129.74	117.87
Rv1215c	hypothetical protein	1367.78	1184.04	1527.71	448.64	457.23	483.87	365.26	475.96	392.55
Rv1216c	integral membrane protein	400.36	348.13	478.44	447	434.67	514.61	421.29	529.36	433.95
Rv1217c	tetronasin ABC transporter integral membrane protein	807.8	613.09	873.87	1069.57	1060.54	1136.37	934.41	1084.36	979
Rv1218c	tetronasin ABC transporter ATP-binding protein	413.31	315.67	487.04	811.24	841.18	1083.27	771.23	1043.68	931.41
Rv1219c	transcriptional regulator	272.24	258.16	377.37	808.55	749.57	921.31	615.69	848.29	799.97
Rv1220c	methyltransferase	2122.4	1613.03	2176.43	1513	1470.17	1345.01	1177.17	1411.73	1287.17
Rv1221	ECF RNA polymerase sigma factor SigE	8328.46	7502.61	9629.14	21639.1	18899	21530.1	18197.4	21646.2	18894.3
Rv1222	anti-sigma E factor RseA	2123.42	1892.27	2467.13	6571.19	6529.49	7181.7	5791.4	6338.6	6842.24
Rv1223	serine protease HtrA	9886.39	8226.55	11515.8	18367.3	17063.2	18800.5	15262.6	17492.1	18382.6
Rv1224	Sec-independent protein translocase protein TatB	2048.7	1552.53	2322.48	3246.03	3187.21	3342.55	2722.03	3134.2	3329.79
Rv1225c	hypothetical protein	249.83	206.35	301.02	236.86	216.77	240.33	158.53	198.51	180.04
Rv1226c	transmembrane protein	475.77	424.48	515.32	302.71	311.07	257.65	219.84	252.08	291.5
Rv1227c	transmembrane protein	374.66	317.54	425.62	189.19	171.37	168.77	146.94	128.27	186.78
Rv1228	lipoprotein LpqX	116.06	79.25	120.28	86.47	65.89	91.99	70.21	49.4	62.76
Rv1229c	multiple resistance/pH adaptation protein	3373.92	2680.44	3767.2	2852.71	2938.41	3083.25	2369.96	2713.43	2881.3
Rv1230c	membrane protein	1063.02	1055.52	1299.07	475.21	479.38	541.33	441.54	453.33	474.64
Rv1231c	membrane protein	690.78	606.42	799.72	345.69	321.92	330.29	328.17	301.88	337.16
Rv1232c	hypothetical protein	1574.74	1141.27	1640.51	1113.04	1048.64	1216.4	1026.46	1138.48	1040.27
Rv1233c	hypothetical protein	4475.86	3450.08	4935.17	2415.33	2204.25	2505.96	1768.55	2039.45	2073.39
Rv1234	transmembrane protein	952.32	759.83	993.41	836.95	865.69	1026.67	742.41	912.17	830.28
Rv1235	trehalose ABC transporter substrate-binding lipoprotein LpqY	841	731.38	1031.31	806.54	891.48	982.99	718.26	814.17	825.83
Rv1236	sugar ABC transporter permease SugA	552.9	466.02	652.44	430.16	404.53	489.43	413.56	457.16	445.13
Rv1237	sugar ABC transporter permease SugB	656.37	499.23	755.65	425.79	426.82	485.14	436.58	434.87	338.39
Rv1238	sugar ABC transporter ATP-binding protein SugC	1936.54	1646.55	2340.05	864.12	787.17	1094.73	806.88	941.17	806.96
Rv1239c	magnesium and cobalt transport transmembrane protein CorA	582.45	544.4	594.76	633.91	622.49	769.96	574.37	766.54	585.02
Rv1240	malate dehydrogenase	4347.84	3638.87	4845.42	4185.93	4218.65	4554.7	3373.86	4101.31	3439.62
Rv1241	antitoxin VapB33	1026.7	782.72	1079.8	833.13	810.46	866.4	677.47	847.77	627.19
Rv1242	ribonuclease VapC33	858.27	764.4	957.11	590.67	575.7	684.34	525.47	645.93	438.19
Rv1243c	PE-PGRS family protein PE_PGRS23	188.45	228.13	226.13	281.39	220.17	289.78	229.85	279.97	250.83
Rv1244	lipoprotein LpqZ	1359.79	1233.99	1516.07	724.11	604.55	812.67	680.67	718.8	618.82
Rv1245c	short-chain type dehydrogenase/reductase	1209.69	1015.63	1438.84	2300.33	2095.96	2294	1811.22	2082.29	2119.55
Rv1246c	toxin RelE	418.07	359.24	494.66	692.15	501.84	735.44	573.09	692.38	440.2
Rv1247c	antitoxin RelB	657.81	518.91	768.47	983.51	830.84	1075.95	823.51	978.79	738.4
Rv1248c	multifunctional 2-oxoglutarate dehydrogenase E1 component /2-oxoglutarate dehydrogenase	9149.58	7589.75	10006.5	8362.4	8102.98	10203.3	7803.06	10044.2	7115.33
Rv1249c	membrane protein	764.96	517.99	767.03	666.98	665.77	677.74	600.75	691.59	646.5
Rv1250	MFS-type drug transporter	515.71	402.3	601.56	320.62	316.81	312.32	248.83	362.32	263.86
Rv1251c	hypothetical protein	2621.4	2136.61	2706.59	1737.18	1521.88	1673.5	1531.25	1626.15	1392.66
Rv1252c	lipoprotein LprE	990.16	971.08	1262.94	876.88	828.31	985.32	702.25	928.59	777.56
Rv1253	ATP-dependent RNA helicase DeaD	1365.69	1325.84	1799.64	1557.19	1524.13	1739.47	1433.01	1562.02	1647.46
Rv1254	acyltransferase	941.74	791.03	1027.36	900.36	778.24	913.88	867.14	856.08	678.03
Rv1255c	HTH-type transcriptional regulator	226.32	176.57	239.12	212.18	200.16	163.47	153.31	202.5	179.7
Rv1256c	cytochrome P450 Cyp130	526.76	457.42	557.51	436.14	365.77	433.35	414.21	411.76	340.08
Rv1257c	oxidoreductase	2726.4	2021.25	2791.85	2324.97	2176.48	2399.11	1883.38	2243.06	2174.91
Rv1258c	multidrug-efflux transporter	399.81	352.73	445.35	340.19	281.95	328.26	250.77	337.19	291.18
Rv1259	uracil DNA glycosylase	351.99	307.62	444.9	165.14	124.87	151.75	128.97	117.87	142.37
Rv1260	oxidoreductase	3008.8	2514	3840.47	1122.41	976.84	1211.84	834.13	1129.85	1124.13
Rv1261c	hypothetical protein	943.22	818.93	1076.74	1349.99	1228.13	1450.6	1038.21	1339.7	1248.08
Rv1262c	hypothetical protein	982.12	939.07	1186.71	1449.55	1278.12	1569.11	1100.26	1294.87	1344.26
Rv1263	amidase AmiB	589.55	489.72	773.44	188.68	248.26	273.12	256.77	250.31	193.86
Rv1264	adenylyl cyclase	4858.76	4256.96	5794.93	2857.48	2683.34	3106.18	2380.92	2611.03	2950.85
Rv1265	hypothetical protein	3944.02	3334.37	5394.19	3731.03	3607.64	4175.81	3439.26	4145.92	3611.68
Rv1266c	serine/threonine-protein kinase PknH	946.54	790.78	1148.31	1060.14	950.44	1040.74	803.15	895.04	945.13
Rv1267c	transcriptional regulator EmbR	222.02	196.44	237.53	113.35	78.27	123.8	73.85	120.66	136.47
Rv1268c	hypothetical protein	58.15	56.91	76.76	28.69	36.27	39.36	47.07	31.39	28.37
Rv1269c	hypothetical protein	214.38	208.72	255.12	130.73	117.49	173.94	112.71	121.51	147.38
Rv1270c	lipoprotein LprA	882.44	728.22	904.75	450.01	347.33	503.03	355.29	448.56	354.69
Rv1271c	hypothetical protein	248.04	245.65	360.92	198.58	145.7	173.07	105.38	118.61	165.54
Rv1272c	drug ABC transporter ATP-binding protein	1519.39	1165.55	1727.26	1017.88	966.15	971.32	762.76	878.26	853.85
Rv1273c	drug ABC transporter ATP-binding protein	787.91	651.03	858.8	657.87	642.98	778.53	593.2	696.23	737.09
Rv1274	lipoprotein LprB	2385.09	2017.24	2767.73	1486.63	1297.22	1638.53	1215.43	1557.19	1328.66
Rv1275	lipoprotein LprC	1619.15	1192.26	1780.6	863.34	836.82	1171.04	864.47	1069.59	786.95
Rv1276c	hypothetical protein	101.73	77.71	91.05	35.04	32.07	23.76	36.91	30.08	28.19
Rv1277	hypothetical protein	2035.46	1980.78	2430.79	734.05	606.33	740.06	649.72	705.52	667.89
Rv1278	hypothetical protein	2873.14	2552.61	3094.41	896.76	863.72	1011.54	880.05	973.24	741.11
Rv1279	GMC-type oxidoreductase	2057.16	1701.91	2423.01	677.98	683.85	767.43	743.06	804.52	533.96
Rv1280c	oligopeptide ABC transporter substrate-binding lipoprotein OppA	3238.94	2920.07	3941.52	2844.88	2682.17	3223.37	2541.46	2719.21	2352.41
Rv1281c	oligopeptide ABC transporter ATP-binding protein OppD	1264.07	1245.98	1447.49	1355.41	1239.84	1332.36	1243.52	1329.78	1030.75
Rv1282c	oligopeptide ABC transporter permease OppC	807.12	697.27	856.02	629.96	605.69	711.05	612.86	638.96	684.05
Rv1283c	oligopeptide ABC transporter permease OppB	1632.8	1326.54	1858.55	1699.4	1653.67	1738.47	1393	1628.4	1639.91
Rv1284	beta-carbonic anhydrase	341.98	327.24	422.77	415.39	400.97	579.27	409.05	510.87	395.64
Rv1285	sulfate adenylyltransferase subunit 2	853.41	980.42	1334.65	1893.49	2250.18	2514.15	2070.67	2314.33	2952.83
Rv1286	bifunctional sulfate adenyltransferase subunit 1 CysN/adenylylsulfate kinase CysC	1644.95	1589.04	2340.78	3381.06	3825	4189.2	3648.71	4018.12	4514.86
Rv1287	HTH-type transcriptional regulator	760.18	675.5	947.12	565.34	531.34	587.28	527.77	582.56	535.56
Rv1288	hypothetical protein	549.89	439.69	660.31	398.37	384.45	379.47	331.68	356.11	324.83
Rv1289	hypothetical protein	865.44	810.98	1098.27	615.44	618.2	711.7	524.42	626.52	593.19
Rv1290A	hypothetical protein	14.75	6.67	11.76	12.73	5.98	7.82	9.75	9.31	13.95
Rv1290c	hypothetical protein	699.64	650.7	808.24	374.88	323.38	434.62	375.04	370.99	335.36
Rv1291c	hypothetical protein	46.61	86.74	61.31	29.99	30.89	44.64	29.65	39.87	33.67
Rv1292	arginine--tRNA ligase	3365.52	2791.25	3980.56	3917.42	3765.92	4270.13	3346.2	3524.59	3569.85
Rv1293	diaminopimelate decarboxylase	4837.14	3644.63	5517.23	4482.01	4308.37	4803.84	3787.35	4322.91	4409.07
Rv1294	homoserine dehydrogenase	6009.02	5374.45	7067.69	5360.53	4725.18	5987.93	4710.61	5339.52	5163.53
Rv1295	threonine synthase	5259.56	3956.15	5910.26	4669.93	4405.29	4905.69	3990.4	4357.61	4629.29
Rv1296	homoserine kinase	1818.2	1503.82	1962.89	1658.18	1472.44	1759.85	1445.61	1443.88	1472.27
Rv1297	transcription termination factor Rho	55697	46269.2	64775.6	46785.1	44236.2	48578.2	35180.9	40626.3	47135.6
Rv1298	50S ribosomal protein L31	10913.1	8193.42	11780.2	9496.85	8407.95	10228.9	7611.42	9271.28	10732.7
Rv1299	peptide chain release factor PrfA	7417.93	6167.8	8409.99	6696.32	6389.38	7707.36	5306.91	6079.01	8127.36
Rv1300	release factor glutamine methyltransferase	6305.28	5082.73	7041.57	5148.16	4759.64	5445.65	3991.8	4493.91	5720.34
Rv1301	threonylcarbamoyl-AMP synthase	3485.12	2756.59	3983.92	2600.71	2602.14	2758.89	2074.96	2369.28	2884.65
Rv1302	decaprenyl-phosphate N-acetylglucosaminephosphotransferase	1419.22	1044.58	1545.5	1394.77	1261.36	1393.85	1176.43	1258.9	1180.49
Rv1303	hypothetical protein	2586.19	1833.59	2961.17	974.46	1045.89	1511.53	1010.9	1268.34	1206.52
Rv1304	ATP synthase subunit A	5031.33	4505.98	6178.1	1366.48	1315.3	2086.13	1325.53	1585.28	1602.61
Rv1305	ATP synthase subunit C	3102.25	2758.32	3674.32	1572.59	1464.96	1504.09	1304.22	1509.11	1173.9
Rv1306	ATP synthase subunit B	9049.78	7694.81	10393.3	3867.8	3622.71	4239.62	3529.16	3963.66	3107.29
Rv1307	ATP synthase subunit b/delta	16960	15298.9	20317.1	7161.08	6620.79	7497.79	6173.99	7037.58	6139.1
Rv1308	ATP synthase subunit alpha	16816.7	14241.6	19729.2	8019.4	7500.09	8450.9	7031.34	7894.92	6358.97
Rv1309	ATP synthase subunit gamma	8675.4	7067.24	9982.9	4187.52	3882.55	4640.56	3541.94	4087.43	3555.08
Rv1310	ATP synthase subunit beta	14627.6	11231.5	16685.4	7452.71	7258.24	8360.11	6217.15	7492.31	6969.24
Rv1311	ATP synthase subunit epsilon	3506.97	2402.94	3657.77	1445.67	1406.62	1779.65	1386.39	1683.61	1551.27
Rv1312	hypothetical protein	1128.09	1020.42	1350.95	516.45	545.37	662.37	455.27	568.45	640.06
Rv1313c	insertion sequence element IS1557 transposase	616.61	425.26	662.76	737.69	637.83	744.2	607.81	771.77	744.92
Rv1314c	cob(I)yrinic acid a,c-diamide adenosyltransferase	471.19	400.57	629.55	795.13	739.11	974.91	720.82	781.45	727.06
Rv1315	UDP-N-acetylglucosamine 1-carboxyvinyltransferase	2792.21	2401.97	3028.58	4633.58	4283.14	5165.29	3863.78	4498.39	4398.45
Rv1316c	methylated-DNA--protein-cysteine methyltransferase	297.88	297.74	372.2	235.3	169.04	231.06	193.19	181.94	185.31
Rv1317c	bifunctional regulatory protein/DNA repair enzyme AlkA	697.71	566.13	707.66	628.32	563.64	500.44	417.66	504.83	506.63
Rv1318c	adenylate cyclase	440.3	420.94	543.71	245.86	254.11	300.82	225.98	241.14	246.23
Rv1319c	adenylate cyclase	924.51	815.19	1036.21	548.27	597.97	584.67	522.5	560.23	558.23
Rv1320c	adenylate cyclase	1788.2	1231.87	1855.76	1143.91	1207.92	1484.12	1093.01	1236.33	1407.02
Rv1321	endonuclease NucS	1675.77	1153.76	1661.99	1155.48	1159.67	1253.57	985.29	1215.61	1279.69
Rv1322	hypothetical protein	310.66	273.33	343.9	755.8	649.09	709.25	649.28	682.54	714.14
Rv1322A	hypothetical protein	13010.8	10898.5	14860	12176.3	11385.8	12582	10259.5	12272.9	11261.7
Rv1323	acetyl-CoA acetyltransferase	9460.57	7988.5	11099.4	12475.2	12332.7	14113.6	11315.7	12888.8	13373
Rv1324	thioredoxin	8399.38	5907.65	8992.46	7523.65	7223.59	7528.77	6151	7132.07	7307.17
Rv1325c	PE-PGRS family protein PE_PGRS24	1117.85	1291.36	998.1	511.02	386.46	513.98	418.65	490.89	357.5
Rv1326c	1,4-alpha-glucan branching protein	2871	2363.31	3405.18	2396.68	2231.24	2593.44	2109.33	2261.82	2214.37
Rv1327c	alpha-1,4-glucan:maltose-1-phosphate maltosyltransferase	3546.74	3350.86	4284.9	2716.7	2660.61	3368.78	2509.91	2881.47	2827.62
Rv1328	glycogen phosphorylase	5416.52	4357.42	5875.55	3299.72	2977.68	3313.46	2895.61	3542.92	2783.85
Rv1329c	ATP-dependent helicase DinG	900.5	754.96	1004.66	727.78	678.86	745.63	684.53	752.45	743.3
Rv1330c	nicotinic acid phosphoribosyltransferase PncB1	592.57	474.53	614.8	897.58	875.18	1023.7	769.33	808.02	859.27
Rv1331	ATP-dependent Clp protease adapter protein ClpS	1775.86	1488.11	2089.71	4063.27	4053.83	4791.33	3842.58	4592.83	4292.32
Rv1332	transcriptional regulator	2912.31	2464.86	3549.89	6827.46	6635.3	7466.11	6101.3	6973.59	6938.01
Rv1333	hydrolase	1926.2	1673.52	2169.77	2609.91	2782.85	2726.19	2380.02	2658.17	2666.64
Rv1334	CysO-cysteine peptidase	1364.13	1166.12	1680.32	1290.21	1182.25	1581.96	1219.12	1341.33	1511.48
Rv1335	sulfur carrier protein CysO	995.23	869.89	1180.62	1080.2	993.54	1295.1	1054.04	1214.83	1175.87
Rv1336	O-phosphoserine sulfhydrylase	2528.28	2160.23	3032.17	2623.69	2345.49	2738.55	2075.64	2322.99	2476.43
Rv1337	integral membrane protein	2986.84	2275.89	3323.93	2736.79	2447.77	2955.62	2228.2	2665.02	2534.79
Rv1338	glutamate racemase	1603.24	1352.05	1921.12	1352.24	1237.15	1518.66	1070.29	1173.67	1338.18
Rv1339	hypothetical protein	3392.71	2712.25	3845.03	3295.06	2904.25	3677	2826.55	2862.14	3545
Rv1340	ribonuclease PH	3190.17	2306.26	3349.21	2626.91	2636.7	2797.19	2044.54	2542.73	2687.03
Rv1341	non-canonical purine NTP pyrophosphatase	945.56	717.99	1107.35	794.34	754.37	891.91	582.03	732.11	809.65
Rv1342c	hypothetical protein	224.27	169.01	297.43	614.76	566.6	661.45	515.68	640.07	544.02
Rv1343c	lipoprotein LprD	249.13	252.16	328.3	653.3	502.21	724.75	589.01	582.51	491.3
Rv1344	acyl carrier protein MbtL	267.45	247.18	310.95	372.72	363.45	459.95	370.08	407.36	350.97
Rv1345	long-chain-fatty-acid--ACP ligase MbtM	1369.14	1086.52	1508.68	1798.57	1831.53	1983.27	1578.34	1702.95	1550.22
Rv1346	acyl-ACP dehydrogenase MbtN	993.16	746.27	1022.48	1159.2	983.71	1215.5	865.88	1199.11	868.28
Rv1347c	lysine N-acetyltransferase MbtK	146.55	104.72	154.97	256.5	269.25	299.42	209.25	244.86	248.44
Rv1348	iron ABC transporter ATP-binding protein/permease IrtA	989.14	738.52	1044.06	602.24	530.64	587.51	531.53	577.25	421.29
Rv1349	iron ABC transporter ATP-binding protein/permease IrtB	474.01	389.18	530.27	401.83	330.21	365.18	306.68	317.44	212.42
Rv1350	3-oxoacyl-ACP reductase FabG	431.27	374.64	565.4	275.99	180.97	247.04	205.48	229.82	207.09
Rv1351	hypothetical protein	294.33	273.76	359.95	151.06	114.78	138.26	105.37	137.93	125.69
Rv1352	hypothetical protein	985.35	970.84	1161.02	451.52	451.49	698.62	511.23	554.31	483.69
Rv1353c	HTH-type transcriptional regulator	154.42	132.48	193.88	55.1	51.46	47.11	31.83	42.76	36.27
Rv1354c	hypothetical protein	440.62	383.47	533.83	186.46	131.05	156.3	168.14	135.22	149.37
Rv1355c	molybdopterin biosynthesis protein MoeY	454.58	338.98	468.52	189.98	226.71	213.33	169.37	178.74	201.93
Rv1356c	hypothetical protein	71.88	67.16	68.06	97.13	61.14	115.03	91.24	80	76.33
Rv1357c	hypothetical protein	8.93	14.08	15.57	11.3	10.15	9.24	7.79	5.99	8.97
Rv1358	transcriptional regulator	278.03	228.31	301.83	88.59	83.52	70.31	73.59	72.38	69.32
Rv1359	transcriptional regulator	95.74	115	140.89	93.04	87.58	106.19	67.48	89.97	82.68
Rv1360	oxidoreductase	3816.2	3205.08	4559.56	2489.07	2328.03	2573.39	1976.45	2155.56	2510.65
Rv1361c	PPE family protein PPE19	4895.01	4596.18	5648.46	1732.94	1713.57	1921.45	1354.5	1833.8	1663.99
Rv1362c	membrane protein	609.81	526.61	653.45	326.87	376.19	491.85	430.51	445.65	398.2
Rv1363c	membrane protein	1314.56	1292.45	1564.98	827.01	705.96	975.09	785.55	936.37	753.57
Rv1364c	sigma factor regulatory protein	1301.26	1064.44	1480.47	1529.5	1535.01	1705.07	1368.47	1586	1659.42
Rv1365c	anti-sigma-F factor antagonist RsfA	99.52	82.89	125.67	113.43	82.5	143.62	103.51	111.51	113.5
Rv1366	hypothetical protein	502.27	325.69	527.39	216.19	207.2	240.35	190.58	277.58	257.8
Rv1366A	hypothetical protein	334.07	289.57	382.41	299.48	223.65	349.05	249.42	314	280.71
Rv1367c	hypothetical protein	658.15	506.5	688.59	563.75	581.65	831.6	557.89	801.14	617.23
Rv1368	lipoprotein LprF	1436.87	1196.9	1641.78	522.19	654.75	761.36	537.17	610.52	629.07
Rv1369c	transposase	126.97	136.04	147.77	109.24	100.6	112.39	109.55	82.46	105.34
Rv1370c	transposase	76.54	51.61	57.96	32.42	55.78	60.02	32.37	39.65	46.97
Rv1371	membrane protein	60.93	61.19	61.17	7.05	7.9	8.52	6.01	9.01	16.66
Rv1372	alpha-pyrone synthesis polyketide synthase-like protein	621.43	505.16	845.01	362.15	337.82	423.32	324.75	460.93	467.61
Rv1373	glycolipid sulfotransferase	552.03	522.44	799.47	451.84	388.39	450.58	357.07	435.82	393.35
Rv1374c	hypothetical protein	36.99	30.97	83.98	45.01	35.61	33.09	33.46	30.3	41.66
Rv1375	hypothetical protein	1323.17	989.57	1371.04	1713.57	1495.13	1712.78	1616.74	1895.44	1388.18
Rv1376	hypothetical protein	973.4	760.21	1105.67	695.95	693.26	777.86	558.5	695.86	693.63
Rv1377c	transferase	714.24	600.04	766.35	1243.46	1189.38	1482.12	1087.82	1264.19	1190.02
Rv1378c	hypothetical protein	1552.36	1522.45	1786.67	3214.12	3010.11	3424.29	2688.29	3281.39	3005.14
Rv1379	bifunctional pyrimidine operon regulatory protein/uracil phosphoribosyltransferase	984.16	768.38	1060.48	842.28	797.78	965.34	754.98	966.7	677.45
Rv1380	aspartate carbamoyltransferase	680.32	570.87	648.7	471.24	501.54	527.36	443.43	591.14	430.8
Rv1381	dihydroorotase	1040.31	883.41	995.28	758.89	763.55	849.34	803.59	955.76	533.42
Rv1382	hypothetical protein	240.43	204.74	264.7	251.2	242.3	267.2	242.66	324.26	153.76
Rv1383	carbamoyl-phosphate synthase small subunit	606.12	527.16	714.11	690.38	718.52	745.67	681.27	912.07	454.07
Rv1384	carbamoyl-phosphate synthase large subunit	2678.42	2016.51	3050.43	3150.15	2833.14	3208.6	2783.41	3211.56	2139.79
Rv1385	orotidine 5'-phosphate decarboxylase	412.51	350.61	439.19	559.05	509.13	490.54	425.55	455.58	372.67
Rv1386	PE family protein PE15	4835.11	3550.48	5601.55	1996.59	1709.07	2137.36	1523.6	1815	1846.91
Rv1387	PPE family protein PPE20	32503.9	26719	35392.5	11042.8	9854.3	11075.3	8362.36	9481.45	9143.56
Rv1388	integration host factor MihF	8128.59	6966.71	9234.07	8036.42	7309.76	9532.4	7647.56	9601.59	7220.77
Rv1389	guanylate kinase	5687.42	5349.13	6695.94	6467.42	5684.01	6713.47	6587.56	6796.82	5175.03
Rv1390	DNA-directed RNA polymerase subunit omega	9292.66	6956.38	10038.2	14707.1	12668	14711.4	11962.6	14408.2	13638.3
Rv1391	bifunctional phosphopantothenoylcysteine decarboxylase/phosphopantothenate--cysteine ligase	6142.18	5410.94	6612.02	9049.52	7915.42	9627.29	7912.81	9020.9	8958.17
Rv1392	S-adenosylmethionine synthetase	9134.33	8058.39	10900.1	10663.9	9654.22	11181.7	8825.11	9814.64	11350
Rv1393c	monoxygenase	356.67	311.47	354.95	341.56	311.11	399.03	246.7	386.68	371.66
Rv1394c	cytochrome P450 Cyp132	368.58	276.91	462.7	650.77	571.85	678.18	456.91	605.98	704.64
Rv1395	HTH-type transcriptional regulator	183.34	107.63	180.81	270.5	246.53	319.65	265.31	225.48	278.91
Rv1396c	PE-PGRS family protein PE_PGRS25	4216.16	4069.83	3508.41	2587.4	2250.24	2703.39	2163.71	2573	2442.42
Rv1397c	ribonuclease VapC10	4230.31	3803.63	5575.6	6257.78	5836.9	7086.22	5696.31	6590.91	5661.39
Rv1398c	antitoxin VapB10	14843.5	12661	16084.4	15375	14158.1	18056.8	15595	17583	15429.2
Rv1399c	carboxylesterase NlhH	722.97	541.98	892.65	531.66	505.25	610.88	460.11	566.93	519.43
Rv1400c	lipase	1441.12	1124.32	1612.62	839.86	759.42	795.62	717.63	726.35	745.98
Rv1401	membrane protein	836.71	644.58	901.84	605.28	597.23	580.02	474.98	513.52	542.91
Rv1402	primosomal protein N'	1146	926.44	1064.03	541.16	454.02	513	384.32	399.33	450.45
Rv1403c	methyltransferase	128.44	137.28	195.64	115.29	83.34	116.5	96.84	125.76	101.3
Rv1404	transcriptional regulator	2194.1	1975.3	2845.97	2596.23	2541.99	3045.04	2419.42	2823.06	2625.43
Rv1405c	methyltransferase	447.77	440.5	653.55	1051.92	952.84	1257.53	960.42	1104.75	794.78
Rv1406	methionyl-tRNA formyltransferase	628.62	631.21	718.48	844.98	866.06	916.33	776.13	778.93	858.64
Rv1407	methyltransferase	772.33	561.07	694.43	961.73	948.03	1044.48	827.12	1071.32	908.66
Rv1408	ribulose-phosphate 3-epimerase	1956.46	1948.64	2388.2	2815.66	2655.12	2997.3	2242.57	2654.81	2964.68
Rv1409	bifunctional riboflavin biosynthesis diaminohydroxyphosphoribosylaminopyrimidine	2035.62	1671.99	1968.72	2370.5	2175.33	2151.99	1909.3	2010.07	2178.43
Rv1410c	aminoglycosides/tetracycline-transport integral membrane protein	11117.1	8900.95	11937.1	12329.4	11387.1	12904.5	10818.3	12405	11139.5
Rv1411c	lipoprotein LprG	6889.26	5837.11	7984.92	9178.81	8801.27	11573.3	8295.65	11008.2	10160.6
Rv1412	riboflavin synthase	481.42	327.65	463.68	569.28	548.21	607.19	500.21	570.3	547.36
Rv1413	hypothetical protein	298.17	269.11	354.08	325.67	331.86	326.24	304.43	362.26	256.94
Rv1414	hypothetical protein	94.05	95.62	128.95	118.61	98.9	148.17	100.48	92.27	81.88
Rv1415	bifunctional riboflavin biosynthesis GTP cyclohydrolase II/3,4-dihydroxy-2-butanone 4-phosphate	5980.53	4734.93	6860.65	6447.67	6253.77	6497.42	5463.54	5938.83	6126.3
Rv1416	6,7-dimethyl-8-ribityllumazine synthase	2312.93	1855.86	2697.34	2376.48	2455.53	2388.71	1952.15	2234.81	2225.19
Rv1417	membrane protein	1089.76	851.43	1141.07	872.1	827.74	839.62	685.98	730.28	783.79
Rv1418	lipoprotein LprH	1527.19	1169.09	1452.31	1750.78	1735.54	1838.3	1415.89	1628.14	1638.15
Rv1419	hypothetical protein	1616.18	1520.42	1982.62	2846.39	2585.1	3493.18	2548.05	2995.85	2792.66
Rv1420	excinuclease ABC subunit UvrC	2747.96	2381.74	3150.91	2632.66	2503.83	3110.47	2586.72	2792.58	2643.73
Rv1421	hypothetical protein	1570.55	1122.43	1619.22	1186.34	1155.45	1308.26	959.96	1084.61	1226.7
Rv1422	hypothetical protein	1711.2	1179.76	1735.52	1069.43	1170.36	1319.34	965.35	1107.33	1095.01
Rv1423	transcriptional regulator WhiA	1309.07	950.07	1274.09	741.25	800.74	975.6	672.66	865.96	893.11
Rv1424c	membrane protein	336.13	308.44	424.71	300.69	201.02	298.6	245.77	263.88	246.42
Rv1425	diacyglycerol O-acyltransferase	1367.44	1164.61	1659.15	765.7	698.09	785.32	542.32	683.91	790.1
Rv1426c	esterase LipO	768.68	619.2	794.46	493.82	491.4	562.33	506.47	547.94	478.37
Rv1427c	long-chain-fatty-acid--CoA ligase FadD12	1280.95	1225.28	1501.96	898.85	877.56	941.08	727.2	852.71	808.49
Rv1428c	hypothetical protein	899.92	776.34	1093.86	826.63	839.26	908.72	735.65	942.81	802.01
Rv1429	hypothetical protein	196.85	146.34	256.63	119.44	129.41	207.13	161.36	166.68	141.54
Rv1430	PE family protein PE16	456.66	556.36	540.55	140.74	154.16	148.03	127.66	140.16	112.67
Rv1431	hypothetical protein	653.06	522.43	803.11	302.91	317.31	304.54	256.52	307.24	266.44
Rv1432	dehydrogenase	201.77	154.66	189.21	74.27	88.15	55.89	78.44	68.05	73.33
Rv1433	hypothetical protein	581.34	467.98	703.11	591.45	528.67	803.65	570.38	753.96	556.35
Rv1434	hypothetical protein	43.37	42.48	64.22	56.95	58.64	51.85	63.67	58.18	55.7
Rv1435c	hypothetical protein	3337.8	2850.69	3824.55	9966.94	9751.53	9409.46	8496.2	8564.37	8906.23
Rv1436	glyceraldehyde 3-phosphate dehydrogenase	10284.6	9804.94	13196.4	8797.3	8498.39	9849.81	7287.75	8433.55	8272.04
Rv1437	phosphoglycerate kinase	7595.3	6542.8	8987.63	4920.7	5050.07	5010.26	3945.71	4740.65	4897.75
Rv1438	triosephosphate isomerase	4331.86	3458.47	4917.06	2767.18	2531.7	2794.35	2168.54	2425.08	2566.03
Rv1439c	hypothetical protein	199.93	131.24	188.52	328.24	343.83	386.74	302	318.16	356.88
Rv1440	protein-export membrane protein SecG	1332.31	991.6	1308.6	1772.51	1554.08	1971.48	1519.59	1720.78	1657.13
Rv1441c	PE-PGRS family protein PE_PGRS26	922.39	881.26	811.49	367.17	367.82	359.79	309.87	372.46	292.63
Rv1442	biotin sulfoxide reductase BisC	2467.99	2095.42	2726.53	5990.58	5947.57	6137.92	4976.52	5472.89	5670.39
Rv1443c	hypothetical protein	826.66	737.18	996.68	614.8	617.43	637.15	589.44	642.72	636.86
Rv1444c	hypothetical protein	554.9	500.66	737.73	409.89	385.73	469.39	329.62	396.72	391.31
Rv1445c	6-phosphogluconolactonase	1098.88	903.1	1220.04	848.03	783.83	819.77	702.83	819.05	724.13
Rv1446c	OXPP cycle protein OpcA	1791.42	1547.71	1991.44	1234.93	1218.48	1484.53	1229.22	1285.71	1229.05
Rv1447c	glucose-6-phosphate 1-dehydrogenase	4311.06	3550.4	4983.56	3370.79	3093.92	3528.49	2906.16	3358.61	2795.32
Rv1448c	transaldolase	3420.06	3008.45	4054.81	2957.54	2574.1	3195.45	2597.06	2897.2	2393.86
Rv1449c	transketolase	9283.14	7744.35	10596.8	6704.67	6177.11	6935.57	5698.99	6480.62	6323.38
Rv1450c	PE-PGRS family protein PE_PGRS27	354.37	360.27	242.77	145.78	142.13	165.52	149.46	197.66	120.1
Rv1451	protoheme IX farnesyltransferase	3167.87	2440.49	3420.84	2910.77	3021.92	3362.92	2672.83	2961.05	2959.87
Rv1452c	PE-PGRS family protein PE_PGRS28	189.25	195.79	185.07	114.27	91.03	104.98	65.27	77.34	84.78
Rv1453	transcriptional activator protein	249.65	230.02	267.61	118.1	117.95	166.72	145.22	147.18	147.49
Rv1454c	quinone reductase	1149.87	827.31	1207.06	1163.72	1063.49	1132.45	862.55	1130.08	1112.43
Rv1455	hypothetical protein	136.54	85.88	143.55	92.55	98.4	128.8	62.71	89.68	84.58
Rv1456c	antibiotic ABC transporter permease	674.36	497.75	733.29	317.32	298.25	324.56	282.25	393.54	265.9
Rv1457c	antibiotic ABC transporter permease	962.47	731.13	1104.5	609.62	571.13	571.24	480.99	542.56	548.03
Rv1458c	antibiotic ABC transporter ATP-binding protein	1551.81	1385.05	1795.07	1129.12	1089.04	1186.65	948.02	1073.08	1077.31
Rv1459c	alpha-(1->6)-mannopyranosyltransferase	2082.29	1702.75	2353.7	2236.43	2082.22	2173.27	1741.59	1738.34	2039.42
Rv1460	transcriptional regulator	842.22	833.71	885.09	2432.4	2176.39	2337.72	1672.42	2037.8	2107.64
Rv1461	hypothetical protein	9335.17	8082.39	11114.8	18780.5	17938.2	20399.2	15851.1	18503.3	17177.7
Rv1462	hypothetical protein	3522.44	2826.5	4043.24	8591.16	8104.25	8724.75	7208.89	8613.24	6788.12
Rv1463	ABC transporter ATP-binding protein	2159.87	1780.35	2435.11	5141.38	4883.64	5575.32	4773.78	5448.29	4288.16
Rv1464	cysteine desulfurase	3059.37	2324.89	3037.36	5900.75	5832.5	6891.27	5230.76	6328.6	5423.99
Rv1465	nitrogen fixation related protein	1457.73	1151.22	1480.98	2714.2	2718.32	2785.84	2237.94	2643.1	2251.47
Rv1466	hypothetical protein	1464.45	1181.99	1569.25	2201.89	2107.32	2320.49	1881.89	2217.03	1756.82
Rv1467c	acyl-CoA dehydrogenase FadE15	708.91	647.86	758.92	1630.61	1686.98	1902.4	1695.98	2084.76	1256.07
Rv1468c	PE-PGRS family protein PE_PGRS29	840.43	854.38	830.66	2134.93	1829.66	2010.14	2123.55	2135.79	1434.03
Rv1469	cobalt/nickel-exporting P-type ATPase	810.22	615.36	808.99	3253.88	3276.89	3407.19	2792.53	3232.32	2906.2
Rv1470	thioredoxin TrxA	360.65	303.37	390.29	793.78	603.84	825.95	694.95	853.45	634.91
Rv1471	thioredoxin	476.43	406.87	595.08	729.62	631.94	966.17	736.91	950.85	640.2
Rv1472	enoyl-CoA hydratase EchA12	2472.64	2108.15	2859.21	2269.98	2191.18	2392.73	2019.41	2363.9	1923.82
Rv1473	macrolide ABC transporter ATP-binding protein	2683.4	2184.32	2984.96	1970.96	1882.03	2199.96	1690.32	1824.96	1782.12
Rv1473A	transcriptional regulator	133.77	85.47	149.19	77.04	86	109.3	88.44	114.06	101.76
Rv1474c	transcriptional regulator	672.79	543.79	692.3	795.35	690.19	824.55	675.57	794.75	685.07
Rv1475c	iron-regulated aconitate hydratase	10603.1	8914.37	13548.4	12350.8	11355.7	13466.1	10640.4	12325.1	11665.8
Rv1476	membrane protein	976.78	903.07	1088.43	774.18	758.73	883.25	784.3	823.34	782.46
Rv1477	peptidoglycan endopeptidase RipA	9051.75	7391.61	10576.8	9509.12	8875.17	9878.84	7568.06	8750.4	9055.55
Rv1478	peptidoglycan endopeptidase RipB	3156.59	2560.93	3455.48	2835.3	2763.04	3017.06	2297.12	2571.94	2521.07
Rv1479	transcriptional regulator MoxR1	10111.5	7999.54	11607.7	12802.1	11809.6	14148.4	10870.4	12916.2	11788
Rv1480	hypothetical protein	4997.16	3871.65	5197.25	5777.78	5514.59	5595.25	4955.44	5206.77	4979.37
Rv1481	membrane protein	4526.05	3496.2	4920.1	4592.81	4261.52	4838.91	3803.14	4377.63	4084.1
Rv1482c	hypothetical protein	29.43	21.18	29.67	13.55	11.7	18.73	14.02	14.99	15.02
Rv1483	3-oxoacyl-ACP reductase FabG	5428.86	4572.33	6259.26	4825.28	4339.15	5584.86	3946.14	4494.38	4711.4
Rv1484	NADH-dependent enoyl-[ACP] reductase	5104.88	4095.95	5368.39	3451.16	3403.9	3903.37	2861.01	3207.05	3353.5
Rv1485	ferrochelatase	1488.98	1162.9	1572.41	1078.81	970.67	1143.82	816.58	962.1	946.09
Rv1486c	hypothetical protein	1495.07	1177.51	1807.72	1662.4	1618.62	1950.85	1523.12	1719.87	1680.08
Rv1487	hypothetical protein	1203.07	943.42	1378.96	1381.41	1227.39	1414.84	1119.09	1318.22	1569.52
Rv1488	hypothetical protein	3278.28	2786.87	3868.35	3791.28	3450.18	4106.62	3318.77	3883.41	3842.5
Rv1489	hypothetical protein	1097.43	802.8	1225.1	1677.79	1625.85	1719.98	1465.04	1679.02	1771.79
Rv1489A	hypothetical protein	392.9	312.95	448.29	691.48	564.02	729.72	632.23	617.42	620.85
Rv1490	membrane protein	473.3	374.74	476.75	333.99	362.98	409.13	363.18	374.77	370.54
Rv1491c	TVP38/TMEM64 family membrane protein	1693.24	1514.44	1877.97	1779.63	1687.88	1995.13	1583.6	1970.33	1671.46
Rv1492	methylmalonyl-CoA mutase small subunit	1084.91	1209.3	1479.1	1782.42	1824.22	2035.3	1627.36	1709.96	1757.07
Rv1493	methylmalonyl-CoA mutase large subunit	1518.52	1336.62	1770.37	1540.52	1757.21	1615.96	1414.5	1500.78	1594.68
Rv1494	antitoxin MazE4	447.67	348.9	463.32	285.59	287.09	360.76	283.56	378.49	267.51
Rv1495	mRNA interferase MazF4	354.21	388.67	459.46	283.42	244.1	302.04	254.52	280.7	205.86
Rv1496	transport system kinase	875.25	698.56	1069.13	660.81	578.15	734.65	621.5	710.77	589.92
Rv1497	esterase LipL	4273.68	3064.92	4603.24	11252.1	10999.4	11888.8	8990.73	11388.4	11690
Rv1498A	hypothetical protein	282.97	291.49	341.95	205.32	155.88	268.21	201.77	234.89	182.72
Rv1498c	methyltransferase	1131.97	1073.74	1310.24	581.62	461.27	575.32	513.78	642.94	458.61
Rv1499	hypothetical protein	52.07	62.6	80.25	30.58	24.78	25	21.43	24.69	27.06
Rv1500	glycosyltransferase	880.85	897.01	1252.39	935.48	790.24	1066.09	879.31	884.8	899.85
Rv1501	hypothetical protein	739.65	740.13	970.08	1134.48	1019.06	1171.73	1051.18	1025.93	1116.41
Rv1502	hypothetical protein	1252.51	1037.5	1651.37	1372.88	1638.98	1974.48	1346.37	1536.59	1647.49
Rv1503c	conserved hypothetical protein	253.96	221.51	260.36	151.59	154.84	178.36	173.42	165.45	196.89
Rv1504c	conserved hypothetical protein	435.74	364.1	465.35	111.53	82.71	126.99	132.01	127.95	136.55
Rv1505c	hypothetical protein	933.08	812.95	1146.94	312.08	243.04	305.33	287.76	287.97	331.74
Rv1506c	hypothetical protein	600.37	461.03	724.57	235.72	203.06	302.71	222.46	285.53	250.65
Rv1507A	hypothetical protein	62.91	27.97	43.51	39.11	61.18	59.3	36.63	52.93	54.97
Rv1507c	hypothetical protein	1556.01	1210.21	1908.35	748.13	646.17	907.69	648.45	738.21	662.84
Rv1508A	hypothetical protein	193.7	180.38	267.28	154.27	151.79	157.04	122.95	141.67	148.62
Rv1508c	membrane protein	3171.17	2707.44	3777.23	969.52	895.62	1132.2	856.29	1084.89	961.24
Rv1509	hypothetical protein	529.74	481.29	686.07	179.82	201.2	273.32	179.97	217.98	218.59
Rv1510	hypothetical protein	474.75	352.73	547.28	182.32	153.38	172.86	125.51	164.96	111.84
Rv1511	GDP-D-mannose dehydratase GmdA	3512.17	2889.9	3772.03	2492.83	2298.6	2472.1	1990.34	2304.93	2129.74
Rv1512	nucleotide-sugar epimerase EpiA	2081.91	1668.75	2136.62	1225.54	1151.26	1265.67	1014.78	1144.87	974.23
Rv1513	hypothetical protein	1190.11	1126.17	1292.69	686.81	727.04	745.24	644.29	719.5	573.7
Rv1514c	glycosyltransferase	421.61	231.77	433.28	118.94	124.7	131.62	149.32	128.31	73.43
Rv1515c	hypothetical protein	798.48	645.4	783.35	214.81	241.72	253.48	231.72	273.29	154.03
Rv1516c	sugar transferase	671.11	615.43	757.76	275.95	276.84	312.24	259.9	307.55	270.8
Rv1517	hypothetical protein	139.66	122.06	122.21	64.12	58.39	101.31	74.49	81.88	66.86
Rv1518	hypothetical protein	222.33	164.7	218.32	71.4	85.93	116.16	63.63	101.05	83.63
Rv1519	hypothetical protein	24.19	18.97	19.15	13.02	9.89	33.07	14.27	16.35	25.63
Rv1520	sugar transferase	480.02	403.43	506.51	297.34	302.22	443.1	282.79	332.09	316.95
Rv1521	fatty-acid--CoA ligase FadD25	7185.81	6329.2	8640.6	3267.65	3017.59	3830.35	2943.58	3517.69	2955.78
Rv1522c	transmembrane transport protein MmpL12	3222.25	2584.18	3581.64	4348.13	4071.69	4807.97	3730.74	4133.27	4265.15
Rv1523	methyltransferase	901.47	754.67	1090.04	709.53	802.77	1018.98	739.69	863.29	773.47
Rv1524	glycosyltransferase	1075.27	822.21	1147.2	576.88	568.82	594.44	505.56	582.26	499.34
Rv1525	rhamnosyl transferase WbbL	1030.01	852.99	1224.69	446.93	463.85	491.41	314.63	422.49	381.96
Rv1526c	glycosyltransferase	425.16	362.75	585.68	141.7	157.83	150.73	105.23	140.32	151.56
Rv1527c	polyketide synthase	4787.5	4240.92	5498.61	1637.61	1475.29	1906.82	1273.54	1610.28	1511.7
Rv1528c	polyketide synthase associated protein PapA	49.16	40.66	51.75	15.06	18.28	11.22	9.31	10.16	8.3
Rv1529	fatty-acid--CoA ligase FadD24	1006.16	800.81	1154.48	546.85	486.7	642.91	481.88	550.99	496.92
Rv1530	alcohol dehydrogenase	314.11	225.1	375.84	96.74	95.51	124.55	80.3	85.28	96.6
Rv1531	hypothetical protein	464.55	386.24	627.4	202.51	214.59	246.39	223.61	245.35	218.69
Rv1532c	hypothetical protein	443.71	337.43	507.09	613.39	477.9	708.34	432.33	606.85	554.99
Rv1533	monooxygenase	2756.38	2180.17	2834.14	4234.74	3458.89	4300.52	3318.01	3966.13	3628.01
Rv1534	transcriptional regulator	1247.07	1011.66	1565.64	1706.76	1663.3	1637.55	1419.62	1504.8	1508.17
Rv1535	hypothetical protein	1737.3	1487.46	1985.74	1126.07	1051.53	1301.06	1118.88	1361.3	1013.44
Rv1536	isoleucine--tRNA ligase	5308.66	4570.35	6289.8	9886.25	9678.89	11072.6	8818.43	9868.28	10404.3
Rv1537	DNA polymerase IV	316.85	237.32	379.46	301.57	270.17	263.46	239.11	249.64	279.58
Rv1538c	L-aparaginase	781.01	646.82	872.07	503.2	566.06	632.56	473.75	579.01	550.01
Rv1539	lipoprotein signal peptidase	2412.78	1980.74	2675.93	4179.98	3970.77	4265.14	3241.3	3859.27	4359.77
Rv1540	RNA pseudouridine synthase	2346.28	1947.21	2723.57	3814.76	3598.37	3901.47	3105.56	3456.73	3613.96
Rv1541c	lipoprotein LprI	190.23	159.58	216.35	102.41	72.02	99.93	60.68	73.65	93.35
Rv1542c	hemoglobin GlbN	28.86	41.11	41.44	25.45	22.96	26.48	28.87	19.7	18.46
Rv1543	oxidoreductase	4357.82	4113.84	5581.05	1597.25	1455.14	1851.65	1491.64	1620.23	1675.26
Rv1544	ketoacyl reductase	2622.84	2468.7	3043.05	846.2	771.98	924.14	657.53	717.59	844.21
Rv1545	hypothetical protein	808.97	611.46	855.47	314.44	316.97	317.95	222.37	304.02	280.48
Rv1546	hypothetical protein	1483.32	1040.1	1457.33	886.08	790.1	870.14	720.73	895.93	798.82
Rv1547	DNA polymerase III subunit alpha	11470.4	9093.98	12548.5	5508.55	4989.13	5724.14	4800.17	5450.62	5156.41
Rv1548c	PPE family protein PPE21	580.64	482.39	716.37	206.92	201.22	259.03	205.86	238.58	225.4
Rv1549	fatty-acid-CoA ligase fadD11_1	109.39	117.65	165.75	41.28	32.61	42.84	28.71	50.13	53.41
Rv1550	fatty-acid--CoA ligase FadD11	223.46	194.55	282.86	47.45	46.08	60.8	31.38	58.49	55.16
Rv1551	acyltransferase PlsB	146.86	105.98	162.57	26.23	37.49	27.33	25.94	23.36	26.17
Rv1552	fumarate reductase flavoprotein subunit	36.81	31.17	29.12	2.5	7.25	2.01	4.01	19.58	17.98
Rv1553	fumarate reductase iron-sulfur subunit	10.18	21.53	20.26	3	7.29	15.02	4.02	7.77	4.18
Rv1554	fumarate reductase membrane anchor subunit	5.11	5.44	7.6	1.85	2.61	2.36	1.02	4.26	2.87
[truncated: 2,500 more rows]

## Sheet: H37Rv.RIF.DEseq2.GeneData
GENE_ID	PRODUCT	S07_H37Rv_T24_0x_A	S08_H37Rv_T24_0x_B	S09_H37Rv_T24_0x_C	S76_H37Rv_T24_RIF_.4x_A	S77_H37Rv_T24_RIF_.4x_B	S78_H37Rv_T24_RIF_.4x_C	S79_H37Rv_T24_RIF_1x_A	S80_H37Rv_T24_RIF_1x_B	S81_H37Rv_T24_RIF_1x_C
AS1726	putative small regulatory RNA	38.2	34.18	33.82	61.7	47.81	45.52	21.84	17.81	24.52
AS1890	putative small regulatory RNA	40.15	38.68	26.99	159.4	137.14	133.85	86.52	75.6	75.55
ASdes	putative small regulatory RNA	5.75	28.6	22.95	39.69	48.42	29.92	23.61	26.6	30.95
ASpks	putative small regulatory RNA	2.52	3.35	1.62	0.58	5.85	3.37	3.74	0	0
MT0009	hypothetical protein	26.76	21.32	26.99	31.54	30.42	29.26	27.12	31.66	25.33
MT0012	hypothetical protein	192.86	214.22	213.98	239.78	222.17	191.69	99.65	98.39	100.43
MT0025	hypothetical protein	5.63	4.64	2.52	15.2	13.18	11.57	14.94	11.83	6.85
MT0031	hypothetical protein	113.5	111.11	101.29	85.72	133.84	74.66	54.67	76.01	48.77
MT0032	hypothetical protein	15.92	10.07	23.59	35.63	26.59	37.03	37.02	30.5	21.75
MT0036	hypothetical protein	36.23	19.52	28.07	57.73	57.28	48.48	39.26	21.19	26.31
MT0066.2	hypothetical protein	1060.31	983.59	1182.64	800.36	1132.62	774.23	382.14	491.57	404.63
MT0069	hypothetical protein	268.39	270.33	313.64	367.55	416.65	286.94	176.78	169.89	181.81
MT0099.1	hypothetical protein	55.17	61.41	50.48	31.59	45.3	27.52	35.67	27.88	28.24
MT0116.1	hypothetical protein	1.11	0.21	4.12	0	1.53	1	1.41	0	0.71
MT0122	phosphoheptose isomerase	1170.96	1270.95	1345.76	1158.73	1257.1	1120.09	763.44	714.81	662.4
MT0124	hypothetical protein	359.13	362.23	372.25	175.5	144.96	154.29	74	75.44	85.49
MT0130	hypothetical protein	16.86	29.16	26.99	58.49	61.86	37.08	44.8	43.23	36.56
MT0159	hypothetical protein	1.02	2.94	5.7	51.79	59.92	46.56	63.83	49.97	61.56
MT0177	hypothetical protein	49.83	65.42	89.35	90.91	99.35	64.14	54.91	56.48	54.58
MT0204.1	hypothetical protein	6.35	5.99	5.62	2.82	6.61	12.58	6.7	5.65	8.15
MT0270	hypothetical protein	191.97	174.64	174.91	53.93	67.36	33.66	26.82	36.05	29.24
MT0270.2	hypothetical protein	88.83	62.82	90.09	136.66	177.2	155.31	130.41	99.15	117.51
MT0291.1	hypothetical protein	0	0	1.01	0	0	0.92	2.51	0.15	5.19
MT0291.2	hypothetical protein	12.62	9.99	12.76	32.7	39.21	28.55	20.51	24.31	32.37
MT0291.4	hypothetical protein	177.85	127.07	199.88	91.46	123.12	104.37	81.63	98.47	82.51
MT0294	hypothetical protein	4.42	12.43	7.06	9.1	8.42	4.3	3.26	4.82	2.43
MT0325	hypothetical protein	59.66	44.2	59.48	49.28	48.11	49.79	37.05	27.41	26.22
MT0328.1	hypothetical protein	498.95	472.43	551.35	672.98	746.65	561.62	269.88	265.79	201.87
MT0328.2	hypothetical protein	842.99	760.77	932.84	434.01	416.64	378.93	214.97	267.84	240.9
MT0347	hypothetical protein	13.72	24.04	12.87	23.22	12.16	16.09	8.07	13.88	9.21
MT0383	hypothetical protein	8.68	1.28	10.89	7.24	14.51	8.53	3.99	7.71	9.29
MT0392	hypothetical protein	80.28	68.37	86.43	80.95	93.52	83.43	61.36	59.34	67.88
MT0407	hypothetical protein	102.16	68.62	113.65	124.16	121.43	121.96	89.28	92.73	87.62
MT0416	hypothetical protein	4.69	13.34	13.24	28.56	39.03	41.53	23.38	14.41	16.22
MT0431	hypothetical protein	19.55	19.81	24.77	28.91	23.33	24.73	31.58	37.17	25.96
MT0450	hypothetical protein	55.52	44.36	57.28	73.05	74.26	74.63	44.23	48.47	60.07
MT0470	hypothetical protein	985.61	974.49	977.37	599.38	724.12	605.35	315.3	347.41	311.25
MT0472.1	hypothetical protein	25.38	20.37	17.65	19.06	29.93	26.38	27.8	17.77	24.48
MT0492	hypothetical protein	4.69	13.02	6.22	2.26	5.05	7.2	4.25	3.2	7.92
MT0494	hypothetical protein	0.91	0.85	1.14	8.75	5.23	3.58	7.22	4.02	9.52
MT0506	hypothetical protein	38.4	41.83	52.15	113.35	146.4	120.21	67.62	73.19	70.33
MT0512	hypothetical protein	159.72	131.16	157.77	80.58	74.94	74.86	74.02	60.17	55.91
MT0525	hypothetical protein	25.27	26.31	12.58	75.32	100.44	72.88	62.67	50.41	66.24
MT0540	hypothetical protein	219.94	190.66	222.53	178.44	175.18	150.42	101.19	92.41	115.39
MT0555	hypothetical protein	242.6	134.98	268.17	365.85	398.87	292.5	405.6	390.42	415.95
MT0568	hypothetical protein	16.94	29.34	28.88	35.04	31.32	15.89	6.08	11.96	15.55
MT0573.1	hypothetical protein	89.96	105.85	80.48	123.79	134.06	113.92	132.71	114.27	118.23
MT0576	hypothetical protein	1.01	1.89	0	0	1.92	0	1.98	2.16	1.42
MT0598	hypothetical protein	101.38	146.25	128.21	65.66	47.13	41.46	29.95	38.26	30.42
MT0600	hypothetical protein	114.08	151.8	158.67	31.85	46.58	48.76	41.32	28.96	27.19
MT0603	hypothetical protein	31.3	22.22	26.19	18.11	18.98	14.42	7.07	3.85	11.94
MT0608	hypothetical protein	123.98	165.41	133.08	117.75	97.69	71.2	67.02	75.5	75.31
MT0610	hypothetical protein	172.67	121	211.4	106.48	104.75	99.4	49.64	76.81	66.72
MT0614	hypothetical protein	15.18	29.83	27.42	43.4	30.14	39.53	16.6	12.83	16.08
MT0639	hypothetical protein	52.54	52.09	59.57	149.65	141.71	127.24	157.75	87.41	98.17
MT0655	hypothetical protein	76.26	75.4	97.92	174.72	269.01	149.16	252.18	248.94	276.24
MT0692.1	hypothetical protein	258.3	188.74	304.61	259.22	323.46	238.18	162.74	148.77	167.26
MT0694	hypothetical protein	101.76	105.55	128.36	199.39	221.3	155.46	112.87	107.42	135.27
MT0697	hypothetical protein	203.52	237.29	228.81	193.19	209.87	147.31	102.89	171.48	145.11
MT0717.1	hypothetical protein	27.51	47.2	33.43	193.41	162.61	139.87	177.8	144.96	138.34
MT0724.1	hypothetical protein	27.58	18.22	18.46	20.84	12.42	12.23	7.68	2.6	4.41
MT0725	hypothetical protein	174.45	127.38	139.86	138.06	131.36	112.21	52.06	75.24	59.99
MT0726	hypothetical protein	45.52	44.69	52.49	56.8	77.64	44.61	13.5	41.87	17.63
MT0726.1	hypothetical protein	26.15	54.03	61.85	57.86	45.05	13.81	10.54	18.62	36.14
MT0740.1	hypothetical protein	9.44	10.99	12.48	5.8	8.7	10.52	5.43	7.46	5.33
MT0761	hypothetical protein	13.54	22.82	25.26	69.85	67.88	69.88	95.79	106.23	67.23
MT0762.1	hypothetical protein	12.03	8.41	22.12	28.39	17.4	22.28	29.92	35.97	24.32
MT0765	hypothetical protein	289.52	283.64	273.05	220.1	238.99	169.22	131.7	160.76	126.18
MT0768.1	hypothetical protein	45.22	31.93	26.56	21.21	24.94	25.87	21.07	21.54	14.83
MT0771	hypothetical protein	3.44	7.85	2.96	4.24	3.92	1.66	6.34	4.42	9.79
MT0772.2	hypothetical protein	39.26	23.83	34.1	41.59	43.68	33.09	30.18	25.36	23.43
MT0781	hypothetical protein	585.12	548.05	672.74	465.1	446.04	391.32	422.05	363.65	367.34
MT0806	hypothetical protein	70.46	60.54	72.49	58.7	103.01	83.79	65.34	45.1	54.15
MT0827	hypothetical protein	8.74	6.49	6.19	9.71	9.55	14.58	3.38	4.76	4.42
MT0835	hypothetical protein	292.44	216.05	276.28	341.18	415.71	342.5	442.09	341.75	435.06
MT0853	hypothetical protein	0	0.78	2.33	2.75	9.52	2.65	0.27	1.01	0.5
MT0856.1	hypothetical protein	90.53	77.2	114.71	115.08	157.61	145.69	132.91	135.23	131.87
MT0859	hypothetical protein	1.51	0.54	1.91	1.06	1.33	1.01	1.66	0	1.59
MT0868	hypothetical protein	34.53	27.3	29.02	45.22	44.85	26.64	51.05	32.49	38.4
MT0895	hypothetical protein	3.55	3.1	7.25	1.12	5.57	3.48	1.42	0	5.64
MT0903	hypothetical protein	9.62	13.01	15.82	25.11	23.88	14.73	22.17	15.41	16.33
MT0910.1	hypothetical protein	7.15	3.02	6.47	13.36	12.74	8.61	14.37	10.71	4.69
MT0910.2	hypothetical protein	8.46	9.91	10.31	10.43	19.95	7.23	10.51	3.85	5.68
MT0910.3	hypothetical protein	19.54	15.47	24.95	21.48	21.36	18.84	3.14	6.98	3.71
MT0910.4	hypothetical protein	32.08	33.4	29.95	88.97	132.55	104.62	64.68	58.31	59.96
MT0915.1	hypothetical protein	42.75	48.81	67.88	69.37	93.32	72.32	56.17	60.18	45.43
MT0932	hypothetical protein	26.57	34.86	33.01	61.62	53.06	69.28	30.73	23.72	30.01
MT0937	hypothetical protein	233.81	213.61	272.87	146.93	166.19	150.74	63.1	58.01	43.07
MT0943	hypothetical protein	44.54	54.06	58.96	54.17	74.09	58.07	54.7	37.94	48.75
MT0946	hypothetical protein	171.08	143.73	129.88	244.12	260.68	207.89	138.68	148.22	151.98
MT0968.1	hypothetical protein	339.08	341.02	352.97	521.63	669.31	469.27	404.72	421.26	405.89
MT0973	hypothetical protein	69.2	80.44	101.72	121.32	115.38	77.67	57.07	60.52	56.93
MT0991	hypothetical protein	10.89	8.4	13.93	21.04	24.97	25.37	13.83	10.04	19.82
MT1007	hypothetical protein	1194.56	1123.99	1169.57	510.68	525.25	448.2	231.34	216.25	259.16
MT1025.2	hypothetical protein	1721.66	1642.51	1619.18	502.1	548.59	407.66	163.68	192.15	177.37
MT1025.3	hypothetical protein	4.07	12.39	7.91	15.94	21.69	10.23	10.99	8.45	8.56
MT1040.1	hypothetical protein	32.04	19.64	38.01	36.5	27.11	38.6	28.37	29.81	38.66
MT1054.1	hypothetical protein	116.36	104.53	112.18	151.95	167.76	156.22	84.42	71.15	94.51
MT1055	hypothetical protein	43.98	38.02	48.32	71.92	65.44	66.15	49.06	47.2	28.23
MT1070	hypothetical protein	25.94	23.06	20.24	36.37	31.58	34.43	28.95	27.88	23.43
MT1070.1	hypothetical protein	97.07	115.35	84.55	178.24	172.49	143.76	115.72	174.62	133.58
MT1071	hypothetical protein	19.04	18.95	22.58	81.2	76.16	58.51	66.57	63.25	66.35
MT1075.1	hypothetical protein	2387.93	2668.85	2830.03	3716.15	3848.03	3379.18	1960.97	1766.2	1874.25
MT1077	hypothetical protein	56.46	33.17	67.85	33.08	39.48	33.93	17.54	26.72	19.29
MT1082	hypothetical protein	88.57	78.17	102.66	78.64	66.21	68.12	25.53	29.27	31.37
MT1083.1	hypothetical protein	1254.07	1037.65	1261.86	1898.75	2140.76	1753.95	1030.59	1157.04	1057.56
MT1083.2	hypothetical protein	887.39	816.93	958.64	1355.17	1274	1118.24	895.49	917.68	792.22
MT1086	hypothetical protein	23.27	26.33	10.48	27.03	20.8	24.07	12.51	9.63	28.21
MT1096.2	hypothetical protein	0	0.72	0.46	2.47	0.88	0.97	0.41	0	0.94
MT1098	hypothetical protein	1.01	1.41	1.97	0	0	0	0	0.68	0.34
MT1107	hypothetical protein	11.45	12.9	15.41	16.71	21.8	13.18	4.56	8.99	2.91
MT1116	hypothetical protein	31.13	32.16	48.21	117.31	86.73	96.79	74.11	46.97	55.47
MT1121	hypothetical protein	50.55	75.61	67.21	82.28	65.06	68.34	76.43	51.25	49.79
MT1122.1	hypothetical protein	1.01	1.61	5.94	2.39	3.58	0.94	0	0	0.63
MT1166	hypothetical protein	1.43	8.35	1.79	1.28	5.56	0.92	1.5	6.03	1.65
MT1170	hypothetical protein	26.28	21.21	26.53	33.08	36.58	41.21	39.05	40.7	33.45
MT1172.1	hypothetical protein	66.54	44.08	69.73	63.64	80.49	51.11	21.47	32.13	30.02
MT1178	hypothetical protein	1166.34	1548.13	1344.01	1542.44	1657.61	1333.02	1200.38	1582.26	1519.07
MT1181	hypothetical protein	38.15	21.81	16.54	36.22	34.62	24.66	24.68	21.46	21.59
MT1182	hypothetical protein	319.88	338.07	325.87	210.39	249.69	197.69	128.37	169.58	118.23
MT1190	hypothetical protein	193.15	191.89	183.53	166.22	183.05	133.87	95.46	114.4	134.85
MT1192	hypothetical protein	1066.7	973.04	1136.47	1168.09	1256.53	1058.96	568.56	582.99	618.33
MT1218	mycocerosic acid synthase	6938.2	6173.57	7950.21	6660.35	6551.97	5555.31	3860.71	3651.91	3603.28
MT1232	hypothetical protein	294.49	207.2	274.68	974.83	1017.78	836.94	755.39	713.21	806.3
MT1234	fragment of putative small regulatory RNA	2605.15	2607.48	3089.19	2859.05	2878.08	2512.6	1873.25	2053.63	1871.84
MT1264.1	hypothetical protein	12.41	21.67	4.57	37.17	28.56	24.13	34.28	20.02	30.91
MT1266	hypothetical protein	22.56	26.03	30	75.05	80.91	53.16	45.9	48.13	66.66
MT1285	hypothetical protein	6.16	1.81	2.08	13.52	8.57	8.96	14.92	8.82	12.37
MT1288	hypothetical protein	65.52	94.34	77.68	77.21	84.89	54.15	45.66	59.89	51.44
MT1305.1	hypothetical protein	28.79	33.21	44.91	51.91	28.23	30.64	18.71	21.13	16.28
MT1321	hypothetical protein	0.49	0	0	0.49	0.32	0.03	2.55	0	0.47
MT1342	hypothetical protein	396.66	350.13	427.67	448.23	521.51	377.38	215.87	252.43	218.89
MT1356	hypothetical protein	421.14	767	478	214.67	309.88	197.66	80.93	128.47	182.87
MT1367.1	hypothetical protein	4.15	2.51	4.88	8.82	8.73	6.29	5.21	2.5	4.44
MT1401	hypothetical protein	1.58	3.44	0.73	1.01	2.43	1.09	1.8	4.72	1.73
MT1404	hypothetical protein	52.18	51.39	57.66	53.43	64.01	49.54	26.86	28.13	21.5
MT1414.1	hypothetical protein	172.66	137.9	190.56	61.84	115.36	102.77	43.55	37.41	39.14
MT1432	hypothetical protein	5.7	11.18	0	3.95	4.59	3.21	1	1.01	7.39
MT1479.1	hypothetical protein	4.13	35.97	13.07	24.11	25.82	16.45	8.08	4.14	6.55
MT1488	hypothetical protein	138.53	121.12	164.68	178.44	203.11	131.14	143.39	102.22	96.86
MT1490	hypothetical protein	7.96	8.89	10.85	49.27	44.81	32.88	41.99	33.12	21.71
MT1497.2	hypothetical protein	16.89	13.14	9.26	31.36	25.95	22.83	20.41	18.97	15.59
MT1537	hypothetical protein	157.25	142.34	159.3	118.3	122.56	122.65	108.31	93.15	97.21
MT1556.1	hypothetical protein	1.84	6.18	0.98	0	2.75	0.45	0	1	1.02
MT1560.1	hypothetical protein	60.76	90.31	96.14	101.83	118.4	63.14	42.73	48.93	46.45
MT1571	hypothetical protein	32.61	32.62	30.1	58.67	56.86	55.95	37.18	38.72	33.81
MT1578.1	hypothetical protein	1.83	3.26	11.17	12.51	8.27	5.32	11.85	6.54	7.44
MT1585.1	hypothetical protein	6831.18	6157.79	5908.02	2797.99	3290.89	2473.25	1421.5	1705.29	1527.81
MT1602	hypothetical protein	10.9	9.4	9.86	4.93	10.11	10.08	3.69	3.41	9.82
MT1627	hypothetical protein	290.93	288.9	293.44	424.3	384.34	306.73	214.82	194.29	190.71
MT1650	hypothetical protein	21.01	21.01	14.78	22.17	23.42	19.3	13.4	18.74	16.22
MT1650.1	hypothetical protein	7.37	11.68	4.44	23.7	8.45	9.58	6.93	12.24	11.26
MT1713	hypothetical protein	0	1.86	2.65	1.04	4.7	0	0	0	0.16
MT1717	hypothetical protein	333.62	304.86	371.19	319.53	368.49	257.18	161.33	135.86	145.84
MT1742	hypothetical protein	18.45	14.3	15.73	53.44	64.54	55	31.48	41.59	52.2
MT1746.1	hypothetical protein	60.25	57.49	58.08	85.28	96.77	77.94	82.98	51.5	38.49
MT1757	hypothetical protein	16.07	11.03	19.28	26.49	18.58	9.57	25.13	15.11	19.74
MT1759	hypothetical protein	36.68	21.83	37.33	39.37	48.28	30.26	15.54	20.33	14.47
MT1760	hypothetical protein	17.59	23.46	25.25	51.12	47.62	44.73	36.61	29.44	28.54
MT1771.1	hypothetical protein	29.47	31.57	35.09	51.93	54.64	44.43	24.46	13.99	10.49
MT1775	hypothetical protein	343.69	372.12	307.54	268.01	312.44	191.28	274.11	276.25	334.36
MT1777	hypothetical protein	28.64	19.5	28.4	15.53	7.14	15.43	6.22	3.7	4.88
MT1790	hypothetical protein	52.91	41.16	46.73	53.91	45.21	47.05	35.26	37.41	41.5
MT1798	hypothetical protein	68.13	76.29	53.27	72.38	77.95	50.7	28.08	37.25	39.97
MT1808	hypothetical protein	8.33	15.2	11	22.77	15.38	18.79	7.31	13.88	16.86
MT1821.1	hypothetical protein	17.17	21.09	22.54	9.58	9.46	6.47	6.41	3.21	6.12
MT1822	hypothetical protein	16.93	7.15	13.78	5.1	9.07	5.78	1.69	4.42	4.42
MT1838.1	hypothetical protein	92.18	95.97	112.92	196.71	225.19	180.6	181.45	201.41	196.82
MT1839.1	hypothetical protein	5.14	7.59	2.85	5.8	5.28	4.22	4.01	2.02	2.04
MT1849.1	hypothetical protein	0.7	3.38	3.83	4.17	2.02	2.44	2.71	6.53	2.64
MT1909	hypothetical protein	20.21	22.74	27.82	30.66	33.77	26.15	13.5	13.08	17.87
MT1916	hypothetical protein	35.18	38.82	38.87	80.91	52.27	67.98	83.89	54.36	59.96
MT1924.1	hypothetical protein	48.06	33.2	33.75	41.59	37.87	33.1	50.27	33.7	28.81
MT1936	hypothetical protein	620.72	504.24	636.42	625.01	632.83	513.51	435.55	473.84	395.04
MT1945	hypothetical protein	36.88	35.77	32.07	141.14	153.09	119.41	100.12	101.48	131.5
MT1957.1	hypothetical protein	2.77	4.61	6.71	2.02	7.56	3.99	11.04	7.02	6.99
MT1978	hypothetical protein	1.62	2.17	5.91	10.15	6.38	9.22	6.26	2.04	0.36
MT2007	hypothetical protein	199.01	267.19	218.73	177.72	181.54	109.58	125.53	139.2	87.51
MT2011	hypothetical protein	24.48	26.41	21.93	17.76	31.84	22.89	18.99	15.75	14.2
MT2015	hypothetical protein	99.35	90.99	94.25	46.9	58.87	54.29	43.82	51.84	43.8
MT2015.1	hypothetical protein	25.17	37.16	30.98	58.97	49.33	48.68	69.81	71.01	83.74
MT2015.2	hypothetical protein	14.96	9.65	11.98	21.8	16.76	25.14	17.14	19.06	22.1
MT2027	hypothetical protein	22.59	26.78	24.3	41.26	29	22.69	21.18	25.91	27.2
MT2038	hypothetical protein	206.2	205.36	231.24	317.15	335.75	278.65	184.45	220.5	189.48
MT2042.1	hypothetical protein	167.17	135.23	146.2	90.74	115.18	99.36	49.36	53.54	47.47
MT2045	hypothetical protein	141.03	93.16	128.6	150.73	162.01	114.34	73.24	78.1	100.27
MT2068	hypothetical protein	54.78	55.59	59.42	37.63	44.56	48.1	14.98	14.32	21.28
MT2083	hypothetical protein	140.71	75.68	75.78	24.8	28	18.6	10.47	17.42	23.51
MT2092	hypothetical protein	126.37	159.15	154.17	64.92	79.16	67.94	35.97	26.47	27.36
MT2113	hypothetical protein	2.87	6.49	6.11	8.59	11.77	7.93	6.58	12.75	19.1
MT2115	hypothetical protein	28.94	29.66	42.13	41.6	40.66	40.67	30.69	28.85	35.74
MT2138.1	hypothetical protein	2.73	5.98	5.43	2.59	6.01	7.38	1.86	0.89	1.83
MT2138.2	hypothetical protein	14.57	13.1	28	15.01	29.81	17.58	14.93	11.51	7.85
MT2142	hypothetical protein	244.58	228.37	249.13	517.08	515.96	372.85	310.54	338.58	316.99
MT2165	hypothetical protein	214.81	164.03	202.76	243.81	247.98	238.97	184.25	196.99	167.66
MT2165.1	hypothetical protein	3.62	1.7	8.07	26.9	28.98	20.78	9.58	7.87	11.1
MT2168	hypothetical protein	54.27	66.42	67.52	72.34	77.45	72.08	50.36	60.89	54.9
MT2246	hypothetical protein	72.16	76.8	82.98	58.34	38.32	36.13	11.82	10.76	25.84
MT2283	hypothetical protein	15.19	8.36	10.46	17.34	14.79	6.38	14.25	13.77	10.06
MT2316	hypothetical protein	3.3	7.18	6.18	17.52	27.04	11.77	21.2	14.4	14.96
MT2325	hypothetical protein	4.42	5.57	2.74	13.83	5.4	10.52	7.92	6.78	8.91
MT2326	hypothetical protein	31.2	23.08	36.24	9.17	14.45	10.52	7.9	8.69	8.12
MT2330.1	hypothetical protein	3.1	11.6	4.55	7.57	4.75	7.24	2.4	4.36	7.57
MT2341	hypothetical protein	5.38	6.87	13.09	10.32	7.45	0	3.8	8.86	6.53
MT2361.1	hypothetical protein	11.14	4.15	11.29	13.48	11.59	10.47	9.71	6.18	7.4
MT2363	hypothetical protein	175.75	154.47	230.89	417.49	417.07	324.74	297.13	240.99	254.43
MT2364.1	hypothetical protein	5.33	4.76	6.55	10.63	12.69	6.83	4.09	8.59	4.25
MT2367	hypothetical protein	59.89	63.4	76.97	50.24	59.62	52.18	36.77	46.81	32.03
MT2367.1	hypothetical protein	209.94	207.79	217.23	155.92	166.41	156.42	84.85	77.22	108.15
MT2369	hypothetical protein	2.56	3.52	10.73	8.95	11.48	7.93	6.82	5.29	4.72
MT2370	hypothetical protein	9.94	16.16	10.52	12.26	13.1	16.56	9.16	9.55	7.22
MT2370.1	hypothetical protein	9.14	8.78	10.11	7.56	12.66	8.58	4.31	11.74	10.69
MT2370.2	hypothetical protein	8.17	17.46	7.37	17.2	15.26	15.2	6.82	11.86	14.73
MT2371	hypothetical protein	7.26	4.94	7.25	0.62	2.9	4.48	4.11	3.6	2.43
MT2375	hypothetical protein	58.21	37.74	42.17	99.06	67.31	83.56	42.45	61.42	59.2
MT2396	hypothetical protein	11.13	8.9	4.52	5.63	10.59	5.78	4.56	4.98	4.41
MT2401.1	hypothetical protein	6.89	6.55	10.06	8.46	18.22	13.56	14.46	8.74	3.94
MT2401.2	hypothetical protein	105.55	119.32	133.95	117.63	103.43	81.94	62.31	101.71	83.92
MT2405	hypothetical protein	45.61	49.77	57.3	93.68	79.3	68.91	63.46	47.64	45.8
MT2417	hypothetical protein	24.64	15.88	13.87	15.99	15.31	19.92	11.73	14.56	12.43
MT2418	hypothetical protein	28.33	22.88	37.01	51.18	52.62	36.96	45.85	65.21	47.69
MT2423.1	hypothetical protein	248.5	224.2	233.36	471.25	472.91	388.62	368.01	448.37	372.08
MT2424	hypothetical protein	150.8	162.62	164.03	264.59	259.47	246.84	199.92	202.13	213.45
MT2438	hypothetical protein	20.89	22.46	14.74	20.24	9.82	16.77	20.98	17.33	17.82
MT2455	hypothetical protein	273.93	288.57	339.09	141.21	123.06	94.53	61.56	67.64	47.9
MT2460	hypothetical protein	1272.66	1238.83	1240.9	2688.52	2727.44	2333.51	2062.67	1869.14	1789.45
MT2480	hypothetical protein	30.87	24.52	36.24	46.79	50.17	36.25	36.82	39.68	33.96
MT2488.1	hypothetical protein	37.99	53.81	35.41	84.87	61.8	76.49	87.54	83.52	87.71
MT2501	hypothetical protein	24.65	31.96	31	179.66	180.77	156.97	108.81	88.88	88.35
MT2502	hypothetical protein	35.4	28.54	29.21	181.96	175.84	175.16	99.04	101.56	80.36
MT2510	hypothetical protein	7.66	4.48	5.17	9.25	5.95	2.52	11.07	6.89	6.5
MT2514	hypothetical protein	0	0	0.25	0.7	0	0	0.05	0.25	2.32
MT2518.1	hypothetical protein	89.71	103.75	92.23	135.83	170.28	120.03	59.9	78.01	79.87
MT2520.1	hypothetical protein	172.25	168.2	228.4	230.63	223.73	134.72	188.19	175.6	215.36
MT2541	hypothetical protein	57.85	58.84	86.26	65.37	73.42	48.16	35.91	48.81	44.99
MT2547.2	hypothetical protein	4.84	6.99	18.62	36.22	44.35	26.84	24.92	28.96	21.09
MT2554.1	hypothetical protein	99.15	104.19	111	84.33	72.65	48.65	57.23	82.66	64.34
MT2554.2	hypothetical protein	25.94	40.69	41.25	40.04	43.87	22.98	38.31	36.05	40.96
MT2558	hypothetical protein	33	38.46	38.23	21.23	28.5	18.8	17.37	16.42	22.32
MT2565	hypothetical protein	16.23	4.09	17.69	23.14	13.49	14.21	21.52	11.87	24.91
MT2586.1	hypothetical protein	591.99	920.23	682.12	886.07	1077.68	752.18	592.91	1067.6	2635.04
MT2588	hypothetical protein	759.35	632.65	701.01	785.44	922.08	739.25	362.94	327.04	287.34
MT2589.1	hypothetical protein	576.58	545.86	576.97	574.23	661.31	541.34	305.23	254.76	250.72
MT2593.2	hypothetical protein	138.12	94.99	118.3	151.54	149.22	145.92	98.41	90.21	96.75
MT2600.1	hypothetical protein	6.76	6.26	4.64	9.63	11.16	9.91	11.25	7.86	5.11
MT2601.1	hypothetical protein	86.98	98.14	95.3	107.16	118.89	124.48	81.08	59.93	76.06
MT2617	hypothetical protein	734.32	697.26	861.89	1408.26	1435.09	1062.78	946.86	988.49	924.95
MT2626	hypothetical protein	33.29	26.47	51.3	46.13	41.3	38.53	29.75	38.08	22.67
MT2627.1	hypothetical protein	114.08	101.98	128.93	396.53	373.96	300.57	155.88	200.56	193.42
MT2637.1	hypothetical protein	143.78	141.67	183.95	120.52	128.7	113.67	64.15	58.01	63.6
MT2653	hypothetical protein	3.78	3.97	8.75	10.33	11.8	14.1	4.79	6.25	3.92
MT2668	hypothetical protein	4.68	1.18	4.25	8.63	7.85	8.61	3.4	2.25	5.29
MT2710	hypothetical protein	20.07	18.03	17.11	43.01	48.35	24.43	55.11	49.34	40.2
MT2721	hypothetical protein	83.68	83.72	59.97	75.35	65.31	66.31	56.06	52.2	46.62
MT2722	hypothetical protein	22.69	26.01	24.16	30.87	33.89	39.74	24.14	35.61	33.47
MT2726	hypothetical protein	220.12	272.45	232.87	329.77	313.83	242.64	342.26	309.04	277.83
MT2736.1	hypothetical protein	97.85	75.63	80.48	98.7	108.1	69.78	138.06	142	115.98
MT2779	hypothetical protein	2556.51	2553.17	2503.62	1902.48	2061.28	1656.81	1450.41	1584.01	1370.63
MT2803.1	hypothetical protein	4.05	3.71	1.91	5.11	2.99	2.56	2.67	4.22	5.64
MT2807	hypothetical protein	255.09	263.6	293.21	228.15	253.13	201.21	126.87	138.99	118.93
MT2810	hypothetical protein	170.47	148.12	212.52	167.43	181.59	151.35	120.78	136.17	116.29
MT2837	hypothetical protein	106.11	91.07	114.59	81.47	93.59	79.22	72.16	54.95	73.89
MT2895	hypothetical protein	28.02	19.44	34.61	62.69	51.48	45.07	40.53	47.36	50.65
MT2924	hypothetical protein	88.05	81.29	146.4	152.34	188.44	127.86	105.28	122.18	78.71
MT2934	hypothetical protein	143.75	161.77	244.04	879.13	852.98	719.57	806.09	672.83	709.04
MT2941	hypothetical protein	67.73	68.68	66.99	64.39	68	64.67	65.21	81.31	72.35
MT2944	hypothetical protein	102.16	89	122.97	618.11	595.76	515.28	660.54	595.52	616.82
MT2950	hypothetical protein	860.5	793.86	824.04	735.71	787.18	568.1	251.39	252.66	267.73
MT2958.1	hypothetical protein	74.46	75.51	83.29	122.68	108.83	105.49	115.9	104.61	110.67
MT2960	hypothetical protein	67.82	58.7	57.63	56.46	50.78	67.31	41.19	35.37	40.11
MT2983	hypothetical protein	32.83	39.19	29.37	28.31	44.32	43.01	21.03	31.01	42.72
MT2988.1	hypothetical protein	15.43	17	12.31	18.73	23.34	23.58	16.32	19.02	24.5
MT2993	hypothetical protein	0	0	0	0	2.43	0.29	2.08	0.77	2.58
MT3013	hypothetical protein	3.59	7.68	11.24	35.33	26.82	18.97	27	31.1	35.23
MT3014	hypothetical protein	18.28	20.82	16.35	36.9	39.28	35.53	43.58	34.78	42.82
MT3024	hypothetical protein	22.81	24.69	12.4	34.17	66.33	46.2	36.62	33.25	35.56
MT3032	hypothetical protein	33.75	29.87	19.03	85.77	93.7	64.48	86.12	88.08	60.5
MT3033	hypothetical protein	57.6	60.01	60.54	202.4	194.93	153.71	177.52	196.02	161.55
MT3037	hypothetical protein	89.71	105.89	81.61	159.72	126.52	113.73	130.89	143.89	139.29
MT3041.1	hypothetical protein	81.65	86.25	66.58	205.13	237.83	170.81	197.41	188.1	178.5
MT3042	hypothetical protein	64.45	78.29	78.47	237.19	256.23	194.07	277.57	259.12	289.21
MT3052.2	ribosomal protein L28	1611.42	1528.24	1546.45	1040	1067.45	948.36	634.2	640.64	615.67
MT3058.1	hypothetical protein	73.67	27.83	61.61	32.89	50.86	23.98	51.42	56.52	62.79
MT3058.2	hypothetical protein	55.24	18.87	47.77	38.54	49.19	31.76	62.91	62.67	72.41
MT3077	hypothetical protein	79.18	93.54	104.61	122.79	134.42	85.41	70.42	46.08	42.41
MT3080.1	hypothetical protein	1297.66	1272.94	1347.77	1264.43	1117.11	1004.87	699.16	649.79	651.07
MT3084	hypothetical protein	872.17	762.22	940.09	714.92	867.76	603.06	409.7	300.61	422.41
MT3102	hypothetical protein	7.86	16.43	11.24	14.37	7.95	9.71	12.95	14.55	9.51
MT3103	hypothetical protein	37.53	29.09	30.41	26.79	21.12	18.75	24.97	21.66	17.69
MT3131.1	hypothetical protein	202.27	209.97	213.5	300.35	322.01	280.35	213.22	228.75	246.24
MT3135	hypothetical protein	589.08	648.39	757.41	925.76	932.87	825.1	594.24	536.21	626.26
MT3139.1	hypothetical protein	5397.67	4829.3	4884.48	4014.53	4400.81	3710.73	2080.87	2109.03	2213.19
MT3145.1	hypothetical protein	2.27	4.45	1.01	5.23	5.68	7.8	2.39	6.63	5.12
MT3149.1	hypothetical protein	21.65	25.59	21.77	18.76	15.5	14.94	15.82	8.53	12.25
MT3156	hypothetical protein	22.92	22.11	26.98	17.79	20.44	16.05	6.98	15.52	10.98
MT3174.1	hypothetical protein	3.99	3.91	4.36	5.57	4.42	6.2	2.76	2.29	4.17
MT3174.2	hypothetical protein	25.18	18.86	16.45	21.04	8.67	9.04	6.2	12.93	7.82
MT3204	hypothetical protein	3.83	7.48	9.38	1.98	9.28	2.76	0.97	4.89	6.92
MT3207	hypothetical protein	13.38	8	7.22	36.09	50.51	31.47	34.06	37.03	33.51
MT3210	hypothetical protein	14.41	14.92	14.52	9.67	14.91	9.41	6.58	1.75	6.39
MT3220.1	hypothetical protein	36.73	30.98	20.57	82.11	101.68	79.98	38.64	41.68	50.37
MT3223	hypothetical protein	550.4	443.87	561.48	632.66	691.62	563.14	815.29	862.61	853.55
MT3268	hypothetical protein	2.93	0.76	2.09	16.96	10.63	4.59	9.39	9.56	4.29
MT3269	hypothetical protein	6.24	9.09	8.79	9.37	19.57	12.68	9	5.02	3.96
MT3270.1	hypothetical protein	37.14	41.36	36.46	55.01	67.74	41.79	53.07	56.15	55.27
MT3273	hypothetical protein	4.66	5.58	2.57	1.01	2.55	1.96	1.5	2.57	2.13
MT3275.1	hypothetical protein	67.28	61.2	44.3	171.88	183.25	109.55	139.42	156.75	146.81
MT3280	hypothetical protein	830.23	690.09	863.73	477.39	470.67	479.57	185.1	198.49	186.76
MT3282	hypothetical protein	20.69	17.17	12.95	42.18	43.43	37.67	26.22	28.17	28.89
MT3284	hypothetical protein	2.87	1.5	1.46	2.13	4.3	1.15	2.4	1.11	2.99
MT3290.2	hypothetical protein	274	335.02	320	284.63	248.46	203.87	172.69	178.82	172.07
MT3297	hypothetical protein	133.75	109.69	123.35	182.03	203.5	176.32	204.51	183.02	217.44
MT3313	hypothetical protein	78.22	91.07	108.35	182.62	173.68	134.56	108.33	99.56	114.23
MT3322	hypothetical protein	198.81	206.7	177.17	244.09	267.2	206.7	232.05	217.04	205.18
MT3362	hypothetical protein	78.22	69.99	66.86	51.26	78.19	51.03	33.11	45.41	24.54
MT3378	hypothetical protein	163.78	187.04	184.14	383.51	463.39	373.2	228.03	234.75	234.36
MT3412	hypothetical protein	101.21	106.45	186.18	161.61	181.01	152.86	97.37	86.96	90.84
MT3436	hypothetical protein	16.07	4.93	12.56	9.38	18.17	17.29	9.81	14.81	11.4
MT3437.1	hypothetical protein	18.51	11.36	11.03	16.87	13.33	9.23	12.1	10.22	16.79
MT3449.1	hypothetical protein	11.79	16.03	10.3	13.1	13.55	5.16	6.73	11.23	10.11
MT3449.2	hypothetical protein	5.78	9.01	11.5	7.17	9.7	3.44	1.3	5.53	3.22
MT3454	hypothetical protein	76.75	73.91	102.17	125.43	169.86	111.9	69.96	63.43	68.66
MT3456.1	transposase, degenerate	129.9	125.9	176.07	195.02	224.22	144.43	237.57	187.62	183.98
MT3483	hypothetical protein	103.78	80.09	107.37	76.2	82.18	42.55	16.35	23.56	17.9
MT3491.1	hypothetical protein	37.41	35.5	58.59	81.83	81.14	86.33	24.47	28.2	29.62
MT3510.1	hypothetical protein	74.17	74.11	93.06	73.53	68.18	63.74	28.89	43.16	36.09
MT3520	hypothetical protein	150.4	144.25	139.23	73.99	77.76	83.76	60.16	32.68	44.07
MT3532.1	hypothetical protein	15.71	15.3	25.02	14.6	17.01	11.48	2.63	7.82	7.62
MT3535	hypothetical protein	177.59	116.93	177.23	82.8	125.54	98.83	86.28	77.26	74.27
MT3536	hypothetical protein	162.25	124.7	148.6	74.39	85.45	75.92	68.19	64.77	56.09
MT3560	hypothetical protein	121.34	177.44	147.84	350.73	442.14	332.03	362	414.79	355.59
MT3573.10	hypothetical protein	61.6	22.63	41.07	25.32	37.91	16.69	18.94	13.32	19.45
MT3573.11	hypothetical protein	552.91	457.37	561.45	437.33	471.8	365.84	264.6	227.67	254.58
MT3573.16	hypothetical protein	32.72	35.93	53.95	35.08	49.75	38.42	21.52	20.89	15
MT3580.1	hypothetical protein	2.82	4.37	2.94	14.25	2.47	5.51	6.32	2.09	2.58
MT3580.2	hypothetical protein	1069.39	1232.84	956.24	315.04	379.16	282.57	55.12	86.73	69.78
MT3615.4	hypothetical protein	56.05	45.37	60.69	43.08	38.21	43.05	65.91	51.19	71.03
MT3626	hypothetical protein	10.49	12.04	9.14	61.84	43.87	21.95	28.85	26.5	55.54
MT3628	hypothetical protein	36.32	46.19	36.43	91.45	84.12	98.94	82.55	91.99	68.01
MT3630	hypothetical protein	98.09	60.65	69.37	90.95	88.76	81.4	48.53	37.62	52.99
MT3631	hypothetical protein	63.47	39.73	56.11	63.31	50.03	45.35	27.35	21.82	29.33
MT3653.1	hypothetical protein	0.76	3.28	1.25	1.7	0	1.82	0	2.09	0
MT3671.2	hypothetical protein	70.43	58.45	86.15	102.09	100.27	71.69	58.16	56.56	58.27
MT3718.1	hypothetical protein	2.2	2.94	9.44	47.93	40.18	40.39	16.75	24.42	37.24
MT3718.2	hypothetical protein	4.85	0.85	4.94	5.73	2.02	10.53	7.42	6.57	5
MT3744	hypothetical protein	2.28	1.37	0.17	3.03	3.19	1.3	1.92	1.85	5.17
MT3754	hypothetical protein	11.03	8.53	6.48	11.56	8.11	9.33	6.37	8.54	10.21
MT3755	hypothetical protein	7.8	8	7.99	11.88	8.97	4.4	7.06	5.32	4.54
MT3757	hypothetical protein	11.15	1.4	20.82	23.42	22.4	16.78	24.34	20.77	20.09
MT3762	hypothetical protein	92.22	236.44	193.44	489.25	536.58	224.49	113.1	373.69	841.17
MT3767.1	hypothetical protein	34.71	34.71	39.33	69.77	50.68	36.01	25.64	41.95	21.78
MT3767.2	hypothetical protein	20.78	22.62	30.02	43.52	46.5	24.77	21.66	22.11	17.18
MT3767.3	hypothetical protein	12.35	12.39	19.52	15.53	19.98	14.02	15.05	7.86	9.02
MT3770	hypothetical protein	33.79	30.51	31.77	95.92	107.29	76.1	44.9	60.82	67.61
MT3814.1	hypothetical protein	2.05	8.07	2	3.45	4.42	3.72	0.84	2.13	0.35
MT3846	hypothetical protein	193.62	196.97	225.79	199.28	207.41	190.55	90.46	103.8	92.43
MT3847	hypothetical protein	115.15	101.37	124.61	144.46	144.92	155.95	62.15	85.17	56.99
MT3855	hypothetical protein	113.66	137.51	138.82	639.92	625.01	517.94	635.1	518.68	572.78
MT3858	hypothetical protein	53.81	40.5	56.25	70.12	87.82	58.86	54.56	63.47	59.29
MT3876	hypothetical protein	11.88	31.81	32.06	77.23	87.87	54.49	67.7	58.04	81.67
MT3876.1	hypothetical protein	107.88	104.89	127.46	157.48	137.83	118.59	87.26	85.25	87.35
MT3919	hypothetical protein	6.24	10.58	8.6	32.25	29.36	18.3	28.21	25.76	30.99
MT3921	hypothetical protein	71.23	58.31	92.99	173.14	172.67	128.25	122.64	129.96	116.57
MT3949	fragment of putative small regulatory RNA	8662.9	8184.45	9937.53	5442.56	5144.01	4402.27	1725.46	1573.78	1523.1
MT3952	hypothetical protein	7.14	10.23	10.88	38.63	44.64	44.37	21.47	13.92	14.27
MT3953	hypothetical protein	129.45	134.27	106.97	84.26	107.46	77.99	38.03	33.72	35.23
MT3954	hypothetical protein	3.99	4.93	12.24	16.7	22.85	13.49	16.07	15.87	18.99
MT3958	hypothetical protein	14.27	13.94	11.17	57.92	68.17	59.32	40.98	26.52	49.84
MT3959	hypothetical protein	530.15	476.58	575.02	377.66	364.41	352.09	107.38	94.66	104.48
MT3962	hypothetical protein	282.86	252.97	301.07	420.36	506.33	376.2	390.19	434.25	386.3
MT3972.1	hypothetical protein	376.17	360.32	388.07	467.73	475.95	526.66	360.1	331.14	394.5
MT3974.1	hypothetical protein	582.32	679.48	590.63	416.63	416.19	330.32	270.65	244.37	262.27
MT3984	hypothetical protein	871.61	772.25	943.49	953.13	971.39	885.8	545.21	550.45	589.75
MT3994	hypothetical protein	463.12	398.82	552.86	1765.53	1780.54	1509.39	1470.82	1507.33	1393.45
MT4019	hypothetical protein	10.17	17.12	10.51	26.28	16.97	29.75	22.2	18.73	16.84
MT4026.1	hypothetical protein	234.61	248.81	244.21	293	316.57	293.25	104.1	131.16	120.34
MT4035.1	hypothetical protein	1616.55	1630.52	1765.62	3912.93	3883.73	3232.61	2096.79	1999.29	1901.65
MT4041.2	hypothetical protein	30.34	41.62	32.56	31.02	32.6	31.25	10.81	17.86	27.09
MTS0194	small intergenic RNA	786.9	762.67	844.39	1099.43	1042.47	928.29	1027.42	1022.3	895.12
MTS0643	small intergenic RNA	641.97	569.66	681.09	518.9	581.95	441.06	242.17	278.51	259.07
MTS0824	small intergenic RNA	1048.4	942.55	1126.76	1718.11	1726.54	1304.7	931.9	1059.02	890.29
MTS0858	putative small regulatory RNA	7.26	10.35	14.43	8.37	10.99	13.35	6.56	11.2	6.7
MTS0900	small intergenic RNA	40.43	49.46	40.06	97.42	71.5	62.03	59.78	64.23	72.5
MTS0903	small intergenic RNA	185.35	193.05	180.04	179.8	218.72	146.52	111.98	158.05	150.73
MTS0997	small intergenic RNA	452.38	884.09	490.84	556.22	660.03	380.93	338.92	533.66	1100.7
MTS1082	putative small regulatory RNA	316.06	338.55	300.69	245.39	278.16	243.88	157.18	174.61	169.86
MTS1180	small intergenic RNA	53.38	71.65	84.73	89.43	98.39	55.11	40.05	42.11	43.83
MTS1310	small intergenic RNA	100.48	113.71	134.87	109.22	130.7	69.83	66.15	73.03	53.24
MTS1338	small intergenic RNA	167.86	185.36	140.17	137.49	163.82	96.05	131.94	168.6	261.17
MTS1635	small intergenic RNA	193.55	238.03	205.83	245.1	238.12	234.12	209.26	194.84	214.94
MTS1827	small intergenic RNA	5.59	15.76	3.26	11.24	14.1	10.85	9.75	19.22	15.47
MTS1850	small intergenic RNA	2833.58	2641.85	2921.23	3398.7	3517.11	2632.28	1736.61	1682.31	1741.63
MTS2255	small intergenic RNA	4463	4752.96	4593.52	14749	15212.3	12211.7	10975.4	12306.6	11968.4
MTS2292	small intergenic RNA	2971.39	2838.74	2842.26	2005.41	2046.06	1785.5	1282.55	1263.87	1214.32
MTS2362	small intergenic RNA	197.85	201.06	234.15	110.37	125.7	100.08	77.1	107.7	83.67
MTS2458	small intergenic RNA	1959.94	1560.82	1905.59	991.51	1037.27	1002.96	431.79	428.88	420.23
MTS2822	small intergenic RNA	47.49	71.04	54.35	33.57	43.39	26.93	10.88	28.53	77.05
MTS2823	small intergenic RNA	34840.3	34385	36377.1	79368.4	85561.7	66381.1	58072.4	81094.2	77972.3
MTS2873	small intergenic RNA	47.83	93.5	83.36	46.47	70.38	34.52	38.76	66.08	174
MTS2975	putative small regulatory RNA	76.42	89.09	60.2	44.66	62.4	55.63	16.75	22.9	20.9
MTS2977	small intergenic RNA	15.37	9.81	3.94	21.8	24.9	23.27	26.79	11.75	20.66
PEP0073	Small peptide in vicinity of Rv0190	262.17	191.59	214.56	425.68	451.14	380.52	350.96	278.31	337.59
PEP0077	Small peptide in vicinity of Rv0581	110	80.15	106.57	55.15	62.73	65.58	47.66	65.38	45.95
Rv0001	chromosomal replication initiator protein DnaA	4284.78	4567.03	4811.22	4738.39	4835.97	4096.95	3277.69	3320.59	3397.83
Rv0002	DNA polymerase III subunit beta	1965	1961.62	2066.21	1084.55	1155.47	911.82	533.23	522.77	505.62
Rv0003	DNA replication/repair protein RecF	1514.15	1341.17	1779.02	1419.16	1574.54	1171.01	590.11	635.63	564.1
Rv0004	hypothetical protein	988.42	862.74	955.57	870.14	845.32	667.69	427.88	358.24	339.7
Rv0005	DNA gyrase subunit B	30294.6	28270.5	32698.7	40310.6	41754.2	35625.8	25527.5	23668.4	23706
Rv0006	DNA gyrase subunit A	24504.3	22414.2	28335.9	34137.8	34095.6	28051	24320.2	22818.1	21946.4
Rv0007	membrane protein	4209.97	3392.81	4797.06	6010.02	5988.64	5225.22	5167.2	4825.98	5125.49
Rv0008c	cell wall synthesis protein CwsA	371.8	335.95	415.77	429.06	400.7	369.17	321.64	299.89	333.57
Rv0009	iron-regulated peptidyl-prolyl cis-trans isomerase PpiA	7040.01	7065.01	8023.34	5546.03	5586.03	4653.36	2082.29	2086.11	2087.77
Rv0010c	membrane protein	627.65	630.68	671.23	645.22	581.07	555.87	335.75	313.32	253.36
Rv0011c	cell division protein CrgA	1362.78	1090.11	1343.56	1009.76	1025.76	1059.35	449.56	433.77	473.86
Rv0012	membrane protein	1453.15	1303.92	1628.29	1599.44	1579.21	1278.24	820.66	761.53	768.85
Rv0013	anthranilate synthase component II	1534.18	1437.53	1711.49	1650.78	1616.2	1242.31	986.03	848.41	878.62
Rv0014c	serine/threonine-protein kinase PknB	4689.48	4696.12	5622.5	5821.41	5655.76	5107.11	3141.32	3154.03	3027.57
Rv0015c	serine/threonine-protein kinase PknA	6375.03	5683.99	6964.14	6574.99	6503.19	5407.34	3356.18	2991.74	3066.33
Rv0016c	penicillin-binding protein PbpA	4200.23	4203.65	4655.98	4571.08	4877.35	3719.57	2325.77	2275.1	2266.5
Rv0017c	cell division protein RodA	2363.17	2122.84	2768.46	2621.53	2516.33	2218.64	1422	1289.52	1382.43
Rv0018c	phosphoserine/threonine phosphatase PstP	4651.87	4446.98	5350.64	5670.02	5554.55	4440.63	3280.6	2868.78	3014.69
Rv0019c	FHA domain-containing protein FhaB	2769.07	2507.51	2954.27	3306.04	3375.29	2666.07	1894.71	1789.54	1677.11
Rv0020c	FHA domain-containing protein FhaA	21965.2	20744.7	23772	19465	18994.4	16401.8	10359.1	9795.51	9766.22
Rv0021c	hypothetical protein	375.92	417.94	484.14	270.72	256.72	239.94	174.65	118.45	167.07
Rv0022c	transcriptional regulator WhiB5	14.53	24.64	31.13	9.67	15.47	12.22	5.11	7.7	5.23
Rv0023	transcriptional regulator	782.49	682.88	799.8	362.99	383.76	324.49	192.22	166.32	144.83
Rv0024	NLP/P60 family protein	892.66	612.07	850.61	323.37	405.52	312.51	183.37	162.06	133.12
Rv0025	hypothetical protein	311.9	277.58	278.04	174.16	178.45	152.1	72.96	78.41	80.5
Rv0026	hypothetical protein	916.85	1060.88	1171.28	826.33	821.68	695.57	386.17	427.8	397.73
Rv0027	hypothetical protein	257.77	224	295.53	429.2	432.58	377.63	295	295.67	290.34
Rv0028	hypothetical protein	173.39	158.67	201.35	353.72	379.8	265.03	277.77	276.74	301.23
Rv0029	hypothetical protein	1241.41	1121.51	1413.91	1524.4	1569.31	1271.43	1077.32	1098.97	1041.77
Rv0030	hypothetical protein	288.49	228.58	241.16	270.4	267.57	209.51	187.13	186.8	168.37
Rv0031	transposase	40.46	54.47	49.51	60.76	54.91	59.65	50.09	45.29	45.21
Rv0032	8-amino-7-oxononanoate synthase	442.76	399.84	417.53	309.33	328.58	274.38	233.16	199.87	210.03
Rv0033	acyl carrier protein AcpA	79.11	85.42	76.99	43.07	44.8	39.54	37.21	40	44.92
Rv0034	hypothetical protein	68.59	78.66	88.68	57	47.94	37.71	34.3	25.58	36.1
Rv0035	fatty-acid--CoA ligase FadD34	377.33	339.28	449.47	249.43	230.65	187.69	242.82	253.19	223.39
Rv0036c	hypothetical protein	1725.92	1445.59	1928.61	1073.99	1259.36	942.51	756.18	651.05	705.96
Rv0037c	MFS-type transporter	1019.05	855.55	1054.51	1330.42	1188.1	988.92	1022.9	1009.55	955.47
Rv0038	hypothetical protein	1354.79	1321.7	1517.19	1676.18	1627.8	1225.08	1019	1165.79	1038
Rv0039c	transmembrane protein	449.9	299.64	517.51	137.53	144.07	119.81	82.51	58.21	65.31
Rv0040c	hypothetical protein	4773.33	4372.86	5246.98	1084.15	1102.27	956.36	401.07	317.86	382.25
Rv0041	leucine--tRNA ligase	4155.81	4118.86	4301.75	3581.34	3676.75	2944.34	2465.38	2530.93	2484.06
Rv0042c	transcriptional regulator	1992.61	2119.95	2247.68	1131	1245.65	1025.69	474.47	416.32	442.68
Rv0043c	HTH-type transcriptional regulator	865.65	808.07	968.06	810.2	781.21	656.36	554.87	549.23	547.58
Rv0044c	oxidoreductase	844.31	720.47	804.12	606.83	619.23	469.56	556.28	521.65	491.81
Rv0045c	hydrolase	1138.93	996.11	1114.27	939.31	931.74	866.83	1493.31	1591.07	1599.37
Rv0046c	inositol-3-phosphate synthase	4119.74	3543.22	4040.05	3235.31	3388.33	2645.11	3904.11	3800.84	3716.36
Rv0047c	hypothetical protein	1766.92	1692.54	1834.19	1894.2	1977.97	1582.65	1401.11	1235.01	1167.23
Rv0048c	membrane protein	580.98	571.69	615.96	494.38	480.39	405.68	399.5	428	419.08
Rv0049	hypothetical protein	1600.33	1263.85	1614.99	1378.57	1605.12	1291.46	1072.45	1131.94	1056.78
Rv0050	bifunctional penicillin-insensitive transglycosylase/penicillin-sensitive transpeptidase	10088.2	9866.05	12090.2	12465.8	12657.4	10330.1	9325.04	9821.75	9293.66
Rv0051	transmembrane protein	2041.24	2061.54	2421.61	3205.14	3175.88	2705.49	2290.02	2304.12	2453.93
Rv0052	hypothetical protein	653.23	624.15	798.26	966.41	971.84	830.29	619.89	702.13	719.29
Rv0053	30S ribosomal protein S6	2853.21	2661.14	2987.34	2227.27	2204.89	1854.19	1363.32	1382.06	1417.95
Rv0054	single-strand DNA-binding protein	3750.85	3274.47	4010.2	2529.32	2621.34	2286.32	1498.66	1489.76	1380.77
Rv0055	30S ribosomal protein S18	2153.27	2084.9	2174.16	1538.95	1625.82	1444.53	866.69	940.56	879.65
Rv0056	50S ribosomal protein L9	4212.2	4195.04	4475.88	2913.36	2867.24	2597.11	1622.23	1630.09	1596.1
Rv0057	hypothetical protein	3757.24	3513.41	3953.7	4172.12	4590.18	3959.49	1963.2	1841.47	2053.89
Rv0058	replicative DNA helicase	9257.66	8564.16	9923.38	8168.72	8088.81	6763.9	3923.08	3478.78	3602.49
Rv0059	hypothetical protein	565.82	547.11	755.21	734.19	820.76	619.45	384.02	298.81	277.01
Rv0060	hypothetical protein	3220.49	3091	3113.38	2642.02	2930.43	2453.59	1408.32	1252.75	1310.84
Rv0061c	hypothetical protein	1661.81	1365.65	2070.22	1215.69	1308.39	1068.5	777.52	729.39	676.2
Rv0062	cellulase CelA	3865.72	2872.8	4041.94	602.51	682.51	561.18	310.89	235.31	207.31
Rv0063	oxidoreductase	2691.56	2030.83	2992.18	1012.39	1079.29	832.55	262.91	270.68	288.71
Rv0064	transmembrane protein	4288.85	3580.32	4656.97	6907.6	7615.87	6364.6	3486.56	2810.95	2936.49
Rv0064A	antitoxin VapB1	145.57	124.23	151.54	183.69	213.77	198.74	114.04	124.92	124.33
Rv0065	ribonuclease VapC1	221.65	184.48	199.96	523.15	477.33	433.89	328.57	246.13	245.27
Rv0066c	isocitrate dehydrogenase	4103.42	3917.62	4307.87	2763.35	2740.02	2604.26	1742.16	1750.03	1586.08
Rv0067c	transcriptional regulator	173.65	203.69	210.44	168.92	227.43	160.17	92.04	69.58	98.18
Rv0068	oxidoreductase	182.26	172.49	210.32	143.2	122.52	109.94	79.3	58.04	63.13
Rv0069c	L-serine dehydratase	1398.07	1250.52	1479.87	505.22	573.41	408.56	236.32	250.74	205.69
Rv0070c	serine hydroxymethyltransferase	1111.83	990.03	1337.99	441.96	503.23	402.53	218.7	211.16	201.54
Rv0071	maturase	119.13	90.43	81.45	67.81	93.24	69.93	40.26	65.05	55.83
Rv0072	glutamine ABC transporter permease	3913.72	3580.03	4569.92	3257.16	3313.04	2819.89	1370.42	1414.96	1384.09
Rv0073	glutamine ABC transporter ATP-binding protein	3974.95	3474.01	4531.86	3464.45	3682.52	2751.49	1521.52	1640.86	1550.63
Rv0074	hypothetical protein	2256.47	1910.96	2715.85	2658.95	2758.33	2204.79	1354.99	1314.28	1273.85
Rv0075	aminotransferase	1776.87	1702.5	2102.93	2372.68	2474.71	1970.56	1200.76	1203.57	1146.2
Rv0076c	membrane protein	91.76	85.83	106.25	116.63	135.97	96.3	102.99	65.17	68.81
Rv0077c	oxidoreductase	75.94	74.9	90.07	149.2	128.8	137.57	139.7	108.69	89.33
Rv0078	transcriptional regulator	102.69	76.78	112.02	50.23	51.05	58.09	56.05	29.67	36.12
Rv0078A	hypothetical protein	1447.98	1161.49	1510.05	2345.31	2463.74	2025.45	1629.41	1536.93	1485.83
Rv0078B	hypothetical protein	550.06	389.09	513.13	813.15	947.39	717.87	448.42	514.17	516.52
Rv0079	hypothetical protein	3357.37	2878.55	3418.29	1017.56	1035.05	1153.07	480.84	379.46	339.99
Rv0080	hypothetical protein	906.77	797.57	1012.74	217.47	263.33	309.94	156.74	81.83	89.98
Rv0081	HTH-type transcriptional regulator	125.24	139.2	131.59	45.66	40.26	62.31	22.21	17.3	13.7
Rv0082	oxidoreductase	164.58	146.52	185.74	40.93	49.51	54.62	28.94	29.05	18.96
Rv0083	oxidoreductase	381.53	285.36	455.69	121.63	162.24	148.64	98.98	83.54	76.14
Rv0084	formate hydrogenlyase HycD	609.58	640.57	807.25	448.1	505.27	424.55	327.11	313.69	328.93
Rv0085	hydrogenase HycP	195.02	172.12	229.72	134.46	138.81	127.7	68.02	74	56.16
Rv0086	hydrogenase HycQ	491.81	518.56	581.51	443.23	413.78	377.4	226.73	201.37	229.91
Rv0087	formate hydrogenase HycE	271.06	221.93	308	239.01	218.34	221.59	174.62	149.49	149.95
Rv0088	polyketide cyclase/dehydrase	2703.66	2446.58	2412.27	1821.85	1820.42	1707.7	1219.71	969.73	852.26
Rv0089	methyltransferase	415.56	363.84	473.83	405.14	385.74	361.75	332.19	277.94	258.85
Rv0090	membrane protein	143.79	132.01	148.69	184.35	152.01	135.25	138.34	129.85	98.81
Rv0091	bifunctional 5'-methylthioadenosine nucleosidase	321.25	342.25	373.42	460.51	449.53	377.13	436.39	432.6	381.51
Rv0092	cation transporter ATPase A	1557.01	1329.28	1694.66	1657.13	1749.61	1382.11	1506.14	1463.87	1590.95
Rv0093c	membrane protein	418.45	378.15	476.42	330.54	312.85	268	191.03	129.79	196.13
Rv0094c	hypothetical protein	214	222.43	257.33	258.16	332.39	252.54	188.59	110.6	117.19
Rv0095c	hypothetical protein	48.64	32.36	38.74	24.61	22.89	24.27	14.62	7.65	12.61
Rv0096	PPE family protein PPE1	42.2	51.72	77.72	57.66	65.82	53.11	73.51	58.49	57.51
Rv0097	oxidoreductase	259.95	230.78	319.45	327.83	341.26	288.56	300.41	296.22	300.63
Rv0098	fatty acyl CoA thioesterase FcoT	188.01	140.28	139.49	144.81	208.59	176.38	154.22	133.4	159.95
Rv0099	fatty-acid--CoA ligase FadD10	662.71	564.82	636.44	676.21	759.47	557.89	555.73	522.39	529.72
Rv0100	hypothetical protein	81.03	97.01	139.21	101.55	105.91	75.26	84.9	85.75	68.31
Rv0101	peptide synthetase Nrp	2730.1	2495.91	3287.79	3116.42	3000.32	2527.89	2289.05	2081.19	2032.58
Rv0102	integral membrane protein	2844.87	2643.65	3343.41	2972.85	2946.55	2478.33	1380.57	1285.11	1378.27
Rv0103c	cation-transporter P-type ATPase B	3065.82	2825.65	3366.42	2722.28	2776.03	2246.07	1712.14	1745.56	1789.55
Rv0104	hypothetical protein	70.46	84.21	69.12	56.06	83.36	62.72	35.52	45.18	66.84
Rv0105c	50S ribosomal protein L28	0.13	2.25	4.31	2.84	0	4.46	2.02	1.35	2.02
Rv0106	hypothetical protein	298.37	240.72	304.97	168	195.61	115.14	81.13	129.12	70.72
Rv0107c	cation-transporter ATPase I	4841.86	3977.34	5647.04	2237.7	2326.54	1935.31	1409.36	1346.56	1374.75
Rv0108c	hypothetical protein	1456.47	1383.52	1540.33	405.53	472.85	385.39	246.56	240.42	229.64
Rv0109	PE-PGRS family protein PE_PGRS1	272.33	202.55	265.62	162.63	177.44	129.81	161.27	128.53	131.69
Rv0110	integral membrane protein	318.8	248.36	376.07	214.47	202.66	152.08	95.34	101.92	70.94
Rv0111	transmembrane acyltransferase	1731.42	1529.28	2032.3	883.49	828.48	678.17	364.64	311.39	348.19
Rv0112	GDP-mannose 4,6-dehydratase	1448.42	1258.49	1468.42	1049.16	1207.1	1147.76	664.08	636.14	690.72
Rv0113	phosphoheptose isomerase	581.76	669.38	716.37	533.78	580.05	535.17	414.61	377.78	323.24
Rv0114	D-glycero-alpha-D-manno-heptose-1,7-bisphosphate 7-phosphatase	447.83	451.44	491.25	500.73	557.12	464.42	286.93	260.46	271.79
Rv0115	D-alpha-D-heptose-7-phosphate kinase HddA	695.26	638.01	746.2	687.63	639.61	582.37	356.14	443.08	344.11
Rv0116c	L,D-transpeptidase LdtA	737.91	660	729.66	1956.6	1969.02	1752	1903.16	1873.36	1841.04
Rv0117	oxidative stress response regulatory protein OxyS	234.71	225.63	258.44	150.65	198.32	159.68	66.63	80.23	97.48
Rv0118c	oxalyl-CoA decarboxylase OxcA	540.11	535.87	545.83	271.65	249.59	232.27	167.61	156.21	190.9
Rv0119	fatty-acid--CoA ligase FadD7	475.78	448.96	558.42	232.07	256.25	188.87	160.62	149.69	149.47
Rv0120c	elongation factor G	1620.88	1587.22	1772.66	1517.1	1558.87	1193.62	933.65	835.26	751.3
Rv0121c	hypothetical protein	225.25	185.58	232.36	238.93	302.79	248.35	182.02	179.79	175.81
Rv0122	hypothetical protein	252.96	255.4	169.86	168.29	186.87	121.15	109.01	160.4	152.07
Rv0123	hypothetical protein	190.46	170.86	157.02	72.95	112.26	63.58	80.16	77.25	87.94
Rv0124	PE-PGRS family protein PE_PGRS2	138.47	60.37	97.63	68.58	66.32	68.78	82.18	51.26	101.83
Rv0125	serine protease PepA	4909.78	4263.14	5357.33	3636.05	3928.47	2966.49	2506.54	2388.38	2471.41
Rv0126	trehalose synthase/amylase TreS	3571.25	3235.31	3902.2	4597.33	4957.99	3926.76	3252.12	2896.16	3001.6
Rv0127	maltokinase	1847.68	1666.68	2166.99	2423.09	2589.21	1993.43	1870.99	1732.49	1708.66
Rv0128	transmembrane protein	525.9	493.55	515.58	624.75	617.56	498.2	494.16	555.51	532.35
Rv0129c	diacylglycerol acyltransferase/mycolyltransferase Ag85C	18152.4	17349.5	20294.3	8220.16	8344.71	6975.72	2653.76	2087.65	1929.49
Rv0130	3-hydroxyl-thioester dehydratase	383.59	385.53	370.22	199.71	157.74	123.96	60.89	79.05	62.66
Rv0131c	acyl-CoA dehydrogenase FadE1	614.6	598.71	687.66	654.26	640.62	574.96	529.68	552.58	532.68
Rv0132c	F420-dependent glucose-6-phosphate dehydrogenase	103.78	104.97	116.63	262.34	270.03	222.66	284.22	252.19	258
Rv0133	GCN5-like N-acetyltransferase	1335.58	1178.13	1566.62	909.87	888.63	683.87	511.93	502.54	479.95
Rv0134	epoxide hydrolase EphF	2322.47	2009.36	2607.13	1639.41	1660.63	1341.61	782.5	807.79	771.96
Rv0135c	transcriptional regulator	1046.2	1059.65	1151.82	1261.49	1150.32	1081.61	1171.92	1241.35	1215.86
Rv0136	cytochrome P450 Cyp138	274.62	312.93	301.87	369.22	315.19	257.14	238.15	268.48	304.01
Rv0137c	peptide methionine sulfoxide reductase MsrA	543.46	533.81	589.54	1432.48	1495.3	1199.91	1188.6	1120.15	1109.4
Rv0138	hypothetical protein	463.09	461.87	481.51	295.52	329.24	295.46	167.61	157.39	137.22
Rv0139	oxidoreductase	1421.7	1376.07	1696.7	618.19	700.33	495.65	262.02	205.59	221.58
Rv0140	hypothetical protein	451.77	429.58	485.54	404.62	437.16	335.64	654.92	709.44	733.58
Rv0141c	hypothetical protein	685.77	537.78	759.05	379.73	455.59	341.38	243.67	268.16	233.23
Rv0142	hypothetical protein	308.82	158.83	360.54	221.04	251.3	207.79	504.56	420.06	542.49
Rv0143c	transmembrane protein	2416.12	2001.45	2736.32	1197.18	1236.37	907.99	521.79	435.13	549
Rv0144	transcriptional regulator	4520.49	4241.29	5050.73	2944.14	2839.7	2310.34	1240.03	1250.7	1105.12
Rv0145	S-adenosylmethionine-dependent methyltransferase	7773.03	7508.31	9368.83	8117	7902.93	6576.73	5984.57	6123.02	5842.12
Rv0146	S-adenosylmethionine-dependent methyltransferase	2475.4	2558.29	3002.15	4127.19	3991.87	3421.91	3742.48	3648.83	3534.69
Rv0147	aldehyde dehydrogenase	4462.49	4114.19	4785.34	7627.43	7540.98	6130.25	5806.56	5656.37	5421.13
Rv0148	short-chain type dehydrogenase/reductase	3341.99	3109.38	3697.55	5673.75	6145.26	4526.89	4085.1	4035.81	4263.2
Rv0149	quinone oxidoreductase	1977.15	2084.76	2371.39	4960.35	5047.85	4047.91	3461.37	3598.19	3616.84
Rv0150c	hypothetical protein	23.83	33.57	24.69	31.88	45.25	39.21	27.47	29.53	31.99
Rv0151c	PE family protein PE1	451.03	383.96	524.46	519.04	605.92	465.2	328.99	321.07	330.69
Rv0152c	PE family protein PE2	275.37	251.32	336.09	474.77	483.6	423.51	343.07	290.68	310.92
Rv0153c	phosphotyrosine protein phosphatase	1147.69	1046.99	1209.1	1235.56	1101.88	879.65	834.94	762	839.68
Rv0154c	acyl-CoA dehydrogenase FadE2	2093.01	2023.4	2394.3	2093.36	1999.4	1752.32	1498.86	1383.64	1442.47
Rv0155	NAD(P) transhydrogenase subunit alpha PntAa	2241.33	2026.52	2529.09	632.69	568.29	599.97	238.4	250.14	237.22
Rv0156	NAD(P) transhydrogenase subunit alpha PntAb	1320.84	1262.29	1481.3	351.75	399.37	338.32	106.21	112.69	146.2
Rv0157	NAD(P) transhydrogenase subunit beta PntB	7634.85	7425.04	8542.75	2205.23	2275.71	1830.37	769.32	907.54	685.04
Rv0157A	hypothetical protein	166.39	184.07	159.91	181.87	148.39	137	148.22	139.27	142.85
Rv0158	transcriptional regulator	1117.95	1021.74	1263.65	770.14	739.41	605.76	449.63	410.23	437.46
Rv0159c	PE family protein PE3	282.51	310.07	300.05	150.54	191.98	151.65	108.92	125.63	110.82
Rv0160c	PE family protein PE4	31.45	35.04	45.96	80.14	81.88	52.95	71.6	71.53	36.45
Rv0161	oxidoreductase	386.61	342.92	463.13	176.12	207.33	172.15	121.28	125.76	84.87
Rv0162c	zinc-type alcohol dehydrogenase subunit E	271.41	209.86	274.01	101.85	140.36	110.57	95.67	64.01	84.49
Rv0163	hypothetical protein	164.87	183.97	168.02	78.1	62.22	43.2	24.24	18.18	21.73
Rv0164	hypothetical protein	3609.22	3280.93	3705.76	1937.61	2097.5	1751.48	631.6	756.04	735.72
Rv0165c	transcriptional regulator Mce1R	143.25	150.07	200.16	72.78	103.1	84.46	41.48	31.97	37.05
Rv0166	fatty-acid--CoA ligase FadD5	2056.7	2132.69	2492.23	1772.86	1940.5	1614.41	692.44	613.59	562.97
Rv0167	membrane protein	1862.29	1757.99	2127.67	1230.35	1342.92	1173.86	698.79	662.65	707.17
Rv0168	membrane protein	986.12	1002.47	1198.52	803.23	789.56	716.35	436.21	439.74	429.82
Rv0169	Mce family protein Mce1A	1548.32	1530.33	1912.81	1263.31	1304.44	1055.49	730.94	664.29	619.11
Rv0170	Mce family protein Mce1B	1428.97	1251.61	1685.13	1174.4	1132.43	1024.09	825.15	768.16	657.91
Rv0171	Mce family protein Mce1C	2855.15	2360.45	2932.96	1606.22	1750.82	1532.33	1121.52	1061.36	1047.09
Rv0172	Mce family protein Mce1D	3515.43	3180.4	4124.61	2438.6	2526.71	2112.88	1669.53	1729.04	1668.01
Rv0173	Mce family lipoprotein LprK	2212.29	2201.46	2797.8	1580.22	1588.81	1486.79	1126	1041.45	1192.27
Rv0174	Mce family protein Mce1F	7087.47	7024.82	8214.11	4967.59	5076.1	4543.11	2877.99	3115.13	3068.56
Rv0175	Mce associated membrane protein	7254.19	6819.34	7992.88	6490.83	7031.19	5648	3551.9	3512.6	3680.71
Rv0176	Mce associated transmembrane protein	4407.87	3893.65	5226.95	5358.78	6212.2	4741.48	3035.62	2675.54	2970.07
Rv0177	Mce associated protein	5716.89	5537.65	6187.91	6165.5	6600.23	5467.93	3093.38	3088.65	3088.63
Rv0178	Mce associated membrane protein	5011.59	4453.97	5324.82	6239.49	6558.01	5434.8	3269.23	3104.89	3309.93
Rv0179c	lipoprotein LprO	5555.08	5049	6117.03	2757.51	2934.73	2411.2	1226.26	1231.46	1106.47
Rv0180c	transmembrane protein	1364.74	1336.58	1456.97	1556.64	1576.44	1374.57	1107.67	1038.52	1032.81
Rv0181c	hypothetical protein	915	730.64	902.08	1129.34	1272.21	1138.56	670.04	621.49	692.46
Rv0182c	ECF RNA polymerase sigma factor SigG	1889.47	1818.37	2067.16	2357.15	2558.33	2057.49	1499.91	1508.42	1436.93
Rv0183	lysophospholipase	2314.56	1990.67	2513.04	748.54	822.75	678.71	259.26	214.84	219.66
Rv0184	hypothetical protein	3082.09	2729.3	3651.51	1333.17	1477.81	1152.37	546.67	525.2	505.43
Rv0185	hypothetical protein	1854.43	1527.91	2247.39	973.91	1017.37	724.61	356.1	329.27	314.4
Rv0186	beta-glucosidase BglS	6666.14	6634.67	7775.21	3636.37	3634.14	2802.55	1478.4	1438.78	1357.59
Rv0186A	metallothionein	1798.42	997.41	1141.12	622.1	729.46	612.1	553.29	560.14	544.34
Rv0187	O-methyltransferase	875.48	841.91	926.57	536.8	570.79	431.21	268.99	303.88	287.94
Rv0188	transmembrane protein	1162.29	1087.8	1132.28	879.5	965.72	752.25	624.84	671.04	671.25
Rv0189c	dihydroxy-acid dehydratase	4612.52	3773.69	4689.57	3602.05	4048.84	3168.09	1936.24	1789.13	1913.78
Rv0190	hypothetical protein	1431.99	1160.5	1152.36	2209.66	2480.9	1819.94	1610.85	1522.54	1605.69
Rv0191	MFS-type transporter	1427.65	1062.74	1507.7	2563.23	2880.1	2155.22	2097.23	1682.14	1968.47
Rv0192	hypothetical protein	2570.91	2094.1	2722.78	3916.7	4136.11	3452.41	3015.02	2691.61	2938.53
Rv0192A	conserved secreted protein	807.14	481.38	712.11	890.49	1000.23	838.21	785.1	591.5	703.48
Rv0193c	hypothetical protein	152.19	183.2	223.01	132.6	169.33	116	115.17	108.86	81.13
Rv0194	multidrug ABC transporter ATPase/permease	222.36	161.59	238.19	137.34	185.63	153.79	125.52	127.33	163.75
Rv0195	two component transcriptional regulator	23.92	20.11	16.49	49.51	66.48	32.68	58.72	28.36	46.9
Rv0196	HTH-type transcriptional regulator	860.1	859.61	953.02	1520.86	1537.32	1294.45	1427.97	1396.83	1375.09
Rv0197	oxidoreductase	3289.48	2829.17	3329.19	5029.81	5491.18	4412.43	5502.07	5257.52	5183.55
Rv0198c	zinc metalloprotease	6778.73	7044.39	7761.48	6739.72	7078.96	5960.1	3696.6	3662.09	3766.78
Rv0199	membrane protein	797.05	768.86	866.22	416.23	427.03	376.64	138.76	159.18	125.3
Rv0200	transmembrane protein	1232.8	1239.15	1392.1	521.48	507.77	466.63	169.27	170.79	162.32
Rv0201c	hypothetical protein	1661.27	1398.29	1798.26	3127.43	3149.47	2471.79	2428.49	2293.39	2342.06
Rv0202c	transmembrane transport protein MmpL11	5311.96	5115.18	5994.42	11730.5	11517.3	9790.25	9000	8711.79	8772.18
Rv0203	hypothetical protein	1386.73	1110.59	1427.03	539.23	571.99	439.66	233.15	249.07	214.11
Rv0204c	transmembrane protein	1724.12	1624.19	2055.86	1230.3	1184.72	1047.14	700.13	649.74	640.97
Rv0205	transmembrane protein	686.53	695.96	836.64	454.29	457.62	317.26	147.96	182.06	218.31
Rv0206c	transmembrane transport protein MmpL3	17480.8	16240.2	20165.8	19168.7	19946.5	16888.3	13809	12555	13234.4
Rv0207c	hypothetical protein	2767.52	2689.26	2943.08	1894.31	2152.08	1533.44	1071.11	1196.08	1143.61
Rv0208c	tRNA (guanine-N(7)-)-methyltransferase	1704.94	1545.55	1838.6	850.82	852.79	749.89	378.4	363.02	406.7
Rv0209	hypothetical protein	417.11	324.36	419.8	334.13	345.52	228.59	216.76	164.25	231.73
Rv0210	hypothetical protein	396.22	275.75	398.37	270.58	271.34	248.61	188.11	139.36	162.25
Rv0211	phosphoenolpyruvate carboxykinase	7702.28	7437.69	8327.52	7565.62	7697.74	6340.71	6077.19	6235.54	6114.71
Rv0212c	transcriptional regulator NadR	247.3	278.06	275.43	309.03	259.28	245.72	189.33	204.21	217.57
Rv0213c	methyltransferase	339.71	315.36	357.5	189.85	244.69	156.64	134.85	150.38	138.33
Rv0214	fatty-acid--CoA ligase FadD4	761.62	629.61	808.95	671.6	681.02	570.74	636.46	499.71	530.91
Rv0215c	acyl-CoA dehydrogenase fadE3	871.21	832.66	960.8	429.62	464.91	400.34	156.85	158.71	124.28
Rv0216	hydratase	387.59	348.16	404.84	261.33	240.34	229.6	106.06	137.82	108.82
Rv0217c	esterase LipW	465.94	378.72	493.81	327.51	322.04	243.98	207.82	212.77	249.08
Rv0218	transmembrane protein	184.96	163.4	202.19	134.18	130.31	92.49	72.07	100.01	74.69
Rv0219	transmembrane protein	81.22	82.78	103.01	51.24	71.14	63.9	29.02	41.57	31.23
Rv0220	esterase LipC	10104.8	9065.77	11009.5	3699.38	4116.48	3302.48	1249.46	1170.05	1121.35
Rv0221	diacyglycerol O-acyltransferase	3473.12	3322.06	4060.44	1987.93	2010.73	1681.44	699.54	518.21	583.4
Rv0222	enoyl-CoA hydratase EchA1	1427.59	1341.45	1701.02	644.57	634.66	476.1	220.36	178.51	210.28
Rv0223c	aldehyde dehydrogenase	569.53	487.53	600.11	307.27	273.68	279.86	179.54	139.96	152.78
Rv0224c	methyltransferase	277.82	316.35	326.56	126.13	133.71	118.48	55.35	63.91	41.65
Rv0225	hypothetical protein	2330.88	2147.3	2595.44	1505.61	1545.3	1162.13	588.42	632.32	583.98
Rv0226c	transmembrane protein	1498.29	1180.33	1651.21	855.59	850.2	699.93	458.37	384.16	439.11
Rv0227c	membrane protein	5771.53	5349.29	5923.1	2731.26	2874.09	2388.63	1258.77	1260.21	1208.97
Rv0228	acyltransferase	675.41	573.33	860.06	328.75	357.13	319.48	193.26	212.85	217.36
Rv0229c	hypothetical protein	1397.79	1302.5	1463.2	1085.6	1142.98	1046.65	626.3	630.81	583.55
Rv0230c	phosphotriesterase	920	897.06	1055.92	556.36	569.66	447.9	452.67	449.09	420.32
Rv0231	acyl-CoA dehydrogenase FadE4	1257.65	1335.5	1493.73	550.9	478.28	434.95	287.01	316.6	259.19
Rv0232	transcriptional regulator	1527.98	1278.66	1623.72	1419.2	1355.51	1096.39	886.43	722.86	620.88
Rv0233	ribonucleoside-diphosphate reductase subunit beta NrdB	1582.94	1526.5	1630.59	1048.91	1122.92	865.2	578.97	473.65	513.63
Rv0234c	succinate-semialdehyde dehydrogenase	3367.37	2796.53	3394.25	2049.24	1991.66	1581.32	1116.36	1029.51	1020.03
Rv0235c	transmembrane protein	600.23	636.17	670.5	565.34	570.1	504.64	197.96	149.43	195.55
Rv0236A	hypothetical protein	821.62	847.39	857.47	403.96	483.89	349.34	131.16	185.24	105.89
Rv0236c	alpha-(1->3)-arabinofuranosyltransferase	7781.23	6101.32	9205.41	3762.9	4123	2959.19	1300.46	1142.27	1242.64
Rv0237	lipoprotein LpqI	4058.68	3872.72	4372.01	1532.08	1516.97	1244.27	403.11	355.56	380.55
Rv0238	transcriptional regulator	1919.08	1694.51	1877.55	3110.39	3416.37	3078.68	1967.02	1930.27	2022.94
Rv0239	antitoxin VapB24	961.15	984.11	1194.05	1342.97	1400.25	1159.25	797.93	734.39	830.4
Rv0240	ribonuclease VapC24	630.96	602.62	676.52	1383.48	1288.84	1075.03	906.46	840.87	805.88
Rv0241c	3-hydroxyacyl-thioester dehydratase HtdX	2372.96	2140.72	2708.3	1764.41	1662.22	1458.34	944.72	864.66	865.81
Rv0242c	3-oxoacyl-ACP reductase FabG	5293.4	4008.76	5821.36	2762.63	2988.57	2448.69	1467.75	1122.46	1178.1
Rv0243	acetyl-CoA acetyltransferase FadA	11077	8685.9	11737.2	9194.18	9990.56	7513.88	4822.33	4408.63	4347.9
Rv0244c	acyl-CoA dehydrogenase FadE5	10190	9539.36	10020.6	5668.08	5675.76	5078.11	2878.36	2932.01	2941.81
Rv0245	oxidoreductase	441.1	432.25	496.24	697.28	749.68	544.22	632.7	748.71	630.11
Rv0246	integral membrane protein	203.36	241.16	200.68	395.01	393.63	303.98	303.61	327.17	336.76
Rv0247c	succinate dehydrogenase iron-sulfur subunit	3913.5	3755	3917.47	2098.92	2318.17	2017.74	1149.32	1169.92	1155.41
Rv0248c	succinate dehydrogenase flavoprotein subunit	10401.2	10166	11321.3	5153.81	5270.92	4519.93	2559.99	2686.01	2558.49
Rv0249c	succinate dehydrogenase membrane anchor subunit	4404.19	4462.21	4721.08	2363.5	2452.77	2274.98	1258.63	1227.44	1187.11
Rv0250c	hypothetical protein	998.36	755.87	919.16	667.56	829.36	599.52	513.22	441.68	423.36
Rv0251c	heat shock protein	154.25	135.27	181.26	145.05	151.04	128.19	434.45	398.97	351.77
Rv0252	nitrite reductase large subunit NirB	2231.73	2081.81	2855.13	1086.92	1237.99	1012.41	542.93	349.11	382.08
Rv0253	nitrite reductase small subunit NirD	209.82	174.63	188.52	67.52	91.75	56.87	41.92	21.65	42.79
Rv0254c	bifunctional cobinamide kinase/cobinamide phosphate guanylyltransferase	158.78	152.96	210.08	90.82	161.75	96.86	104.14	98.68	111.99
Rv0255c	cobyric acid synthase	856.34	732.68	903.45	383.86	417.12	298.66	281.02	295.71	299.77
Rv0256c	PPE family protein PPE2	1178.59	1032.61	1248.54	446.87	425.79	380.7	272.32	296.74	282.43
Rv0257	hypothetical protein	162.67	149.12	186.38	306.38	278.29	245.81	199.81	190.24	212.81
Rv0258c	hypothetical protein	186.71	141.75	171.59	89.77	78.94	56.8	35.14	26.02	39.35
Rv0259c	hypothetical protein	140.36	112.07	96.49	71.35	85.61	59.61	45.14	41.77	42.64
Rv0260c	transcriptional regulator	83.4	74.26	120.2	63.48	76.67	58.98	47.94	36.45	26.39
Rv0261c	nitrate/nitrite transporter	103.31	75.06	100.6	162.83	201.85	163.45	120.83	80.9	127.71
Rv0262c	aminoglycoside 2'-N-acetyltransferase	605.03	482.6	598	624.95	684.89	520.94	400.58	415.77	424.96
Rv0263c	hypothetical protein	799.96	824.53	933	330.59	343.72	319.28	215.41	188.84	176.36
Rv0264c	hypothetical protein	480.61	452.92	601.48	254.06	217.54	204.39	128.97	110.56	157.38
Rv0265c	iron ABC transporter substrate-binding lipoprotein	1323.22	1197.05	1334.38	747.86	752.27	653.76	448.63	421.82	371.48
Rv0266c	5-oxoprolinase OplA	1424.33	1223.28	1627.66	2032.39	2165.2	1684.81	2309.97	2172.61	2237.21
Rv0267	nitrite extrusion protein NarU	46.17	32.24	41.68	39.01	36.71	33.94	27.99	41.2	58.8
Rv0268c	hypothetical protein	791.51	734.82	747.56	617.73	712.78	544.2	494.23	657.65	486.43
Rv0269c	hypothetical protein	423.94	454.91	500.54	208.13	260.26	155.57	147.93	117.86	113.65
Rv0270	fatty-acid--CoA ligase FadD2	4470.21	4156.85	4898.2	2704.09	2682.42	2291.68	1512.58	1527.81	1396.84
Rv0271c	acyl-CoA dehydrogenase FadE6	1535.28	1272.97	1528.23	856.95	829.3	729.56	564.49	523.74	585.35
Rv0272c	hypothetical protein	747.15	646.35	777.52	378.32	496.66	402.75	222.78	239.74	186.96
Rv0273c	transcriptional regulator	392.89	373.83	417.07	200.04	210.3	163.96	87.12	57.52	63.99
Rv0274	hypothetical protein	482.5	401.34	485.83	275.43	288.18	253.47	107.9	121.75	108.98
Rv0275c	transcriptional regulator	873.59	851.23	1030.16	916.13	849.16	775.06	376.66	373.32	377.57
Rv0276	hypothetical protein	1616.57	1505.18	1518.83	565.95	586.13	441.28	227.95	225.4	210.1
Rv0277A	hypothetical protein	2989.97	2957.57	2938.67	3803.84	3829.58	3278.51	2463.72	2549.54	2425.3
Rv0277c	ribonuclease VapC25	2591.67	2159.91	2608.75	5360.59	5926.12	5162.68	3742.37	3510.62	4062.6
Rv0278c	PE-PGRS family protein PE_PGRS3	477.79	284.76	583.65	282.64	327.27	237.92	269.02	244.28	284.64
Rv0279c	PE-PGRS family protein PE_PGRS4	1125.65	609.66	928.64	651.78	857.36	606.37	549	484.63	668.42
Rv0280	PPE family protein PPE3	2794.65	2213.86	3112.3	455.61	575.01	523.75	94.98	94.37	107.89
Rv0281	S-adenosylmethionine-dependent methyltransferase	2502.91	2298.14	2731.12	2312.93	2366.72	2107.34	1528.82	1543.87	1612.45
Rv0282	ESX-3 secretion system protein EccA	22244.2	20518.4	24401.9	20944.8	21659	17284.9	11107.5	10955.1	10899.4
Rv0283	ESX-3 secretion system protein EccB3	12978.8	11109.5	14827.5	12061.9	12507.6	9661.56	7094.53	6278.86	6435.78
Rv0284	ESX-3 secretion system protein EccC3	23926.8	21726.3	27574.8	25616.1	25501.2	21094.2	15057.8	13730.9	14355.8
Rv0285	PE family protein PE5	2408.39	1553.58	2519.35	1678.32	1862.33	1446.09	1222.27	1039.79	1099.16
Rv0286	PPE family protein PPE4	10558.5	8561.29	10424.9	9621.92	9629.28	7979.09	6632.01	6802.22	6731.77
Rv0287	ESAT-6 like protein EsxG	4264.13	4234.01	4735.65	4091.42	4023.16	3257.01	4092.24	4144.4	3887.51
Rv0288	ESAT-6-like protein EsxH	6867.73	6310.41	7019.98	5994.86	6352.78	5157.65	5463.44	5534.54	5448.4
Rv0289	ESX-3 secretion-associated protein EspG3	11402.8	10333.7	12549.8	10269.8	10158.7	8784.76	9147.88	8766.83	8513.14
Rv0290	ESX-3 secretion system protein EccD	11381.3	10399.3	13355.9	10690.9	10331.5	8285.31	9319.59	8438.59	8243.99
Rv0291	membrane-anchored mycosin MycP	11697.2	9379.71	12999.8	11795	11617.1	9277.56	9562.78	8299.97	9042.02
Rv0292	ESX-3 secretion system protein EccE	3114.04	2702.94	3551.02	3562.41	3450.81	2762.64	3039.58	2641.55	2885.06
Rv0293c	hypothetical protein	1902.45	1552.57	2053.72	2760.19	2837.67	2173.92	1789.93	1365.19	1330.37
Rv0294	trans-aconitate methyltransferase	85.61	83.43	78.33	154.21	146.52	74.67	109.94	119.42	120.9
Rv0295c	hypothetical protein	1768.1	1583.28	2048.97	1124.91	1228.74	978.59	504.07	518.18	470.14
Rv0296c	sulfatase	2257.81	2104.33	2421.46	1521.11	1387.42	1315.71	948.54	920.61	884.59
Rv0297	PE-PGRS family protein PE_PGRS5	2451.27	1091	2121.16	1559.38	1970.5	1522.01	1490.87	1283.58	1714.75
Rv0298	antitoxin	2039.44	1881.04	2078.32	1941.06	2111.71	1608.97	942.64	1005.62	993.8
Rv0299	toxin	2772.58	2516.2	3070.3	2516.15	2533.89	2063.12	1321.36	1275.16	1145.68
Rv0300	antitoxin VapB2	2206.72	2037.22	2308.18	2084.26	2265.39	1773.13	1047.85	1096.74	993.2
Rv0301	ribonuclease VapC2	2631.71	2338.96	2810.91	3769.75	4205.84	3404.43	2130.39	2078.73	1984.94
Rv0302	transcriptional regulator	1206.2	1141.83	1331.04	2231.46	2236.9	1790.5	1033.84	985.63	989.44
Rv0303	dehydrogenase/reductase	715.35	626.8	859.77	1130.75	1222.89	1015.83	662.62	514.97	613.19
Rv0304c	PPE family protein PPE5	798	811.28	949.77	764.12	781.7	628.69	559.46	519.95	497.71
Rv0305c	PPE family protein PPE6	508.77	445.62	526.12	486.28	529.18	460.53	337.77	339.27	372.81
Rv0306	oxidoreductase	110.8	76.45	80.28	49.48	48.3	44.02	19.48	26.87	39.15
Rv0307c	hypothetical protein	210.46	187.97	251.43	530.22	423.25	431.39	490.01	516.73	451.76
Rv0308	integral membrane protein	1984.9	1685.99	2100.07	623.88	651.5	571.78	279.94	274.24	250.99
Rv0309	hypothetical protein	3269.21	3292.65	3529.3	1085.53	1178.16	1007.24	538.64	438.98	470.51
Rv0310c	hypothetical protein	178.96	161.67	264.44	82.96	103.56	83.59	40.19	34.11	52.54
Rv0311	hypothetical protein	424.49	362.37	409.77	481.56	462.16	432.89	266.27	272.92	235.05
Rv0312	hypothetical protein	4230.76	3644.92	4156.72	919.29	1043.23	858.6	360.42	304.08	320.18
Rv0313	hypothetical protein	2137.48	2064.56	2279.01	2151.09	2191.45	1706.49	941.92	866.19	900.19
Rv0314c	membrane protein	1352.79	1266.59	1560.06	684.09	662.5	586.36	321.92	356.36	346.55
Rv0315	beta-1,3-glucanase	7477.67	7200.73	8172.86	2387	2563.18	2014.79	742.83	786.57	814.08
Rv0316	muconolactone isomerase	1675.36	1260.96	1913.04	704.17	734.08	562.45	224.72	205.41	244.65
Rv0317c	glycerophosphoryl diester phosphodiesterase GlpQ	1162.13	1046.95	1230.72	1105.25	1049.47	911.24	569.28	514.24	491.8
Rv0318c	integral membrane protein	173.82	186.99	193.31	142.04	117.82	89.58	88.51	91.89	106.81
Rv0319	pyrrolidone-carboxylate peptidase	493.12	424.92	527.5	307.07	328.24	261.5	182.11	203.32	203.48
Rv0320	hypothetical protein	140.95	133.25	160.58	117.6	150.78	90.99	45.81	54.98	73.36
Rv0321	deoxycytidine triphosphate deaminase	603.38	552.36	628.41	346.6	411.29	311.15	217.13	199.8	222.08
Rv0322	UDP-glucose 6-dehydrogenase UdgA	202.93	181.67	248.44	239.09	235.53	209.35	111.85	145.93	161.21
Rv0323c	hypothetical protein	188.45	183.69	190.78	140.4	160.03	141.33	113.47	86.41	87.69
Rv0324	transcriptional regulator	168.29	137.06	199.48	113.83	130.45	88.51	73.1	42.95	80.8
Rv0325	hypothetical protein	59.6	61.18	72.26	43.93	57.25	40.35	37.45	35.63	36.79
Rv0326	hypothetical protein	66.84	87.6	102.17	79.14	106.41	80.22	59.39	50.13	62.54
Rv0327c	cytochrome P450 Cyp135A1	85.79	84.33	84.47	63.48	102.59	77.33	51.96	73.98	63.82
Rv0328	transcriptional regulator	367.43	317.58	339.92	242.99	282.48	227.36	147.2	167.23	149.82
Rv0329c	hypothetical protein	86.48	61.78	102.99	32.29	57.04	49.32	29.76	34.3	39.61
Rv0330c	hypothetical protein	174.63	124.31	187.49	106.32	108.26	86.81	74.35	57.85	93.85
Rv0331	dehydrogenase/reductase	482.75	395.6	480.84	303.28	276.18	236.9	195.38	216.08	176.52
Rv0332	hypothetical protein	891.92	867.72	924.01	854.6	774.54	601.98	670.77	737.33	648.9
Rv0333	hypothetical protein	408.74	400.86	438.25	300.6	313.06	224.69	225.84	278.83	253.9
Rv0334	glucose-1-phosphate thymidylyltransferase	642.73	580.73	695.52	638.66	746.16	624.74	525.78	565.61	513.38
Rv0335c	PE family protein PE6	28.06	33.44	40.86	51.9	77.89	69.39	52.85	54.54	90.44
Rv0336	hypothetical protein	2401.85	2032.44	2820.83	2809.63	3159.47	2466.22	1356.95	1275.4	1359.64
Rv0337c	aspartate aminotransferase	4499.71	4420.9	5100.32	3636.42	3547.31	3187.28	1910.62	2000.37	1956.43
Rv0338c	iron-sulfur-binding reductase	16937.7	15696	17661.5	8344.58	8925.27	7667.23	3528.46	3301.15	3378.11
Rv0339c	transcriptional regulator	1324.6	969.71	1372.44	1378.84	1370.26	1078.15	706.94	680.31	713
Rv0340	hypothetical protein	461.15	415.38	439.24	556.96	509.79	383.88	342.21	342.71	311.76
Rv0341	isoniazid inducible protein IniB	2198.07	1672.12	2338.39	880.39	847.66	685.48	494.72	522.01	548.4
Rv0342	isoniazid inductible protein IniA	1908.58	1671.81	1999.09	2102.02	1983.68	1670.77	1422.73	1481.34	1474.3
Rv0343	iIsoniazid inductible protein IniC	1204.62	1090.59	1333.36	2033.29	1899.73	1592.6	1423.39	1244.05	1196.72
Rv0344c	lipoprotein LpqJ	285.83	265.04	336.31	153.32	137.74	154.07	87.37	71.73	77.88
Rv0345	hypothetical protein	155.91	144.66	131.75	329.22	263.86	261.93	237.43	248.57	233.47
Rv0346c	L-asparagine permease	4059.31	3935.81	4463.46	2172.01	2505.59	1992.57	1165.06	1171.79	1105.18
Rv0347	membrane protein	367.89	384.5	412.74	492.34	503.88	435.15	481.52	359.16	356.67
Rv0348	transcriptional regulator	260.05	294.3	284.64	298.79	358.18	238.66	314.77	276.01	274.25
Rv0349	hypothetical protein	383.14	392.78	450.95	514.69	655.24	476.91	499.84	407.43	521.98
Rv0350	chaperone protein DnaK	19520.5	18737.5	21472.1	8699.57	9072.88	7381.2	10683.9	10234	9943.72
Rv0351	stress response protein GrpE	6899.63	6500.9	8778.24	3423.21	3626.6	2859.45	3810.54	3703.56	3557.06
Rv0352	chaperone protein DnaJ	7257.89	7119.72	8487.72	4589.8	4341.99	3580.87	4467.54	4008.5	4026.97
Rv0353	heat shock protein transcriptional repressor HspR	1052.84	1052.33	1266.76	882.65	891.3	680.22	828.56	795.02	820.92
Rv0354c	PPE family protein PPE7	84.2	79.51	95.6	104	89.73	102.36	79.42	111.86	79.2
Rv0355c	PPE family protein PPE8	2594.22	2514.76	3103.8	2818.32	2935.86	2406.2	1720.25	1720.85	1800.45
Rv0356c	hypothetical protein	358.07	259.32	375.72	223.03	260.22	176.37	141.99	145.01	140.03
Rv0357c	adenylosuccinate synthetase	950.84	972.89	1034.8	712.35	787.62	638.29	398.25	373.49	350.82
Rv0358	hypothetical protein	123.06	106.58	143.45	62.37	72.67	53.79	46.7	57.84	51.94
Rv0359	zinc metalloprotease	290.22	252.19	316.37	116.03	123.86	98.95	37.47	53.59	47.5
Rv0360c	hypothetical protein	164.33	151.12	171.07	49.75	46.16	54.25	36.46	30.57	19.26
Rv0361	membrane protein	1422.1	1337.78	1523.59	1431.19	1462.7	1201.65	1031.09	984.23	857.77
Rv0362	Mg2+ transport transmembrane protein MgtE	435.44	447.3	516.11	633.29	584.21	476.95	395.34	377.49	356.98
Rv0363c	fructose-bisphosphate aldolase	3622.29	3464.44	3578.03	2537.87	2630.51	2153.14	1494.8	1566.74	1354.58
Rv0364	transmembrane protein	1753.34	1652.2	2053.64	1276.28	1328.54	1087.32	745.29	760.44	788.91
Rv0365c	hypothetical protein	835.3	686.88	886.23	948.59	930.95	818.55	702.04	636.15	649.25
Rv0366c	hypothetical protein	427.18	336.05	504.37	633.59	601.64	512.5	509.21	436.91	459.73
Rv0367c	hypothetical protein	629.98	344.16	515.15	464.05	581.11	399.99	391.84	357.49	425.85
Rv0368c	hypothetical protein	91.6	80.09	105.88	86.3	106.2	96.03	65.92	79.65	85.62
Rv0369c	membrane oxidoreductase	98.11	78.45	108.55	86.09	105.99	85.98	66.37	40.1	54.38
Rv0370c	oxidoreductase	139.49	163.46	185.13	294.08	335.09	259.86	152.96	188.89	165.08
Rv0371c	hypothetical protein	9.56	14.18	13.97	26	28.15	25.86	22.27	36.77	34.83
Rv0372c	hypothetical protein	27.74	28.19	18.35	74.83	70.23	68.37	78.36	54.12	72.27
Rv0373c	carbon monoxyde dehydrogenase large subunit	227.91	188.11	215.61	372.79	365.3	303.24	336.69	340.98	313.05
Rv0374c	carbon monoxyde dehydrogenase small subunit	18.45	19.75	29.79	38.74	51.16	53.8	44.76	23.8	39.11
Rv0375c	carbon monoxyde dehydrogenase medium subunit	74.33	33.44	60.76	84.51	104.82	81.36	69.73	82.98	67.51
Rv0376c	hypothetical protein	133.62	127.47	182.3	335.4	280.9	276.99	302.52	277.01	247.84
Rv0377	HTH-type transcriptional regulator	283.72	259.97	323.4	371.49	418.17	321.24	216.12	178.02	180.98
Rv0378	hypothetical protein	9.54	7.55	12.52	15.86	21.85	18.51	13.12	8.13	10.38
Rv0379	protein translocase subunit SecE	652.18	640.13	496.04	289.59	362.93	297.98	81.41	127.81	113.65
Rv0380c	RNA methyltransferase	210.58	152.58	252.08	148.22	138.2	124.61	80.68	63.57	88.2
Rv0381c	hypothetical protein	624	487.85	694.02	457.98	502.04	425.32	336.44	247.72	245.27
Rv0382c	orotate phosphoribosyltransferase	1692.93	1404.68	1847.42	1102.54	1182.69	941.97	697.48	626.74	616.51
Rv0383c	hypothetical protein	6117.43	4131.75	5959.99	3070.96	3454.75	2892.37	1822.57	1629.29	1672.39
Rv0384c	chaperone protein ClpB	1797.64	1401.87	1862.42	1219.45	1140.56	1026.35	1973.66	1973.24	2014.27
Rv0385	monooxygenase	260.71	218.66	249.47	569.98	533.32	473.23	550.92	606.17	554.75
Rv0386	transcriptional regulator	1310.58	1058.82	1375.76	647.41	710.63	497.08	388.03	360.38	363.52
Rv0387c	conserved hypothetical protein	103.3	56.23	95.89	144.93	144.76	104.18	106	144.44	115.6
Rv0388c	PPE family protein	197.99	119.48	181.12	251.59	233.67	205.65	218.92	182.08	219.15
Rv0389	phosphoribosylglycinamide formyltransferase PurT	514.52	438.25	522.9	464.57	521.93	415.44	486.9	543.91	472.14
Rv0390	hypothetical protein	1113.68	1024.04	1113.7	560.88	591.69	413.35	263.79	317.04	285.45
Rv0391	O-succinylhomoserine sulfhydrylase	1917.22	1669.85	2086.8	1076.57	1124.04	938.68	738.73	674.96	681.08
Rv0392c	NADH dehydrogenase NdhA	963.76	861.51	1014.07	728.97	765.02	613.67	383.77	373.4	400.23
Rv0393	hypothetical protein	24.28	31.38	33.04	22.48	35.33	21.11	17.9	25.52	37.77
Rv0394c	hypothetical protein	676.86	635.56	708.63	394.21	424.33	322.6	165.49	161.77	198.11
Rv0395	hypothetical protein	17.15	8.6	15.74	16.02	17.12	18.22	13.55	17.7	17.29
Rv0396	hypothetical protein	11.19	19	22.74	31.66	27.2	16.85	15.61	18.14	19.16
Rv0397	hypothetical protein	14.89	8.54	18.82	46.47	54.76	36.23	28.53	26.4	36.93
Rv0397A	hypothetical protein	486.24	433.17	421.95	558.44	599.47	508.58	406.08	371.77	378.76
Rv0398c	hypothetical protein	186.32	218.91	281.82	279.04	256.97	244.43	210.87	163.66	172.47
Rv0399c	lipoprotein LpqK	628.83	668.13	764.82	969.69	968.33	814.85	707.48	719.82	704.07
Rv0400c	acyl-CoA dehydrogenase FadE7	1681.26	1324.28	1777.07	1320.5	1255.31	1065.45	929.6	813.51	802.4
Rv0401	transmembrane protein	74.01	82.84	112.66	80.65	50.44	37.2	28.41	18.68	36.72
Rv0402c	transmembrane transport protein MmpL1	1874.75	1882.72	2435.3	1120.44	1277.59	1034.72	501.45	438.22	410.59
Rv0403c	membrane protein MmpS1	311.26	278.15	318.5	125.04	135.45	123.39	56.78	56.05	51.09
Rv0404	long-chain-fatty-acid--AMP ligase FadD30	1804.01	1661.38	1927.88	867.26	997.45	772.42	300.65	297.42	295.93
Rv0405	membrane bound polyketide synthase	4328.9	4141.12	4747.75	2468.64	2888.6	2474.75	1040.43	975.9	1006.89
Rv0406c	beta lactamase-like protein	188.22	216.94	271.67	206.91	225.91	191.11	188.46	177.75	209.36
Rv0407	F420-dependent glucose-6-phosphate dehydrogenase	1647.82	1581.34	1816.9	1637.54	1725.88	1295.6	1047.8	1000.92	1047.54
Rv0408	phosphate acetyltransferase	2209.64	2055.68	2603.41	2920.11	2895.81	2462.73	1976.54	1865.34	1986.46
Rv0409	acetate kinase	1278.71	1106.84	1311.69	1859.59	1818	1516.77	1224.22	1172.8	1262.94
Rv0410c	serine/threonine-protein kinase PknG	2054.58	1905.51	2395.84	5482.77	5456.78	4059.57	4580.02	4611.78	4538.1
Rv0411c	glutamine-binding lipoprotein GlnH	1535.36	1202.7	1639	3552.94	3690.46	2729.47	3180.44	2736.77	3056.52
Rv0412c	membrane protein	1981.28	1711.32	2061.24	4402.22	4374.13	3231.62	3151.29	2998.19	2914.21
Rv0413	8-oxo-dGTP diphosphatase	849.45	627.64	1000	870.32	804.07	660.69	585.23	498.93	540.18
Rv0414c	thiamine-phosphate synthase	227.28	198.91	271.93	75.24	90.2	67.53	28.76	51.23	53.46
Rv0415	thiamine biosynthesis oxidoreductase ThiO	596.46	480.16	632.83	709.7	770.63	571.86	669.06	621.05	651.11
Rv0416	sulfur carrier protein ThiS	62.41	60.61	89.8	86.41	113.75	71.25	108.37	88.46	85.1
Rv0417	thiazole synthase	186.67	138.29	242.84	307.84	280.05	207.12	287.15	305.98	282.17
Rv0418	lipoprotein aminopeptidase LpqL	4636.75	4412.62	4950.25	1623.74	1860.77	1468.2	567.93	605.58	549.97
Rv0419	lipoprotein peptidase LpqM	4160.97	3755.81	4421.68	5154.77	5551.18	4490.26	4011.28	3858.89	4014.23
Rv0420c	transmembrane protein	622.56	641.77	624.89	1199.15	1314.25	1166.96	844.53	791.43	704.26
Rv0421c	hypothetical protein	899.34	764.28	1014.92	1830.18	1774.83	1363.34	1645.13	1448.77	1605.57
Rv0422c	hydroxymethylpyrimidine/phosphomethylpyrimidine kinase	1773.12	1569.24	2105.92	3610.75	3636.02	3115.5	3348.73	3036.01	3244.77
Rv0423c	phosphomethylpyrimidine synthase	9651.33	9387.35	10658.4	14703.1	15312.2	12738.5	12723.4	12523.7	12721.4
Rv0424c	hypothetical protein	1343.58	1393.24	1342.31	2270.32	2405.83	1928.61	1739.04	1674.21	1800.61
Rv0425c	metal cation transporting ATPase H	13327.2	11265.8	15068.9	24035.1	24215.3	19294.5	19428.8	18184.8	18164.3
Rv0426c	transmembrane protein	1470.7	1260.72	1476.72	2046.32	2414.17	1845.54	1446.66	1539.04	1468.97
Rv0427c	exodeoxyribonuclease III protein XthA	947.56	806.64	1043.52	510.47	495.3	507.62	239.29	199.13	186.66
Rv0428c	GCN5-like N-acetyltransferase	817.82	726.25	993.15	420.92	374.65	292.38	143.1	141.49	135.55
Rv0429c	polypeptide deformylase	1148.3	1128.25	1373.03	562.71	488.77	386.82	216.91	212.95	167.24
Rv0430	hypothetical protein	2321.57	2174.17	2198.81	1193.46	1263.71	1072.47	423.38	466.88	427.34
Rv0431	tuberculin-like peptide	2058.14	1752.11	1989.04	860.84	991.41	856.31	350.42	358.12	465.76
Rv0432	superoxide dismutase	3600.41	3326.22	4064.31	2162.13	2087.38	1871.26	1038.23	902.73	894.51
Rv0433	carboxylate-amine ligase	3623.86	3377.54	3768.5	2422.72	2635.38	2142.01	1202.11	1231.9	1072.91
Rv0434	hypothetical protein	1213.63	1114.59	1275.01	1000.86	920.92	755.39	424.11	435.49	389.4
Rv0435c	ATPase	3851.08	3352.65	4515.89	3584.39	3555.56	2785.5	2111.07	1874.29	1851.75
Rv0436c	CDP-diacylglycerol--serine O-phosphatidyltransferase	1620.92	1450.99	1815.32	1568.34	1658.66	1260.38	759.53	838.54	892.7
Rv0437c	phosphatidylserine decarboxylase	1075.96	766.3	1090.74	794.49	806.54	589.72	409.22	383.43	422.72
Rv0438c	molybdopterin molybdenumtransferase	1270.04	1162.45	1524.18	838.79	752.37	574.82	498.91	487.8	453.46
Rv0439c	dehydrogenase/reductase	802.07	695.27	922.42	318.86	287.18	260.9	128.61	161.16	143.63
Rv0440	molecular chaperone GroEL	61984.7	65674.4	70300.2	23026.5	22141	17758.7	32734.1	37751.1	35716
Rv0441c	hypothetical protein	491.92	439.73	519.37	855.94	911.01	734.79	958.29	853.48	895.24
Rv0442c	PPE family protein PPE10	462.13	481.01	534.83	610.27	711.55	618.03	536.73	500.23	497.36
Rv0443	hypothetical protein	1142.32	968.23	1049.22	773.92	926.24	761.18	480.36	430.58	411.71
Rv0444c	anti-sigma-K factor RskA	2342.88	2025.33	2628.76	1416.92	1453.1	1228.19	538.51	501.85	421.08
Rv0445c	ECF RNA polymerase sigma factor SigK	1478.58	1428.68	1690.47	996.84	1064.78	847.23	408.81	443.27	393.04
Rv0446c	transmembrane protein	1141.41	1104.32	1405.54	761.77	762.85	609.58	330.57	295.64	325.34
Rv0447c	cyclopropane-fatty-acyl-phospholipid synthase UfaA	741.42	655.91	842.22	544.7	623.16	473.2	261.25	269.5	262.35
Rv0448c	hypothetical protein	41.52	40.74	44.7	68.84	80.27	59.53	62.21	63.7	80.71
Rv0449c	hypothetical protein	354.44	338.46	341.73	353.39	386.69	367.83	375.48	318.09	339.97
Rv0450c	transmembrane transport protein MmpL4	3794.57	3640.62	3965.45	2837.14	3036.05	2581.03	1649.79	1703.08	1722.7
Rv0451c	membrane protein MmpS4	433.42	325.18	416.86	321.52	275.62	241.17	172.51	161.28	149.6
Rv0452	transcriptional regulator	300.95	240.72	299.4	166.9	157.99	120.88	119.56	150.66	129.58
Rv0453	PPE family protein PPE11	179.1	146.7	216.09	154.52	153.99	112.17	89.03	105.22	100.67
Rv0454	conserved hypothetical protein	20.92	31.43	37.12	23.22	28.15	17.89	18.52	40.12	17.83
Rv0455c	hypothetical protein	1982.66	1775.23	2013.87	1156.71	1230.91	1014.14	433.09	427.79	362.1
Rv0456A	toxin MazF1	51.85	36.23	42.79	70.46	57.26	42.6	50.45	43.21	30.56
Rv0456B	antitoxin MazE1	43.54	31.59	37.54	52.23	43.54	24.51	26.51	42.51	30.83
Rv0456c	enoyl-CoA hydratase EchA2	80.51	93.87	119.88	79.69	93.43	83.91	58.96	44.7	28.29
Rv0457c	peptidase	920.97	823.48	1048.49	604.82	641.62	560	326.09	419.08	452.06
Rv0458	aldehyde dehydrogenase	825.9	774.99	896.49	564.97	661.28	508.82	465.47	395.66	347.47
Rv0459	hypothetical protein	151.15	173.87	206.69	102.26	130.57	99.72	85.87	93.75	83.1
Rv0460	hypothetical protein	839.49	710.13	889.5	314	307.26	278.47	131.06	123.56	132.69
Rv0461	transmembrane protein	1229.77	1114.67	1420.83	596.2	584.78	465.62	223.83	242.56	236.32
Rv0462	dihydrolipoamide dehydrogenase	9866.38	8719.47	10691.2	4899.35	5309.43	4193.15	1856.46	1888.94	1684.02
Rv0463	membrane protein	487.77	414.5	585.98	283	322.51	266.91	136.21	160.82	146.5
Rv0464c	hypothetical protein	1404.99	1422.27	1623.71	1016.74	1111.72	968.17	670.61	640.42	600.63
Rv0465c	HTH-type transcriptional regulator	1647.21	2051.12	2098.22	1563.93	1618.68	1349.38	1060.11	1156.37	1141.93
Rv0466	hypothetical protein	2749.77	2182.5	2791.89	1361.16	1270.01	1068.87	426.61	512.81	397.75
Rv0467	isocitrate lyase	9761.76	10859.4	12260.5	4832.96	4458.11	3780.2	3483.89	3284.13	2922.28
Rv0468	3-hydroxybutyryl-CoA dehydrogenase	2890.58	2868.28	3198.32	1746.93	1668.25	1500.42	1166	1074.7	1024.76
Rv0469	mycolic acid synthase UmaA	4133.13	4003.84	4388.01	3317.16	3735.32	3392.94	2133.08	2264.78	2261.56
Rv0470A	hypothetical protein	137.82	155.35	203.15	238.08	262.88	192.01	165.43	146.06	157.86
Rv0470c	cyclopropane mycolic acid synthase	4827.25	4617.97	5001.19	4461.2	4760.97	4211.48	3260.92	3211.12	3106.45
Rv0471c	hypothetical protein	432.26	567.24	597.88	861.5	911.96	724.09	663.15	615.83	644.44
Rv0472c	HTH-type transcriptional regulator	2301.99	1942.47	2422.29	1898.9	2102.85	1792.13	1422.76	1313.97	1231.67
Rv0473	transmembrane protein	1449.3	1236.81	1443.04	2085.47	2195.01	1878.8	1577.96	1609.32	1513.67
Rv0474	HTH-type transcriptional regulator	485.57	487.88	504.24	435.95	482.79	358.83	315.62	293.34	314.61
Rv0475	heparin binding hemagglutinin HbhA	2288.14	2329.77	2375.7	2185.16	2225.71	1839.1	2232.03	2454.76	2408.86
Rv0476	transmembrane protein	1122	1090.33	1189.46	1323.61	1325.18	1059.73	1134.1	1117.69	958.76
Rv0477	hypothetical protein	1516.92	1456.96	1585.71	2316.23	2297.85	1991.3	2156.58	2037.11	1833.59
Rv0478	deoxyribose-phosphate aldolase	885.27	757.99	988.86	1618.58	1585.14	1374.66	1410.75	1293.86	1364.1
Rv0479c	membrane protein	3609.43	3612.05	3917.59	5266.23	5576.27	4707.02	3886.23	3828.92	3581.6
Rv0480c	amidohydrolase	878.96	884.74	1043.94	939.53	1035.53	926.1	524.92	555.77	544.59
Rv0481c	hypothetical protein	203.14	193.41	210.84	200.52	245.7	180.7	172.11	177.49	166.69
Rv0482	UDP-N-acetylenolpyruvoylglucosamine reductase	483.28	341	405.12	212.1	240.06	223.19	173.86	132.33	161.6
Rv0483	lipoprotein LprQ	20121.1	19404.2	22249.3	15124.3	14401.3	12214.8	12348.3	12043.3	12214.4
Rv0484c	short-chain type oxidoreductase	632.07	669.1	607.14	564.45	543.81	398.45	382.31	327.24	327.5
Rv0485	transcriptional regulator	8817.23	7320.64	9310.34	9801.87	9965.03	7690.58	4898.42	4623.66	4354.94
Rv0486	D-inositol 3-phosphate glycosyltransferase	4206.4	3470.56	4932.67	5172.28	5155.04	4135.17	2852.14	2538.71	2586.81
Rv0487	hypothetical protein	911.45	708.88	1030.74	1142.73	1195.32	1039.66	582.92	552.96	538.27
Rv0488	amino acid transporter	88.14	66.41	95.98	196.33	233.32	170.86	109.26	94.15	151.44
Rv0489	2,3-bisphosphoglycerate-dependent phosphoglycerate mutase	1336.06	1103.3	1351.55	798.46	830.78	644.49	284.04	286.35	261.23
Rv0490	two component sensor histidine kinase SenX3	4576.77	4525.78	5206.39	5346.2	5318.82	4402.02	2947.7	3133.22	2645.83
Rv0491	two component sensory transduction protein RegX	1293.81	1039.79	1348.04	1592.79	1735.91	1281.2	938.83	985.77	1006.58
Rv0492A	hypothetical protein	61.78	60.89	76.69	64.48	43.39	55.65	33.44	32.52	35.33
Rv0492c	GMC-type oxidoreductase	452.11	336.05	480.68	294.77	341.05	194.53	239.98	197.26	214.3
Rv0493c	hypothetical protein	217.87	208.17	304.17	169.27	196.74	149.04	85.62	83.44	103.09
Rv0494	HTH-type transcriptional regulator	73.45	63.61	95.53	26.02	33.91	25.14	21.11	31.94	26.11
Rv0495c	hypothetical protein	2569.11	2433.53	2834.03	1727.99	1797.63	1519.04	1070	920.3	891.11
Rv0496	hypothetical protein	2401.91	2358.02	2523.32	1430.53	1507.61	1191.89	847.93	824.48	866.89
Rv0497	transmembrane protein	1905.23	1687.15	2080.67	1456.04	1557.02	1304.01	1055.12	973.46	1043.6
Rv0498	hypothetical protein	1122.96	999.04	1307.13	1011.77	1026.47	815.93	848.08	757.93	738.93
Rv0499	hypothetical protein	827.75	734.31	1019.26	717.43	653.64	527.24	496.79	496.9	467.22
Rv0500	pyrroline-5-carboxylate reductase	1457.76	1438.72	1660.75	885.56	933.11	796.51	399.69	372.07	301.93
Rv0500A	DNA-binding protein	1104.12	1173.79	1309.78	718.69	699.31	600.03	355.56	335.15	312.22
Rv0500B	conserved hypothetical protein	745.28	795.24	799.8	786.85	764.66	679.13	492.82	532.98	566.45
Rv0501	UDP-glucose 4-epimerase GalE	4281.31	4176.56	4891.21	6803.69	6626.3	5892.72	4425.65	4514.92	4626.92
Rv0502	hypothetical protein	5231.2	4752.12	5745.51	7538.16	8000.17	6651.16	5192.91	4644.25	4920.32
Rv0503c	cyclopropane mycolic acid synthase	3145.57	2984.64	3306.39	1615.78	1697.96	1486.65	1059	991.99	967.44
Rv0504c	hypothetical protein	1260.88	1210.26	1308.72	826.17	779.5	702.24	595.81	533.65	512.56
Rv0505c	phosphoserine phosphatase SerB	2638.12	2460.32	2954.02	1544.3	1765.95	1452.67	961.39	1012.48	880.5
Rv0506	membrane protein MmpS2	764.38	725.74	877.14	463.35	475.66	365.17	246.05	236.51	223.88
Rv0507	transmembrane transport protein MmpL2	2706.01	2433.08	2766.13	1975.33	1962.09	1849.1	1035.46	998.08	965.34
Rv0508	hypothetical protein	327.33	286.43	367.96	209.71	210.45	213.63	139.94	109.22	95.91
Rv0509	glutamyl-tRNA reductase	8890.81	7680.35	9548.46	6223.42	6301.72	5430.64	2851.73	2642.73	2723.16
Rv0510	porphobilinogen deaminase	9209.72	7453.16	9664.22	6106.12	6466.4	4812.62	2274.07	2194.21	2071.64
Rv0511	uroporphyrin-III C-methyltransferase	13157	10300.3	14973.5	8361.58	8660.51	7243.84	3554.49	3092.47	3604.48
Rv0512	delta-aminolevulinic acid dehydratase	6258.9	5798.14	7738.26	5203.67	5244.15	4526.85	2017.21	2011.66	1979.82
Rv0513	transmembrane protein	3118.9	2783.39	3750.94	2434.64	2585.74	2175.03	1005.07	982.56	960.71
Rv0514	transmembrane protein	1089.76	828.53	1408.64	844.33	853.39	731.74	362.92	347.84	325.83
Rv0515	hypothetical protein	3123.47	2594.49	3377.42	3662.83	3839.23	2928.19	1586.35	1600.8	1567.66
Rv0516c	anti-anti-sigma factor	778.16	905.55	960.14	351.01	414.72	343.51	400.42	420.79	387.34
Rv0517	acyltransferase	697.96	647.2	730.06	588.11	565.48	469.06	384.62	360.44	361.4
Rv0518	hypothetical protein	548.24	438.63	579.76	351.16	379.98	296.62	161.04	166.24	157.77
Rv0519c	membrane protein	2339.74	1930.99	2502.48	1225.09	1199.45	979.08	299.35	314.07	262.94
Rv0520	methyltransferase/methylase	85.79	89.89	92.82	89.88	99.32	67.96	90.31	111.4	82.56
Rv0521	methyltransferase/methylase	40.38	19.99	28.65	45.56	43.62	30.33	45.85	38.42	32.39
Rv0522	GABA permease GabP	561.33	516.92	588.55	851.38	978.05	773.84	643.94	764.66	647.4
Rv0523c	hypothetical protein	169.8	152.08	209.04	72.48	62.17	88.06	22.4	35.58	35.17
Rv0524	glutamate-1-semialdehyde 2,1-aminomutase	7091.73	6296.82	7871.35	4572.12	4426.02	3747.67	1612.98	1352.83	1367.77
Rv0525	hypothetical protein	2561.96	1891.2	2719.19	1537.79	1667.88	1434.01	537.42	500.75	488.28
Rv0526	thioredoxin	3959.64	3429.53	4465.94	3071.37	3014.29	2416.96	947.05	832.25	809.24
Rv0527	cytochrome C-type biogenesis protein CcdA	4824	3295.57	5053.15	2825.46	2979.42	2117.33	829.35	688.12	722.23
Rv0528	transmembrane protein	6560.13	5545.38	7947.23	5414.93	5399.41	4429.4	1765.29	1516.66	1693.84
Rv0529	cytochrome C-type biogenesis protein CcsA	3486.89	3008	3879.04	2656.71	2844.61	2289.12	1019.06	966.66	1045.6
Rv0530	hypothetical protein	3379.93	3277.81	3962.18	6150.28	6002.17	4730.66	6028.81	5921.11	5823.01
Rv0530A	hypothetical protein	160.05	171.44	136.51	392.44	405.93	348.11	384.38	457.09	449.39
Rv0531	membrane protein	407.68	223.23	404.19	488.14	462.97	398.98	619.43	575.29	602.86
Rv0532	PE-PGRS family protein PE_PGRS6	563.7	401.32	607.94	929.37	979.8	717.62	944.37	894.22	1157.24
Rv0533c	3-oxoacyl-[acyl-carrier-protein] synthase III	1353.56	1363.39	1674.99	910.59	905.19	783.91	625.17	617.09	610.26
Rv0534c	1,4-dihydroxy-2-naphthoate octaprenyltransferase	555.86	450.86	672.24	255.51	290.38	205.97	143.79	132.98	122.43
Rv0535	S-methyl-5'-thioadenosine phosphorylase	276.24	242.91	338.34	269.58	323.54	225.26	182.26	185.05	151.69
Rv0536	UDP-glucose 4-epimerase GalE	324.92	233.55	341.25	234.55	270.06	182.62	119.57	181.43	166.41
Rv0537c	integral membrane protein	3009.19	2731.18	3344.28	1899.59	1985.65	1611.29	1118.91	1152.76	1093.22
Rv0538	membrane protein	1826.04	1387.87	2051.29	1207.56	1372.39	1016.17	971.89	872.36	1036.16
Rv0539	dolichyl-phosphate sugar synthase	530.39	378.67	539.81	348.34	306.36	292.78	267.64	254.43	261.69
Rv0540	hypothetical protein	222.63	187.77	267.28	200.12	224.58	149.05	173.53	170.83	169.08
Rv0541c	integral membrane protein	2673.68	2162.1	3082.98	3776.87	3990.21	3080.16	1646.6	1315.15	1399.89
Rv0542c	2-succinylbenzoic acid--CoA ligase	3382.34	2959.53	4141.23	4980.01	5403.29	4135.27	2469.15	2115.57	2413.14
Rv0543c	hypothetical protein	2557.12	2212	2808.2	2934.18	3105.69	2451.08	1588.92	1541.57	1526.27
Rv0544c	transmembrane protein	1693.51	1278.21	1866.13	1320.09	1482.11	1158.5	592.99	469.47	508.19
Rv0545c	low-affinity inorganic phosphate transporter	19923.3	17706.8	23213.2	14543.9	14296.7	11777.9	4935.71	4786.59	4825.21
Rv0546c	hypothetical protein	882.83	866.88	986.23	507.13	538.96	396.99	222.21	209.24	140.16
Rv0547c	oxidoreductase	1299.43	1138.35	1391.05	887.55	886.27	738.24	486.49	440.99	459.68
Rv0548c	1,4-dihydroxy-2-naphthoyl-CoA synthase	2213.6	2055.32	2263.27	2028.79	2071.27	1780.26	1259.71	1187.84	1141.46
Rv0549c	ribonuclease VapC3	205.11	186.63	218.1	315.34	262.64	221.27	297.15	279.55	280.05
Rv0550c	antitoxin VapB3	81.24	65.81	83.67	69.95	72.89	60.18	56.28	70.4	76.7
Rv0551c	fatty-acid--CoA ligase FadD8	898.93	757.73	950.32	446.39	530.99	382.82	213.85	188.05	162.39
Rv0552	hypothetical protein	824.65	799.56	939.8	966.98	1045.03	801.9	604.68	544.92	582.32
Rv0553	muconate cycloisomerase	285.65	191.88	276.7	346.93	358.06	266.13	200.68	235.42	248.87
Rv0554	non-heme bromoperoxidase BpoC	1397.01	1392.17	1683.5	987.49	902.73	749.56	463.83	437.22	374.75
Rv0555	bifunctional 2-succinyl-6-hydroxy-2,4-cyclohexadiene-1-carboxylate	4817.94	3729.25	5471.76	3525.09	3915.14	2967.67	2166.26	1803.7	2064.6
Rv0556	transmembrane protein	1344.14	1352.69	1540.72	1476.86	1525.98	1248.67	836.4	836.98	771.65
Rv0557	GDP-mannose-dependent alpha-mannosyltransferase	1456.88	1523.68	1787.36	1845.5	1783.43	1507.81	1055.8	924.06	975.05
Rv0558	demethylmenaquinone methyltransferase	1106.04	1052.66	1164.21	954.26	1057.09	844.9	582.66	560.44	495.83
Rv0559c	hypothetical protein	2553.58	2327.08	2487.82	2271.01	2351.44	2036.77	1192.12	1034.66	1140.57
Rv0560c	benzoquinone methyltransferase	338.72	341.2	415.89	282.31	329.7	236.81	218.3	279.59	212.68
Rv0561c	oxidoreductase	633.32	564.17	672.04	483.95	500.17	381.78	269.71	288.34	225.17
Rv0562	polyprenyl-diphosphate synthase GrcC	3685.49	3338.79	4161.83	2681.06	2642.7	2286.57	1463.95	1437.67	1459.82
Rv0563	protease HtpX	1701.83	1531.8	1985.04	2135.04	2163.18	1893.49	1585.95	1536.81	1528.48
Rv0564c	glycerol-3-phosphate dehydrogenase	352.31	325.82	408.34	272.82	252.42	189.69	201.73	213.45	183.09
Rv0565c	monooxygenase	440.84	481.73	471.03	298.26	329.8	288.89	239.86	243.67	233.16
Rv0566c	hypothetical protein	355.91	284.53	370.49	100.01	102.01	116.82	63.12	62.83	58.26
Rv0567	methyltransferase/methylase	2213.9	2291.92	2325.67	1360.73	1454.39	1195.3	649.58	761.04	678.02
Rv0568	cytochrome P450 Cyp135B1	5234.98	4452.16	5699.19	5186.01	5123.08	4168.98	2845.22	2757.52	2833.62
Rv0569	hypothetical protein	688.18	670.11	784.04	571.68	656.32	511.83	327.28	409.48	357.41
Rv0570	vitamin B12-dependent ribonucleoside-diphosphate reductase	1021.84	982.09	1189.17	1127.75	1193.12	928.19	649.68	652.56	604.61
Rv0571c	hypothetical protein	448.31	371.69	427.95	566.05	622.92	526.01	522.2	485.31	470.94
Rv0572c	hypothetical protein	290.61	278.13	299.01	119.59	103.26	119.17	71.96	88.08	76.36
Rv0573c	nicotinic acid phosphoribosyltransferase PncB2	70.13	100.39	109.2	114.85	125.79	127.49	132.02	137.39	143.87
Rv0574c	hypothetical protein	166.66	171.36	134.23	66.14	86.62	71	51.53	64.51	51.29
Rv0575c	oxidoreductase	219.21	124.9	146.78	81.75	86.91	80.35	51.06	58.85	64.25
Rv0576	transcriptional regulator	1759.27	1571.63	1912.47	1036.16	948.84	824.03	617.3	561.61	645.48
Rv0577	hypothetical protein	2057.35	1863.44	2268.84	1045.91	1004.56	876.5	714.12	687.49	714.89
Rv0578c	PE-PGRS family protein PE_PGRS7	6125.02	2969.05	5683.51	2211	2567.41	1796.21	1175.73	975.02	1209.8
Rv0579	hypothetical protein	451.21	507.64	430.33	435.71	472.87	351.11	325.16	351.5	288.85
Rv0580c	hypothetical protein	559.05	441.44	583.16	437.75	426.39	336.35	313.39	351.82	359.31
Rv0581	antitoxin VapB26	376.91	353.83	337.21	178.06	233.68	201.75	174.81	244.93	186.9
Rv0582	ribonuclease VapC26	550.13	465.29	543.15	349.06	361.92	327.96	305.02	290.62	261.94
Rv0583c	lipoprotein LpqN	568.7	570.41	692.72	293.32	287.31	256.85	147.51	132.05	105.07
Rv0584	glycosidase	632.53	635.53	757	1003.52	1029.68	925.09	520.77	479.13	507.69
Rv0585c	integral membrane protein	739.67	659.03	787.34	563.96	569.91	471.59	337.47	304.64	345.06
Rv0586	HTH-type transcriptional regulator Mce2R	6139.08	5030.76	6018.73	4863.74	5385.85	4951.53	3718.43	3095.26	3163.3
Rv0587	hypothetical protein	5193.54	4710.33	5368.01	3588.07	3941.41	3528.65	2658.53	2179.31	2045.65
Rv0588	hypothetical protein	3959.16	3444.15	4429.54	4170.74	4104.47	3506.99	3100.81	2640.8	2481.47
Rv0589	Mce family protein Mce2A	3061.54	2699.57	3539.01	4172.83	4225.31	3633	2999.83	2847.56	2483.4
Rv0590	MCE-family protein mce2B	1947.33	1967.15	2343.39	2553.76	2519.27	2262.19	2317.82	1976.83	1951.4
Rv0590A	MCE-family related protein	236.04	262.75	294.62	459.6	428.76	383.96	383.82	358.98	379.82
Rv0591	Mce family protein Mce2C	301.46	275.97	410.87	877.47	992.96	761.35	754.21	691.19	749.06
Rv0592	Mce family protein Mce2D	251.4	214.56	245.32	551.69	569.19	488.32	415.13	357.04	381.9
Rv0593	Mce family lipoprotein LprL	186.69	173.94	231.08	587.98	550.09	473.77	411.52	336.69	389.49
Rv0594	Mce family protein Mce2F	339.25	299.06	375.91	781.43	684.29	656.02	566.69	533.45	580.42
Rv0595c	ribonuclease VapC4	395.71	346.55	370.57	628.47	655.07	559.4	350.11	335.75	315.68
Rv0596c	antitoxin VapB4	236.47	226.94	215.54	262.43	358.97	239.63	185.43	200.32	178.92
Rv0597c	hypothetical protein	4474.87	4178.27	5012.39	2770.02	2664.41	2191.81	1031.7	950.55	937.18
Rv0598c	ribonuclease VapC27	2326.97	2115.76	2481.22	1762.41	1936.91	1649.87	773.99	605.43	584.14
Rv0599c	antitoxin VapB27	785.51	685.3	798.6	516.71	635.99	531.51	275.97	258.85	226.23
Rv0600c	two component sensor kinase HK1	21.66	19.68	29.49	9.96	17.44	12.71	9.74	9.38	6.51
Rv0601c	two component sensor kinase HK2	15.18	13.91	15.86	11.85	7.93	8.57	1.17	0	2.95
Rv0602c	two component DNA binding transcriptional regulator TcrA	60.1	50.8	31.83	22.2	14.07	25	14.07	19.71	10.42
Rv0603	hypothetical protein	18.21	17.61	15.82	6.22	10.14	8.58	12.41	4.62	5.89
Rv0604	lipoprotein LpqO	612.36	560.31	685	368.12	384.54	319.73	219.27	217.42	205.76
Rv0605	resolvase	825.17	641.53	895.48	404.14	390.26	291.81	214.41	180.26	230.47
Rv0606	transposase	1140.77	940.45	1125.06	599.73	632.85	588.75	311.29	298.91	307.96
Rv0607	hypothetical protein	174.69	184.66	198.66	191.86	177.84	151.52	69.69	88.46	88.94
Rv0608	antitoxin VapB28	1931.83	1551.57	1527.29	1275.8	1512.04	1107.19	709.71	724.54	678.38
Rv0609	ribonuclease VapC28	2425.22	1842.78	2367.15	1804.65	1876.08	1595.13	923.75	890.25	822.51
Rv0609A	hypothetical protein	816.93	666.76	808.43	930.78	961.61	708.46	415.46	468.72	438.69
Rv0610c	hypothetical protein	757.74	710.62	900.28	1359.4	1227.03	993.95	850.2	874.9	829.89
Rv0611c	hypothetical protein	525.46	395.61	594.94	593.23	678.16	445.39	430.94	507.63	438.06
Rv0612	hypothetical protein	115.64	106.58	102.23	268.2	283.4	201.5	244.9	248.21	215.17
Rv0613c	hypothetical protein	7524.56	5173.86	7940.92	3025.49	3380.18	2583.64	1155.4	1094.74	1385.88
Rv0614	hypothetical protein	56.75	54.25	61.94	25.2	30.17	26.07	27.47	12.92	25.41
Rv0615	integral membrane protein	294.11	324.07	310.91	329.42	348.92	294.72	196.1	173.09	105.25
Rv0616A	antitoxin VapB29	725.71	617.82	603.86	615.67	736.54	527.35	243.42	320.55	267.28
Rv0616c	hypothetical protein	9.51	15.89	21.48	24.48	8.7	7.34	3.76	5.7	5.97
Rv0617	ribonuclease VapC29	904.31	834.3	1096.62	1016.14	1036.18	863.02	478.64	367.55	403.05
Rv0618	galactose-1-phosphate uridylyltransferase galTa	604.86	446.43	639	519.45	525.88	427.68	264.97	186.43	213.7
Rv0619	galactose-1-phosphate uridylyltransferase galTb	90.63	61.1	98.34	137.09	143.4	123.32	61.01	40.38	64.02
Rv0620	galactokinase	17.83	18.55	28.31	44.67	54.22	40.44	22.57	10.71	13.5
Rv0621	membrane protein	222.68	204.78	262.14	105.84	143.24	109.59	49.1	41.55	45.11
Rv0622	membrane protein	107.26	110.66	95.28	118.32	108.97	96.75	76	50.87	71.67
Rv0623	antitoxin VapB30	399.17	268.86	360.03	433.67	463.23	353.46	276.99	305.86	295.99
Rv0624	ribonuclease VapC30	605.48	520.23	633.4	866.15	926.39	744.18	506.21	475.85	437.24
Rv0625c	transmembrane protein	458.09	372.24	500.72	250.54	272.71	198.43	105.56	153.8	117.1
Rv0626	antitoxin VapB5	1043.65	823.51	1059.77	1118.88	1169.43	863.06	663.11	600.19	643.05
Rv0627	ribonuclease VapC5	1095.5	941.22	1367.21	1437.47	1597.69	1214.4	944.2	766.55	869.7
Rv0628c	hypothetical protein	1010.94	715.93	1014.37	1749.84	1865.32	1441.52	2052.81	1767.4	2096.05
Rv0629c	exonuclease V subunit alpha RecD	857.85	728.54	939.58	456.14	481.39	320.03	196.14	174.72	234.57
Rv0630c	exonuclease V subunit beta RecB	896.42	648.52	980.94	418.88	452.11	337.24	183.36	181.51	232.43
Rv0631c	exonuclease V subunit gamma RecC	901.26	732.97	968.78	485.56	507.16	385.74	264.01	201.98	264.29
Rv0632c	enoyl-CoA hydratase EchA3	4293.68	3921.16	4306.72	2625.56	2799.61	2281.33	1229.96	1187.94	1188.52
Rv0633c	hypothetical protein	1311.33	1167.19	1325.85	1099.99	1144.52	915.44	629.07	506.97	552.18
Rv0634A	hypothetical protein	1073.93	996.41	1011.52	436.52	518.73	395.52	195.9	207.35	218.13
Rv0634B	50S ribosomal protein L33	1447.32	1384.04	1350.85	906.22	984.66	763.25	457.02	486.69	460.53
Rv0634c	glyoxalase II	2065.32	1649.77	2122	1470.52	1665.02	1403.9	858.93	824.4	757.71
Rv0635	(3R)-hydroxyacyl-ACP dehydratase subunit HadA	5307.35	4967.14	5430.88	3889.84	4100.2	3358.37	2039.41	2169.72	1849.63
Rv0636	(3R)-hydroxyacyl-ACP dehydratase subunit HadB	4290.04	4085.61	4720.04	2871.64	3146.16	2456.15	1590.51	1791.57	1596.28
Rv0637	(3R)-hydroxyacyl-ACP dehydratase subunit HadC	4950.95	4716.21	5527.78	4049.47	4327.95	3554.76	2291.59	2422.25	2224.99
Rv0638	preprotein translocase SecE	7999.92	6716.13	7765.16	9129.18	9794.77	7904.52	6612.79	6211.08	6608.91
Rv0639	transcription termination/antitermination protein NusG	13820.5	13495.5	14790.3	18144.3	18807.4	15392.5	12679.6	13243.6	12468.8
Rv0640	50S ribosomal protein L11	8306.6	8848.58	9220.58	14002.2	14138.8	12455.7	9999.44	10353.7	10152.5
Rv0641	50S ribosomal protein L1	19371.4	18560.5	21247.2	25423.1	25454.7	21115	19438.2	19167.1	19148.8
Rv0642c	hydroxymycolate synthase MmaA4	6162.49	5506.49	6196.09	4238.71	4764.34	4123.34	3004.79	3154.2	3215.98
Rv0643c	methoxy mycolic acid synthase MmaA3	2700.24	2591.64	2838.83	1812.22	1987.64	1713.31	1097.48	1084.43	1007.53
Rv0644c	cyclopropane mycolic acid synthase CmaA	1408.81	1371.55	1530.93	922.86	965.27	817.34	640.03	600.93	494.09
Rv0645c	mycolic acid methyltransferase MmaA1	894.26	780.61	1090.31	683.04	665.47	488.17	270.86	280.76	295.89
Rv0646c	lipase/esterase LipG	2892.58	2631.42	3405.04	1694.81	1671.53	1408.41	617.16	556.31	630.88
Rv0647c	hypothetical protein	5765.36	5302.54	6308.56	2817.75	2788.12	2311.52	924.38	872.83	832.88
Rv0648	alpha-mannosidase	160.22	116.31	171.08	91.01	107.65	73.89	77.1	90.45	79.77
Rv0649	malonyl CoA-acyl carrier protein transacylase	44.3	25.25	41.89	10.88	17.29	16.82	8.24	3	13.22
Rv0650	sugar kinase	38.76	24.56	43.55	15.04	33.39	10.23	5.28	8.03	9.62
Rv0651	50S ribosomal protein L10	5379.6	5350.19	5919.35	1749.31	1796.66	1536.62	706.28	755.89	749.58
Rv0652	50S ribosomal protein L7/L12	3993.58	3327.84	3815.2	1114.25	1137.36	988.62	601.65	511.31	571.06
Rv0653c	transcriptional regulator	119.15	89.7	123.58	82.35	125.02	97.85	99.26	104.73	99.73
Rv0654	carotenoid cleavage oxygenase	1313.94	1163.26	1387.76	882.96	929.46	766.99	603.53	589.05	501.39
Rv0655	ribonucleotide ABC transporter ATP-binding protein	6622.43	5813.87	6705.34	4045.56	4400.76	3865.68	1776.9	1533.52	1481.71
Rv0656c	ribonuclease VapC6	194.6	175.65	189.41	289.61	363.05	258.75	177.97	197.52	196.39
Rv0657c	antitoxin VapB6	157.81	208.17	171.99	170.6	198.43	155.38	63.65	123.27	107.58
Rv0658c	integral membrane protein	401.22	408.03	376.01	318.61	373.72	306.78	178.62	184.61	184.18
Rv0659c	toxin MazF2	2744.8	2533.37	3150.73	2265.57	2250.4	1807.14	1241.15	1240.11	1182.41
Rv0660c	antitoxin MazE2	1696.28	1233.81	1690.8	1127.06	1312.42	787.85	538.93	552.84	567.44
Rv0661c	ribonuclease VapC7	78.24	50.21	69.19	22.17	50.05	28.7	26.06	12.93	12.85
Rv0662c	antitoxin VapB7	58.95	51.4	75.7	30.63	30.63	23.38	28.57	22.34	26.45
Rv0663	arylsulfatase AtsD	4487.67	4063.99	4967.65	4934.54	5200.77	4366.5	2577.68	2476.64	2183.75
Rv0664	antitoxin VapB8	235.24	188.45	283.94	244.67	288.69	212.56	149.91	127.23	151.21
Rv0665	ribonuclease VapC8	199.72	160.82	204.06	205.84	297.81	221.79	137.87	147.66	129.94
Rv0666	membrane protein	71.15	71.36	79.01	125.8	138.89	120.26	75.68	72.09	73.36
Rv0667	DNA-directed RNA polymerase subunit beta	102249	96100.4	112761	167450	166567	136783	134517	126634	126675
Rv0668	DNA-directed RNA polymerase subunit beta'	91371.6	85337.6	103692	150554	148180	125500	119621	107826	109951
Rv0669c	neutral ceramidase	2017.7	1988.01	2082.27	735.32	782.34	602.06	305.64	332.37	289.75
Rv0670	endonuclease IV	2232.08	2194.52	2381.43	2917.1	3126.62	2464.3	2068.23	1828.71	1880.62
Rv0671	lipoprotein LpqP	1189.44	1265.05	1402.31	2174.43	2154.47	1939.92	1685.35	1394.09	1378.13
Rv0672	acyl-CoA dehydrogenase FadE8	2808.98	2522.68	3203.72	3380.43	3423.17	2761.28	2494.94	2324.55	2247.55
Rv0673	enoyl-CoA hydratase EchA4	1337.81	1112.25	1424.94	1081.43	1174.77	955.55	820.86	721.29	831.09
Rv0674	hypothetical protein	934.45	794.35	1028.8	960.12	979.04	848.04	756.91	639.8	666.41
Rv0675	enoyl-CoA hydratase EchA5	686.49	555.61	713.28	720.05	725.54	536.99	518.91	500.63	445.22
Rv0676c	transmembrane transport protein MmpL5	3825.9	3511.47	4559.75	4816.5	4738.25	4181.28	2851.63	2685.83	2763.09
Rv0677c	membrane protein MmpS5	1074.58	788.37	1065.03	1091.42	1015.87	942.36	649.22	581.59	592.85
Rv0678	hypothetical protein	340.73	354.94	369.56	379.32	378.01	305.36	228.32	262.04	239.31
Rv0679c	hypothetical protein	520.04	489.24	583.75	499.26	571.42	481.68	334.28	297.87	334.03
Rv0680c	transmembrane protein	529.47	540.08	536.95	499.99	481.55	436.31	319.21	256.57	284.03
Rv0681	transcriptional regulator	1246.18	1199.93	1326.95	788.48	832.26	680.15	467.66	505.2	384.3
Rv0682	30S ribosomal protein S12	5203.78	4243.03	5710.24	4694.41	4792.98	4009.54	2989.61	3139.02	2650.01
Rv0683	30S ribosomal protein S7	5351.6	5313.04	5841.88	5204.46	5460.45	4469.1	3402.12	3421.42	3306.81
Rv0684	elongation factor G	35182	34678.7	39053.3	31881.4	33257.2	26982	21410.2	20653.9	18903.1
Rv0685	elongation factor Tu	40241.5	37867.6	45401.8	39513	40440.3	33034.9	28578.9	28150.2	25784.8
Rv0686	membrane protein	2437.08	2142.99	2567.97	5596.16	5503.34	4684.97	5398.99	4957.84	4782.9
Rv0687	NAD-dependent oxidoreductase	576.14	485.1	614.72	2202.03	2396.28	1953.66	2532.48	2283.48	2103.02
Rv0688	ferredoxin reductase	1114.6	1027.04	1263.48	2936.13	2949.18	2375.99	2772.24	2567.24	2195.28
Rv0689c	hypothetical protein	4.33	7.16	6.03	20.47	14.1	15.42	18.88	5.62	17.17
Rv0690c	hypothetical protein	2787.6	2691.77	3269.08	5104.14	5362.6	4384.11	2961.09	2403.32	2660.42
Rv0691A	electron carrier mycofactocin	673.41	809.36	684.12	288.38	320.79	308.21	120.63	117.54	115.81
Rv0691c	mycofactocin biosynthesis transcriptional regulator MftR	1813.46	1722.9	1717.15	2505.9	2854.5	2225.34	1257.51	1290.09	1195.09
Rv0692	mycofactocin system protein MftB	1805.13	1783.8	2132.14	747.89	741.43	690.08	225.72	218.22	198.53
Rv0693	mycofactocin radical SAM maturase MftC	5135.71	4961.29	6226.6	2065.61	2102.02	1981.2	678.14	626.32	511.69
Rv0694	mycofactocin system heme/flavin oxidoreductase MftD	5144.92	4570.63	6233.74	2123.95	2348.26	2070.28	681.54	632.3	584.33
Rv0695	mycofactocin system creatinine amidohydrolase family protein MftE	1834.03	1695.76	2207.61	1185.61	1275.22	852.36	339.04	375.69	297.29
Rv0696	mycofactocin biosynthesis glycosyltransferase MftF	1384.32	1334.92	1712.64	991.18	927.59	836.22	289.41	275.81	273.22
Rv0697	dehydrogenase	266.78	286.21	276.16	271.92	287.63	212.83	111.12	94.94	86.69
Rv0698	hypothetical protein	461.01	422.01	502.78	444.21	542.18	430.25	176.75	201.23	187.46
Rv0699	hypothetical protein	73.73	53.85	104.98	100.01	113.42	52.74	26.5	27.03	13.15
Rv0700	30S ribosomal protein S10	17374.4	16500.5	17638.8	13047.4	13883	11355	5458.69	5202.8	5375.52
Rv0701	50S ribosomal protein L3	28898.8	26599.9	31610.6	21825	22382.5	18994.6	8385.54	7739.51	8135.9
Rv0702	50S ribosomal protein L4	19942.5	16172.8	21523.9	16773.4	17127.5	15243.7	6660.34	5776.93	6755.74
Rv0703	50S ribosomal protein L23	9517.62	9331.59	9844.04	9184.06	9752.39	8398.46	3370.94	3296.95	3528.94
Rv0704	50S ribosomal protein L2	23826.1	22464.9	26109.7	23704.4	24868.8	21445	8786.09	8498.67	8520.77
Rv0705	30S ribosomal protein S19	9410.49	9105.16	9937.45	8994.25	9977.4	9005.41	3518.71	3346.93	3352.37
Rv0706	50S ribosomal protein L22	9354.23	8228.12	9973.76	8848.82	9072.17	8371.75	3963.79	3372.11	3905.68
Rv0707	30S ribosomal protein S3	14970.3	13221.9	15612.4	13623.4	14158.2	11415.9	5373.71	5148.38	5082.68
Rv0708	50S ribosomal protein L16	7281.8	7011.8	7861.22	6741.14	7030.21	6029.18	2879.17	2641.87	2639.41
Rv0709	50S ribosomal protein L29	7402.05	7418.1	7728.89	6607.24	6660.08	5669.66	2340.09	2387.33	2126.96
Rv0710	30S ribosomal protein S17	9222.8	8464.2	9172.1	7912.98	8007.75	6762.12	2789.34	2870.87	2768
Rv0711	arylsulfatase AtsA	5088.3	4635.63	4800.72	4708.75	5141.17	4700.32	4642.13	4284.05	4143.4
Rv0712	hypothetical protein	1173.71	1119.6	1218.1	1289.78	1315.46	1223.43	1210.05	1101.73	1240.65
Rv0713	transmembrane protein	1121.54	1140.7	1190.55	891.82	881.82	783.68	639.04	674.16	568.73
Rv0714	50S ribosomal protein L14	5236.88	4964.39	5429.91	4539.84	5082.03	4070.56	1848.1	2024.43	1999.64
Rv0715	50S ribosomal protein L24	6632.96	6302.56	6518.38	5380.15	5792.13	4876.46	2094.49	2027.95	2002.29
Rv0716	50S ribosomal protein L5	9397.22	8972.96	9832.93	7327.03	7478.49	5948.4	2806.77	2697.98	2703.61
Rv0717	30S ribosomal protein S14	3423.9	3524.27	3591.39	3455.22	3540.12	2835.62	1280.04	1256.71	1176.37
Rv0718	30S ribosomal protein S8	8406.54	8387.89	8911.62	7243.36	7338.28	6143.64	3086.15	2928.03	2878.98
Rv0719	50S ribosomal protein L6	12812.5	11993.2	13557.6	11491.9	12458	10350.1	4735.74	4782.99	4701.5
Rv0720	50S ribosomal protein L18	5313.64	4829.81	5755.62	4307.36	4629.62	3939.03	1935.23	1753.47	1737.79
Rv0721	30S ribosomal protein S5	12141.6	10444.3	12844.7	9247.33	9344.79	8059.03	4107.78	3896.35	3719.35
Rv0722	50S ribosomal protein L30	3795.64	3453.51	3672.52	3239.17	3664.13	2938.25	1331.18	1349.47	1247.05
Rv0723	50S ribosomal protein L15	9924.44	9125.28	10507.3	6968.07	7068.89	5634.24	2902.91	2891.65	2756.84
Rv0724	protease IV SppA	9656.37	8477.77	10906.2	18193.5	18563.5	14655.1	12132.8	11366.9	12106.4
Rv0724A	conserved hypothetical protein	57.39	43	99.23	125.73	135.62	117.02	115.53	101.69	106.27
Rv0725c	hypothetical protein	373.39	357.3	485.66	661.32	637.79	564.1	551.06	577.46	508.36
Rv0726c	S-adenosylmethionine-dependent methyltransferase	1601.48	1469.28	1734.36	1499.36	1591.31	1326.91	1010.4	1143.32	1170.17
Rv0727c	L-fuculose phosphate aldolase FucA	65.77	48.92	44.43	31.91	16.08	13.51	19.77	25.04	20.23
Rv0728c	D-3-phosphoglycerate dehydrogenase SerA	94.78	92.9	109.46	59.11	48.27	39.18	45.01	49.58	28.4
Rv0729	D-xylulose kinase XylB	493.58	454.15	597.65	343.38	384.97	294.55	340.31	297.51	354.43
Rv0730	GCN5-like N-acetyltransferase	1514.09	1548.52	1568.33	871.61	1059.59	830.83	508.28	531.54	603.68
Rv0731c	S-adenosylmethionine-dependent methyltransferase	317.33	213.77	300.73	151.12	135.71	150.83	123.58	127.11	98.87
Rv0732	preprotein translocase SecY	7658.63	7027.23	8559.9	4731.54	4815.27	4090.37	1931.12	2181.59	2060.61
Rv0733	adenylate kinase	4252.31	3707.95	4375.71	2569.05	2687.78	2135.2	1070	1226.99	1181.05
Rv0734	methionine aminopeptidase	2950.27	2486.88	3210.5	1604.21	1719.03	1382.04	882.22	872.93	920.09
Rv0735	ECF RNA polymerase sigma factor SigL	369.98	366.25	356.47	680.37	722.43	503.32	623.55	534.43	537.36
Rv0736	anti-sigma-L factor RslA	240.14	201.3	232.31	506.32	521.14	402.06	487.33	429.6	450.68
Rv0737	transcriptional regulator	75.39	83.71	81.2	209.23	150.03	142.27	165.86	171.35	112.62
Rv0738	hypothetical protein	276.67	171.57	295.69	183.26	216.55	176.38	199.63	210.31	161.6
Rv0739	hypothetical protein	239	222.88	217.12	258.87	296.7	225.99	214.15	246.16	155.01
Rv0740	hypothetical protein	501.99	514.27	556.22	407.47	417.45	351.43	287.85	345.09	313.5
Rv0741	transposase	821.01	840.19	879.67	611.88	679.41	519.97	408.49	399.68	418.58
Rv0742	hypothetical protein	263.45	208.16	268.74	167.76	215.54	221.12	144.79	139.39	135.2
Rv0743c	hypothetical protein	245.95	288.82	325.3	165.6	213.82	126.23	124.22	114.11	121.65
Rv0744c	transcriptional regulator	261.28	278.27	292.04	163.52	132.93	154.31	123.22	125.78	63.32
Rv0745	hypothetical protein	6.31	4.57	11.46	7.92	12.93	7.35	21.24	14.27	10.59
Rv0746	PE-PGRS family protein PE_PGRS9	951.61	468.44	863.57	386.44	504.71	369.31	234.81	171.75	226.35
Rv0747	PE-PGRS family protein PE_PGRS10	644.36	315.11	599.13	538.48	687.43	452.3	554.82	625.11	636.01
Rv0748	antitoxin VapB31	406.49	369.05	435.12	239.09	246.16	223.21	197.44	159.14	225.33
Rv0749	ribonuclease VapC31	430.02	355.76	392.5	351.94	295.66	319.5	188.6	206.86	217.21
Rv0749A	hypothetical protein	97.73	97.82	98.9	350.53	386.87	282.47	282.99	320.13	332.68
Rv0750	hypothetical protein	352.34	373.79	316.37	625.27	694.47	571.99	580.36	635.21	648.23
Rv0751c	3-hydroxyisobutyrate dehydrogenase	549.28	444.31	672.71	605.84	563.17	494.18	445.78	378.11	471.94
Rv0752c	acyl-CoA dehydrogenase FadE9	673.68	577.75	756.53	632.78	657.99	610.59	460.38	454.26	436.39
Rv0753c	methylmalonate-semialdehyde dehydrogenase	1173.07	851.15	1035.26	777.63	921.15	698.39	537.45	544.16	513.85
Rv0754	PE-PGRS family protein PE_PGRS11	170.61	188.81	201.47	272.6	249.6	196.11	228.81	193.31	191.75
Rv0755A	transposase	219.14	218.86	236.05	270.01	271.26	222.22	203.85	268.38	212.52
Rv0755c	PPE family protein PPE12	1767.69	1436.05	1821.15	1920.94	2141.85	1862.61	1342.21	1414.39	1351.52
Rv0756c	hypothetical protein	778.65	647.67	795.6	763.71	774.83	618.2	587.71	531.3	525.34
Rv0757	two component system response transcriptional positive regulator PhoP	2372.83	2368.28	2473.07	1757.98	1813.57	1595.67	1180.88	1238.4	1193.65
Rv0758	two component system response sensor kinase PhoR	1681.44	1573.83	1880.97	1847.91	1957.4	1652.94	1673.77	1617.65	1596.4
Rv0759c	hypothetical protein	868.01	802.74	1017.73	979	1059.46	855.23	891.11	844.57	916.16
Rv0760c	hypothetical protein	1181.51	1118.7	1227.43	588.07	758.63	618.51	330.9	362.51	387.47
Rv0761c	alcohol dehydrogenase B	4344.96	3995.93	5065.5	2153.27	2204.26	1858.31	965.03	994.37	1042.49
Rv0762c	hypothetical protein	249.9	260.96	321.36	259.35	250.23	219.64	210.15	205.46	202.14
Rv0763c	ferredoxin	77.43	105.12	98.4	98.07	94.13	81.56	74.58	85.15	68.5
Rv0764c	lanosterol 14-alpha demethylase	511.34	496.73	634.44	671.81	672.67	615.23	591.84	518.33	536.78
Rv0765c	oxidoreductase	295.95	257.28	320.82	282.11	296.36	235.74	265.71	257.59	230.91
Rv0766c	cytochrome P450 Cyp123	412.13	334.63	431.95	464.24	509.8	493.78	438.61	412.71	411.67
Rv0767c	HTH-type transcriptional regulator	118.77	100.25	122.44	84.51	90.4	69.38	86.05	54.14	63.94
Rv0768	aldehyde dehydrogenase AldA	381.64	388.52	395.32	426.77	427.59	331.29	528.48	471.48	499.66
Rv0769	oxidoreductase	285.57	256.27	277.63	287.94	246.36	234.36	337.01	315.09	285.37
Rv0770	oxidoreductase	198.79	213.65	198.93	291.45	257.85	215.88	305.52	327.33	300.34
Rv0771	4-carboxymuconolactone decarboxylase	69.41	86.02	87.07	86.33	94.55	101.17	132.95	121.38	147.28
Rv0772	phosphoribosylamine--glycine ligase	751.34	697.36	862.79	567.65	532.72	486.97	444.89	385.99	402.95
Rv0773c	bifunctional cephalosporin acylase/gamma-glutamyltranspeptidase	2319.66	2207	2618.01	1107.61	1088.35	951.78	374.76	413.57	443.94
Rv0774c	hypothetical protein	1682.3	1412.17	1989.49	652.24	704.08	555.31	233.15	231.33	209.21
Rv0775	hypothetical protein	576.8	530.58	604.53	929.61	868.62	666.96	628.21	641.03	618.8
Rv0776c	hypothetical protein	138.34	114.95	148.09	254.38	316.09	209.65	227.53	200.85	214.19
Rv0777	adenylosuccinate lyase PurB	2800.17	2366.5	2788.3	3176.34	3122.57	2562.21	2044.23	2234.07	2051.56
Rv0778	cytochrome P450 Cyp126	1586.91	1545.79	1907.12	1535.77	1669.38	1415.8	956.38	966.58	1002.55
Rv0779c	transmembrane protein	103.06	68.62	102.4	91.31	67.7	60.32	49	54.1	51.53
Rv0780	phosphoribosylaminoimidazole-succinocarboxamide synthase	861.7	838.43	924.46	638.16	669.58	559.03	252.35	278.23	263.78
Rv0781	protease II ptrBa	2408.66	2057.18	2374.46	1484.46	1733.88	1353.36	582.83	634.21	590.59
Rv0782	protease II ptrBb	1303.55	1166.01	1326.01	1005.73	1188.44	972.85	440.58	433.34	388.08
Rv0783c	multidrug resistance protein EmrB	1696.15	1769.73	2112.6	1131.91	1182.38	1029.99	579.79	561.86	484.79
Rv0784	hypothetical protein	343.57	331.8	380.59	334.03	336.11	287.09	260.15	246.93	242.18
Rv0785	KsdD-like steroid dehydrogenase	1348.76	1272.69	1458.53	762.34	791.43	637.27	409.39	394.82	276.7
Rv0786c	hypothetical protein	344.09	276.17	366.05	371.65	529.82	368.93	239.3	236.29	229.25
Rv0787	hypothetical protein	229.71	201.7	229.79	226.99	226.51	118.34	112.86	92.51	104.14
Rv0787A	hypothetical protein	871.55	677.87	825.87	1129.99	1297.82	1116.74	578.13	628.61	605.17
Rv0788	phosphoribosylformylglycinamidine synthase	1700.17	1419.27	1628.41	2366.9	2221.38	1910.79	1261.65	1236.21	1294.71
Rv0789c	hypothetical protein	204.08	202.8	228.45	222.36	237.3	224.53	203.8	195.84	230.6
Rv0790c	hypothetical protein	435.74	395.64	449.02	276.7	308.59	235.65	177.44	175.46	232.23
Rv0791c	hypothetical protein	527.79	442.01	510.34	333.89	311.97	280.19	177.81	172.35	199.84
Rv0792c	transcriptional regulator	407.29	356.12	404.43	299.36	239.13	275.04	180.98	141.48	190.22
Rv0793	monooxygenase	13.68	16.19	24.49	32.62	26.71	19.46	16.95	24.19	23.83
Rv0794c	oxidoreductase	682.01	592.36	706.77	759.25	693.87	624.01	687.42	541.12	588.59
Rv0795	transposase	81.44	60.16	52.96	75.58	68.75	52.74	32.52	33.89	24.49
Rv0796	transposase	163.66	122.56	121.07	126.47	119.46	134.39	76.67	86.05	70.37
Rv0797	insertion sequence element IS1547 transposase	102.08	102.95	85.42	140.54	165.88	111.74	86.16	81.27	114.52
Rv0798c	hypothetical protein	1660.09	1683.71	1768.17	719.12	871.02	731.22	306.25	322.83	271.37
Rv0799c	hypothetical protein	1969.39	1775.35	2384.71	937.33	969.23	851.94	354.27	346.22	340.67
Rv0800	M18 family aminopeptidase	873.51	733.77	890.11	383.05	419.46	339.56	176.31	151.9	184.91
Rv0801	hypothetical protein	274.99	295.1	290.41	139.43	164.87	125.98	74.77	71.49	85.91
Rv0802c	succinyl-CoA transferase	177.77	209.06	226.33	357.28	334.13	233.75	359.25	346.3	343.24
Rv0803	phosphoribosylformylglycinamidine synthase 2	6152.09	5428.27	7170.92	3656.79	3733.32	2814.75	2003.12	1911.91	1939.95
Rv0804	hypothetical protein	1014.45	646.76	1022.33	641.82	569.63	496.99	306.49	315.39	359.33
Rv0805	3',5'-cyclic adenosine monophosphate phosphodiesterase CpdA	6612.7	6803.28	7488.62	10156.3	10020.2	8411.72	8468.4	8446.57	8691.67
Rv0806c	exopolysaccharide phosphotransferase CpsY	566.78	555.63	547.46	800.19	831.8	728.26	575.29	498.75	528.36
Rv0807	hypothetical protein	84.75	63.83	115.82	233.86	241.06	201.3	166.35	103.84	133.63
Rv0808	amidophosphoribosyltransferase	3865.4	3547.55	4308.67	4810.07	4734.96	4215.82	3427.48	3049.46	3133.81
Rv0809	phosphoribosylformylglycinamidine cyclo-ligase PurM	1949.15	2179.64	2470.12	2251.39	2000.41	1622.37	1433.24	1462.4	1328.15
Rv0810c	hypothetical protein	1264.87	1133.17	1132.84	1089.4	1232.38	839.38	699.3	752.22	701.2
Rv0811c	hypothetical protein	1552.79	1378.09	1725.01	2980.38	2978.58	2364.71	2307.29	2297.74	2309.99
Rv0812	amino acid aminotransferase	605.6	620.12	727.17	714.15	668.13	502.97	416.31	385.8	338.83
Rv0813c	hypothetical protein	1296.38	1131.69	1465.92	3198.05	3276.08	2520.57	3334.16	3150.03	3447.28
Rv0814c	hypothetical protein	1595.5	1338.91	1554.07	1620.86	1729.7	1364	1496.13	1390.62	1566.77
Rv0815c	thiosulfate sulfurtransferase CysA	5030.02	5059.53	5065.85	5723.51	6075.53	4931.87	4991.87	4994.84	4801.32
Rv0816c	thioredoxin ThiX	130.9	142.78	173.14	96.55	70.02	68.85	45.9	47.41	38.33
Rv0817c	hypothetical protein	393.39	397.7	488.92	206.59	247.1	187.98	99.08	98.51	89.35
Rv0818	transcriptional regulator	2478.18	2252.76	2711.54	2370.23	2466.95	1979.91	1392.94	1361.58	1407.73
Rv0819	mycothiol acetyltransferase	1651.27	1504.15	2024.69	1829.25	1848.84	1473.29	1126.17	1004.33	1017.36
Rv0820	phosphate ABC transporter ATP-binding protein PhoT	827.21	832.82	1035.46	928.23	987.56	894.98	677.8	584.36	583.72
Rv0821c	phosphate-transport system transcriptional regulator PhoY2	2426.52	2362.15	2463.61	5411.12	5685.99	4346.53	3648.82	3581.55	3557.51
Rv0822c	hypothetical protein	4788.79	4517.4	5800.13	10833	11087.2	9456.83	4664.19	4058.64	4559.65
Rv0823c	tRNA-dihydrouridine synthase	9904.97	8793.04	11086.6	15401.4	15289.8	12968.3	6415.23	5825.2	6030.32
Rv0824c	acyl-ACP desaturase DesA	38210.5	33922.5	38818.3	32614.8	34657.4	28967.1	12050.6	12087.6	11609.1
Rv0825c	hypothetical protein	345.18	337.51	356.12	414.9	376.94	317.61	350.27	346.21	356.66
Rv0826	hypothetical protein	206.81	187.89	231.73	188.19	177.68	131.47	132.48	117.46	109.71
Rv0827c	HTH-type transcriptional regulator KmtR	395.06	298.91	292.17	73.57	88.21	64.8	39.62	50.39	32.1
Rv0828c	deaminase	54.44	56.82	52.99	112.37	117.01	133.69	46.75	47.18	76.29
Rv0829	transposase	57.35	70.96	46.67	50.7	92.83	41.83	26.84	33.62	30.24
Rv0830	S-adenosylmethionine-dependent methyltransferase	412.5	331.47	391.16	912.77	968.78	747.14	563.11	615.09	523.36
Rv0831c	hypothetical protein	6452.13	6121.13	6418	4755.3	4931.96	4549.18	2066.69	2096.51	2062.64
Rv0832	PE-PGRS family protein PE_PGRS12	787.46	549.45	791.23	441.35	435.36	404.86	226.45	249.74	220.01
Rv0833	PE-PGRS family protein PE_PGRS13	1000.64	419.97	930.35	517.11	619.94	442.87	302.2	320.46	376.06
Rv0834c	PE-PGRS family protein PE_PGRS14	2196.79	1215.11	2139.78	1989.71	2127.79	1647.5	2921.89	2824.8	3360.22
Rv0835	lipoprotein LpqQ	312.41	261.36	344.28	473.58	527.27	414.18	378.04	299.55	300.65
Rv0836c	hypothetical protein	36.19	43.44	51.22	74.87	110.07	77.39	74.04	51.37	37.13
Rv0837c	hypothetical protein	112.69	83.6	103.87	142.4	139.6	114.81	131.34	124.82	112.54
Rv0838	lipoprotein LpqR	415.54	392.66	526.54	555.43	499.3	440.24	351.42	340.66	330.83
Rv0839	hypothetical protein	496.09	388.84	533.42	1063.51	1027.35	916.08	746.4	766.48	860.5
Rv0840c	proline iminopeptidase	244.84	196.45	261.65	99.91	118.22	108.77	66.08	58.43	50.59
Rv0841	transmembrane protein	2.28	0.7	7.45	4.05	14.94	11.49	13.87	8.07	7.19
Rv0842	integral membrane protein	176.96	176.72	179.31	233.14	203.14	136	98.59	116.89	137.88
Rv0843	dehydrogenase	129.33	134.01	129.33	151.67	116.16	109.82	94.81	93.43	113.12
Rv0844c	nitrate/nitrite response transcriptional regulator NarL	1026.72	807.92	1051.3	566.68	598.46	541.4	231.81	252.42	228.35
Rv0845	sensor histidine kinase NarS	692.61	627.38	659.95	294	302.54	283.88	161.27	148.86	161.55
Rv0846c	oxidase	787.32	456.39	536.27	493.92	613.73	556.04	648.85	527.11	563.28
Rv0847	lipoprotein LpqS	837.38	412.48	558.67	459.15	481.28	352.05	473.29	426.03	488.01
Rv0848	cysteine synthase CysK	995.4	767.69	820.38	829.34	915.7	700.6	971.39	907.79	881.5
Rv0849	MFS-type transporter	322.32	297.54	278.52	319.85	402.55	347.25	437.74	355.96	406.78
Rv0850	transposase	71.15	64.53	68.3	83.28	76.66	69.79	121.22	82.56	137.53
Rv0851c	short-chain type dehydrogenase/reductase	269.77	266.92	301.3	204.22	239.15	209.98	190.68	161.77	179.62
Rv0852	hypothetical protein	231.61	160.04	211.08	102.76	93.99	98.21	78.24	78.99	90.53
Rv0853c	alpha-keto-acid decarboxylase	926.68	922.86	1021.6	1052.14	1015.75	832.09	1009	1219.26	1007.2
Rv0854	hypothetical protein	312.68	340.28	317.27	143.8	221.67	146.34	109.77	118.36	94.94
Rv0855	fatty-acid-CoA racemase	410.88	443.04	429	333.63	297.37	310.36	232.72	241.68	209.14
Rv0856	hypothetical protein	576.46	544.11	574.44	653.35	690.02	562.48	398.91	342.47	368.51
Rv0857	hypothetical protein	614.72	497.82	531.59	880.58	909.31	658.19	632.18	571.4	619.04
Rv0858c	N-succinyldiaminopimelate aminotransferase DapC	550.42	470.58	537.77	214.49	236.84	167.08	83.48	66.79	90.09
Rv0859	acyltransferase	3802.25	3586.59	3859.54	2662.02	2840.53	2443.43	2100.17	2031.18	1984.42
Rv0860	fatty oxidation protein FadB	7313.64	6905.3	7175.52	5839.23	5869.47	4975.67	4577.72	4917.58	4597.91
Rv0861c	DNA helicase Ercc3	2204.69	1978.35	2421.39	2609.66	2629.52	2066.8	1828.2	1918.73	1783.22
Rv0862c	hypothetical protein	1320.24	1138.62	1644.67	1110.39	1090.86	997.76	588.79	469.72	543.63
Rv0863	hypothetical protein	2209.51	1997.78	2252.25	2218.66	2451.98	2122.5	1254.26	1253.78	1325.27
Rv0864	cyclic pyranopterin monophosphate synthase accessory protein	4434.97	3979.04	4757.06	4950.7	5135.73	4063.13	3004.79	2979.53	2817.61
Rv0865	molybdopterin biosynthesis protein	1082.59	974.11	1193.19	1931.1	1800.57	1452.39	1302.61	1266.56	1191.37
Rv0866	molybdopterin synthase catalytic subunit 2	505.48	529.61	615.25	1025.29	985.79	804.48	759.01	730.01	635.6
Rv0867c	resuscitation-promoting factor RpfA	13016.4	11448	15150.1	5200.66	5059.2	4075.65	2872.31	2566.58	2663.06
Rv0868c	cyclic pyranopterin monophosphate synthase	338.35	369.65	435.62	619.38	696.26	527.29	402.3	382.55	414.07
Rv0869c	molybdenum cofactor biosynthesis protein MoaA	1807.13	1473.58	1973.36	2371.31	2392.13	2093.33	1687.67	1378.73	1680.12
Rv0870c	integral membrane protein	1066.9	876.43	1182.08	1503.23	1602.23	1352.97	1079.58	936.77	1013.93
Rv0871	cold shock-like protein CspB	1860.26	1710.45	1791.12	1102.71	1092.88	877.48	495.7	452.47	487.84
Rv0872c	PE-PGRS family protein PE_PGRS15	1756.17	1065.28	1802.03	3237.15	3641.13	2588.46	2834.41	2701.61	2699.53
Rv0873	acyl-CoA dehydrogenase FadE10	4241.09	3974.43	4477.54	3531.63	3729.86	3116.33	2587.59	2485.76	2331.37
Rv0874c	hypothetical protein	317.42	181.49	308.91	488.51	440.08	442.03	453.89	382.84	445.91
Rv0875c	hypothetical protein	659.29	642.96	779.64	696.92	730.26	646.76	487.73	481.87	452.46
Rv0876c	transmembrane protein	2648.46	2369.61	2800.78	2492.88	2538.95	1955.07	1551.29	1375.12	1496.17
Rv0877	hypothetical protein	1680.14	1584.01	2028.28	2494.22	2449.6	2014.04	2353.99	2463.5	2175.08
Rv0878c	PPE family protein PPE13	600	545.3	658.51	494.43	449.03	410.67	357.54	371.29	301.35
Rv0879c	transmembrane protein	543.97	485.36	572.45	226.29	259.59	221.04	104.5	116.38	121.9
Rv0880	HTH-type transcriptional regulator	242.67	235	263.36	146.65	122.71	106.57	58.23	73.4	66.16
Rv0881	tRNA/rRNA methyltransferase	390.38	344.96	451.1	212.82	259.22	177.48	151.04	117.01	160.66
Rv0882	transmembrane protein	76.77	77.25	103.76	57.73	58.37	44.66	44.1	24.12	49.97
Rv0883c	hypothetical protein	2820.32	2317.79	3099.14	1827.72	1762.08	1608.44	787.04	737.72	719.15
Rv0884c	phosphoserine aminotransferase	1839.45	1728.92	1992.54	1564.44	1678.68	1346.17	1091.91	1160.85	1128.17
Rv0885	hypothetical protein	1113.87	938.29	1056.48	487.5	545.81	429.53	250.89	208.93	247.38
Rv0886	ferredoxin/ferredoxin--NADP reductase	341.37	295.43	366.87	201.2	196.5	173.7	156.33	151.13	144.45
Rv0887c	hypothetical protein	129.04	128.58	146.18	298.42	317.85	305.98	353.14	282.43	371.52
Rv0888	hypothetical protein	998.57	1096.2	1364.23	308.97	236.46	302.41	114.29	68.63	74.78
Rv0889c	citrate synthase 2	2350.5	1997.51	2490.03	1459.4	1539.49	1237.76	621.93	533.24	508.42
Rv0890c	HTH-type transcriptional regulator	2154.21	1978.31	2477.43	1569.71	1607.5	1404.34	636.69	638.74	592.91
Rv0891c	hypothetical protein	1011.37	929.4	987.9	791.99	953.75	748.33	259.87	272.41	269.44
Rv0892	monooxygenase	1377.6	1265.05	1430.84	1388.85	1538.53	1394.35	823.77	837.67	785.84
Rv0893c	S-adenosylmethionine-dependent methyltransferase	544.06	378.83	461.5	293.07	287.83	269.01	93.14	84.61	78.45
Rv0894	transcriptional regulator	104.52	123.85	110.2	117.07	127	101.5	48.67	29.84	54.19
Rv0895	diacyglycerol O-acyltransferase	147.57	147.08	192.25	135.19	159.38	121.64	67.87	56.33	55.01
Rv0896	citrate synthase 1	12204.1	11449.7	12734	5275	5657.74	4786.07	1843.31	1766.96	1613.53
Rv0897c	oxidoreductase	1034.11	901.49	1084.52	1385.16	1525.74	1258.38	1062.75	925.23	995.24
Rv0898c	hypothetical protein	824.33	699.89	868.75	1070.95	1148.51	812.76	673.26	726.75	618.85
Rv0899	peptidoglycan-binding protein ArfA	849.21	833.1	847.26	596.81	642.71	466.03	341.47	371.77	402.54
Rv0900	membrane protein	284.95	265.4	289	191.33	212.24	168.81	88.95	93.47	83.03
Rv0901	membrane protein	766.02	620.17	767.61	479.04	605.45	510.81	302.64	309.92	293
Rv0902c	two component sensor histidine kinase PrrB	2399.43	2214.68	2772.16	2680.06	2613.85	1948.81	1814.24	1551.37	1599.6
Rv0903c	two component transcriptional regulator PrrA	2847.44	2523.02	2907.14	1948.11	1930.87	1597.24	1364.54	1221.54	1080.39
Rv0904c	acetyl-CoAcarboxylase carboxyl transferase subunit beta	607.01	602.39	669.29	253.69	267.19	214.17	135.05	132.93	154.12
Rv0905	enoyl-CoA hydratase EchA6	3259.09	2731.36	3186.18	1997.89	2088.48	1646.81	792.74	745.84	773.96
Rv0906	hypothetical protein	3807.56	3057.95	3878.89	2562.5	2915.88	2407.46	1023.57	984.56	1135.87
Rv0907	hypothetical protein	2729.37	2725.26	3165.57	2068.2	2156.92	1855.8	732.34	752.43	747.42
Rv0908	metal cation transporter ATPase E	3488.06	3224.09	4115.93	2448.96	2565.6	2126.04	809.89	773.48	822.35
Rv0909	antitoxin	707.17	622.33	608.6	737.71	884.78	710.79	333.29	319.82	323.75
Rv0910	toxin	1093.75	922.59	1103.63	1024.5	1182.83	916.56	488.91	435.38	452.69
Rv0911	hypothetical protein	501.15	537.16	602.77	599.59	630.53	602.1	396.13	367.83	337.63
Rv0912	transmembrane protein	312.92	320.74	392.12	272.3	233.11	201.17	124.87	100.69	97.09
Rv0913c	dioxygenase	1234.6	1037.61	1329.27	599.22	661.73	606.37	192.66	173.69	176.45
Rv0914c	lipid carrier protein or keto acyl-CoA thiolase	982.18	901.74	1000.13	470.7	537.4	464.89	230.69	193.33	235.37
Rv0915c	PPE family protein PPE14	191.23	117.14	169.15	134.96	144.72	104.99	106.65	97.08	78.37
Rv0916c	PE family protein PE7	103.63	90.86	102.74	71.29	66.72	39.27	31.57	29.96	45.02
Rv0917	glycine betaine transport integral membrane protein BetP	727.66	603.97	697.8	658.06	805.91	620.37	493.67	497.91	511.95
Rv0918	hypothetical protein	63.69	84.57	99.15	78.96	77.72	75.71	87.01	72.41	63.95
Rv0919	GCN5-like N-acetyltransferase	55.31	54.83	68.46	81.42	116.89	80.18	76.09	80.55	60.82
Rv0920c	transposase	1153.04	1304.97	1350.16	1265.28	1452.61	1074.8	782.63	811.12	729.13
Rv0921	resolvase	627.78	487.23	798.01	531.24	513.46	427.41	265.92	256.12	234.48
Rv0922	transposase	6454.7	6016.23	7390.47	6151.78	6049.65	5330.77	3385.39	3274.08	3463.39
Rv0923c	hypothetical protein	640.47	672.52	828.16	403.1	406.17	299.18	240.49	200.49	214.96
Rv0924c	divalent metal cation transporter MntH	738.44	731.12	851.42	470.91	455.25	400.13	302.92	335.82	275.71
Rv0925c	hypothetical protein	1705.42	1579.38	1833.5	873.57	795.86	797.12	372.01	334.51	350.02
Rv0926c	hypothetical protein	792.34	652.49	912.55	509.42	528.27	495.6	262.92	289.18	292.14
Rv0927c	oxidoreductase	702.98	640.27	711.75	351.61	329.93	323.17	210.06	163.37	141.6
Rv0928	phosphate ABC transporter substrate-binding lipoprotein PstS	2070.3	1730.62	2008.92	1410.16	1469.37	1289.97	686.68	675.04	573.76
Rv0929	phosphate ABC transporter permease PstC	934.34	810.78	971.22	791.94	741.77	682.82	395.81	416.22	349.14
Rv0930	phosphate ABC transporter permease PstA	623.7	577.91	669.29	667.23	679.37	548.68	414.25	417.76	410.91
Rv0931c	serine/threonine-protein kinase PknD	20235.6	19246.5	23582.9	16146.5	15465.1	13311.8	6344.23	5549.99	5886.27
Rv0932c	phosphate ABC transporter substrate-binding lipoprotein PstS	20008.1	17939.3	20676.7	13620.2	14240	12686.3	5204.39	4939.18	5091.26
Rv0933	phosphate ABC transporter ATP-binding protein PstB	2298.56	2151	2574.42	1369.93	1481.46	1232.55	544.49	578.94	506.03
Rv0934	phosphate ABC transporter substrate-binding lipoprotein PstS	3538.4	3455.51	4158.22	2111.86	2191.57	1810.24	1149.95	1189.82	977.92
Rv0935	phosphate ABC transporter permease PstC	3831.42	3736.12	4667.86	2236.8	2253.43	1791.42	959.62	952.4	823.75
Rv0936	phosphate ABC transporter permease PstA	1542.24	1436.61	2008.68	1054.17	1038.52	846.38	533.86	455.24	447
Rv0937c	non-homologous end joining protein Ku	895.81	786.55	936.15	669.91	846.86	644.53	325.61	297.5	259.43
Rv0938	multifunctional non-homologous end joining DNA repair protein/ATP dependent DNA ligase LigD	3500.6	3152.6	3980.16	3135.99	3118.62	2575.53	1240.83	1219.79	998.69
Rv0939	bifunctional 2-hydroxyhepta-2,4-diene-1,7-dioate isomerase/cyclase/dehydrase	2888.91	2399.91	3170.12	2955.51	3378.17	2595.37	1476.25	1517.22	1481.47
Rv0940c	oxidoreductase	628.41	655.1	685	820.87	880.13	756.93	681.56	687.68	637.29
Rv0941c	hypothetical protein	493.16	491.12	565.61	860.85	927.65	812.43	896.38	734.5	785.19
Rv0942	hypothetical protein	8.98	13.58	9.33	6.88	9.15	6.53	1.09	3.16	4.98
Rv0943c	monooxygenase	16.04	27.3	25.39	41.15	38.1	33.97	21.71	23.87	31.63
Rv0944	formamidopyrimidine-DNA glycosylase	200.64	263.76	238.25	104.13	133.61	106.69	37.21	57.39	50.92
Rv0945	oxidoreductase	1341.13	1295.02	1439.72	911.68	900.63	725.91	334.9	289.48	248.37
Rv0946c	glucose-6-phosphate isomerase	1236.16	1065.55	1366.75	892.6	963.41	796.02	538.2	537.18	515.14
Rv0947c	mycolyl transferase	188.44	232.16	266.7	236.09	250.84	221.08	121.38	134.83	121.35
Rv0948c	chorismate mutase	1102.11	1021.59	1193.78	770.34	853.78	635.08	323.69	353.76	365.73
Rv0949	ATP-dependent DNA helicase UvrD	2087.51	1822.76	2301.6	1695.24	1706	1494.15	943.14	1059.01	948.82
Rv0950c	hypothetical protein	2519.41	2193.7	2662.02	1189.65	1480.97	1265.56	513.89	573.88	541.78
Rv0951	succinyl-CoA ligase subunit beta	10691.4	10160.2	11103.2	5820.12	5941.22	5240.02	2190.38	2185.61	2196.93
Rv0952	succinyl-CoA ligase subunit alpha	9801.99	8919.6	9816.29	5204.76	5704.7	4563.43	2240.9	2338.31	2304.72
Rv0953c	oxidoreductase	119.29	143.69	133.59	45.22	56.84	44.78	21.22	52.63	32.66
Rv0954	transmembrane protein	9154.6	8276.74	10307.5	5832.9	5873.73	5055.35	3561.5	3880.13	3679.91
Rv0955	integral membrane protein	2627.77	2337.17	2883.51	2524.18	2458.51	2053.72	1797.81	1835.62	1887.84
Rv0956	phosphoribosylglycinamide formyltransferase PurN	914.15	970.06	1090.38	678.44	635.89	569.62	328.42	371.08	343.18
Rv0957	bifunctional phosphoribosylaminoimidazolecarboxamide	3083.4	2592.93	3101.26	1677.34	1826.79	1454.9	914.28	885.64	900.89
Rv0958	magnesium chelatase	2247.52	1916.65	2664.07	2999.95	2910.27	2277.03	2419.28	2229.19	2246.99
Rv0959	hypothetical protein	1565.72	1242.47	1742.15	2440.89	2495.33	1906.42	2161.12	2048.14	2275.33
Rv0959A	antitoxin VapB9	238.8	184.4	227.27	266.45	259.03	180.96	199.04	225.7	208.67
Rv0960	ribonuclease VapC9	404.69	378.9	459.18	397.26	402.69	335.81	292.13	274.42	286.3
Rv0961	integral membrane protein	459.54	450.13	502.15	478.41	550.39	441.97	256.62	263.9	271.77
Rv0962c	lipoprotein LprP	24.74	43.5	41.53	61.42	56.58	49.91	38.36	30.38	29.1
Rv0963c	hypothetical protein	127.96	144.9	140.91	166.74	191.93	135.9	103.18	77.95	88.27
Rv0964c	hypothetical protein	162.05	137.94	161.87	205.34	214.7	191.14	76.75	70.37	94.31
Rv0965c	hypothetical protein	467.19	431.4	443.73	342.91	379.26	305.82	157.39	137.5	172.29
Rv0966c	hypothetical protein	1154.23	1013.55	995.18	662.71	800.32	525.62	365.07	401.36	390.37
Rv0967	copper-sensing transcriptional repressor CsoR	1302.83	1176.94	1239.8	1223.09	1382.93	1130.25	723.18	750.09	679.35
Rv0968	hypothetical protein	1156.82	1185.34	1434.51	1083.99	1087.95	830.49	615.3	632.86	507.58
Rv0969	copper-exporting ATPase	3664.71	3029.1	3906.23	3294.54	3275.54	2802.06	2368.83	1859.02	1916.75
Rv0970	integral membrane protein	783.85	770.78	932.35	1068.66	1065.7	916	666.44	605.14	583.92
Rv0971c	enoyl-CoA hydratase EchA7	198.83	141.63	190.75	143.07	155.2	113.88	98.37	97.56	89.9
Rv0972c	acyl-CoA dehydrogenase FadE12	289.69	209.13	345.57	306.39	294.41	246.24	256.06	197.6	213.36
Rv0973c	acetyl-/propionyl-CoA carboxylase subunit alpha	422.82	369.94	512.72	487.05	432.85	355.26	272.98	252.19	290.11
Rv0974c	acetyl-/propionyl-CoA carboxylase subunit beta	166.9	121.17	190.49	102.62	135.82	102.19	77.08	74.74	70.18
Rv0975c	acyl-CoA dehydrogenase FadE13	107.31	105.12	148.4	78.24	93.5	75.12	45.62	60.41	39.88
Rv0976c	hypothetical protein	277.24	284.39	308.64	133.93	170.86	142.44	84.81	102.2	91.98
Rv0977	PE-PGRS family protein PE_PGRS16	722.53	622.26	771.06	516.87	548.96	501.37	360.52	294.05	368.66
Rv0978c	PE-PGRS family protein PE_PGRS17	27.98	19.06	31.79	47.91	40.36	34.24	72.69	22.43	43.74
Rv0979A	50S ribosomal protein L32	1049.17	982.59	1003.54	420.7	421.59	376.56	169.41	165.35	195.55
Rv0979c	hypothetical protein	6.66	7.28	11.91	7.15	14.53	7.92	7.82	3.29	9.74
Rv0980c	PE-PGRS family protein PE_PGRS18	95.85	92.58	116.26	98.5	94.05	60.53	90.11	64.35	119.92
Rv0981	two-component response regulator MrpA	2094.5	1666.55	2046.13	1836.07	2019.47	1670.12	1571.01	1305.46	1316.05
Rv0982	two component histidine-protein kinase/phosphatase MprB	4668.45	4143.11	5005.82	6373.61	6765.18	5669.25	4240.7	3748.98	4012.25
Rv0983	serine protease PepD	9468.67	8884.97	10834.5	13099.7	13078.3	11174.2	9169.72	8473.61	8415.51
Rv0984	pterin-4-alpha-carbinolamine dehydratase	3554.25	3303.06	4264.3	4206.26	4069.07	3376.25	3146.64	2765.73	2740.24
Rv0985c	large-conductance ion mechanosensitive channel	194.71	181.06	230.37	140.5	149.52	120.7	94.08	104.08	140.97
Rv0986	adhesion component ABC transporter ATP-binding protein	614.98	602.84	639.13	1484.56	1502.65	1328.42	1042.86	939.62	1002.33
Rv0987	adhesion component ABC transporter permease	1701.42	1688.82	1805.46	3227.06	3531.23	3125.01	2019.44	1788.62	1976.2
Rv0988	hypothetical protein	980.71	987.83	1061.17	1453.73	1595.94	1343.69	854.06	771.13	784.59
Rv0989c	polyprenyl-diphosphate synthase GrcC	1071.85	1105.73	1143.68	471.6	473.89	425.46	315.17	323.78	308.46
Rv0990c	hypothetical protein	154.48	107.34	134.36	125.93	117.4	103.09	286.49	307.49	277.55
Rv0991c	hypothetical protein	502.86	406.56	495.2	303.02	286.07	217.58	401.84	557.93	435.4
Rv0992c	hypothetical protein	402.24	250.45	358.23	283.98	349.99	214.79	196.22	188.86	204.44
Rv0993	UTP--glucose-1-phosphate uridylyltransferase	1471.96	1398.94	1729.25	382.92	467.68	362.23	168.64	143.36	139.02
Rv0994	molybdopterin molybdenumtransferase 1	2962.45	2256.2	3127.62	1250.39	1313.05	1003.18	702.59	716.03	626.99
Rv0995	ribosomal-protein-alanine acetyltransferase RimJ	730.06	612.37	758.07	350.11	356.04	334.34	255.65	221.35	191.84
Rv0996	transmembrane protein	4623.55	3728.74	4455.49	1524.61	1531.8	1195.87	580.44	699.47	534.05
Rv0997	hypothetical protein	2814.72	2843.76	3085.98	961.26	955.36	842.03	327.4	344.45	261.5
Rv0998	acetyltransferase	1493.65	1280.19	1723.95	1018.68	1002.49	783.56	482.78	485.32	464.05
Rv0999	hypothetical protein	963.9	863.31	1117.59	583.71	558.66	491.4	260.05	285.32	265.26
Rv1000c	hypothetical protein	987.5	851.2	931.24	870.79	931.64	730.2	368.86	362.01	359.93
Rv1001	arginine deiminase	875.07	818.79	959.85	873.47	941.47	755.86	610.31	684	591.83
Rv1002c	dolichyl-phosphate-mannose--protein mannosyltransferase	1594.87	1460.13	1868.78	981.66	1104.74	893.54	691.3	774.81	694.83
Rv1003	rRNA small subunit methyltransferase I	245.41	269.54	377.68	184.72	192.94	158.21	92.18	84.23	128.46
Rv1004c	membrane protein	899.91	581.69	1039.57	1042.4	1198.74	755.27	829.27	758.57	968.01
Rv1005c	para-aminobenzoate synthase component I	765.37	615.97	841.09	1855.33	1861.9	1423.78	1635.85	1615.87	1746.19
Rv1006	hypothetical protein	5551.19	5258.56	6435.1	5092.79	5310.69	4426.66	1840.76	1735.42	1797.59
Rv1007c	methionine--tRNA ligase	2052.11	2053.51	2200.52	1251.7	1361.88	1132.31	797.68	733.84	778.52
Rv1008	deoxyribonuclease TatD	239.87	193.25	266.45	119.43	97.05	57.9	63.71	73.93	65.54
Rv1009	resuscitation-promoting factor RpfB	5302.01	4970.17	6090.19	4078.32	3917.73	3266.56	2728.5	2770.87	2630.79
Rv1010	rRNA small subunit methyltransferase A	2385.1	2279.87	2681.24	2201.59	2197.15	1829.67	1543.56	1584.01	1633.39
Rv1011	4-diphosphocytidyl-2-C-methyl-D-erythritol kinase	1009.02	962.11	1026.09	922.53	860.93	761.05	498.5	535.75	501.16
Rv1012	hypothetical protein	72.76	65	58.18	76.86	71.38	67.08	34.59	44.94	39.19
Rv1013	polyketide synthase	3666.86	3021.17	3981.9	2809.82	2769.13	2243.86	1711.05	1714.65	1607.46
Rv1014c	peptidyl-tRNA hydrolase	554.96	604.05	554.31	419.74	436.79	394.18	232.42	265.82	229.75
Rv1015c	50S ribosomal protein L25	2162.22	2119.97	2288.38	1497.5	1528.45	1275.36	595.3	653.2	612.83
Rv1016c	lipoprotein LpqT	1078.92	887.32	1119.31	1067.2	1028.72	917.61	722.13	706.34	698.07
Rv1017c	ribose-phosphate pyrophosphokinase	4018.36	3788.69	4342.46	2747.73	2885.14	2308.37	1487.95	1740.99	1457.45
Rv1018c	bifunctional UDP-N-acetylglucosamine pyrophosphorylase/glucosamine-1-phosphate	3978.57	3644.29	4654.52	1824.96	1791.23	1525.32	670.46	612	685.42
Rv1019	transcriptional regulator	620.69	571.31	582.41	1340.18	1247.1	1079.29	968.82	955.51	1006.64
Rv1020	transcription-repair coupling factor	3402.94	2923.77	3874.09	4244.86	4048.36	3164.68	2611.05	2354.42	2674.35
Rv1021	nucleoside triphosphate pyrophosphohydrolase	1013.13	890.34	1024.97	1162.11	1244.12	992.19	793.48	812.03	787.63
Rv1022	lipoprotein LpqU	876.12	747.1	1020.46	892.55	924.16	693.92	536.46	532.97	508.21
Rv1023	enolase	3298.91	3046.38	3622.32	2215.79	2486.53	1870.21	1307.48	1316.62	1246.01
Rv1024	membrane protein	1263.72	1153.01	1423.16	1168.94	1152.41	1002.15	814.21	750.01	805.06
Rv1025	hypothetical protein	968.91	833.7	1288.87	940.5	869.33	694.92	503.2	476.66	486.61
Rv1026	hypothetical protein	744.51	688.33	863.16	737.65	706.92	659.69	436.32	448.38	476.48
Rv1027c	transcriptional regulator KdpE	142.96	128.85	155.13	186.05	220.59	187.62	178.58	148.61	132.25
Rv1028A	membrane protein KdpF	33.09	38.39	30.71	16.52	16.2	13.12	7.14	5.04	3.18
Rv1028c	sensor protein KdpD	685.34	627.69	765.65	672.33	871.19	749.93	609.02	557.29	487.03
Rv1029	potassium-transporting ATPase subunit A	700.83	755.11	801.4	368.36	368.78	360.79	182.83	147.56	159.76
Rv1030	potassium-transporting ATPase subunit B	961.19	871.28	1066.96	494.21	524.97	324.29	241.51	226.46	248.6
Rv1031	potassium-transporting ATPase subunit C	206.37	201.46	216.34	206.47	183.49	220.3	170.78	171.44	169.55
Rv1032c	two component sensor histidine kinase TrcS	337.13	351.83	422.1	387.27	343.66	275.85	198.98	222.42	205.65
Rv1033c	two component transcriptional regulator TrcR	161.93	150.7	163.53	71.85	81.75	66.02	38.46	26.31	37.91
Rv1034c	transposase	12.62	15.55	20.26	15.32	15.9	19.48	23.86	25.28	27.28
Rv1035c	transposase	115.58	82.03	121.73	104.66	76.12	94.59	101.22	65.89	106.14
Rv1036c	transposase	72.31	86.21	78.73	61.7	57.81	55.82	47.39	52.51	66.3
Rv1037c	ESAT-6 like protein EsxI	115.74	140.6	90.76	109.79	133.23	95.81	117.46	106.82	162.21
Rv1038c	ESAT-6 like protein EsxJ	161.37	166.5	152.6	201.1	200.96	171.54	199.73	209.4	243.22
Rv1039c	PPE family protein PPE15	59.84	30.86	58.34	71.24	59.3	60.01	144.64	120.95	136.14
Rv1040c	PE family protein PE8	43.12	48.96	56.31	49.26	33.11	31.72	49.79	54.22	39.88
Rv1041c	IS2-like transposase	1290.13	1222.21	1399.85	1930.03	2101.2	1653.68	1550.82	1554.39	1432.89
Rv1042c	IS2-like transposase	1002.23	945.33	1128.07	1382.64	1524.45	1098.25	1029.06	1116.56	966.78
Rv1043c	hypothetical protein	1552.58	1674.52	2094.38	1237.94	1326.38	975.23	421.34	474.66	471.96
Rv1044	hypothetical protein	456.87	401.25	385.62	452.23	494.64	410.67	213.65	213.35	185.6
Rv1045	hypothetical protein	587.64	516.7	551.74	634.92	652.57	540.9	274.64	233.89	216.05
Rv1046c	hypothetical protein	1884.91	2046.79	2267.74	2990.79	3128.36	2766.53	1554.15	1396.14	1420.19
Rv1047	transposase	99.7	140.6	126.84	288.11	247.71	198.05	139.93	149.53	128.66
Rv1048c	hypothetical protein	188.16	143.61	191	181.48	198.9	175.88	117.45	125.87	134.83
Rv1049	transcriptional repressor	159.33	100.56	160.73	86.37	111.28	86.68	72.74	82.9	69.12
Rv1050	oxidoreductase	111.39	91.77	139.6	56.88	58.23	56.35	51.01	55.67	54.82
Rv1051c	hypothetical protein	13.56	42.52	22.62	31.76	17.29	15.93	14.24	10.08	6.81
Rv1052	hypothetical protein	300.81	254.51	267.61	703.19	678.31	561.02	468.02	441.83	492.2
Rv1053c	hypothetical protein	1.01	4.85	2	3.04	1.89	3.58	2.2	1.35	0
Rv1054	integrase	596.87	453.16	631.91	817.63	791.35	641.49	588.04	575.72	610.17
Rv1055	integrase	161.49	136.32	179.25	210.41	235.14	214.86	149.51	165.66	146.45
Rv1056	hypothetical protein	399.93	375.1	472.22	805.95	808.78	724.7	597.03	576.22	604.37
Rv1057	hypothetical protein	3812.4	3273.33	4173.69	6327.54	6513.67	5566.22	5002.57	4309.35	4536.1
Rv1058	fatty-acid--CoA ligase FadD14	782.24	778.59	896.78	1457.35	1683.84	1413.29	1280.27	990.4	1080.22
Rv1059	hypothetical protein	1017.87	1052.82	1134.23	973.92	991.91	907.62	650.2	551.27	532.68
Rv1060	hypothetical protein	931.34	806.83	797.85	822.48	763.85	649.91	519.69	465.67	467.93
Rv1061	hypothetical protein	692.14	650.27	820.61	928.87	907.87	843.72	693.62	655.97	643.39
Rv1062	hypothetical protein	318.61	318.75	362.34	352.32	339.74	302.71	280.68	227.79	201.44
Rv1063c	NTE family protein	617.75	505.69	688.38	564.93	643.87	430.9	420.73	323.43	349.91
Rv1064c	lipoprotein LpqV	118.84	112.7	115.56	147.37	139.82	114.33	98.5	129.73	102.83
Rv1065	hypothetical protein	1272.1	1115.57	1360.65	1127.63	1207.53	1023.27	649.58	616.28	704.5
Rv1066	hypothetical protein	583.24	363.02	587.32	394.89	425.66	293.82	247.51	240.96	239.22
Rv1067c	PE-PGRS family protein PE_PGRS19	295.69	172.68	280.2	153.89	189.62	151.85	175.41	118.73	171.5
Rv1068c	PE-PGRS family protein PE_PGRS20	205.6	173.46	194.73	135.27	150.57	96.47	98.58	107.02	94.97
Rv1069c	hypothetical protein	1512.25	1353.08	1664.38	663.8	723.24	590.37	384.58	333.7	342.4
Rv1070c	enoyl-CoA hydratase EchA8	1776.58	1498.25	1892.53	699.51	751.29	588.52	307.4	305.01	293.35
Rv1071c	enoyl-CoA hydratase EchA9	1397.47	1321.41	1493.52	534.17	620.63	459.53	197.45	185	145.76
Rv1072	transmembrane protein	20318.7	18136.4	21581.2	22887.6	23644.8	19474.7	20755.5	20243.5	20539.5
Rv1073	hypothetical protein	3287.51	3313.62	3383.67	12363.6	12015.4	10094.8	14836.2	14419	13668.8
Rv1074c	beta-ketoacyl CoA thiolase FadA	5157.53	5013.82	5315.31	3844.08	4145.66	3067.4	1846.19	2059.42	1777.11
Rv1075c	hypothetical protein	355.38	443.5	479.05	95.67	81.66	87.48	26.09	29.64	45.42
Rv1076	lipase LipU	675.85	592.4	696.5	158.74	130.81	121.35	67.37	45.6	45.72
Rv1077	cystathionine beta-synthase	3133.13	2963.36	3327.8	1666.19	1648.16	1372.79	780.67	619.97	683.95
Rv1078	hypothetical protein	8013.5	6081.32	7903.66	2867.51	3272.51	2644.21	1553.12	1485.93	1518.61
Rv1079	cystathionine gamma-synthase	3071.12	2747.2	3298.62	1866.59	1852.58	1678.02	1132.52	1183.11	1086.72
Rv1080c	transcription elongation factor GreA	9640.55	9171.95	9992.78	7084.8	7496.67	6098.33	3396.03	3318.38	3240
Rv1081c	membrane protein	307.88	268.66	307.85	193.5	269.34	181.8	113.68	98.52	121.21
Rv1082	mycothiol S-conjugate amidase	1274.66	1137.91	1401.63	1528	1606.57	1339.09	868.58	817.42	792.37
Rv1083	hypothetical protein	433.79	378.26	429.25	458.04	464.11	444.12	256.89	264.62	267.31
Rv1084	hypothetical protein	890.91	668.77	946.75	1191.92	1282.11	1070.92	762.42	637.64	720.04
Rv1085c	hemolysin-like protein	966.06	905.3	1126.49	604.82	564.7	486.16	278.61	287.72	278.71
Rv1086	(2Z,6E)-farnesyl diphosphate synthase	744.38	757.22	826.66	1622.17	1612.53	1282.7	1456.93	1351.87	1357.01
Rv1087	PE-PGRS family protein PE_PGRS21	1133.4	605.08	1134.89	920.12	1004.8	721.47	650.86	628.01	716.21
Rv1087A	conserved hypothetical protein	5.91	4.28	13.73	37.81	39.05	24.57	28.26	34.05	41.94
Rv1088	PE family protein PE9	33.58	14.84	25.84	50.88	52.86	46.68	27.47	23.02	40.47
Rv1089	PE family protein	31.33	16.54	20.38	48.61	53.09	43.68	45.02	21.57	41.44
Rv1089A	cellulase celA2a	23.83	21.22	36.81	27.92	37.2	23.52	17.74	17.38	14.38
Rv1090	cellulase celA2b	163.35	163.28	170.41	127.17	164.54	123.76	98.65	84.75	78.11
Rv1091	PE-PGRS family protein PE_PGRS22	1758.72	976.01	1761.78	894.21	1143.54	719.29	574.4	581.31	668.48
Rv1092c	pantothenate kinase	811.75	730.07	898.97	622.33	639.9	540.07	198.31	176.3	146.62
Rv1093	serine hydroxymethyltransferase	5021.19	4542.23	5558.31	5056.93	5380.47	4178.78	3397.89	3055.64	3085.22
Rv1094	acyl-ACP desaturase DesA	41247.2	36380.6	42303.6	24391.9	26431.9	21621.5	7509.45	7520.67	7555.44
Rv1095	phosphate starvation-inducible protein PsiH	13872	13038.7	16330.7	13223.7	13704.8	11006.2	4224.08	3646.88	3976.76
Rv1096	glycosyl hydrolase	3804.36	3785.54	4105.37	5055.06	4842.42	4410.51	3023.31	2915.48	3104.19
Rv1097c	hypothetical protein	2675.44	2979.96	3336.64	1680.47	1668.09	1372.32	891.59	879.47	909.74
Rv1098c	fumarate hydratase	4715.18	4544.33	5455.49	2372.36	2377.03	2035.77	1155.45	1043.59	1110.84
Rv1099c	fructose 1,6-bisphosphatase	3181.96	2413.22	3375.89	1431.73	1690.17	1427.29	691.95	592.81	600.57
Rv1100	hypothetical protein	838.24	733.85	894.69	1028.4	986.58	822.45	693.14	635.26	631.67
Rv1101c	hypothetical protein	1340.46	1316.92	1515	1764.68	1891.89	1464.95	1535.47	1446.13	1554.11
Rv1102c	mRNA interferase MazF3	1502.12	1438.79	1523.11	1467.11	1760.45	1386.48	1266.52	1195.23	1298.13
Rv1103c	antitoxin MazE3	942.3	1008.4	1019.96	1041.01	1150.9	985.11	887.61	869.96	867.46
Rv1104	para-nitrobenzyl esterase	467.8	463.8	480.74	378.8	373.84	285.23	267.66	259.68	262.76
Rv1105	para-nitrobenzyl esterase	49.44	51.85	29.59	51.93	63.25	59.02	56.48	53.19	41.58
Rv1106c	3 beta-hydroxysteroid dehydrogenase/delta 5-->4-isomerase	1121.95	1069.37	1324.16	1051.69	1071.1	817.77	643.21	640.98	658.08
Rv1107c	exodeoxyribonuclease VII small subunit	1241.05	1137.59	1174.17	833.02	913.06	679.5	376.13	413.36	408.11
Rv1108c	exodeoxyribonuclease VII large subunit	2876.21	2313.24	3157.98	1800.78	1782.38	1536.87	1233.21	979.34	952.29
Rv1109c	hypothetical protein	4155.97	3799.63	4199.3	1907.92	2208.99	1685.5	1080.49	1048.91	993.31
Rv1110	4-hydroxy-3-methylbut-2-enyl diphosphate reductase	1778.83	1385.14	2178.6	3335.44	3253.54	2745.63	2900.81	2689.21	2545.8
Rv1111c	hypothetical protein	3057.28	2988.01	3670.62	1900.61	1930.63	1535.31	885.72	866.84	917.34
Rv1112	GTP-binding protein	332.51	288.23	357.14	327.51	333.55	286.02	258.07	226.99	256.4
Rv1113	antitoxin VapB32	165.13	153.77	179.13	120.64	139.39	131.83	91.1	100.11	107.26
Rv1114	ribonuclease VapC32	202.16	199.15	276.53	146.71	135.21	133.05	99.35	129.4	95.29
Rv1115	hypothetical protein	237.95	269.54	268.17	208.3	196.53	200.19	103.9	126.35	152.61
Rv1116	hypothetical protein	28.08	45.08	35.69	50.27	42.05	43.05	24.73	25.06	31.27
Rv1116A	conserved hypothetical protein	180.39	181.25	178.01	116.68	141.15	127.07	91.56	92.62	95.82
Rv1117	hypothetical protein	1265.13	1247.2	1242.8	1426.93	1424.41	1023.07	768.82	870.59	744.83
Rv1118c	hypothetical protein	386.66	391.39	459.73	323.88	334.76	287.98	272	262.26	216.94
Rv1119c	hypothetical protein	6.49	4.32	8.22	12.23	10.19	10.64	7.99	6.14	5.19
Rv1120c	hypothetical protein	12.62	23.08	23.02	25.85	19.65	30.7	16.12	12.28	7.77
Rv1121	glucose-6-phosphate 1-dehydrogenase	3897.68	3790.82	4273.67	3563.91	3735.43	3257.09	1685.39	1455.71	1508.32
Rv1122	6-phosphogluconate dehydrogenase	2186.17	1825.02	2390.91	2119.13	2088.65	1689.68	996.55	1007.77	1008
Rv1123c	peroxidase BpoB	869.82	779.8	928.05	344.22	396	271.24	151.3	194.06	168.51
Rv1124	epoxide hydrolase EphC	510.8	391.68	591.03	303.37	390.93	276.98	192.33	181.74	207.11
Rv1125	hypothetical protein	402.24	289.67	362.58	264.51	301.42	240	157.92	178.41	176.57
Rv1126c	hypothetical protein	715.86	722.33	837.74	1338.22	1348.1	1027.05	787.37	670.64	735.55
Rv1127c	pyruvate, phosphate dikinase PpdK	2360.43	2241.67	2662.22	3208.66	3427.06	2826.87	2130.56	1787.28	1758.91
Rv1128c	hypothetical protein	1340.26	1026.1	1240.92	1123.41	1377.67	1244.77	488.76	399.92	435.91
Rv1129c	transcriptional regulator	795.59	726.42	830.8	453.44	429.09	377.59	222.84	168.71	157.14
Rv1130	methylcitrate dehydratase PrpD	1239.03	1062.25	1432.93	298.79	300.67	281.68	67.95	31.21	32.23
Rv1131	methylcitrate synthase PrpC	558.74	630.56	667.33	151.9	145.78	113.56	35.55	34.59	39.84
Rv1132	hypothetical protein	1317.78	1257.67	1580.12	657.59	715.84	618.4	247.85	214.01	266.41
Rv1133c	5-methyltetrahydropteroyltriglutamate-- homocysteine methyltransferase	46882.5	38208.1	51268.6	39780.8	40152.5	33529.7	31598	29562.1	31889.2
Rv1134	hypothetical protein	17.76	8.2	27.39	11.78	28.97	19.24	15.84	12.6	20.28
Rv1135A	acetyl-CoA acetyltransferase	9.14	20.03	8.61	10.59	26.52	10.47	10.77	14.12	11.91
Rv1135c	PPE family protein PPE16	259.52	225.53	343.21	372.9	374.89	273.57	272.43	287.25	214.2
Rv1136	enoyl-CoA hydratase	87.04	84.72	74.16	78.04	85.16	70.45	44.52	37.68	41.04
Rv1137c	hypothetical protein	82.86	54.45	73.77	137.39	153.3	110.24	105.32	67.76	78.23
Rv1138c	oxidoreductase	325.29	311	376.82	382.37	442.5	337.22	267.68	227.93	258.18
Rv1139c	hypothetical protein	255.8	222.35	273.26	239	258.71	194.22	156.28	157.16	116.28
Rv1140	integral membrane protein	1860.09	1608.44	1835.56	1442.16	1638	1412.52	668.33	703.32	639.69
Rv1141c	enoyl-CoA hydratase EchA11	529.96	421.12	533.05	508.24	562.34	429.32	312.37	323.83	290.29
Rv1142c	enoyl-CoA hydratase EchA10	1982.59	1680.89	2047.99	1328.72	1293.85	1116.94	747.62	636.75	631.11
Rv1143	alpha-methylacyl-CoA racemase	884.08	800.27	989.64	979.17	1025.76	875.47	605.27	632.25	582.91
Rv1144	oxidoreductase	489.31	468.93	481.83	374.89	450.56	408.04	299.54	330.9	251.8
Rv1145	transmembrane transport protein	135.54	134.74	167.68	194.54	216.25	178.25	212.04	175.2	176.51
Rv1146	transmembrane transport protein	235.17	218.83	257.16	196.52	185.14	194.83	156.13	136.78	141.27
Rv1147	hypothetical protein	74.59	85.91	123.92	94.08	94.47	85.88	85.39	68.83	59.64
Rv1148c	hypothetical protein	1320.28	1100.07	1325.51	931.64	1019.15	863.73	635.12	632.8	565.42
Rv1149	transposase	986.36	858.14	1075.23	1258.44	1388.07	1046.49	931.73	895.83	938.85
Rv1150	transposase	423.59	397.86	483.05	777.8	689.15	663.02	689.36	596.82	609.6
Rv1151c	NAD-dependent protein deacylase	224.39	278.06	309.22	285.23	384.94	280.93	216.56	235.51	198.15
Rv1152	transcriptional regulator	436.14	347.46	389.82	392.3	407.73	342.74	319.08	353.06	337.71
Rv1153c	O-methyltransferase	250.87	235.14	231.63	194.98	216.11	183.63	155.67	165.37	158.02
Rv1154c	hypothetical protein	208.4	192.66	249.06	196.63	203.18	176.89	122.05	139.9	108.43
Rv1155	pyridoxine/pyridoxamine 5'-phosphate oxidase	968.51	885.91	1056.07	937.15	951	739.43	496.15	419.54	416.14
Rv1156	hypothetical protein	5586.01	4960.37	5641.58	4620.12	4582.62	3898.53	2493.48	2579.06	2359.66
Rv1157c	hypothetical protein	2389.27	2182.71	2635.48	981.1	962.3	848.88	327.22	239.02	257.49
Rv1158c	hypothetical protein	3665.35	2975.36	4308.97	1471.01	1569.42	1395.82	450.58	319.4	368.9
Rv1159	polyprenol-phosphate-mannose-dependent alpha-(1-2)-phosphatidylinositol pentamannoside	630.47	687.4	845.23	711.48	719.03	611.65	400.89	419.56	395.63
Rv1159A	pterin-4-alpha-carbinolamine dehydratase	335.32	334.29	354.76	399.57	389.9	370.76	279.46	254.87	282.74
Rv1160	8-oxo-dGTP diphosphatase	321.65	278.83	301.36	165.38	188.27	125.87	70.25	75.29	87.88
Rv1161	nitrate reductase subunit alpha	17136.4	15710.5	19531.5	14444.7	14544.1	12131.9	7835.75	7237.68	7124.69
Rv1162	nitrate reductase subunit beta	4497.02	4473.18	5075.5	4069.29	4163.16	3513.96	2444.31	2414.31	2308.27
Rv1163	nitrate reductase subunit delta	821.84	718.45	894.59	691.39	700.76	611.6	484.79	447.34	501.38
Rv1164	nitrate reductase subunit gamma	515.9	543.55	601.35	540.9	558.73	423.22	415.68	435.85	452.46
Rv1165	GTP-binding translation elongation factor	2356.93	2282.21	2831.25	2015.33	1996.3	1700.68	1217.49	1103.13	1218.57
Rv1166	monoacyl phosphatidylinositol tetramannoside-binding protein LpqW	2428.2	2216.76	2858.22	2760.08	2666.93	2423.35	2079.34	1981.98	2042.51
Rv1167c	transcriptional regulator	695.59	692.7	856.59	937.59	940.45	647.67	737.27	798.24	697.56
Rv1168c	PPE family protein PPE17	785.71	830.84	775.84	942.59	896.22	729.71	773.85	861.17	758.71
Rv1169c	lipase LipX	311.29	285.85	257.04	260.23	213.53	200.38	172.74	207.59	160.35
Rv1170	1D-myo-inositol 2-acetamido-2-deoxy-alpha-D-glucopyranoside deacetylase	685.75	698.58	806.37	554.52	521.31	453.15	389.3	383.52	376.44
Rv1171	hypothetical protein	248.32	234.79	293.51	203.63	240.3	154.09	103.53	122.91	112.49
Rv1172c	PE family protein PE12	2509.03	2479.18	2860.54	1908.93	1895.16	1701.62	1057.13	998.24	849.45
Rv1173	FO synthase	6808.54	5997.78	7526.11	3108.41	3294.35	2690.77	1528.97	1391.25	1335.59
Rv1174c	low molecular weight T-cell antigen	5121.63	4418.74	5279.23	11580.4	11385.9	9894.4	9162.73	8420.54	8724.17
Rv1175c	NADPH dependent 2,4-dienoyl-CoA reductase FadH	3806.85	3692.01	4261.2	2348.9	2327.76	2025.37	1261.05	1170.57	1196.3
Rv1176c	hypothetical protein	402.15	440.39	509	344.09	314.11	257.99	128.93	196.94	181.6
Rv1177	ferredoxin FdxC	7589.55	6550.56	6856.94	7053.8	7748.98	6786.4	3185.64	3034.26	3102.01
Rv1178	aminotransferase	11471.4	9200.65	12400.9	11652.8	12206.6	9657.04	5328.37	5168.14	5364.13
Rv1179c	hypothetical protein	1562.94	1291.32	1724	1159.79	1137.5	959.03	696.86	611.55	571.45
Rv1180	polyketide beta-ketoacyl synthase	1914	1763.68	2194.24	1797.24	1804.16	1516.88	937.99	861.02	893.08
Rv1181	polyketide beta-ketoacyl synthase	4898.75	4288.54	5612.87	4747.33	4640.44	3964.91	2853.13	2727.25	2633.38
Rv1182	acyltransferase PapA	1648.3	1547.92	1683.89	1544.04	1653.47	1472.18	1312.57	1357.04	1468.23
Rv1183	transmembrane transport protein MmpL10	3265.82	3009.54	3822.69	4016.86	4401.4	3977.74	3146.99	2986.75	3217.21
Rv1184c	hypothetical protein	2369.92	2466.11	3074.66	6566.35	6592.35	5610.4	3571.36	3192.61	3221.21
Rv1185c	fatty-acid--CoA ligase FadD21	9126.85	8068.07	9618.39	13031.2	14659.1	12193.7	7833.82	7429.57	7818.48
Rv1186c	hypothetical protein	832.6	634.82	794.67	502.74	490.09	441.79	513.68	609.07	589.47
Rv1187	pyrroline-5-carboxylate dehydrogenase RocA	445.54	436.82	524.44	331.76	344.08	265.94	172.13	202.52	155.43
Rv1188	proline dehydrogenase	205.66	172.94	255.75	128.51	169.93	125.09	79.92	69.27	79.26
Rv1189	ECF RNA polymerase sigma factor SigI	176.14	172.68	192.94	219.42	256.49	169.92	190.39	200.96	201.56
Rv1190	hypothetical protein	93.14	81.98	120.53	117.34	100.13	108.82	146.3	107.54	146.57
Rv1191	hypothetical protein	626.96	524.07	617.37	208.42	194.44	187.94	138.5	147.21	125.1
Rv1192	hypothetical protein	4851.94	4636.94	5180.55	2059.62	2024.82	1644.02	684.1	732.04	700
Rv1193	fatty-acid--CoA ligase FadD36	2358.64	1781.42	2552.35	1538.11	1575.69	1318.19	1115.46	1061.02	1019.72
Rv1194c	hypothetical protein	4379.94	3991.57	4851.83	5426.2	5542.86	4716.76	3685.03	3630.27	3635.6
Rv1195	PE family protein PE13	9800.21	9592.49	10947	7430.91	7436.43	6474.47	4315.68	4180.43	3916.78
Rv1196	PPE family protein PPE18	34296.2	28714.7	39035	21912.8	23346.4	19061.6	14322.2	13569.5	13725.8
Rv1197	ESAT-6 like protein EsxK	13276.5	13054.6	15954.4	12870.3	12462.7	11193.3	9406.93	9885.71	8559.31
Rv1198	ESAT-6 like protein EsxL	12044.6	11861.5	13824.9	9059.02	8741.43	7449.1	6217.17	6945.92	5694.15
Rv1199c	insertion sequence element IS1081 transposase	122.59	186.49	199.1	309.3	318.66	309.49	208.49	160.33	192.65
Rv1200	integral membrane transport protein	1983.18	2047.51	2309.63	4656.93	4480.9	4013.15	3086.94	2804.44	2833.65
Rv1201c	2,3,4,5-tetrahydropyridine-2,6-dicarboxylate N-succinyltransferase	5161.66	4662.11	5659.24	1679.7	1700.41	1371.93	538.11	647.28	523.84
Rv1202	succinyl-diaminopimelate desuccinylase DapE	1666.83	1365.28	1883.54	1456.44	1449.76	1088.85	947.16	939.23	916.14
Rv1203c	hypothetical protein	73.88	85.13	105.65	95.78	106.15	85.09	84.98	81.66	81.08
Rv1204c	hypothetical protein	712.54	687.04	862.09	513.27	519.35	354.44	369.8	355.43	310.59
Rv1205	hypothetical protein	718.74	664.72	718.13	504.69	551	435.13	248.65	321.15	275.02
Rv1206	fatty-acid--CoA ligase FadD6	1159.88	1099.1	1276.66	691.83	830.19	657.4	642.3	667.68	646.28
Rv1207	dihydropteroate synthase	2386.59	2028.27	2530.43	2038.38	2203.05	1857.74	2073.54	1900.81	1891.87
Rv1208	glucosyl-3-phosphoglycerate synthase	2162.92	1876.27	2106.08	1995.2	1976.66	1524.29	1862.22	1850.91	1807.98
Rv1209	hypothetical protein	979.18	743.16	936.16	1106.5	1307.49	870.73	921.75	813.35	839.12
Rv1210	DNA-3-methyladenine glycosylase I TagA	1368.88	1297.98	1482.03	2204.18	2207.98	1773.85	1771.59	1765.29	1581.16
Rv1211	hypothetical protein	2845.2	2856.32	2895.11	2808.3	2976.75	2340.6	1712.47	1884.56	1556.9
Rv1212c	capsular glucan synthase	318.98	355.69	447.96	340.05	334.41	279.99	208.56	187.7	188.16
Rv1213	glucose-1-phosphate adenylyltransferase	1010.46	875.97	992.42	972.26	1005.52	772.76	647.39	648.09	584.86
Rv1214c	PE family protein PE14	355.87	330.02	373.55	210.92	221.61	201.31	81.22	113.93	70.56
Rv1215c	hypothetical protein	1246.24	1334.75	1445.39	675.76	637.08	514.48	368.78	330.53	338
Rv1216c	integral membrane protein	376.21	389.34	403.96	269.69	203.74	210.99	163.36	167.2	138.71
Rv1217c	tetronasin ABC transporter integral membrane protein	1052.14	787.77	1057.58	334.47	350.13	346.23	218.59	204.88	185.61
Rv1218c	tetronasin ABC transporter ATP-binding protein	466.1	458.3	500.34	192.27	207.69	181.5	107.52	104.61	70.32
Rv1219c	transcriptional regulator	311.66	271.99	297.57	140.56	169.91	129.43	65.53	53.1	49.44
Rv1220c	methyltransferase	1906.69	1532.2	2123.77	576.63	599.35	473.52	221.19	175.62	240.78
Rv1221	ECF RNA polymerase sigma factor SigE	9829.37	9061.59	10142.9	4239.76	4551.08	3809.87	3834.42	3784.53	3722.89
Rv1222	anti-sigma E factor RseA	2393.64	2070.51	2744.42	2345.3	2251.33	1958.03	2277.03	2133.13	2093.47
Rv1223	serine protease HtrA	8979.26	8406.9	9913.01	13135.6	13536.5	11071.4	11048.8	11132.7	11060.9
Rv1224	Sec-independent protein translocase protein TatB	1914.73	1900.85	2206.41	4114.97	4115.14	3423.87	3327.31	3253.02	3111.29
Rv1225c	hypothetical protein	216.03	179.71	283.42	190.4	241.3	153.64	109.21	119.86	162.32
Rv1226c	transmembrane protein	682.25	514.9	808.53	502.3	459.3	358.79	185.19	148.1	217.99
Rv1227c	transmembrane protein	374.14	319.64	507.57	322.74	351.62	270.68	218.38	116.68	158.17
Rv1228	lipoprotein LpqX	94.22	86.98	99.02	112.29	155.59	127.32	122.49	124.3	140.28
Rv1229c	multiple resistance/pH adaptation protein	3166.72	2777.54	3477.41	3629.82	3600.33	3005.65	1872.57	1796.04	1700.05
Rv1230c	membrane protein	898.17	858.95	1057.04	657.28	647.23	595.52	410.11	415.96	402.39
Rv1231c	membrane protein	595.88	614.06	702.62	354.26	369.02	295.71	139.85	163.98	164.4
Rv1232c	hypothetical protein	1811.8	1479.89	1983.26	881.23	959.91	859.1	454.7	354.02	331.42
Rv1233c	hypothetical protein	2773.08	2782.92	3349.24	1421.24	1504.18	1055.07	326.51	356.75	391.67
Rv1234	transmembrane protein	873.36	789.97	901.64	726.81	804.88	650.38	574.92	467.24	472.14
Rv1235	trehalose ABC transporter substrate-binding lipoprotein LpqY	1028.22	870.86	1035.87	1104.29	1092.02	905.65	999.46	889.96	869.79
Rv1236	sugar ABC transporter permease SugA	539.73	528.64	600.17	542.56	613.29	461.2	410.35	435.67	454.59
Rv1237	sugar ABC transporter permease SugB	544.51	507.59	662.64	480.78	508.54	451.94	452.89	454.8	464.86
Rv1238	sugar ABC transporter ATP-binding protein SugC	1680.7	1633.99	1684.4	1366.71	1605.27	1267.67	943.47	1058.71	947.39
Rv1239c	magnesium and cobalt transport transmembrane protein CorA	564.82	561.14	572.22	638.64	639.4	560.57	840.06	800.24	826.46
Rv1240	malate dehydrogenase	4405.51	4154.49	4966.63	1211.33	1145.05	900.07	373.87	393.02	377.91
Rv1241	antitoxin VapB33	865.82	796.21	853.29	265.45	322.16	215.67	87.55	130.74	108.32
Rv1242	ribonuclease VapC33	759.03	840.98	845.72	329.28	374.25	300.29	173.3	149.25	144.64
Rv1243c	PE-PGRS family protein PE_PGRS23	165.85	126.64	161	302.92	388.64	227.04	250.12	254.58	294.28
Rv1244	lipoprotein LpqZ	1382.66	1179.1	1567.9	743.57	742.52	714.63	265.1	264.09	269.9
Rv1245c	short-chain type dehydrogenase/reductase	1278.1	1130.72	1357.88	1836.32	1858.58	1462.48	1612.77	1490.64	1644.95
Rv1246c	toxin RelE	319.64	342.9	390.29	773.17	846.52	734.78	888.89	857.48	836.51
Rv1247c	antitoxin RelB	635.46	602.74	635.1	1181.03	1191.54	1017.13	1331.08	1240.18	1297.73
Rv1248c	multifunctional 2-oxoglutarate dehydrogenase E1 component /2-oxoglutarate dehydrogenase	9410.88	8878.46	10288.8	11041.8	11183.3	9264.6	10375.3	10606.7	10337
Rv1249c	membrane protein	683.49	611.14	746.55	636.45	613.58	533.7	439.09	393.74	432.43
Rv1250	MFS-type drug transporter	505.05	401.51	578.25	377.22	403.43	329.28	235.56	295.15	245.95
Rv1251c	hypothetical protein	2920.72	2772.25	3325.4	1425.16	1416.51	1280.81	443.98	476.3	517.52
Rv1252c	lipoprotein LprE	1150.19	894.92	1252.7	511.12	481.92	430.03	149.44	132.94	146.95
Rv1253	ATP-dependent RNA helicase DeaD	1491.18	1470.92	1613.28	1557.97	1673.66	1415.87	1012.38	1271.65	1091.92
Rv1254	acyltransferase	888.66	971.88	1104.53	1004.91	994.47	878.84	687.55	691.78	739.58
Rv1255c	HTH-type transcriptional regulator	226.77	198.01	247.67	320.38	277.29	266.92	155.45	151.19	172.52
Rv1256c	cytochrome P450 Cyp130	480.24	457.12	545.64	767.45	772.77	700.85	495.67	449.79	486.26
Rv1257c	oxidoreductase	2688.52	2454.21	2976.08	2886.85	2833.8	2429.23	2139.32	2010.55	1973.81
Rv1258c	multidrug-efflux transporter	390.54	319.64	371.3	205.62	240.78	169.1	125.52	120.37	104.13
Rv1259	uracil DNA glycosylase	483.16	380.48	450.29	124.95	171.04	108.04	68.05	49.34	77.24
Rv1260	oxidoreductase	2990.08	2738.1	3075.93	1642.31	1944.13	1620.25	586.29	532.84	453.51
Rv1261c	hypothetical protein	866.78	749.59	905.38	587.5	661.77	497.72	307.55	275.86	284.17
Rv1262c	hypothetical protein	701.36	628.84	722.78	564.27	601.06	446.32	252.72	272.79	266.65
Rv1263	amidase AmiB	613.3	686.39	796.12	207.61	212.14	250.62	95.44	80.7	68.35
Rv1264	adenylyl cyclase	4476.58	3984.98	4924.24	3462.77	3615.84	2830.34	1394.59	1339.87	1155.01
Rv1265	hypothetical protein	3421.37	2977.5	3269.65	2090.9	2388.67	1864.8	1263.39	1403.9	1223.84
Rv1266c	serine/threonine-protein kinase PknH	1040.71	866.37	1000.33	831	898.2	757.7	585.03	459.4	507.13
Rv1267c	transcriptional regulator EmbR	224.88	212.15	261.34	144.17	168.81	146.74	137.91	124.32	91.57
Rv1268c	hypothetical protein	60.86	61.85	84.97	53.61	74.02	76.86	54.72	42.57	32.91
Rv1269c	hypothetical protein	219.54	281.74	284.56	145.05	120.87	138.42	76.86	60.16	62.39
Rv1270c	lipoprotein LprA	900.01	793	798.61	398.25	429.66	360.62	185.93	152.83	161.17
Rv1271c	hypothetical protein	140.77	196.54	167.02	117.34	150.24	125.93	33.28	41.15	42.75
Rv1272c	drug ABC transporter ATP-binding protein	1566.25	1423.14	1773.02	1021.8	1004.48	874.43	561.73	462.28	435.27
Rv1273c	drug ABC transporter ATP-binding protein	722.14	613.46	844.83	409.18	384.64	276.37	155.11	141.95	188.71
Rv1274	lipoprotein LprB	2494.25	2661.55	2749.75	3117.72	3179.29	2620.3	2767.34	3032.89	2680.54
Rv1275	lipoprotein LprC	1717.58	1556.07	1813.81	2095.48	2040.8	1743.92	1996.13	1971.81	1899.46
Rv1276c	hypothetical protein	128.11	101.02	123.16	34.6	48.72	25.45	11.57	19	21.73
Rv1277	hypothetical protein	2640.31	2449.05	2911.62	1541.6	1482.19	1244.2	871.8	723.43	779.35
Rv1278	hypothetical protein	3362.76	2510.94	3465.86	1972.36	2215.1	1749.2	1251.73	1075.29	1261.85
Rv1279	GMC-type oxidoreductase	1973.9	2036.01	2318.27	1575.4	1615.03	1394.85	1040.78	995.78	999.39
Rv1280c	oligopeptide ABC transporter substrate-binding lipoprotein OppA	3247.08	3105.54	3694.75	4378.56	4353.45	3570.41	3071.4	2877.22	2640.53
Rv1281c	oligopeptide ABC transporter ATP-binding protein OppD	1488.01	1259.65	1571.75	1106.89	1071.16	917.01	734.87	658.11	586.81
Rv1282c	oligopeptide ABC transporter permease OppC	812.32	779.43	895.81	658.2	528.2	478.15	293.58	270.2	282.17
Rv1283c	oligopeptide ABC transporter permease OppB	1616.21	1548.23	1649.14	860.43	850.97	685.99	395.36	381.47	356.14
Rv1284	beta-carbonic anhydrase	359.36	327.76	377.56	294.77	295.94	242.36	257.01	303.82	268.51
Rv1285	sulfate adenylyltransferase subunit 2	1496.53	1035.8	1227.88	835.52	816.97	604.21	704.71	603.97	545.61
Rv1286	bifunctional sulfate adenyltransferase subunit 1 CysN/adenylylsulfate kinase CysC	2729.34	2060.54	2510.65	1782.41	1872.12	1644.66	1562.82	1298.88	1211.49
Rv1287	HTH-type transcriptional regulator	973.68	829.49	930.15	524.89	520.1	436.55	259.53	238.27	245.62
Rv1288	hypothetical protein	575.4	524.88	703.98	439.09	497.21	310.84	295.94	296.1	294.31
Rv1289	hypothetical protein	768.47	678.13	754.16	488.02	542.83	448.3	249.1	213.24	197.05
Rv1290A	hypothetical protein	11.34	1.67	13.12	13.24	20.75	11.38	10.48	18.65	7.67
Rv1290c	hypothetical protein	782.01	716.53	755.16	874.48	948.64	751.15	469.65	359.2	358.57
Rv1291c	hypothetical protein	54.13	32.88	34.07	68.8	51.17	51.49	32.67	17.25	38.31
Rv1292	arginine--tRNA ligase	3204.54	3084.05	3387.21	3533.09	3805.76	3025.67	2072.48	2060.8	1889.25
Rv1293	diaminopimelate decarboxylase	4336.24	4049.55	4886.26	5033.75	5023.86	4115.97	2874.68	2886.21	2768.73
Rv1294	homoserine dehydrogenase	6518.25	5931.92	7102.99	8550.86	8818.2	7655.35	5097.23	4652.95	4478.29
Rv1295	threonine synthase	5779.4	5199.5	6625.36	6711.6	6538.71	5440.89	3691.07	3568.63	3551.94
Rv1296	homoserine kinase	1764.49	1415.04	1997.23	2446.49	2717.92	2026.08	1577.42	1437.15	1729.02
Rv1297	transcription termination factor Rho	54367.1	51431.2	62108	60271.6	62706.9	52276.1	35711.4	32864	34006.8
Rv1298	50S ribosomal protein L31	8479.34	7577.99	9011.71	9418.78	9819.62	7981.23	5043.47	5189.97	5138.98
Rv1299	peptide chain release factor PrfA	7307.9	7067.92	8374.65	15412.9	15688.3	12731.8	10034.1	9022.14	8883.44
Rv1300	release factor glutamine methyltransferase	6032.64	5806.78	6643.85	11557.9	11612.5	9470.68	7552.45	6785.53	6874.82
Rv1301	threonylcarbamoyl-AMP synthase	3768.76	3425.12	4017.97	6699.77	6663.75	5274.42	4083.36	3848.99	3763.26
Rv1302	decaprenyl-phosphate N-acetylglucosaminephosphotransferase	1359.72	1368.2	1559.1	2911.96	2830.91	2439.07	1817.77	1681.42	1681.73
Rv1303	hypothetical protein	2259.23	1800.81	2719.69	1789.8	1841.19	1661.26	871.6	856.25	730.09
Rv1304	ATP synthase subunit A	4359.7	3945.62	4940.78	3382.85	4041.87	3344.69	1553.77	1591.47	1411.11
Rv1305	ATP synthase subunit C	2948.68	2961.91	3381.58	1820.68	1891.93	1711.9	1141.15	1286.84	1150.91
Rv1306	ATP synthase subunit B	8449.11	7851.75	8716.76	5016.06	5519.51	4550.72	2921.79	3060.7	3076.44
Rv1307	ATP synthase subunit b/delta	17007.4	16160.1	17753.8	11566.9	12167.7	10350	6990.47	6700.77	6914.46
Rv1308	ATP synthase subunit alpha	15871.6	15513.1	16816.7	10668.4	11151.6	9612.83	6852.69	7033.9	6914.98
Rv1309	ATP synthase subunit gamma	7589.03	7225.29	8299.81	6005.47	6380.25	5500.78	3548.87	3556.4	3623.28
Rv1310	ATP synthase subunit beta	13333.1	12513.8	14840.3	9323.98	10369.8	8909.74	5454.41	5749.09	5852.2
Rv1311	ATP synthase subunit epsilon	2675.94	2326.06	2842.78	1836.52	2055.2	1715.32	1142.22	1165.06	1062.66
Rv1312	hypothetical protein	1163.17	1038.66	1161.61	1370.09	1384.16	1221.37	1031.81	945.24	839.22
Rv1313c	insertion sequence element IS1557 transposase	504.32	507.08	551.4	531.23	506.09	400.82	267.38	330.48	335.99
Rv1314c	cob(I)yrinic acid a,c-diamide adenosyltransferase	446.52	442.01	453.13	255.37	251.01	214.45	120.57	113.49	123.02
Rv1315	UDP-N-acetylglucosamine 1-carboxyvinyltransferase	2460.71	2450.7	2569.27	1913.04	1966.32	1578.07	1201.8	1136.06	1088.89
Rv1316c	methylated-DNA--protein-cysteine methyltransferase	324.53	275.71	277.1	461.3	427.16	374.79	342.46	424.3	423.34
Rv1317c	bifunctional regulatory protein/DNA repair enzyme AlkA	762.39	545.13	776	995.3	995.61	773.64	826.58	787.73	845.22
Rv1318c	adenylate cyclase	472.26	406.75	508.77	331.42	344.73	246.28	202.47	194.54	218.95
Rv1319c	adenylate cyclase	813.17	726.31	922.29	514.68	555.73	460.55	231.77	244.94	249.84
Rv1320c	adenylate cyclase	1484.1	1372.04	1699.24	993.92	1036.41	862.8	406.86	372.83	382.82
Rv1321	endonuclease NucS	1356.18	1289.46	1401.29	1708.59	1719.03	1363.92	866.8	963.94	874
Rv1322	hypothetical protein	294.82	250.64	295.06	800.72	767.58	623.91	477	536.97	551.53
Rv1322A	hypothetical protein	7149.16	7079.5	7708.42	3821.97	3981.19	3163.79	1379.22	1470.93	1326.24
Rv1323	acetyl-CoA acetyltransferase	8658.64	8057.53	9350.33	6209.58	6340.08	4926.55	3632.26	3629.95	3214.47
Rv1324	thioredoxin	6947.71	6480.85	7505.3	5280.47	5631.23	4469.7	2411.69	2597.15	2310.84
Rv1325c	PE-PGRS family protein PE_PGRS24	1286.37	646.21	1337.72	569.53	737.54	465.6	385.95	296.83	357.17
Rv1326c	1,4-alpha-glucan branching protein	2968.96	2614.5	3096.37	2815.56	3026.79	2628.14	1764.11	1360.3	1285.3
Rv1327c	alpha-1,4-glucan:maltose-1-phosphate maltosyltransferase	3434.52	3183.35	3492.31	2251.86	2510.27	2062.4	1168.34	1173.78	975.09
Rv1328	glycogen phosphorylase	5751.09	5144.37	6196.09	4210.75	4201.77	3683.35	1729.19	1706.82	1700.15
Rv1329c	ATP-dependent helicase DinG	868.72	785.59	1077.29	885.56	994	713.43	545.53	531.17	488.97
Rv1330c	nicotinic acid phosphoribosyltransferase PncB1	576.38	478.72	613.32	672.76	643.03	576.5	477.64	380.86	425.54
Rv1331	ATP-dependent Clp protease adapter protein ClpS	1693.67	1583.4	1644.75	1980.13	2162.08	1698.29	1363.75	1454.94	1276.47
Rv1332	transcriptional regulator	3112.39	2847.08	3175.91	4813.22	4750.01	4144.38	3446.76	3209.96	3117.86
Rv1333	hydrolase	2172.49	1715.03	2428.48	3198.84	3328.4	2696.13	2232.11	1866.78	2023.57
Rv1334	CysO-cysteine peptidase	1368.62	1214.83	1573.44	2638.96	2831.7	2337.84	1873.69	1670.13	1695.66
Rv1335	sulfur carrier protein CysO	997.31	949.53	1102.62	1634.5	1803.27	1486.06	1173.85	1095.76	1044.17
Rv1336	O-phosphoserine sulfhydrylase	2681.28	2547.87	3181.17	4196.96	4157.13	3489.73	3120.61	3115.84	2972.23
Rv1337	integral membrane protein	2593.79	2457.69	3004.28	3994.87	4181.71	3530.01	3147.85	3282.71	3431.89
Rv1338	glutamate racemase	1647.99	1585.97	1885.56	3163.6	3070.06	2504.09	2475.61	2079.75	2539.8
Rv1339	hypothetical protein	3015.56	2987.87	3342.45	3880.5	4276.92	3323.22	2501.46	2438.79	2433.86
Rv1340	ribonuclease PH	2973.63	2841.65	3397.26	2882.45	3078.81	2327.86	1877.76	1868.19	2003.26
Rv1341	non-canonical purine NTP pyrophosphatase	881.8	819.97	945.28	1038.95	1046.85	797.04	746.72	634.97	737.42
Rv1342c	hypothetical protein	178.3	187.52	188.8	484.43	483.61	371.81	514.93	424.08	449.59
Rv1343c	lipoprotein LprD	227.02	285.12	288.89	524.87	526.32	520.27	551.74	525.91	589.67
Rv1344	acyl carrier protein MbtL	189.2	164.92	157.08	214.37	206.16	190.39	184.61	178.47	175.43
Rv1345	long-chain-fatty-acid--ACP ligase MbtM	1563.12	1304.32	1737.52	2172.54	2094.92	1608.28	1809.2	1715.07	1593.08
Rv1346	acyl-ACP dehydrogenase MbtN	895.24	753.98	1080.63	1439.57	1399.41	1166.54	1100.08	1044.77	1087.97
Rv1347c	lysine N-acetyltransferase MbtK	116.39	81.06	104.49	117.26	160.48	158.79	119.61	163.42	165.35
Rv1348	iron ABC transporter ATP-binding protein/permease IrtA	796.29	772.54	932.36	816.68	860.39	696.6	540.84	470.61	487.66
Rv1349	iron ABC transporter ATP-binding protein/permease IrtB	381.11	446.03	617.44	453.03	451.96	350.44	256.58	266.01	274.75
Rv1350	3-oxoacyl-ACP reductase FabG	483.65	424.01	415.31	463.06	548.67	444.78	300.89	292.09	252.84
Rv1351	hypothetical protein	328.67	299.84	336.77	243.23	284.49	267.85	184.98	235.87	169.75
Rv1352	hypothetical protein	1009.03	923.75	943.21	748.84	855.84	712.95	528.01	499.35	501.44
Rv1353c	HTH-type transcriptional regulator	159.76	140.57	188.36	120.74	147.45	101.43	80.16	71.71	90.01
Rv1354c	hypothetical protein	315.17	319.99	366.82	343.9	384.49	362.81	189.56	147.89	210.67
Rv1355c	molybdopterin biosynthesis protein MoeY	310.9	261.54	311.33	459.98	527.83	385.25	260.44	279.13	245.57
Rv1356c	hypothetical protein	24.06	44.52	46.91	95.28	95.16	72.58	75.72	78.02	55.7
Rv1357c	hypothetical protein	11.51	10.86	10.61	15.49	15.1	11.83	8.74	10.62	11.44
Rv1358	transcriptional regulator	185.8	195.27	286.95	349.35	381.67	371.1	328.61	268.02	253.89
Rv1359	transcriptional regulator	103.93	77.16	112.32	96.29	99.65	77.21	64.05	47.3	53.23
Rv1360	oxidoreductase	3186.22	2772.98	3666.17	2422.72	2709.02	2153.88	885.24	881.8	906.28
Rv1361c	PPE family protein PPE19	4412.21	3882.82	4614.63	3175.15	3258.17	2887.87	1973.59	1810.88	1928.62
Rv1362c	membrane protein	554.72	506.66	575.3	941.67	1015.32	871.83	920.94	863.47	824.49
Rv1363c	membrane protein	1504.93	1088.8	1428.13	1429.95	1750.92	1354.15	1024.63	1222.45	1121.21
Rv1364c	sigma factor regulatory protein	1319.31	1108.61	1462.91	2537.04	2598.42	2364.3	2070.46	1985.25	1893.9
Rv1365c	anti-sigma-F factor antagonist RsfA	70.29	58.09	66.78	54.44	49.6	44.2	26.21	15.87	29.56
Rv1366	hypothetical protein	337.98	366.76	418.61	182.9	211.64	170.25	106.99	108.06	106.27
Rv1366A	hypothetical protein	236.69	241	264.37	268.29	376.42	237.79	195.82	217.94	163.05
Rv1367c	hypothetical protein	571.51	556.94	686.85	1236.64	1320.2	978.17	1040.3	1027.88	954.3
Rv1368	lipoprotein LprF	1316.94	1137.05	1509.05	1027.02	1059.12	862.21	621.51	595.08	560.13
Rv1369c	transposase	155.81	118.09	137.83	155.99	150.31	121.16	78.91	97.1	93.89
Rv1370c	transposase	53.07	69.78	75.64	62.41	58.67	56.2	42.37	48.59	41.39
Rv1371	membrane protein	47.05	38.35	51.44	67.73	63.99	80.68	74.84	82.12	40.62
Rv1372	alpha-pyrone synthesis polyketide synthase-like protein	429.3	380.93	361.6	465.42	508.67	350.86	253.48	274.13	222.62
Rv1373	glycolipid sulfotransferase	639.25	575.18	664.87	826.06	946.3	817.99	552.63	450.26	460.04
Rv1374c	hypothetical protein	30.77	46.01	48.7	41.9	49.28	31.75	28.82	25.63	34.65
Rv1375	hypothetical protein	1320.9	1228.27	1573.02	1298.5	1415.58	1105.12	928.53	927.01	942.4
Rv1376	hypothetical protein	786.57	748.74	888.36	793.2	896.54	773.17	507.21	500.63	539.72
Rv1377c	transferase	716.12	667.55	820.05	1057.57	952.61	797.25	642.87	633.65	602.41
Rv1378c	hypothetical protein	1741.57	1310.86	2032.45	1638.58	1614.39	1212.38	794.19	620.13	797.53
Rv1379	bifunctional pyrimidine operon regulatory protein/uracil phosphoribosyltransferase	761.5	884.41	909.29	629.89	637.52	510.27	340.76	318	359.07
Rv1380	aspartate carbamoyltransferase	732.75	658.88	830.9	516.78	555.59	443.11	335.92	320.42	327.89
Rv1381	dihydroorotase	1088.94	909.55	1209.75	707.64	784.2	583.1	514.19	455.1	510.82
Rv1382	hypothetical protein	293.51	259.12	308.8	219.51	259.02	214.2	201.73	180.33	161.09
Rv1383	carbamoyl-phosphate synthase small subunit	642.24	586.79	672.73	581.44	573.76	474.39	427.55	432.08	400.35
Rv1384	carbamoyl-phosphate synthase large subunit	2482.57	2201.91	2559.75	2425.4	2494.43	2097.05	1962.51	1833	2029.09
Rv1385	orotidine 5'-phosphate decarboxylase	381.44	312.48	470.74	292.89	341.81	283.16	202.48	227.29	290.2
Rv1386	PE family protein PE15	4976.22	5288.23	5814.03	1740.66	1543.06	1359.25	417.62	454.78	364.37
Rv1387	PPE family protein PPE20	27863.1	25611.6	31781	9912.17	10455.1	8556.61	2422.57	2339.75	2392.96
Rv1388	integration host factor MihF	8354.67	7942.95	8271.35	5058.04	5028.5	4209.22	2757.76	2960.1	2822.55
Rv1389	guanylate kinase	6776.75	6255.43	6996.2	5126.16	5081.22	4509.63	3324.83	3379.62	3563.94
Rv1390	DNA-directed RNA polymerase subunit omega	7715.87	7154.07	7963.85	6910.2	7143.11	5988.56	3088.32	3394.82	3157.24
Rv1391	bifunctional phosphopantothenoylcysteine decarboxylase/phosphopantothenate--cysteine ligase	6046.63	4926.46	6609.24	7011.92	7436.9	6165.99	3934.5	3545.01	4200
Rv1392	S-adenosylmethionine synthetase	8730.3	8213.69	10001.6	13202.3	13227.9	11160.8	8440.05	8365.19	8043.29
Rv1393c	monoxygenase	323.55	272.76	337.82	352.86	424.79	383.51	355.24	313.39	304.41
Rv1394c	cytochrome P450 Cyp132	321.14	337.48	392.14	473.59	386.86	361.6	362.61	375.48	312.92
Rv1395	HTH-type transcriptional regulator	170.49	105.98	183.9	158.98	168.26	154.65	149.12	154.44	164.19
Rv1396c	PE-PGRS family protein PE_PGRS25	4432.88	2286.98	4557.53	795.26	1008.23	752.58	419.75	350.43	442.62
Rv1397c	ribonuclease VapC10	4325.88	3825.57	4383	1006.84	1057.38	897.44	439.8	379.61	418.95
Rv1398c	antitoxin VapB10	6459.49	6223.38	5884.07	1387.55	1502.26	1095.79	558.78	655.4	693.93
Rv1399c	carboxylesterase NlhH	680.87	696.28	809.65	254.5	274.21	219.62	116.39	87.23	104.45
Rv1400c	lipase	1392.63	1228.73	1521.06	371.8	422.65	346.29	145.41	133.48	130.96
Rv1401	membrane protein	880.38	676.9	978.17	522.7	512.64	428.3	268.87	305.06	265.17
Rv1402	primosomal protein N'	1365.39	815.04	1459.16	830.59	902.26	628.05	520.86	441.32	511.38
Rv1403c	methyltransferase	224.33	128.74	119.98	127.18	216.28	141.73	152.89	112.96	116.6
Rv1404	transcriptional regulator	2286.61	1859.93	2058.76	1546.75	1598.95	1330.72	744.69	891.59	825.33
Rv1405c	methyltransferase	529.43	460.58	520.51	549.75	517.64	441.59	546.7	361.78	355.16
Rv1406	methionyl-tRNA formyltransferase	781.89	583.79	881.94	726.87	711.44	578.74	559.08	607.83	584.25
Rv1407	methyltransferase	826.94	625.41	944.91	855.74	780.49	613.03	738.4	744.29	723.21
Rv1408	ribulose-phosphate 3-epimerase	1848.83	1681.57	2212.46	1823.42	1866.68	1577.31	883.98	746.53	850.88
Rv1409	bifunctional riboflavin biosynthesis diaminohydroxyphosphoribosylaminopyrimidine	2327.67	1688.82	2345.69	1536.18	1679.08	1319.5	805.64	710.92	772.84
Rv1410c	aminoglycosides/tetracycline-transport integral membrane protein	11443.3	10235.4	12752.1	10146.2	10547.5	8456.53	6027.67	5756.73	5686.14
Rv1411c	lipoprotein LprG	6068.67	5471.64	6436.15	4946.65	5610.06	4405.31	2693.31	2603.4	2430.37
Rv1412	riboflavin synthase	450.58	458.74	532.87	482.94	389.08	373.84	368.47	363.94	380.42
Rv1413	hypothetical protein	298.03	233.93	281.16	226.51	238.15	210.26	196.17	157.27	202.1
Rv1414	hypothetical protein	114.78	94.3	116.55	151.05	135.99	138.53	148.63	147.37	107.44
Rv1415	bifunctional riboflavin biosynthesis GTP cyclohydrolase II/3,4-dihydroxy-2-butanone 4-phosphate	6194.42	5201.51	5983.4	4878.13	5048.04	4277.76	2691.35	2351.13	2202
Rv1416	6,7-dimethyl-8-ribityllumazine synthase	2691.89	2336.76	2840.98	2490.62	2810.12	2174.78	1335.89	1164.69	1160.43
Rv1417	membrane protein	1025.39	955.48	1122.25	1157.52	1096.04	960.5	589.69	579.41	578.77
Rv1418	lipoprotein LprH	1292.24	1028.92	1386.72	1251.99	1405.53	1097.56	744.8	631.14	687.92
Rv1419	hypothetical protein	1532.65	1451.24	1653.9	2086.81	2173.24	1915.27	1094.52	1106.75	1113.99
Rv1420	excinuclease ABC subunit UvrC	2959.8	2780.24	3303.47	4442.61	4430.61	3809.33	2628.46	2369.91	2480.88
Rv1421	hypothetical protein	1466.87	1435.97	1579.74	1909.95	1998.87	1442.93	1201.33	1119.89	986.8
Rv1422	hypothetical protein	1885.12	1559.19	2362.4	2165.4	2171.46	1733.59	1419.15	1290.72	1312.02
Rv1423	transcriptional regulator WhiA	1593.87	1137.93	1750.56	1640.89	1699.11	1299.35	1028.46	862.4	956.33
Rv1424c	membrane protein	340.84	337.86	386.5	240.52	263.35	165.84	121.87	109.28	124.32
Rv1425	diacyglycerol O-acyltransferase	1348.8	1137.24	1365.96	765.69	740.78	621.79	300.98	301.69	256.55
Rv1426c	esterase LipO	887.43	776.28	984.87	557.64	552.63	444.33	276.84	228.53	239.58
Rv1427c	long-chain-fatty-acid--CoA ligase FadD12	1376.04	1263.99	1509.62	891.15	885.54	687.13	333.08	329.39	340.13
Rv1428c	hypothetical protein	752.47	796.39	881.99	522.48	571.42	501.61	219.16	267.94	245.8
Rv1429	hypothetical protein	203.54	165.83	203.68	288.95	273.7	229.85	172	165.15	151.67
Rv1430	PE family protein PE16	830.55	873.77	664.46	657.57	756.33	663.39	352.45	325.9	292.35
Rv1431	hypothetical protein	710.98	718.84	831.51	677.76	726.79	600.78	544.2	549.1	434.38
Rv1432	dehydrogenase	230.16	153.4	242.1	222.82	245.18	196.95	221.84	150.27	194.04
Rv1433	hypothetical protein	903.44	635.89	909.53	628.69	723.24	552.47	265.83	232.89	175.19
Rv1434	hypothetical protein	61.61	57.29	73.35	138.75	119.29	130.17	43.79	50.63	51.92
Rv1435c	hypothetical protein	4743.58	3668.62	4753.82	708.65	649.69	596.09	179.3	154.07	118.79
Rv1436	glyceraldehyde 3-phosphate dehydrogenase	10396.9	9275.57	10794.1	4577.09	5036.5	4339.17	1544.97	1309.74	1428.46
Rv1437	phosphoglycerate kinase	8291.16	7183.64	9063.68	3510.33	3999.2	3348.64	1205.06	1028.95	1042.13
Rv1438	triosephosphate isomerase	4160.25	3833.38	4564.42	2092.63	2179.33	1798.94	736.4	645.92	695.19
Rv1439c	hypothetical protein	118.92	113.63	128.66	160.99	162.22	113.08	92.53	102.62	66.82
Rv1440	protein-export membrane protein SecG	821.53	783.18	896.89	456.24	518.36	365.38	188.56	190.01	215.78
Rv1441c	PE-PGRS family protein PE_PGRS26	900.74	584.94	896.32	322.54	354.48	243.57	171.72	165.93	164.29
Rv1442	biotin sulfoxide reductase BisC	2448.79	2329.73	2918.51	5539.15	5197.49	4564.14	4389.44	3674.57	3785.45
Rv1443c	hypothetical protein	685.81	654.22	750.3	900.23	980.81	639.88	617.08	526.99	509.87
Rv1444c	hypothetical protein	545.65	442.19	585.94	500.4	606.37	490.46	414.05	408.93	454.4
Rv1445c	6-phosphogluconolactonase	958.27	926.35	1082.11	1047.16	959.83	845.12	745.06	841.39	784.02
Rv1446c	OXPP cycle protein OpcA	1541.91	1374.09	1683.99	1580.66	1490.97	1276.26	1117.33	1049.34	1202.68
Rv1447c	glucose-6-phosphate 1-dehydrogenase	3748.73	3972.11	4521.26	4075.13	3872.97	3377.47	2754.05	2759.05	2710.52
Rv1448c	transaldolase	3548.13	3235.38	4057.25	3136.88	3122.28	2684.7	2523.55	2353.24	2256.22
Rv1449c	transketolase	9176.53	8415.69	10176.4	6141.06	6387.2	4988.38	4143.47	4086.57	4026.77
Rv1450c	PE-PGRS family protein PE_PGRS27	304.21	160.73	305.04	293.92	317.69	220.15	216.67	187.01	271.75
Rv1451	protoheme IX farnesyltransferase	2849.56	2413.37	2942.95	2649.54	2757.65	2087.78	1341.08	1467.52	1361.4
Rv1452c	PE-PGRS family protein PE_PGRS28	137.62	96.62	194.99	174.23	178.84	144.95	137.67	113.92	121.81
Rv1453	transcriptional activator protein	138.68	127.48	182.02	145.34	143.47	113.21	84.25	61.42	105.65
Rv1454c	quinone reductase	1080.26	945.12	1100.99	548.27	624.06	467.23	373.17	361.96	395.47
Rv1455	hypothetical protein	98.77	123.87	141.17	92.23	106.37	88.74	85.01	81.63	90.26
Rv1456c	antibiotic ABC transporter permease	726.68	663.87	730.35	365.14	390.41	264.71	151.98	128.57	166.77
Rv1457c	antibiotic ABC transporter permease	869.53	811.6	953.92	516.22	560.64	421.1	267.21	229.16	236.17
Rv1458c	antibiotic ABC transporter ATP-binding protein	1592.82	1357.99	1880.94	1026.62	1119.87	893.87	467.69	556.97	469.79
Rv1459c	alpha-(1->6)-mannopyranosyltransferase	2070.82	1872.94	2439.99	1242.55	1150.05	921.11	523.95	446.16	453.81
Rv1460	transcriptional regulator	826.35	479.26	743.9	444.12	602.94	418.99	393.62	337.05	396.21
Rv1461	hypothetical protein	9064.19	8226.58	9768.96	6506.43	6718.97	5610.1	5775.15	5873.73	5749.75
Rv1462	hypothetical protein	4159.94	3509.65	4514.01	2759.21	2872.89	2133.53	2829.86	2608.13	2713.55
Rv1463	ABC transporter ATP-binding protein	2413.41	2214.14	2665.49	1640.81	1457.66	1312.45	1882.83	1729.16	1750.28
Rv1464	cysteine desulfurase	3256.79	2587.38	3439.97	2255.8	2326.5	1982.57	2372.86	2351.84	2414.08
Rv1465	nitrogen fixation related protein	1487.81	1330.72	1541.86	922.25	972.11	748.48	993.71	1096.27	1110.63
Rv1466	hypothetical protein	1435.82	1394.21	1455.63	788.66	808.43	704.27	800.72	974.06	987.89
Rv1467c	acyl-CoA dehydrogenase FadE15	751.56	748.03	822.67	651.06	630.98	537.23	527.99	476.37	474.2
Rv1468c	PE-PGRS family protein PE_PGRS29	1252.91	685.69	1196.79	619.38	759.12	611.24	481.9	416.69	577.59
Rv1469	cobalt/nickel-exporting P-type ATPase	855.72	769.2	952.29	282.84	247.75	225.06	148.21	137.19	134.34
Rv1470	thioredoxin TrxA	291.15	224.84	266.72	302.82	413.9	292.41	256.89	230.11	290.87
Rv1471	thioredoxin	505.42	492.31	509.53	1167.28	1097.49	1041.74	1890.88	1857.93	1885.73
Rv1472	enoyl-CoA hydratase EchA12	2177.84	2356.33	2370.78	3554.78	3686.96	2889.01	4486.32	4589.32	4248.46
Rv1473	macrolide ABC transporter ATP-binding protein	2661.64	2452.85	2948.83	4283.24	4218.95	3514.67	5321.15	4469.8	4583.64
Rv1473A	transcriptional regulator	88.17	93.21	110.97	214.28	196.59	159.82	229.98	216.01	211.46
Rv1474c	transcriptional regulator	639.04	489.12	539.85	694.16	691.37	608.13	336.12	347.56	373.1
Rv1475c	iron-regulated aconitate hydratase	11480.8	10405	12501.9	10471.5	11251.5	9448.97	5119.37	4852.66	4837.1
Rv1476	membrane protein	997.92	880.16	1108.07	588.68	682.31	589.31	316.22	310.94	329.52
Rv1477	peptidoglycan endopeptidase RipA	9390.65	8349.63	10557.7	3520.68	3565.06	3040.68	1084.73	1005.94	942.81
Rv1478	peptidoglycan endopeptidase RipB	3269.27	3146.06	3695.1	1203.73	1165.92	977.6	355.67	381.12	329.13
Rv1479	transcriptional regulator MoxR1	11286	10598.5	12812.1	11730.9	12317.1	10523.4	9236.4	8981.82	8803.94
Rv1480	hypothetical protein	5558.7	4648.27	6239.6	6195.1	6186.26	5010.46	5318.26	4979.83	5138.6
Rv1481	membrane protein	4474.61	4275.57	5236.89	5886.76	5807.17	5098.98	4775.38	4595.64	4615.51
Rv1482c	hypothetical protein	23.51	15.31	29.95	24.51	24.77	12.37	16.75	20.13	18.72
Rv1483	3-oxoacyl-ACP reductase FabG	5179.35	4960.72	5846.08	3337.69	3390	3022.89	1287.14	1284.4	1323.88
Rv1484	NADH-dependent enoyl-[ACP] reductase	4887.89	4417.63	5328.05	2490.81	2583.05	2005.43	996.79	894.23	842.18
Rv1485	ferrochelatase	1276.3	1175.68	1474.69	1118.01	1065.99	907.48	419.27	504.05	443.75
Rv1486c	hypothetical protein	1707.18	1406.6	1756.82	2186.76	2282.44	1846.36	1449.52	1222.18	1325.23
Rv1487	hypothetical protein	1141.5	1102.88	1273.71	1987.43	1975.69	1474.99	1133.11	1089.37	882.81
Rv1488	hypothetical protein	3742.67	3451.19	4201.66	6053.02	6145.58	4851.84	4009.91	3774.33	3558.33
Rv1489	hypothetical protein	995.42	938.59	1107.94	1659.37	1686.17	1264.22	1094.51	1162.89	1160.3
Rv1489A	hypothetical protein	346.01	365.33	408.8	863.32	816.29	704.29	654.29	640.99	618.29
Rv1490	membrane protein	383.63	300.97	405.53	525.05	549.57	428.38	412.98	403.82	460.85
Rv1491c	TVP38/TMEM64 family membrane protein	1389.27	1347.19	1632.49	897.49	924.77	747.03	559.43	498.44	402.27
Rv1492	methylmalonyl-CoA mutase small subunit	1583.47	925.63	1424	869.62	1018.1	786.67	460.1	397.86	444.52
Rv1493	methylmalonyl-CoA mutase large subunit	1579.65	1299.89	1808.3	1463.67	1502.51	1294.93	767.7	681	699.02
Rv1494	antitoxin MazE4	352.31	359.68	372.32	307.03	336.14	270.19	171.72	187.09	168.7
Rv1495	mRNA interferase MazF4	359.03	337.75	395.65	304.6	262.88	272.12	200.38	205.2	198.26
Rv1496	transport system kinase	885.4	802.92	984.76	755.49	718	625.82	469.45	542.88	568.55
Rv1497	esterase LipL	3461.68	3307.67	3945.51	2086.56	2282.3	1703.16	871.55	862.82	837.41
Rv1498A	hypothetical protein	259.81	327.95	296	294.51	283.72	226.44	225.29	236.51	202.54
Rv1498c	methyltransferase	1036.07	964.62	1027.98	1085.15	1248.87	1006.43	1020.57	972.97	979.07
Rv1499	hypothetical protein	50.67	48.62	34.24	42.03	36.61	32.48	17.1	33.95	23.09
Rv1500	glycosyltransferase	706.48	708.2	663.08	593.42	634.8	574.99	367.73	383.36	387.53
Rv1501	hypothetical protein	617.31	562.6	541.53	755.27	841.3	685.76	410.75	418.06	493.05
Rv1502	hypothetical protein	1293.69	1084.35	1341.51	1540.06	1835.59	1360.34	879.43	880.75	730.96
Rv1503c	conserved hypothetical protein	187.1	181.28	180.14	371.25	395.74	312.15	210.91	205.42	199.34
Rv1504c	conserved hypothetical protein	361.58	356.74	336.75	431.14	433.64	394.24	162.95	116.78	150.56
Rv1505c	hypothetical protein	696.97	621.93	783.81	543.84	735.13	564.4	191.28	238.66	206.86
Rv1506c	hypothetical protein	372.51	322.18	428.86	473.45	478.35	414.53	175.13	157.63	196.84
Rv1507A	hypothetical protein	34.67	34.87	53.72	48.71	56.21	53.87	17.16	23.7	28.82
Rv1507c	hypothetical protein	1206.37	986.66	1316.71	1028.33	1132.88	1086.25	408.05	415.05	445.96
Rv1508A	hypothetical protein	137.38	133.1	159.22	140.99	160.67	130.68	87.65	90	85.02
Rv1508c	membrane protein	2930.85	2881.98	3298.61	1334.63	1382.32	1165.66	491.47	520.9	488.5
Rv1509	hypothetical protein	487.26	460.58	507.83	449.5	478.28	510.35	174.39	225.67	261.92
Rv1510	hypothetical protein	524.9	479.64	604.16	375.28	405.79	300.58	225.7	226.79	237.73
Rv1511	GDP-D-mannose dehydratase GmdA	3229.29	2804.8	3501.64	2008.99	2093.15	1855.19	1182.83	1110	1209.56
Rv1512	nucleotide-sugar epimerase EpiA	2090.41	1805.01	2226.19	1623.62	1559.16	1404.42	934.47	867.87	892.41
Rv1513	hypothetical protein	1017.33	931.32	1154.93	925.33	1022.21	851.44	574.63	540.39	571.29
Rv1514c	glycosyltransferase	331.45	327.8	391.52	229.66	237.46	172.2	185.58	175.34	181.97
Rv1515c	hypothetical protein	648.05	538.03	494.82	351.34	376.74	358.78	237.81	279.47	249.12
Rv1516c	sugar transferase	586.81	587.93	693.84	440.53	428.28	369.9	273.9	290.13	328.2
Rv1517	hypothetical protein	97.28	96.35	92.29	60.56	87.8	59.4	32.68	26.4	31.42
Rv1518	hypothetical protein	160.3	151.55	179.75	233.2	232.12	230.22	100.13	92.21	100.49
Rv1519	hypothetical protein	13.8	14.46	14.62	7.32	5.04	9.23	4.26	18.54	7.01
Rv1520	sugar transferase	384.69	380.24	360.89	406.16	429.94	330.29	297.88	325.04	280.5
Rv1521	fatty-acid--CoA ligase FadD25	6283.91	6055.22	6948.18	4593.53	5166.56	4300.04	3068.13	3135.46	3043.59
Rv1522c	transmembrane transport protein MmpL12	2738.6	2671.51	3085.9	1787.98	1874.04	1606.05	912.29	946.54	1093.03
Rv1523	methyltransferase	1093.91	1117.82	1271.16	392.57	347.71	378.04	169.81	134.01	113.53
Rv1524	glycosyltransferase	968.15	945.44	1169.97	352.59	367.21	343.01	166.67	146.64	125.53
Rv1525	rhamnosyl transferase WbbL	887.44	907.5	941.41	388	408.71	356.27	194.94	179.17	118.48
Rv1526c	glycosyltransferase	380.61	360.39	342.72	619.49	737.72	510.99	465.39	425.34	408.31
Rv1527c	polyketide synthase	4995.03	4350.07	5396.62	2353.53	2411.23	1992.05	1380.29	1009.99	1081.2
Rv1528c	polyketide synthase associated protein PapA	29.95	31.4	13.77	44.94	78.41	46.69	87.83	98.39	83.07
Rv1529	fatty-acid--CoA ligase FadD24	872.91	840.48	911.68	685.61	697.13	642.75	545.26	498.32	520.89
Rv1530	alcohol dehydrogenase	320.41	281.59	363.52	205.29	194.75	176.44	108.37	101.97	89.68
Rv1531	hypothetical protein	420.16	396.32	451.34	334.34	378.13	307.31	230.57	235.57	211.76
Rv1532c	hypothetical protein	410.96	317.4	455.17	281.48	307.79	233.54	76.14	116.68	87.46
Rv1533	monooxygenase	2402.87	2018.91	2486.38	1356.42	1528.97	1212.98	667.13	573.15	563.24
Rv1534	transcriptional regulator	1161.98	1097.18	1374.81	765.21	737.19	738.82	346.92	343.41	317.75
Rv1535	hypothetical protein	2962.87	2647.34	2890.66	1037.41	1062.54	910.76	582.79	437.43	461.28
Rv1536	isoleucine--tRNA ligase	6149.62	6279.92	6835.75	8037.04	7947.14	6926.4	5546.92	4808.34	4922.86
Rv1537	DNA polymerase IV	282.73	240.85	295.08	461.32	467.69	346.64	307.96	271.03	296.74
Rv1538c	L-aparaginase	837.53	710.41	837.38	404.13	394.25	394.04	252.03	227.65	204.4
Rv1539	lipoprotein signal peptidase	2459.62	2093.18	2362.63	2103.31	2316.81	1914.95	1322.27	1225.42	1173.77
Rv1540	RNA pseudouridine synthase	2987.34	2444.88	3282.98	3197.89	3259.63	2627.76	2026.46	1722.34	1684.3
Rv1541c	lipoprotein LprI	174.09	180.93	197.84	107.64	109.9	73.07	54.66	49.59	42.62
Rv1542c	hemoglobin GlbN	62.98	54.7	54.78	71.53	66.19	50.63	46.05	34.05	37.57
Rv1543	oxidoreductase	4741.4	4932.7	5409.16	4933.09	4946.97	4272.87	2846.92	2710.59	2710.87
Rv1544	ketoacyl reductase	2618.07	2546.07	2860.34	2721.88	2680.43	2151.51	1529.27	1420.91	1413.88
Rv1545	hypothetical protein	769.04	686.59	809.33	802.8	899.56	727.81	466.77	453.36	423.52
Rv1546	hypothetical protein	1145.26	1213.65	1361.74	1355.82	1440.92	1194.02	716.2	787.11	661.11
Rv1547	DNA polymerase III subunit alpha	11212.2	10768.4	12606	9238.36	9619.42	7779.62	5253.44	5212.67	5354.11
Rv1548c	PPE family protein PPE21	449.24	517.89	559.79	684.79	633.48	608.27	379.54	452.82	375.59
Rv1549	fatty-acid-CoA ligase fadD11_1	97.63	86.56	123.2	98.86	103.05	92.45	53.57	34.29	47.22
Rv1550	fatty-acid--CoA ligase FadD11	217.22	191.36	254.8	245.18	248.1	213.84	137.54	94.57	122.98
Rv1551	acyltransferase PlsB	134.28	127.3	135.03	175.46	174.33	129.73	60.66	72.01	76.83
Rv1552	fumarate reductase flavoprotein subunit	26.33	20.49	24.64	33.02	46.89	35.32	55.31	29.03	18.42
Rv1553	fumarate reductase iron-sulfur subunit	11.13	15.38	7.43	16.92	24.77	18.89	15.05	14.19	28.59
Rv1554	fumarate reductase membrane anchor subunit	9.75	8.47	3.34	7.88	6.86	4.52	1.76	1.17	12.78
[truncated: 2,500 more rows]

## Sheet: H37Rv.PA824.DEseq2.GeneData
GENE_ID	PRODUCT	S07_T24_0x_A	S08_T24_0x_B	S09_T24_0x_C	S37_T24_PA824_1x_A	S38_T24_PA824_1x_B	S39_T24_PA824_1x_C	S40_T24_PA824_5x_A	S41_T24_PA824_5x_B	S42_T24_PA824_5x_C
AS1726	putative small regulatory RNA	21.16	25.26	45.6	42.26	38.01	29.69	39.95	23.88	42.83
AS1890	putative small regulatory RNA	18.08	30.3	43.51	42.63	24.38	31.39	31.23	24.17	31.45
ASdes	putative small regulatory RNA	9.07	13.38	29.56	46.76	32.41	50.19	92.77	70.03	103.66
ASpks	putative small regulatory RNA	1.01	1.48	3.53	3.26	0.44	0.2	1.81	0.52	0.55
MT0009	hypothetical protein	29.53	28.29	33.47	38.91	30.02	22.6	29.27	15.2	28.38
MT0012	hypothetical protein	268.28	189.31	265.73	263.45	134.25	188.17	207.55	149.29	232.64
MT0025	hypothetical protein	2.75	2.01	6.98	15.48	6.78	13.61	14.24	8.96	14.19
MT0031	hypothetical protein	242.94	200.33	209.35	240.52	147.9	200.05	218.66	211.76	215.12
MT0032	hypothetical protein	21.31	15.18	23.08	50.17	56.15	41.69	73.51	35.59	74.05
MT0036	hypothetical protein	32.26	31.58	64.03	311.07	144.45	253.84	636.07	612.85	846.5
MT0066.2	hypothetical protein	1576.33	1325.3	2236.34	3084.6	2081.01	2867.04	4318.28	4396.18	6336.2
MT0069	hypothetical protein	275.59	227.47	367.82	682.09	418.82	569.04	1212.94	1069.61	1586.16
MT0099.1	hypothetical protein	72.85	45.55	67.41	30.12	33.88	29.15	20.5	22.38	36.16
MT0116.1	hypothetical protein	2.21	0.83	0	0	1.65	3.7	2.49	1.39	3.42
MT0122	phosphoheptose isomerase	1589.42	1301.61	1654.68	783.88	482.95	651.34	313.81	257.67	307.54
MT0124	hypothetical protein	187.81	180.1	259.6	163.47	96.61	131.19	72.71	41.95	48.96
MT0130	hypothetical protein	34.72	21.29	32.89	74.19	29.26	68.76	36.68	33.39	43.61
MT0159	hypothetical protein	2.53	1.52	8.94	9.77	2.83	6.81	3.96	9.11	7.74
MT0177	hypothetical protein	95.66	94.5	111.39	148.24	68.98	120.97	165.02	117.11	156.98
MT0204.1	hypothetical protein	6.39	8.12	8.89	10.07	8.11	12.22	17.61	13.45	17.16
MT0270	hypothetical protein	158.34	133.81	181.6	175.03	96.73	125.28	52.92	48.29	64.86
MT0270.2	hypothetical protein	61.58	75.05	89.66	177.74	104.74	143.56	182.6	167.46	234.27
MT0291.1	hypothetical protein	0	0	0	1.33	0	1.88	0	1.61	2.02
MT0291.2	hypothetical protein	22.66	19.12	23.94	29.22	23.56	21.75	15.61	15.13	24.81
MT0291.4	hypothetical protein	199.25	262.37	194.14	312.68	232.94	342.7	472.4	506.68	732.72
MT0294	hypothetical protein	7.41	11.19	11.37	16.73	18.67	19.24	8.21	13.54	32.46
MT0325	hypothetical protein	72.94	77.44	100.57	144.94	98.36	114.53	135.66	130.09	143.31
MT0328.1	hypothetical protein	471.7	280.03	559.85	888.76	595.79	660.25	827.96	628.25	897.97
MT0328.2	hypothetical protein	848.49	734.86	922.99	882.39	751.85	939.32	930.09	769.32	1058.52
MT0347	hypothetical protein	8.21	4.58	24.81	21.26	9.83	12.81	11.71	17.07	33.58
MT0383	hypothetical protein	2.06	3.02	2.9	12.94	13.55	7.86	22.5	64.57	119.04
MT0392	hypothetical protein	120.31	74.83	132.48	146.19	97.67	106.81	145.57	79.17	124.83
MT0407	hypothetical protein	110.4	92.8	110.65	88.99	62.19	86.95	64.11	38.34	72.81
MT0416	hypothetical protein	9.6	10	10.87	24.72	18.77	22.07	29.41	8.93	14.05
MT0431	hypothetical protein	32.15	29.49	19.65	30.73	14.21	25.21	14.41	15.92	19.94
MT0450	hypothetical protein	51.54	57.13	70.98	55.7	40.67	50.85	33.57	30.81	43.3
MT0470	hypothetical protein	1283.26	1173.41	1479.16	1679.5	1114.28	1446.53	1506.75	1146.16	1474.17
MT0472.1	hypothetical protein	30.72	7.13	30.91	32.28	31.54	53.95	34.17	35.24	49.36
MT0492	hypothetical protein	5.86	0.24	6.31	8.81	1.89	6.6	2.82	3.48	14.08
MT0494	hypothetical protein	4.52	4.37	6.96	5.41	1.38	1.59	3.56	0.27	8.24
MT0506	hypothetical protein	46.41	33.28	45.32	88.24	53.75	69.36	50.05	45.29	74.4
MT0512	hypothetical protein	155.48	111.38	152.31	197.27	134.82	123.98	116.29	123.28	158.16
MT0525	hypothetical protein	45.81	37.46	46.94	76.26	45.47	80.09	108.95	90.55	124.97
MT0540	hypothetical protein	219.89	180.11	228.33	135.93	91.08	109.1	142.83	146.57	207.51
MT0555	hypothetical protein	240.62	226.03	258.11	175.08	108.97	173.21	124.99	131.38	191.04
MT0568	hypothetical protein	37.92	37.64	57.4	45.73	28.03	46.9	71.06	56.43	83.91
MT0573.1	hypothetical protein	100.29	106.21	114.61	103.33	72.34	101.38	98.09	64.48	95.03
MT0576	hypothetical protein	0.91	0	0	0.15	0	0	0	0	0
MT0598	hypothetical protein	136.01	132.8	153.17	72.99	44.67	68.88	63.65	57.27	55.41
MT0600	hypothetical protein	58.74	63.36	86.23	60.49	68.07	79.6	72.8	16.1	64.17
MT0603	hypothetical protein	49.25	35.05	33.55	28.99	16.68	21.08	35.92	31.44	26.14
MT0608	hypothetical protein	173.15	132.3	189.56	356.48	229.61	311.13	347.85	360.44	544.28
MT0610	hypothetical protein	111.31	115.11	176.82	59.6	36.22	43.95	33.17	42.05	89.5
MT0614	hypothetical protein	14.88	19.99	22.64	27.9	20.29	34.37	30.12	29.52	33.52
MT0639	hypothetical protein	50.58	30.64	50.75	199.26	113.71	162.71	163.98	137.71	155.81
MT0655	hypothetical protein	84.63	61.42	83.12	166.95	135.4	181.35	255.24	232.1	346.13
MT0692.1	hypothetical protein	251.28	173.25	255.15	204.58	127.08	155.02	84.16	92.33	105.3
MT0694	hypothetical protein	163.58	126.73	172.74	108.48	76.6	127.41	108.65	82.03	98.52
MT0697	hypothetical protein	484.96	517.99	601.48	580.43	297.05	549.67	706.82	572.57	832.61
MT0717.1	hypothetical protein	39.51	28.38	31.94	48.41	41	60.2	45.65	37.9	55.76
MT0724.1	hypothetical protein	31.08	15.92	21.8	14.1	10.44	18.23	4.24	6.62	9.35
MT0725	hypothetical protein	292.9	278.53	342.48	173.56	84.15	138.53	173.83	111.36	184.55
MT0726	hypothetical protein	88.39	79.76	101.19	59.04	44.96	53.09	36.18	44.38	42.48
MT0726.1	hypothetical protein	10.16	16.14	72.94	18.27	9.94	18.24	13.89	48.44	54.19
MT0740.1	hypothetical protein	6.07	14.78	9.14	11.82	11.5	5.63	6.81	7.77	13.84
MT0761	hypothetical protein	20.16	20.52	25.27	38.16	13.45	38.05	22.99	10.83	12
MT0762.1	hypothetical protein	23.16	12.28	17.19	9.8	10.93	13.83	19.72	6.82	11.61
MT0765	hypothetical protein	339.41	322.92	424.18	233.99	148.72	221.81	206.9	182.85	286.12
MT0768.1	hypothetical protein	24.84	20.71	35.43	27.19	19.24	20.64	39.88	39.53	42.73
MT0771	hypothetical protein	12.52	4.82	4.58	3.17	5.04	1.82	8.03	6.29	8.39
MT0772.2	hypothetical protein	34.11	16.99	37.57	19.88	5.65	9.51	11.48	24	19.49
MT0781	hypothetical protein	617.85	548.36	744.36	881.03	649.62	842.38	805.31	694.12	998.48
MT0806	hypothetical protein	94	67.12	112.79	128.88	68.71	114.23	111.11	99.47	137.4
MT0827	hypothetical protein	11.52	13.28	8.77	8.21	9.97	9.06	13.36	13.97	7.05
MT0835	hypothetical protein	221.62	198.88	219.07	248.23	195.34	207.18	137.93	112.69	167.55
MT0853	hypothetical protein	3.62	0.82	3.53	8.82	1.01	1.88	3.02	5.39	6.85
MT0856.1	hypothetical protein	97.83	79.96	136.16	235.07	116.37	224.39	230.72	167.32	289.92
MT0859	hypothetical protein	0.2	2.45	2.62	8.43	5.35	4.5	28.12	14.74	35.43
MT0868	hypothetical protein	38.74	28.87	40.93	78.57	33.35	43.96	77.65	58.44	71.66
MT0895	hypothetical protein	1.8	1.01	5.37	2.97	1.42	2.41	1.7	2.59	0.97
MT0903	hypothetical protein	13.9	12.5	16.35	19.7	18.28	17.99	36.11	37.37	29.69
MT0910.1	hypothetical protein	1.8	8.08	4.58	7.24	3.59	7.71	3.88	7.69	16.34
MT0910.2	hypothetical protein	8.27	9.47	15	19.5	9.91	9.13	16.38	7.2	7.1
MT0910.3	hypothetical protein	22.52	17.7	33.87	19.99	14.2	17.13	29.57	18.74	24.02
MT0910.4	hypothetical protein	30.82	28.98	45.09	47.64	30.32	41.53	33.72	19.51	41.24
MT0915.1	hypothetical protein	65.1	64.71	80.29	84.38	69.63	96.12	63.86	62.47	47.17
MT0932	hypothetical protein	28.17	21.57	45.87	37.6	38.04	36.66	24.47	23.74	18.59
MT0937	hypothetical protein	255.3	221.25	301.11	202.75	182.09	233.74	179.09	140.71	162.47
MT0943	hypothetical protein	74	67.28	73.35	75.23	44.64	58.48	72.71	44.88	59.36
MT0946	hypothetical protein	205.42	161.42	242.57	171.14	115.87	150.52	160.31	109.16	129.54
MT0968.1	hypothetical protein	406.82	405.94	565.23	548.48	362.8	490.62	642.34	490.56	671.26
MT0973	hypothetical protein	67.86	56.76	105.55	22.25	20.92	32.01	16.96	10.79	10.82
MT0991	hypothetical protein	15.45	20.88	14.69	19.58	12.44	13.7	6.09	11.24	16.59
MT1007	hypothetical protein	1196.4	1006.96	1319.87	463.69	303.27	433.33	281.15	218.9	300.77
MT1025.2	hypothetical protein	1343.46	1049.14	1507.57	486.02	282.57	434.57	297.59	232.76	307.84
MT1025.3	hypothetical protein	2.72	0	8.7	42.54	17.93	33.84	30.75	17.05	28.88
MT1040.1	hypothetical protein	46.69	21.86	43.37	60.71	46.14	40.46	33.53	78.04	109.29
MT1054.1	hypothetical protein	197.3	182.34	205.18	611.01	340.17	508.02	910.05	678.53	930.51
MT1055	hypothetical protein	33.67	37.36	52.6	26.83	23.95	25.97	20.87	18.35	21.23
MT1070	hypothetical protein	29.88	27.8	38.87	71.54	54.54	68.57	102.82	103.35	106.02
MT1070.1	hypothetical protein	149.49	79.7	165.86	247.63	141.46	223.53	268.76	199.93	279.86
MT1071	hypothetical protein	21.44	18.43	42.24	157.37	66.46	126.91	124.05	67.2	102.11
MT1075.1	hypothetical protein	3252.55	2990.53	3936.66	7932.73	4867.28	6953.26	6290.11	4829.59	6845.95
MT1077	hypothetical protein	76.6	68.91	79.22	103.44	59.66	117.49	59.89	56.67	97.85
MT1082	hypothetical protein	134.39	110.16	113.99	122	133.15	146.79	108.12	107.75	177.2
MT1083.1	hypothetical protein	1580.13	1583.77	1977.36	1880.07	1347.75	1680.87	1775.82	1489.73	1986.91
MT1083.2	hypothetical protein	999.44	752.45	1000.5	1282.25	700.49	958.33	1023.22	710.7	1084.54
MT1086	hypothetical protein	26.39	18.58	11.84	236.33	133.23	224.6	298.28	259.13	330.32
MT1096.2	hypothetical protein	3.11	0	2.98	3.73	2.45	0	0.3	0	1.42
MT1098	hypothetical protein	0	0.64	0	0	1.2	0.68	0.61	0	3.27
MT1107	hypothetical protein	13.42	10.17	20.22	33.9	23.61	34.58	31.93	23.05	37.57
MT1116	hypothetical protein	39.36	22.2	42.94	105.86	58.84	82.78	79.43	77.37	94.19
MT1121	hypothetical protein	83.94	74.42	111.9	176.08	106.37	133.17	126.35	88.44	107.01
MT1122.1	hypothetical protein	2.18	1.55	1.43	3.06	0	1.79	2.46	0.2	2.91
MT1166	hypothetical protein	2.12	7.75	2.01	3.73	6.37	7.54	1.88	3.6	5.24
MT1170	hypothetical protein	36.6	10.21	30.62	35.86	32.31	12.16	22.5	17.36	31.65
MT1172.1	hypothetical protein	67.69	58.4	71.1	117.43	87.57	91.61	85.67	67.32	116.23
MT1178	hypothetical protein	3063.06	2261.18	3070.29	899.3	454.92	717.74	216.41	147.5	233.13
MT1181	hypothetical protein	35.78	33.24	29.8	131.51	85.38	145.56	246.96	179.95	365.02
MT1182	hypothetical protein	394.39	340.88	468.05	499.64	376.15	571.28	790.65	720.38	877.41
MT1190	hypothetical protein	272.6	234.57	304.38	296.72	220.83	263.83	271.99	229.91	323.96
MT1192	hypothetical protein	1105.16	1147.71	1340.03	1794.02	1403.8	1827.8	2319.16	1650.9	2201.66
MT1218	mycocerosic acid synthase	6515.86	5048.65	6829.36	18265.9	11284.5	14733.4	7451.21	5614.54	8133.48
MT1232	hypothetical protein	357.11	325.75	437.3	753.73	501.83	705.68	461.91	315.92	394.28
MT1234	fragment of putative small regulatory RNA	2991.89	2976.21	3713.82	680.85	377.21	480.14	204.41	169.76	214.48
MT1264.1	hypothetical protein	11.85	15.26	10.51	50.43	33.26	43.06	128.12	116.39	168.92
MT1266	hypothetical protein	33.24	29.89	53.25	59.12	42.62	67.55	50.11	46.13	69.89
MT1285	hypothetical protein	8.76	4.72	15.88	12.79	10.98	16.07	17.92	18.33	15.73
MT1288	hypothetical protein	123.9	73.26	117.83	113.37	53.96	91.38	62.4	58.37	73.45
MT1305.1	hypothetical protein	40.79	49.83	67.61	86.81	48	52.48	56.89	51.49	83.86
MT1321	hypothetical protein	0	0	0	0.12	0.79	1.96	3.44	0	1.01
MT1342	hypothetical protein	610.26	576.4	729.59	1702.85	1032.95	1680.78	4685.9	4137.14	5924.71
[truncated: 4,367 more rows]

## Sheet: H37Rv.MOX.DEseq2.GeneData.
GENE_ID	PRODUCT	S07_H37Rv_T24_0x_A	S08_H37Rv_T24_0x_B	S09_H37Rv_T24_0x_C	S19_H37Rv_T24_MXF_.4x_A	S20_H37Rv_T24_MXF_.4x_B	S21_H37Rv_T24_MXF_.4x_C	S22_H37Rv_T24_MXF_1x_A	S23_H37Rv_T24_MXF_1x_B	S24_H37Rv_T24_MXF_1x_C
[truncated: 4,499 more rows]

[truncated: 3 more sheets: H37Rv.LZD.DEseq2.GeneData., H37Rv.CFZ.DEseq2.GeneData., H37Rv.BDQ.DEseq2.GeneData]
